# Supplementary material for: A study of the heterochronic sense/antisense RNA representation in florets of sexual and apomictic Paspalum notatum
Source: BMC Genomics. 2021 Mar 16;22:185. doi: 10.1186/s12864-021-07450-3 (PMC7962388; doi:10.1186/s12864-021-07450-3)
Supplement: Supplementary file 3 — Additional file 3. Sense apomictic vs. sexual differentially expressed transcripts (DETs) derived from the GDEA. IDs, transcripts lengths, Log2FCs, p-adjust values and NCBI descriptions (top hit) were included in the table. Positive Log2FCs indicate overexpression in apomictic plants. Negative Log2FCs indicate overexpression in sexual plants. [file 12864_2021_7450_MOESM3_ESM.xlsx]

## Sheet: GDEA_Sense_Apo_vs_Sex
Transcript	length	log2FoldChange	padj	NCBI_description	Ara_gene	Ara_description	Ara_GO	Ara_GO_description
TRpn_1	624	-3.17462	0.138988	NA	NA	NA	NA	NA
TRpn_10	791	-0.85778	0.755365	NA	NA	NA	NA	NA
TRpn_100	795	-0.911319	0.5155	PREDICTED: Panicum hallii ubiquitin-conjugating enzyme E2 variant 1C-like (LOC112898957), mRNA	AT2G36060	Ubiquitin-conjugating enzyme E2 variant 1C	GO:0004842	ubiquitin-protein ligase activity
TRpn_1000	430	-5.10633	NA	PREDICTED: Zea mays V-type proton ATPase subunit a1 (LOC103636525), transcript variant X2, misc_RNA	NA	NA	NA	NA
TRpn_10000	536	0.540245	0.808696	NA	NA	NA	NA	NA
TRpn_100000	1848	-3.88051	0.118665	PREDICTED: Setaria italica nuclear pore complex protein GP210 (LOC101786649), transcript variant X2, mRNA	AT5G40480	Nuclear pore complex protein GP210	GO:0009793	embryo development ending in seed dormancy
TRpn_100001	1208	-2.53659	4.40501e-06	NA	NA	NA	NA	NA
TRpn_100002	434	6.34929	0.00191748	NA	NA	NA	NA	NA
TRpn_100003	1349	0.585194	0.285036	PREDICTED: Setaria italica probable E3 ubiquitin-protein ligase RHB1A (LOC101777569), transcript variant X2, mRNA	AT5G41350	NA	GO:0008270	zinc ion binding
TRpn_100004	550	-3.54685	0.145219	PREDICTED: Panicum hallii zinc-finger homeodomain protein 8-like (LOC112900568), mRNA	AT1G14440	Zinc-finger homeodomain protein 4	GO:0003700	sequence-specific DNA binding transcription factor activity
TRpn_100005	420	-4.20109	0.346014	NA	NA	NA	NA	NA
TRpn_100006	2977	-6.39076	1.95515e-05	PREDICTED: Sorghum bicolor oxysterol-binding protein-related protein 2A (LOC8067851), transcript variant X2, mRNA	NA	NA	NA	NA
TRpn_100007	1275	-6.65015	0.000144208	NA	NA	NA	NA	NA
TRpn_100008	1349	-7.33771	0.00109743	NA	NA	NA	NA	NA
TRpn_100009	826	-0.543833	0.575994	PREDICTED: Sorghum bicolor 26S proteasome non-ATPase regulatory subunit 12 homolog A (LOC8055345), mRNA	AT5G64760	26S proteasome non-ATPase regulatory subunit 12 homolog B	GO:0003674	molecular_function
TRpn_10001	2844	-4.16579	0.000479706	PREDICTED: Sorghum bicolor pentatricopeptide repeat-containing protein At3g06920 (LOC8054416), mRNA	AT3G06920	Pentatricopeptide repeat-containing protein At3g06920	GO:0008150	biological_process
TRpn_100010	908	-1.56832	0.654512	NA	NA	NA	NA	NA
TRpn_100011	1368	-0.321783	0.804025	PREDICTED: Setaria italica zinc finger protein CONSTANS-LIKE 12 (LOC101785600), transcript variant X2, mRNA	NA	NA	NA	NA
TRpn_100012	591	-0.786623	NA	PREDICTED: Panicum hallii probable serine/threonine-protein kinase PBL23 (LOC112880420), mRNA	NA	NA	NA	NA
TRpn_100013	754	-1.81644	0.369399	NA	NA	NA	NA	NA
TRpn_100014	751	-1.9807	0.424511	PREDICTED: Setaria italica thioredoxin-like 3-2, chloroplastic (LOC101783154), mRNA	AT5G04260	Thioredoxin-like 3-2, chloroplastic	GO:0006662	glycerol ether metabolic process
TRpn_100015	511	-0.748113	0.334959	Zea mays clone 324022 mRNA sequence	NA	NA	NA	NA
TRpn_100016	489	-5.50223	NA	PREDICTED: Panicum hallii probable aldo-keto reductase 2 (LOC112899411), mRNA	NA	NA	NA	NA
TRpn_100017	617	-5.41992	0.186548	PREDICTED: Zea mays uncharacterized LOC103648229 (LOC103648229), transcript variant X6, mRNA	NA	NA	NA	NA
TRpn_100018	1129	-4.41015	4.25534e-07	PREDICTED: Setaria italica phospholipid--sterol O-acyltransferase (LOC101761004), transcript variant X1, mRNA	AT1G04010	Phospholipid--sterol O-acyltransferase	GO:0004607	phosphatidylcholine-sterol O-acyltransferase activity
TRpn_100019	2049	-6.8831	0.255569	NA	NA	NA	NA	NA
TRpn_100020	2646	-0.189642	0.71759	PREDICTED: Sorghum bicolor potassium transporter 25 (LOC8071732), mRNA	AT5G14880	Potassium transporter 8	GO:0005886	plasma membrane
TRpn_100021	1331	-1.34732	0.190772	PREDICTED: Setaria italica probable polyamine oxidase 2 (LOC101768863), transcript variant X1, mRNA	AT2G43020	Probable polyamine oxidase 2	GO:0008131	primary amine oxidase activity
TRpn_100022	467	-5.91543	0.288074	NA	NA	NA	NA	NA
TRpn_100023	521	-3.11849	NA	NA	NA	NA	NA	NA
TRpn_100024	472	-0.126641	NA	NA	NA	NA	NA	NA
TRpn_100025	844	-2.45039	0.00946454	NA	NA	NA	NA	NA
TRpn_100026	426	-6.10178	0.0960214	PREDICTED: Sorghum bicolor putative UDP-rhamnose:rhamnosyltransferase 1 (LOC8061135), mRNA	NA	NA	NA	NA
TRpn_100027	1044	-3.36205	2.51078e-06	NA	NA	NA	NA	NA
TRpn_100028	802	-6.89639	0.00301997	NA	NA	NA	NA	NA
TRpn_100029	724	-4.72886	0.175782	NA	NA	NA	NA	NA
TRpn_10003	2970	0.180103	NA	PREDICTED: Panicum hallii embryogenesis-associated protein EMB8-like (LOC112893680), transcript variant X2, mRNA	NA	NA	NA	NA
TRpn_100030	1743	-5.6001	1.00354e-13	Zea mays clone 351171 glycosyltransferase 5 mRNA, complete cds	AT4G02500	Xyloglucan 6-xylosyltransferase 2	GO:0000139	Golgi membrane
TRpn_100031	923	-7.12844	0.00236514	NA	NA	NA	NA	NA
TRpn_100032	1609	-3.95797	NA	PREDICTED: Panicum hallii uncharacterized LOC112881552 (LOC112881552), transcript variant X1, mRNA	NA	NA	NA	NA
TRpn_100033	1233	0.3006	0.974706	PREDICTED: Panicum hallii tuliposide A-converting enzyme b1, amyloplastic-like (LOC112881821), mRNA	AT1G47480	Probable carboxylesterase 2	GO:0080030	methyl indole-3-acetate esterase activity
TRpn_100034	742	-7.40349	6.32841e-06	Paspalum vaginatum clone StvSingle_HKZDOCN02DKBS3 microsatellite sequence	NA	NA	NA	NA
TRpn_100035	463	-1.71323	0.706782	PREDICTED: Panicum hallii lon protease homolog, mitochondrial-like (LOC112873933), transcript variant X2, mRNA	AT5G26860	NA	GO:0004176	ATP-dependent peptidase activity
TRpn_100036	1497	-0.0375629	0.971582	PREDICTED: Panicum hallii novel plant SNARE 11 (LOC112891168), mRNA	AT2G35190	Novel plant SNARE 11	GO:0008565	protein transporter activity
TRpn_100037	1069	-5.87121	0.493084	PREDICTED: Panicum hallii isoflavone 2'-hydroxylase-like (LOC112878015), mRNA	AT1G66540	NA	GO:0004497	monooxygenase activity
TRpn_100038	472	-0.936542	0.240477	NA	NA	NA	NA	NA
TRpn_100039	2360	-5.22576	0.000301563	PREDICTED: Panicum hallii zinc finger CCHC domain-containing protein 8 homolog (LOC112899390), transcript variant X2, mRNA	AT1G67210	NA	GO:0003676	nucleic acid binding
TRpn_10004	3029	-0.81236	0.886792	PREDICTED: Panicum hallii embryogenesis-associated protein EMB8-like (LOC112893680), transcript variant X2, mRNA	NA	NA	NA	NA
TRpn_100041	1948	-2.00508	0.578648	PREDICTED: Panicum hallii uncharacterized LOC112891524 (LOC112891524), mRNA	AT3G24515	Probable ubiquitin-conjugating enzyme E2 37	GO:0004842	ubiquitin-protein ligase activity
TRpn_100042	1421	-1.52586	0.851259	NA	NA	NA	NA	NA
TRpn_100043	1398	-6.26423	0.0116848	Homolepis isocalycia partial nadpme-IV gene for NADP-dependent malic enzyme, specimen voucher SI:Zuloaga 6938, exons 4-17	AT5G25880	NADP-dependent malic enzyme 3	GO:0004470	malic enzyme activity
TRpn_100044	1270	-5.23175	0.280286	Homolepis isocalycia partial nadpme-IV gene for NADP-dependent malic enzyme, specimen voucher SI:Zuloaga 6938, exons 4-17	AT5G25880	NADP-dependent malic enzyme 3	GO:0004470	malic enzyme activity
TRpn_100045	637	0.0887804	0.982287	NA	NA	NA	NA	NA
TRpn_100046	817	0.234892	0.982287	PREDICTED: Setaria italica GDSL esterase/lipase At5g55050 (LOC101772430), mRNA	AT5G37690	GDSL esterase/lipase At5g37690	GO:0005576	extracellular region
TRpn_100047	631	-2.43943	0.0109733	NA	NA	NA	NA	NA
TRpn_100048	1053	-2.69473	9.51953e-08	NA	NA	NA	NA	NA
TRpn_100049	458	-3.83358	NA	NA	NA	NA	NA	NA
TRpn_10005	3655	4.98443	0.0103294	PREDICTED: Panicum hallii embryogenesis-associated protein EMB8-like (LOC112893680), transcript variant X2, mRNA	NA	NA	NA	NA
TRpn_100051	830	-5.2817	0.292965	PREDICTED: Zea mays expansin-B6 (LOC103638942), mRNA	AT1G65680	Putative expansin-B2	GO:0005576	extracellular region
TRpn_100052	443	-5.04142	NA	NA	NA	NA	NA	NA
TRpn_100053	1337	-2.6198	0.581401	PREDICTED: Sorghum bicolor DEAD-box ATP-dependent RNA helicase 15 (LOC110433915), transcript variant X1, mRNA	AT5G11200	DEAD-box ATP-dependent RNA helicase 56	GO:0005634	nucleus
TRpn_100054	464	-1.68483	0.559972	PREDICTED: Sorghum bicolor CSC1-like protein At1g32090 (LOC8055122), mRNA	AT4G22120	Calcium permeable stress-gated cation channel 1	GO:0016021	integral to membrane
TRpn_100055	540	-4.68263	0.106932	PREDICTED: Panicum hallii protein MODIFIER OF SNC1 1 (LOC112887462), transcript variant X2, mRNA	NA	NA	NA	NA
TRpn_100056	497	-0.514022	0.855416	PREDICTED: Panicum hallii protein MODIFIER OF SNC1 1 (LOC112887462), transcript variant X2, mRNA	NA	NA	NA	NA
TRpn_100057	1535	0.234522	NA	PREDICTED: Panicum hallii lysine-specific demethylase JMJ30-like (LOC112880435), transcript variant X4, misc_RNA	AT3G20810	Lysine-specific demethylase JMJ30	GO:0003700	sequence-specific DNA binding transcription factor activity
TRpn_100058	1695	0.202702	0.982287	PREDICTED: Panicum hallii lysine-specific demethylase JMJ30-like (LOC112880435), transcript variant X4, misc_RNA	AT3G20810	Lysine-specific demethylase JMJ30	GO:0003700	sequence-specific DNA binding transcription factor activity
TRpn_100059	1788	-3.53866	0.0737378	PREDICTED: Panicum hallii lysine-specific demethylase JMJ30-like (LOC112880435), transcript variant X4, misc_RNA	AT3G20810	Lysine-specific demethylase JMJ30	GO:0003700	sequence-specific DNA binding transcription factor activity
TRpn_10006	850	0.234811	0.982287	PREDICTED: Panicum hallii embryogenesis-associated protein EMB8-like (LOC112893680), transcript variant X2, mRNA	NA	NA	NA	NA
TRpn_100060	1442	-7.45242	0.0444761	PREDICTED: Panicum hallii lysine-specific demethylase JMJ30-like (LOC112880435), transcript variant X4, misc_RNA	AT3G20810	Lysine-specific demethylase JMJ30	GO:0003700	sequence-specific DNA binding transcription factor activity
TRpn_100061	1066	-3.14732	0.0023599	PREDICTED: Setaria italica uncharacterized LOC101779280 (LOC101779280), transcript variant X1, mRNA	AT2G48030	NA	GO:0016787	hydrolase activity
TRpn_100062	699	-4.73336	0.0421009	NA	NA	NA	NA	NA
TRpn_100063	464	-0.836477	0.854014	PREDICTED: Panicum hallii probable serine/threonine-protein kinase At1g54610 (LOC112891007), transcript variant X2, mRNA	NA	NA	NA	NA
TRpn_100065	914	0.407278	0.982287	PREDICTED: Sorghum bicolor uclacyanin-3 (LOC8073802), mRNA	NA	NA	NA	NA
TRpn_100066	538	-0.0393157	0.984699	PREDICTED: Panicum hallii RNA-binding protein 38-like (LOC112889063), transcript variant X2, mRNA	NA	NA	NA	NA
TRpn_100068	709	1.17361	0.395497	PREDICTED: Setaria italica uncharacterized LOC101765869 (LOC101765869), mRNA	AT2G44310	NA	GO:0005509	calcium ion binding
TRpn_100069	1112	-2.4544	0.422609	NA	NA	NA	NA	NA
TRpn_10007	1871	-5.48611	NA	NA	NA	NA	NA	NA
TRpn_100070	609	-4.33546	NA	NA	NA	NA	NA	NA
TRpn_100071	489	-2.00716	0.684164	Paspalum notatum clone A23 methylation-sensitive amplification polymorphism marker genomic sequence	NA	NA	NA	NA
TRpn_100072	1172	-1.61123	0.217993	PREDICTED: Sorghum bicolor DNA-binding protein MNB1B (LOC110431028), mRNA	AT1G20693	High mobility group B protein 2	GO:0005829	cytosol
TRpn_100073	606	0.474954	0.906896	Zea mays full-length cDNA clone ZM_BFb0070C20 mRNA, complete cds	NA	NA	NA	NA
TRpn_100074	976	-0.240647	0.982287	NA	NA	NA	NA	NA
TRpn_100075	735	0.290639	0.982287	NA	NA	NA	NA	NA
TRpn_100076	546	-7.81616	0.000591458	NA	NA	NA	NA	NA
TRpn_100077	999	-0.731672	0.92832	PREDICTED: Sorghum bicolor aspartyl protease family protein 2 (LOC8061865), mRNA	AT3G12700	NA	GO:0004190	aspartic-type endopeptidase activity
TRpn_100078	514	0.234982	0.982287	PREDICTED: Panicum hallii aspartic proteinase NANA, chloroplast-like (LOC112894696), mRNA	NA	NA	NA	NA
TRpn_100079	421	-3.46545	0.0550362	NA	NA	NA	NA	NA
TRpn_10008	2967	-1.32518	NA	NA	NA	NA	NA	NA
TRpn_100080	874	-6.12796	0.113271	PREDICTED: Panicum hallii GMP synthase [glutamine-hydrolyzing] (LOC112897890), mRNA	AT1G63660	NA	GO:0003922	GMP synthase (glutamine-hydrolyzing) activity
TRpn_100081	808	-0.473812	0.924895	Saccharum hybrid cultivar SP80-3280 isolate Shy3280Sca027 genomic sequence	ATMG00860	Uncharacterized mitochondrial protein AtMg00860	GO:0003674	molecular_function
TRpn_100082	904	0.0349738	0.982287	Phyllostachys edulis cDNA clone: bphyem104b06, full insert sequence	AT5G14740	Beta carbonic anhydrase 2, chloroplastic	GO:0004089	carbonate dehydratase activity
TRpn_100084	661	0.251947	0.520448	PREDICTED: Setaria italica sm-like protein LSM7 (LOC101776421), mRNA	AT2G03870	Sm-like protein LSM7	GO:0000398	nuclear mRNA splicing, via spliceosome
TRpn_100085	982	-0.72175	0.335276	PREDICTED: Sorghum bicolor peroxisomal 2,4-dienoyl-CoA reductase (LOC8063963), transcript variant X1, mRNA	AT3G12800	Peroxisomal 2,4-dienoyl-CoA reductase	GO:0005777	peroxisome
TRpn_100086	3804	-1.94584	0.0907704	PREDICTED: Sorghum bicolor calcium-transporting ATPase 5, plasma membrane-type (LOC8063993), mRNA	AT3G21180	Calcium-transporting ATPase 9, plasma membrane-type	GO:0005388	calcium-transporting ATPase activity
TRpn_100087	967	-0.378744	0.941012	PREDICTED: Setaria italica trihelix transcription factor ASR3 (LOC101755860), mRNA	AT2G33550	Trihelix transcription factor ASR3	GO:0003700	sequence-specific DNA binding transcription factor activity
TRpn_100088	591	-3.79693	0.056091	NA	NA	NA	NA	NA
TRpn_100089	1151	0.41674	0.912869	PREDICTED: Setaria italica CBS domain-containing protein CBSCBSPB3 (LOC101754412), mRNA	AT3G52950	CBS domain-containing protein CBSCBSPB3	NA	NA
TRpn_10009	784	-4.92045	0.26835	PREDICTED: Panicum hallii embryogenesis-associated protein EMB8-like (LOC112893680), transcript variant X2, mRNA	NA	NA	NA	NA
TRpn_100090	826	5.99303	0.0572071	NA	NA	NA	NA	NA
TRpn_100091	1023	0.719952	0.0190595	PREDICTED: Panicum hallii DNA replication complex GINS protein PSF3-like (LOC112897589), transcript variant X2, mRNA	AT3G55490	NA	GO:0005634	nucleus
TRpn_100092	853	-7.81527	4.40195e-05	NA	NA	NA	NA	NA
TRpn_100093	544	-1.44157	0.72824	Oryza sativa Indica Group cultivar Shuhui498 chromosome 10 sequence	NA	NA	NA	NA
TRpn_100094	1227	1.58661	0.127212	PREDICTED: Setaria italica auxin-responsive protein IAA13 (LOC101785631), mRNA	AT4G14550	Auxin-responsive protein IAA14	GO:0005634	nucleus
TRpn_100095	1575	0.0520552	0.972123	PREDICTED: Panicum hallii PP2A regulatory subunit TAP46 (LOC112903251), mRNA	AT5G53000	PP2A regulatory subunit TAP46	GO:0009408	response to heat
TRpn_100096	1186	-3.14181	NA	PREDICTED: Panicum hallii probable transcription factor RL9 (LOC112896375), transcript variant X3, mRNA	AT1G32240	Probable transcription factor KAN2	GO:0003677	DNA binding
TRpn_100097	743	-4.0391	5.89196e-06	Zea mays clone 304050 histone H3 mRNA, complete cds	AT3G27360	Histone H3.2	GO:0003677	DNA binding
TRpn_100098	728	-8.55299	3.51408e-07	NA	NA	NA	NA	NA
TRpn_100099	616	2.35866	0.0995881	NA	NA	NA	NA	NA
TRpn_1001	1045	-4.61192	9.61389e-06	PREDICTED: Setaria italica probable calcium-binding protein CML7 (LOC101782054), mRNA	AT1G12310	Probable calcium-binding protein CML13	GO:0005509	calcium ion binding
TRpn_100100	611	5.60489	0.476919	NA	NA	NA	NA	NA
TRpn_100101	814	-1.59401	0.77188	PREDICTED: Setaria italica stearoyl-[acyl-carrier-protein] 9-desaturase 1, chloroplastic (LOC101783507), mRNA	AT5G16230	Stearoyl-[acyl-carrier-protein] 9-desaturase 3, chloroplastic	GO:0006631	fatty acid metabolic process
TRpn_100102	832	0.35944	0.847513	PREDICTED: Setaria italica ORM1-like protein 3 (LOC101767529), mRNA	AT1G01230	NA	GO:0005783	endoplasmic reticulum
TRpn_100103	1201	-0.844118	0.38081	PREDICTED: Panicum hallii G-type lectin S-receptor-like serine/threonine-protein kinase At1g34300 (LOC112875083), mRNA	AT1G34300	G-type lectin S-receptor-like serine/threonine-protein kinase At1g34300	GO:0005524	ATP binding
TRpn_100104	840	-1.75574	0.0474833	PREDICTED: Panicum hallii uncharacterized LOC112899948 (LOC112899948), mRNA	NA	NA	NA	NA
TRpn_100105	531	-3.05727	0.373882	PREDICTED: Sorghum bicolor anaphase-promoting complex subunit 13 (LOC8063524), transcript variant X1, mRNA	NA	NA	NA	NA
TRpn_100106	1100	-3.85548	0.609472	PREDICTED: Setaria italica auxin-responsive protein IAA24 (LOC101777916), mRNA	AT1G04240	Auxin-responsive protein IAA3	GO:0005634	nucleus
TRpn_100107	759	3.09308	NA	NA	NA	NA	NA	NA
TRpn_100108	1528	-5.93432	0.00277834	Z.mays small nuclear RNA genes snoR1.1, snoR2.2, snoR3.2, U14.1a, U14.1b, U14.1c and U14.1d	NA	NA	NA	NA
TRpn_100109	502	-0.205579	0.894455	PREDICTED: Panicum hallii CBL-interacting protein kinase 1 (LOC112893093), mRNA	NA	NA	NA	NA
TRpn_10011	1106	-6.70027	0.00205842	NA	NA	NA	NA	NA
TRpn_100110	601	-1.2652	0.202032	PREDICTED: Panicum hallii homeobox-leucine zipper protein HOX8-like (LOC112873566), transcript variant X2, mRNA	AT4G40060	Homeobox-leucine zipper protein ATHB-16	GO:0003700	sequence-specific DNA binding transcription factor activity
TRpn_100111	1869	-8.02756	0.000354538	NA	NA	NA	NA	NA
TRpn_100112	836	-2.39635	0.0156804	PREDICTED: Sorghum bicolor myb-related protein 306 (LOC8063514), mRNA	AT5G62470	NA	GO:0003677	DNA binding
TRpn_100113	1128	0.819019	0.938164	PREDICTED: Sorghum bicolor ultraviolet-B receptor UVR8 (LOC8079290), mRNA	AT1G27060	NA	GO:0008150	biological_process
TRpn_100115	614	-1.12608	NA	NA	NA	NA	NA	NA
TRpn_100116	1014	-3.22062	NA	PREDICTED: Setaria italica uncharacterized LOC101771017 (LOC101771017), transcript variant X10, mRNA	NA	NA	NA	NA
TRpn_100117	545	1.15754	0.167154	PREDICTED: Setaria italica uncharacterized LOC101771017 (LOC101771017), transcript variant X10, mRNA	NA	NA	NA	NA
TRpn_100118	429	0.349468	0.843923	PREDICTED: Sorghum bicolor heavy metal-associated isoprenylated plant protein 20 (LOC8067059), mRNA	NA	NA	NA	NA
TRpn_100119	1553	-4.57192	0.00678181	Zea mays uncharacterized LOC542712 (fht1), mRNA	AT3G51240	Naringenin,2-oxoglutarate 3-dioxygenase	GO:0005524	ATP binding
TRpn_10012	3278	-2.13745	NA	PREDICTED: Panicum hallii embryogenesis-associated protein EMB8-like (LOC112893680), transcript variant X2, mRNA	NA	NA	NA	NA
TRpn_100120	466	-3.17569	0.729254	PREDICTED: Sorghum bicolor uncharacterized LOC110431557 (LOC110431557), transcript variant X8, mRNA	NA	NA	NA	NA
TRpn_100121	719	0.191366	0.82593	Zea mays isolate 5003 clone 1 GRMZM2G408242-like gene, partial sequence	NA	NA	NA	NA
TRpn_100122	459	0.234948	0.982287	NA	NA	NA	NA	NA
TRpn_100123	473	1.9681	0.379288	PREDICTED: Setaria italica protein disulfide isomerase-like 1-4 (LOC101753416), mRNA	NA	NA	NA	NA
TRpn_100124	2553	-3.82379	4.32934e-06	PREDICTED: Sorghum bicolor basic leucine zipper 9 (LOC8069381), transcript variant X2, mRNA	NA	NA	NA	NA
TRpn_100125	489	-2.33172	0.109252	PREDICTED: Setaria italica probable acyl-activating enzyme 16, chloroplastic (LOC101757813), mRNA	AT3G23790	Probable acyl-activating enzyme 16, chloroplastic	NA	NA
TRpn_100126	517	4.0823	0.659277	NA	NA	NA	NA	NA
TRpn_100127	495	-0.72688	NA	PREDICTED: Sorghum bicolor CCR4-NOT transcription complex subunit 1 (LOC8081555), transcript variant X2, mRNA	NA	NA	NA	NA
TRpn_100128	644	6.58409	0.00237834	Saccharum hybrid cultivar R570 clone BAC 130G08 complete sequence	NA	NA	NA	NA
TRpn_100129	1600	2.16561	0.504413	NA	NA	NA	NA	NA
TRpn_10013	790	-4.39107	NA	PREDICTED: Panicum hallii embryogenesis-associated protein EMB8-like (LOC112893680), transcript variant X2, mRNA	NA	NA	NA	NA
TRpn_100130	1246	1.96844	0.581876	NA	NA	NA	NA	NA
TRpn_100131	1661	-2.1305	0.0517591	PREDICTED: Sorghum bicolor gamma-glutamyltranspeptidase 3 (LOC8060795), mRNA	AT4G29210	Gamma-glutamyltranspeptidase 3	GO:0009636	response to toxin
TRpn_100132	1070	11.2943	1.73168e-17	PREDICTED: Setaria italica uncharacterized LOC101759594 (LOC101759594), transcript variant X2, mRNA	AT5G53330	NA	GO:0003746	translation elongation factor activity
TRpn_100133	1020	-0.693197	0.634756	Sorghum bicolor clone BAC 88M4, complete sequence	NA	NA	NA	NA
TRpn_100134	1243	-2.65165	0.0915248	PREDICTED: Sorghum bicolor quinone oxidoreductase PIG3 (LOC8056412), mRNA	AT4G21580	NA	GO:0008270	zinc ion binding
TRpn_100135	544	-3.06085	0.368067	Paspalum vaginatum clone StvSingle_HKZDOCN04IJ60D microsatellite sequence	NA	NA	NA	NA
TRpn_100136	476	1.70769	0.362029	PREDICTED: Setaria italica 30S ribosomal protein S1 (LOC101759295), transcript variant X2, mRNA	NA	NA	NA	NA
TRpn_100137	609	0.23493	0.982287	PREDICTED: Panicum hallii plasma membrane ATPase-like (LOC112874759), mRNA	AT5G57350	ATPase 3, plasma membrane-type	GO:0005524	ATP binding
TRpn_100138	755	0.234938	0.982287	PREDICTED: Panicum hallii plasma membrane ATPase-like (LOC112874759), mRNA	AT5G57350	ATPase 3, plasma membrane-type	GO:0005524	ATP binding
TRpn_100139	703	2.08564	0.655604	PREDICTED: Setaria italica plasma membrane ATPase (LOC101785792), mRNA	AT2G18960	ATPase 1, plasma membrane-type	GO:0005524	ATP binding
TRpn_10014	2721	-1.37623	0.778068	PREDICTED: Panicum hallii embryogenesis-associated protein EMB8-like (LOC112893680), transcript variant X2, mRNA	NA	NA	NA	NA
TRpn_100140	710	-5.51929	0.147004	PREDICTED: Sorghum bicolor plant UBX domain-containing protein 7 (LOC8084634), transcript variant X2, mRNA	NA	NA	NA	NA
TRpn_100141	408	4.64611	NA	NA	NA	NA	NA	NA
TRpn_100142	976	-2.36728	0.254359	PREDICTED: Sorghum bicolor uncharacterized protein At2g34160 (LOC8063276), mRNA	AT3G04620	NA	GO:0048235	pollen sperm cell differentiation
TRpn_100143	1559	-10.1358	1.5501e-08	Zea mays full-length cDNA clone ZM_BFb0065G19 mRNA, complete cds	AT3G61060	F-box protein PP2-A13	GO:0005634	nucleus
TRpn_100144	1106	-8.55651	2.97507e-09	NA	AT3G25270	NA	GO:0003676	nucleic acid binding
TRpn_100145	496	17.4284	1.84667e-23	PREDICTED: Sorghum bicolor UDP-glucuronic acid decarboxylase 6 (LOC110435896), mRNA	AT2G28760	UDP-glucuronic acid decarboxylase 6	GO:0003824	catalytic activity
TRpn_100146	540	1.9166	0.656043	Zea mays uncharacterized LOC100282411 (pco123006), mRNA	AT2G22420	Peroxidase 17	GO:0004601	peroxidase activity
TRpn_100147	452	-0.131837	0.982287	NA	NA	NA	NA	NA
TRpn_100148	629	-0.724421	0.668685	NA	NA	NA	NA	NA
TRpn_100149	2072	-5.38142	4.85502e-05	PREDICTED: Setaria italica ras GTPase-activating protein-binding protein 1 (LOC101779004), mRNA	AT3G25150	NA	GO:0003723	RNA binding
TRpn_10015	2718	-3.19481	0.111829	NA	NA	NA	NA	NA
TRpn_100150	533	-4.18047	0.679427	NA	NA	NA	NA	NA
TRpn_100152	1744	-2.92601	2.74878e-12	PREDICTED: Sorghum bicolor cytochrome P450 98A1-like (LOC8082405), mRNA	AT2G40890	Cytochrome P450 98A3	GO:0005506	iron ion binding
TRpn_100153	1041	-0.645999	0.432718	PREDICTED: Sorghum bicolor mediator of RNA polymerase II transcription subunit 25 (LOC110432905), transcript variant X2, mRNA	AT1G25540	Mediator of RNA polymerase II transcription subunit 25	GO:0009908	flower development
TRpn_100154	557	-1.37511	NA	Zea mays PHD finger protein (LOC100283630), mRNA	AT2G02470	PHD finger protein ALFIN-LIKE 6	GO:0003677	DNA binding
TRpn_100155	1056	2.6694	NA	Saccharum hybrid cultivar R570 clone BAC 189K21 complete sequence	NA	NA	NA	NA
TRpn_100156	1030	2.56604	0.036389	PREDICTED: Setaria italica elongation factor 1-alpha (LOC101765405), mRNA	AT1G07930	Elongation factor 1-alpha 2	GO:0003746	translation elongation factor activity
TRpn_100157	716	-3.72488	NA	PREDICTED: Sorghum bicolor serine carboxypeptidase-like 18 (LOC110433344), transcript variant X2, mRNA	AT5G09640	Serine carboxypeptidase-like 19	GO:0004185	serine-type carboxypeptidase activity
TRpn_100158	565	-1.60916	0.137509	PREDICTED: Sorghum bicolor peroxidase 72 (LOC8074499), mRNA	AT5G66390	Peroxidase 72	GO:0004601	peroxidase activity
TRpn_100159	438	-5.84532	NA	PREDICTED: Panicum hallii pentatricopeptide repeat-containing protein At3g62890-like (LOC112888864), mRNA	AT2G13600	Pentatricopeptide repeat-containing protein At2g13600	GO:0005739	mitochondrion
TRpn_10016	955	-3.37346	NA	PREDICTED: Panicum hallii embryogenesis-associated protein EMB8-like (LOC112893680), transcript variant X2, mRNA	NA	NA	NA	NA
TRpn_100160	693	-2.44241	0.207451	Saccharum hybrid cultivar ROC22 CBL3 mRNA, complete cds	NA	NA	NA	NA
TRpn_100161	411	0.234655	NA	NA	NA	NA	NA	NA
TRpn_100163	563	-0.179923	0.951383	PREDICTED: Sorghum bicolor cinnamoyl-CoA reductase 1 (LOC8057379), mRNA	AT5G58490	NA	GO:0009809	lignin biosynthetic process
TRpn_100165	531	-0.485723	0.972809	PREDICTED: Zea mays acidic endochitinase (LOC103650978), mRNA	AT5G24090	Acidic endochitinase	GO:0000272	polysaccharide catabolic process
TRpn_100166	1941	-2.5725	0.0481133	PREDICTED: Setaria italica calcium-dependent protein kinase 12 (LOC101753182), mRNA	AT1G76040	NA	GO:0004672	protein kinase activity
TRpn_100167	642	-6.12833	0.131472	PREDICTED: Sorghum bicolor CMP-sialic acid transporter 2 (LOC8056377), mRNA	NA	NA	NA	NA
TRpn_100169	661	-0.208103	0.984218	PREDICTED: Sorghum bicolor ethylene-responsive transcription factor ERF113 (LOC8060591), mRNA	AT5G61890	Ethylene-responsive transcription factor ERF114	GO:0003677	DNA binding
TRpn_10017	3623	0.234959	NA	PREDICTED: Panicum hallii embryogenesis-associated protein EMB8-like (LOC112893680), transcript variant X2, mRNA	NA	NA	NA	NA
TRpn_100170	953	-0.210933	0.982287	PREDICTED: Setaria italica uncharacterized LOC101773696 (LOC101773696), transcript variant X2, mRNA	AT5G23390	NA	GO:0003674	molecular_function
TRpn_100171	588	-3.75934	0.243327	PREDICTED: Panicum hallii amino acid transporter AVT1C-like (LOC112902269), mRNA	NA	NA	NA	NA
TRpn_100172	416	-1.6358	NA	NA	NA	NA	NA	NA
TRpn_100173	563	2.54953	NA	PREDICTED: Sorghum bicolor uncharacterized LOC8058764 (LOC8058764), transcript variant X2, mRNA	NA	NA	NA	NA
TRpn_100174	1545	-0.848668	0.781265	PREDICTED: Setaria italica uncharacterized LOC101771703 (LOC101771703), mRNA	AT3G48770	NA	GO:0008150	biological_process
TRpn_100175	465	3.40401	NA	PREDICTED: Sorghum bicolor filament-like plant protein 3 (LOC8073644), transcript variant X2, mRNA	NA	NA	NA	NA
TRpn_100176	1239	-3.33743	0.0530075	PREDICTED: Panicum hallii IAA-amino acid hydrolase ILR1-like 6 (LOC112890123), mRNA	AT1G44350	IAA-amino acid hydrolase ILR1-like 6	GO:0006508	proteolysis
TRpn_100177	490	0.234641	NA	NA	NA	NA	NA	NA
TRpn_100178	604	-0.217625	0.982287	PREDICTED: Panicum hallii ubiquitin domain-containing protein DSK2a-like (LOC112876050), mRNA	NA	NA	NA	NA
TRpn_100179	455	-3.22128	0.700481	Cenchrus purpureus cultivar Huanan cinnamoyl-CoA reductase (CCR) gene, complete cds	NA	NA	NA	NA
TRpn_10018	3722	-7.36519	4.57707e-06	PREDICTED: Panicum hallii embryogenesis-associated protein EMB8-like (LOC112893680), transcript variant X2, mRNA	NA	NA	NA	NA
TRpn_100180	1204	1.37521	NA	PREDICTED: Zea mays uncharacterized LOC103629987 (LOC103629987), ncRNA	NA	NA	NA	NA
TRpn_100181	3477	-5.15814	0.284903	PREDICTED: Setaria italica probable polyamine oxidase 2 (LOC101768863), transcript variant X2, mRNA	AT2G43020	Probable polyamine oxidase 2	GO:0008131	primary amine oxidase activity
TRpn_100182	473	-5.09993	0.144621	NA	NA	NA	NA	NA
TRpn_100183	735	-8.53122	6.01053e-06	Saccharum officinarum UDP-glucose pyrophosphorylase gene, partial cds	NA	NA	NA	NA
TRpn_100184	1837	-6.74105	9.54936e-06	NA	NA	NA	NA	NA
TRpn_100185	1352	-6.35124	0.0574	NA	NA	NA	NA	NA
TRpn_100186	517	-6.9278	0.0279635	PREDICTED: Panicum hallii cell division cycle 20.2, cofactor of APC complex-like (LOC112890423), transcript variant X4, mRNA	NA	NA	NA	NA
TRpn_100187	743	-1.08129	0.122178	Zea mays Pentatricopeptide repeat-containing protein pseudogene (LOC100384193), non-coding RNA	NA	NA	NA	NA
TRpn_100189	544	-2.08111	0.266348	NA	NA	NA	NA	NA
TRpn_10019	1593	-3.80587	NA	NA	NA	NA	NA	NA
TRpn_100190	517	-5.28028	0.338551	NA	NA	NA	NA	NA
TRpn_100191	505	-4.38649	0.0177539	PREDICTED: Panicum hallii putative disease resistance protein RGA4 (LOC112901926), transcript variant X2, mRNA	NA	NA	NA	NA
TRpn_100192	519	-0.219645	0.982287	PREDICTED: Panicum hallii disease resistance protein RGA2-like (LOC112896502), transcript variant X2, mRNA	NA	NA	NA	NA
TRpn_100193	516	-3.26175	0.0657943	PREDICTED: Setaria italica peroxidase 45 (LOC101774991), mRNA	AT2G18980	Peroxidase 16	GO:0004601	peroxidase activity
TRpn_100194	1859	-4.86696	0.0563494	PREDICTED: Sorghum bicolor DNA excision repair protein ERCC-8 (LOC8058940), transcript variant X2, mRNA	AT1G27840	NA	GO:0000166	nucleotide binding
TRpn_100195	1801	0.203219	0.982287	Zea mays full-length cDNA clone ZM_BFb0333I05 mRNA, complete cds	AT1G27840	NA	GO:0000166	nucleotide binding
TRpn_100196	1319	-1.06709	0.426977	PREDICTED: Setaria italica ubiquinol oxidase 1a, mitochondrial (LOC101769278), mRNA	AT3G22370	Ubiquinol oxidase 1a, mitochondrial	GO:0005743	mitochondrial inner membrane
TRpn_100197	421	-0.840496	0.726334	NA	NA	NA	NA	NA
TRpn_100198	774	-6.15644	1.1495e-05	NA	NA	NA	NA	NA
TRpn_100199	6288	-2.06609	NA	NA	NA	NA	NA	NA
TRpn_1002	1774	-1.37961	0.000102822	PREDICTED: Panicum hallii uncharacterized LOC112880252 (LOC112880252), mRNA	AT5G13610	NA	GO:0003674	molecular_function
TRpn_10020	431	0.561651	0.709591	NA	NA	NA	NA	NA
TRpn_100200	6542	-3.96017	NA	NA	NA	NA	NA	NA
TRpn_100201	579	4.40446	NA	PREDICTED: Zea mays DCD (Development and Cell Death) domain protein (LOC100502502), transcript variant X2, mRNA	NA	NA	NA	NA
TRpn_100203	884	-3.77873	1.16249e-08	PREDICTED: Sorghum bicolor uncharacterized protein YpgQ (LOC8067127), mRNA	AT1G17330	NA	NA	NA
TRpn_100204	5517	-2.24437	0.1853	PREDICTED: Setaria italica uncharacterized LOC101758243 (LOC101758243), mRNA	AT1G08060	Helicase protein MOM1	GO:0006342	chromatin silencing
TRpn_100205	1693	-2.21218	0.00882312	PREDICTED: Sorghum bicolor calcium-dependent protein kinase 14 (LOC8064175), mRNA	AT5G19360	Calcium-dependent protein kinase 34	GO:0004683	calmodulin-dependent protein kinase activity
TRpn_100206	404	0.23526	NA	NA	NA	NA	NA	NA
TRpn_100207	464	-3.2085	0.401925	PREDICTED: Setaria italica WRKY transcription factor 6-like (LOC101772439), mRNA	AT1G62300	WRKY transcription factor 6	GO:0003700	sequence-specific DNA binding transcription factor activity
TRpn_100208	616	-7.26036	0.000188184	Zea mays LGC1 (LOC100281001), mRNA	NA	NA	NA	NA
TRpn_100209	885	-7.51938	3.88706e-06	PREDICTED: Setaria italica cytochrome c-type biogenesis CcmH-like mitochondrial protein (LOC101761395), transcript variant X5, mRNA	AT1G15220	Cytochrome c-type biogenesis CcmH-like mitochondrial protein	GO:0016021	integral to membrane
TRpn_100210	1094	-5.70073	0.00363542	NA	NA	NA	NA	NA
TRpn_100211	451	-2.02436	0.780472	PREDICTED: Sorghum bicolor microtubule-associated protein futsch (LOC8063338), transcript variant X3, mRNA	AT2G30870	Glutathione S-transferase F10	GO:0004364	glutathione transferase activity
TRpn_100212	575	-1.79634	0.131827	NA	NA	NA	NA	NA
TRpn_100213	454	-2.70205	0.596929	NA	NA	NA	NA	NA
TRpn_100214	432	-2.38367	0.808162	Zea mays uncharacterized LOC100284970 (cl1774_-2(594)), mRNA	NA	NA	NA	NA
TRpn_100215	1781	-1.75408	0.462223	PREDICTED: Sorghum bicolor serine/threonine-protein kinase AFC2-like (LOC110432860), transcript variant X1, mRNA	AT4G24740	Serine/threonine-protein kinase AFC2	GO:0016301	kinase activity
TRpn_100216	660	-2.52448	0.704103	PREDICTED: Zea mays Putative polyol transporter 1 (LOC100273244), transcript variant X1, mRNA	AT2G16120	Putative polyol transporter 1	GO:0005351	sugar:hydrogen symporter activity
TRpn_100217	1118	-0.437422	0.637738	PREDICTED: Setaria italica GATA transcription factor 16 (LOC101769049), transcript variant X1, mRNA	NA	NA	NA	NA
TRpn_100219	2059	-1.78525	0.0306175	PREDICTED: Panicum hallii cytochrome P450 77A3 (LOC112889710), mRNA	AT1G11600	NA	GO:0005506	iron ion binding
TRpn_100220	471	10.9863	1.15938e-14	NA	NA	NA	NA	NA
TRpn_100221	539	-4.61922	NA	PREDICTED: Panicum hallii protein GFS12 (LOC112892270), mRNA	NA	NA	NA	NA
TRpn_100222	658	-0.985917	0.634522	NA	NA	NA	NA	NA
TRpn_100223	856	-1.56366	0.60257	PREDICTED: Panicum hallii uncharacterized LOC112891364 (LOC112891364), transcript variant X4, misc_RNA	NA	NA	NA	NA
TRpn_100224	974	-5.46526	0.0319226	PREDICTED: Panicum hallii ethylene-responsive transcription factor ERF073-like (LOC112877737), mRNA	NA	NA	NA	NA
TRpn_100225	1306	0.235207	NA	PREDICTED: Panicum hallii receptor-like serine/threonine-protein kinase ALE2 (LOC112895337), transcript variant X6, mRNA	NA	NA	NA	NA
TRpn_100226	626	-2.42735	0.74491	PREDICTED: Panicum hallii protein STRICTOSIDINE SYNTHASE-LIKE 10-like (LOC112889190), mRNA	AT3G57030	Protein STRICTOSIDINE SYNTHASE-LIKE 10	GO:0005773	vacuole
TRpn_100227	2026	10.5709	0.00113809	PREDICTED: Setaria italica probable pectinesterase/pectinesterase inhibitor 21 (LOC101780475), mRNA	AT3G05610	Probable pectinesterase/pectinesterase inhibitor 21	GO:0009505	plant-type cell wall
TRpn_100228	595	-6.76778	0.0142167	PREDICTED: Setaria italica filaggrin-2 (LOC101765986), mRNA	NA	NA	NA	NA
TRpn_100229	492	-4.33431	NA	Zea mays full-length cDNA clone ZM_BFc0048D18 mRNA, complete cds	AT5G35530	40S ribosomal protein S3-3	GO:0003723	RNA binding
TRpn_10023	2952	-1.51683	0.367833	PREDICTED: Setaria italica uncharacterized LOC101764193 (LOC101764193), mRNA	NA	NA	NA	NA
TRpn_100230	2011	-3.11544	0.0874874	Paspalum paniculatum partial mRNA for phosphoenolpyruvate carboxykinase (pckF gene), specimen voucher G G. Besnard 26-2006	AT4G37870	Phosphoenolpyruvate carboxykinase [ATP]	GO:0004612	phosphoenolpyruvate carboxykinase (ATP) activity
TRpn_100231	1341	-2.26797	0.394023	PREDICTED: Panicum hallii zinc finger protein WIP2-like (LOC112888576), mRNA	AT3G57670	Zinc finger protein WIP2	GO:0003676	nucleic acid binding
TRpn_100232	459	-2.22574	0.00203858	PREDICTED: Sorghum bicolor 60S ribosomal protein L39 (LOC8065406), mRNA	AT4G31985	60S ribosomal protein L39-1	GO:0003735	structural constituent of ribosome
TRpn_100233	1423	4.8092	6.08022e-16	PREDICTED: Panicum hallii RHOMBOID-like protein 2 (LOC112882709), mRNA	AT1G63120	RHOMBOID-like protein 2	GO:0006508	proteolysis
TRpn_100234	594	-0.247428	0.982287	PREDICTED: Panicum hallii uncharacterized LOC112886660 (LOC112886660), mRNA	NA	NA	NA	NA
TRpn_100235	1235	1.19671	NA	PREDICTED: Panicum hallii uncharacterized LOC112883608 (LOC112883608), transcript variant X2, mRNA	AT1G01770	NA	GO:0008150	biological_process
TRpn_100236	1709	-2.9838	0.36194	PREDICTED: Panicum hallii uncharacterized LOC112883608 (LOC112883608), transcript variant X2, mRNA	AT1G01770	NA	GO:0008150	biological_process
TRpn_100237	1137	0.944791	0.0180816	PREDICTED: Panicum hallii adenylate kinase 4 (LOC112901977), mRNA	AT5G63400	Adenylate kinase 4	GO:0004017	adenylate kinase activity
TRpn_100238	549	0.545749	0.785177	NA	NA	NA	NA	NA
TRpn_100239	793	-0.775296	0.526103	PREDICTED: Sorghum bicolor LEAF RUST 10 DISEASE-RESISTANCE LOCUS RECEPTOR-LIKE PROTEIN KINASE-like 1.5 (LOC8081228), mRNA	AT1G69910	LEAF RUST 10 DISEASE-RESISTANCE LOCUS RECEPTOR-LIKE PROTEIN KINASE-like 1.5	GO:0016301	kinase activity
TRpn_10024	3011	0.681128	0.310675	PREDICTED: Setaria italica uncharacterized LOC101764193 (LOC101764193), mRNA	NA	NA	NA	NA
TRpn_100240	912	3.08445	0.428783	Zea mays uncharacterized LOC100382543 (LOC100382543), mRNA<>Zea mays full-length cDNA clone ZM_BFb0058E13 mRNA, complete cds	AT5G55480	Glycerophosphodiester phosphodiesterase GDPDL4	GO:0006071	glycerol metabolic process
TRpn_100241	647	3.09555	0.18877	Phyllostachys edulis cDNA clone: bphyst015g16, full insert sequence	AT5G01750	Protein LURP-one-related 15	GO:0003674	molecular_function
TRpn_100242	936	1.08808	0.597105	NA	NA	NA	NA	NA
TRpn_100243	666	4.56533	NA	NA	NA	NA	NA	NA
TRpn_100244	851	-2.37992	NA	PREDICTED: Setaria italica signal recognition particle 54 kDa protein 2 (LOC101773390), mRNA	AT1G48900	Signal recognition particle 54 kDa protein 3	GO:0003729	mRNA binding
TRpn_100245	626	-0.563031	0.699217	NA	NA	NA	NA	NA
TRpn_100247	679	0.544591	0.912046	PREDICTED: Panicum hallii proteasome subunit beta type-3 (LOC112879023), mRNA	AT1G77440	Proteasome subunit beta type-3-B	GO:0004298	threonine-type endopeptidase activity
TRpn_100248	601	3.05084	0.277511	PREDICTED: Panicum hallii proteasome subunit beta type-3 (LOC112879023), mRNA	AT1G77440	Proteasome subunit beta type-3-B	GO:0004298	threonine-type endopeptidase activity
TRpn_10025	960	-2.01977	0.637159	NA	NA	NA	NA	NA
TRpn_100250	1873	-1.40133	NA	PREDICTED: Panicum hallii uncharacterized LOC112874072 (LOC112874072), mRNA	AT2G16485	Zinc finger CCCH domain-containing protein 19	NA	NA
TRpn_100251	1301	-2.95431	1.75712e-11	NA	NA	NA	NA	NA
TRpn_100252	1225	-8.79522	1.19261e-06	NA	NA	NA	NA	NA
TRpn_100253	716	-1.63616	NA	PREDICTED: Oryza sativa Japonica Group S-type anion channel SLAH2 (LOC4338125), transcript variant X2, mRNA	NA	NA	NA	NA
TRpn_100254	589	0.234943	NA	PREDICTED: Oryza sativa Japonica Group S-type anion channel SLAH2 (LOC4338125), transcript variant X2, mRNA	NA	NA	NA	NA
TRpn_100255	1163	-8.07332	7.19048e-06	PREDICTED: Panicum hallii proteasome subunit beta type-7-A-like (LOC112892323), transcript variant X3, mRNA	NA	NA	NA	NA
TRpn_100256	577	0.154259	0.982287	Paspalum vaginatum clone SpCT3 hypothetical protein mRNA, complete cds	AT3G14680	Cytochrome P450 72A14	GO:0005506	iron ion binding
TRpn_100257	523	-6.76911	0.00385868	NA	NA	NA	NA	NA
TRpn_100258	980	0.734347	0.84374	PREDICTED: Sorghum bicolor gamma-tubulin complex component 5 (LOC110433081), transcript variant X3, mRNA	AT1G80260	NA	GO:0000922	spindle pole
TRpn_100259	455	0.32818	0.982287	PREDICTED: Panicum hallii dnaJ protein ERDJ3B (LOC112887821), mRNA	AT3G62600	DnaJ protein ERDJ3B	GO:0006457	protein folding
TRpn_10026	1633	0.473299	0.809196	NA	NA	NA	NA	NA
TRpn_100260	1558	-2.2979	0.0113969	PREDICTED: Setaria italica NADPH:adrenodoxin oxidoreductase, mitochondrial (LOC101765991), transcript variant X1, mRNA	AT4G32360	NADPH:adrenodoxin oxidoreductase, mitochondrial	GO:0005739	mitochondrion
TRpn_100261	772	-5.69965	0.0147139	NA	NA	NA	NA	NA
TRpn_100262	622	-6.23018	0.369645	NA	NA	NA	NA	NA
TRpn_100263	704	0.125647	0.982287	NA	NA	NA	NA	NA
TRpn_100264	1414	-1.44424	0.0299051	PREDICTED: Sorghum bicolor GDSL esterase/lipase At5g45910 (LOC8071344), mRNA	AT5G45910	GDSL esterase/lipase At5g45910	GO:0052689	carboxylic ester hydrolase activity
TRpn_100265	476	-2.87484	0.333741	NA	NA	NA	NA	NA
TRpn_100266	441	-5.70372	0.0230724	PREDICTED: Setaria italica conserved oligomeric Golgi complex subunit 6 (LOC101785650), mRNA	AT1G31780	NA	GO:0003674	molecular_function
TRpn_100268	742	-2.47763	0.00539973	Paspalum vaginatum clone StvCtg_00127 microsatellite sequence	NA	NA	NA	NA
TRpn_100269	1455	2.66939	NA	PREDICTED: Setaria italica uncharacterized LOC101765677 (LOC101765677), mRNA	AT3G58050	NA	GO:0003674	molecular_function
TRpn_10027	3034	2.1733	0.476247	PREDICTED: Setaria italica uncharacterized LOC101764193 (LOC101764193), mRNA	NA	NA	NA	NA
TRpn_100271	1957	-0.698899	0.0281598	Paspalum vaginatum SAND family protein (SAND) mRNA, complete cds	AT2G28390	NA	GO:0005770	late endosome
TRpn_100272	771	-1.50836	0.17578	PREDICTED: Setaria italica probable LRR receptor-like serine/threonine-protein kinase At1g56130 (LOC101786125), mRNA	AT1G56130	Probable LRR receptor-like serine/threonine-protein kinase At1g56130	GO:0004672	protein kinase activity
TRpn_100273	1073	1.64336	0.535673	NA	NA	NA	NA	NA
TRpn_100274	1085	0.440931	0.858461	NA	NA	NA	NA	NA
TRpn_100275	800	-2.01485	0.800188	PREDICTED: Sorghum bicolor uncharacterized LOC8063120 (LOC8063120), mRNA	AT1G10280	NA	GO:0016021	integral to membrane
TRpn_100276	503	3.88865	NA	NA	NA	NA	NA	NA
TRpn_100278	1397	0.114305	0.980175	Triticum aestivum chromosome 3B-specific BAC library, contig ctg0079b	NA	NA	NA	NA
TRpn_100279	852	-2.81995	NA	PREDICTED: Panicum hallii UDP-N-acetylglucosamine transferase subunit ALG14 homolog (LOC112899823), transcript variant X2, mRNA	NA	NA	NA	NA
TRpn_10028	1350	-1.63612	NA	NA	NA	NA	NA	NA
TRpn_100280	2139	-1.10272	0.191185	PREDICTED: Sorghum bicolor protein NETWORKED 4A (LOC8071228), transcript variant X2, mRNA	AT2G30500	Protein NETWORKED 4B	GO:0003779	actin binding
TRpn_100281	1288	-13.7337	NA	PREDICTED: Setaria italica aquaporin NIP4-1 (LOC101757331), mRNA	AT5G37820	Probable aquaporin NIP4-2	GO:0015250	water channel activity
TRpn_100282	665	-1.34507	0.838216	PREDICTED: Sorghum bicolor ABC transporter C family member 13 (LOC8065420), mRNA	AT2G07680	NA	GO:0005524	ATP binding
TRpn_100283	419	-0.742115	0.793265	Saccharum hybrid cultivar Co 86032 glyoxalase II (GlyII) mRNA, complete cds	NA	NA	NA	NA
TRpn_100285	552	0.234874	0.982287	PREDICTED: Oryza sativa Japonica Group uncharacterized LOC4344121 (LOC4344121), mRNA	NA	NA	NA	NA
TRpn_100286	557	2.66913	0.595486	NA	NA	NA	NA	NA
TRpn_100287	1250	0.234994	NA	PREDICTED: Setaria italica uncharacterized LOC101769239 (LOC101769239), mRNA	AT2G27590	NA	NA	NA
TRpn_100288	1524	-3.18385	NA	PREDICTED: Setaria italica uncharacterized LOC101769239 (LOC101769239), mRNA	AT2G27590	NA	NA	NA
TRpn_100289	1731	-0.0326502	0.989252	NA	NA	NA	NA	NA
TRpn_10029	446	2.66822	NA	NA	NA	NA	NA	NA
TRpn_100290	471	-0.489454	0.957103	PREDICTED: Panicum hallii cyclin-A2-1-like (LOC112885776), transcript variant X3, mRNA	NA	NA	NA	NA
TRpn_100292	1633	-1.40334	0.00151353	PREDICTED: Panicum hallii ethanolamine-phosphate cytidylyltransferase-like (LOC112903052), mRNA	AT2G38670	Ethanolamine-phosphate cytidylyltransferase	GO:0004306	ethanolamine-phosphate cytidylyltransferase activity
TRpn_100294	493	-0.223587	0.982287	PREDICTED: Setaria italica xyloglucan endotransglucosylase/hydrolase protein 31 (LOC101761610), mRNA	AT2G36870	Probable xyloglucan endotransglucosylase/hydrolase protein 32	GO:0005618	cell wall
TRpn_100295	1434	-4.73938	0.362527	NA	NA	NA	NA	NA
TRpn_100296	829	3.16673	0.155596	PREDICTED: Panicum hallii major pollen allergen Ole e 10-like (LOC112897246), transcript variant X1, mRNA	AT2G43670	NA	GO:0003674	molecular_function
TRpn_100297	1972	-7.35249	0.0242776	PREDICTED: Sorghum bicolor betaine aldehyde dehydrogenase 1 (LOC8057487), mRNA	AT3G48170	Betaine aldehyde dehydrogenase 2, mitochondrial	GO:0004028	3-chloroallyl aldehyde dehydrogenase activity
TRpn_100298	3196	-1.81112	0.137111	PREDICTED: Panicum hallii pectinesterase-like (LOC112893110), mRNA	AT3G43270	Probable pectinesterase/pectinesterase inhibitor 32	GO:0009505	plant-type cell wall
TRpn_100299	588	-2.94172	0.000370221	NA	NA	NA	NA	NA
TRpn_1003	1385	0.147223	0.982287	PREDICTED: Panicum hallii uncharacterized LOC112880252 (LOC112880252), mRNA	AT5G13610	NA	GO:0003674	molecular_function
TRpn_10030	1224	-3.79903	0.000865046	PREDICTED: Sorghum bicolor trinucleotide repeat-containing gene 18 protein (LOC8061976), mRNA	NA	NA	NA	NA
TRpn_100301	738	-7.91731	1.88843e-06	NA	NA	NA	NA	NA
TRpn_100302	2938	-7.74285	1.66391e-08	NA	NA	NA	NA	NA
TRpn_100303	514	-0.477487	0.665433	PREDICTED: Sorghum bicolor PHD finger protein At1g33420 (LOC8063124), mRNA	NA	NA	NA	NA
TRpn_100305	442	-2.71609	0.214327	Paspalum vaginatum clone StvCtg_00010 microsatellite sequence	NA	NA	NA	NA
TRpn_100306	1537	-0.957139	0.717103	PREDICTED: Panicum hallii putative serine/threonine-protein kinase-like protein CCR3 (LOC112902816), mRNA	AT3G55950	Putative serine/threonine-protein kinase-like protein CCR3	GO:0016021	integral to membrane
TRpn_100307	1233	-6.37313	0.197905	NA	NA	NA	NA	NA
TRpn_100308	660	4.08109	NA	PREDICTED: Sorghum bicolor uncharacterized LOC8067219 (LOC8067219), mRNA	AT5G18980	NA	GO:0008150	biological_process
TRpn_100309	1460	-2.63404	0.000125087	Zea mays clone 17778 mRNA sequence	AT2G37170	Aquaporin PIP2-2	GO:0015250	water channel activity
TRpn_100310	775	-4.15884	NA	PREDICTED: Panicum hallii phytochrome-interacting ankyrin-repeat protein 2-like (LOC112888962), mRNA	NA	NA	NA	NA
TRpn_100311	1180	-2.11033	0.278244	PREDICTED: Sorghum bicolor uncharacterized LOC8075847 (LOC8075847), transcript variant X2, mRNA	AT2G23390	NA	GO:0003674	molecular_function
TRpn_100312	438	1.40286	NA	PREDICTED: Panicum hallii RING-H2 finger protein ATL5-like (LOC112875690), mRNA	NA	NA	NA	NA
TRpn_100313	854	0.0335407	0.982287	PREDICTED: Panicum hallii ycf20-like protein (LOC112876131), mRNA	AT3G56830	NA	GO:0003674	molecular_function
TRpn_100314	935	-2.22773	0.269988	Zea mays clone 389690 hypothetical protein mRNA, complete cds	NA	NA	NA	NA
TRpn_100315	3914	-2.70276	7.51267e-07	PREDICTED: Setaria italica protein NETWORKED 1A (LOC101758370), mRNA	AT3G22790	Protein NETWORKED 1A	GO:0005737	cytoplasm
TRpn_100316	444	-6.60351	0.0104681	PREDICTED: Zea mays chlorophyllase-2, chloroplastic (LOC103632406), mRNA	NA	NA	NA	NA
TRpn_100317	524	0.372223	0.872095	PREDICTED: Sorghum bicolor NEDD8-conjugating enzyme Ubc12 (LOC8065565), mRNA	NA	NA	NA	NA
TRpn_100318	616	-2.70254	NA	NA	NA	NA	NA	NA
TRpn_100319	532	0.235023	NA	Zea mays full-length cDNA clone ZM_BFc0079P18 mRNA, complete cds	AT2G23970	Gamma-glutamyl peptidase 5	GO:0006952	defense response
TRpn_10032	1579	0.279289	0.498559	PREDICTED: Sorghum bicolor UDP-galactose/UDP-glucose transporter 7 (LOC8077286), mRNA	AT4G31600	NA	GO:0000139	Golgi membrane
TRpn_100320	1160	0.234662	NA	Zea mays clone 246028 mRNA sequence	NA	NA	NA	NA
TRpn_100321	447	-3.92549	0.31743	NA	NA	NA	NA	NA
TRpn_100322	1452	0.221102	0.825528	PREDICTED: Panicum hallii glutamine synthetase root isozyme 5 (LOC112874674), mRNA	AT5G37600	Glutamine synthetase cytosolic isozyme 1-1	GO:0004356	glutamate-ammonia ligase activity
TRpn_100323	2162	-1.07261	4.4953e-05	PREDICTED: Sorghum bicolor cell number regulator 8 (LOC8059117), mRNA	AT2G37110	NA	GO:0003674	molecular_function
TRpn_100324	2294	-8.05994	2.2937e-08	NA	NA	NA	NA	NA
TRpn_100325	424	-0.2372	0.752368	NA	NA	NA	NA	NA
TRpn_100326	580	-0.0106748	0.997477	PREDICTED: Setaria italica germin-like protein 1-1 (LOC101761239), mRNA	AT1G09560	Germin-like protein subfamily 2 member 1	GO:0048046	apoplast
TRpn_100327	1508	-0.161238	0.877696	PREDICTED: Panicum hallii sucrose nonfermenting 4-like protein (LOC112900006), transcript variant X1, mRNA	AT1G09020	Sucrose nonfermenting 4-like protein	GO:0005515	protein binding
TRpn_100328	2670	-1.5973	0.553783	PREDICTED: Sorghum bicolor subtilisin-like protease SBT1.7 (LOC8085905), mRNA	AT5G67360	Subtilisin-like protease SBT1.7	GO:0006508	proteolysis
TRpn_100329	1347	-4.63504	0.171476	PREDICTED: Panicum hallii geraniol 8-hydroxylase-like (LOC112897857), mRNA	AT4G12300	NA	GO:0005506	iron ion binding
TRpn_10033	436	-8.06542	0.0156858	Paspalum vaginatum clone StvSingle_HKZDOCN01AQ1E1 microsatellite sequence	NA	NA	NA	NA
TRpn_100330	502	-2.06752	0.0170799	PREDICTED: Setaria italica probable protein ABIL1 (LOC101783788), mRNA	AT2G46225	Protein ABIL1	GO:0005737	cytoplasm
TRpn_100331	479	1.80907	0.140734	PREDICTED: Sorghum bicolor mediator of RNA polymerase II transcription subunit 25 (LOC110432905), transcript variant X2, mRNA	NA	NA	NA	NA
TRpn_100332	475	-4.69487	NA	NA	NA	NA	NA	NA
TRpn_100333	451	-3.22054	NA	PREDICTED: Sorghum bicolor myosin-1 (LOC8067384), mRNA	NA	NA	NA	NA
TRpn_100334	504	3.3254	0.152991	NA	NA	NA	NA	NA
TRpn_100335	976	0.0546611	0.982287	PREDICTED: Panicum hallii haloalkane dehalogenase (LOC112900243), transcript variant X1, mRNA	AT1G52510	NA	GO:0016787	hydrolase activity
TRpn_100336	1943	-3.82922	0.0119982	PREDICTED: Setaria italica calcium-dependent protein kinase 17 (LOC101777772), transcript variant X1, mRNA	AT3G10660	Calcium-dependent protein kinase 2	GO:0004674	protein serine/threonine kinase activity
TRpn_100338	920	-0.644534	0.714827	PREDICTED: Panicum hallii nuclear transcription factor Y subunit B-3-like (LOC112893171), mRNA	AT3G53340	Nuclear transcription factor Y subunit B-10	GO:0005634	nucleus
TRpn_100339	811	-0.0542672	0.982287	PREDICTED: Panicum hallii pre-rRNA-processing protein TSR2 homolog (LOC112891442), transcript variant X2, misc_RNA	AT5G27990	NA	GO:0003674	molecular_function
TRpn_10034	686	1.19648	NA	Paspalum vaginatum clone StvSingle_HKZDOCN01AQ1E1 microsatellite sequence	NA	NA	NA	NA
TRpn_100340	620	0.234707	NA	Panicum virgatum clone PvF5H1 ferulate-5-hydroxylase mRNA, partial cds	NA	NA	NA	NA
TRpn_100341	476	-0.608213	0.734817	NA	NA	NA	NA	NA
TRpn_100342	1324	-3.66362	0.00255799	NA	NA	NA	NA	NA
TRpn_100344	689	-3.85251	NA	NA	NA	NA	NA	NA
TRpn_100346	1333	-4.94745	NA	PREDICTED: Setaria italica uncharacterized LOC101771380 (LOC101771380), transcript variant X3, mRNA	AT3G12590	NA	GO:0008150	biological_process
TRpn_100347	995	2.66795	NA	PREDICTED: Setaria italica uncharacterized LOC101753008 (LOC101753008), mRNA	NA	NA	NA	NA
TRpn_100348	652	-4.00606	NA	Zea mays uncharacterized LOC100281788 (LOC100281788), mRNA	AT5G41410	Homeobox protein BEL1 homolog	GO:0003677	DNA binding
TRpn_100349	471	-1.69565	0.81262	PREDICTED: Panicum hallii cationic peroxidase 1-like (LOC112891545), mRNA	NA	NA	NA	NA
TRpn_10035	554	-3.73171	0.281654	Paspalum vaginatum clone StvSingle_HKZDOCN01AQ1E1 microsatellite sequence	NA	NA	NA	NA
TRpn_100350	507	-1.76129	0.706788	NA	NA	NA	NA	NA
TRpn_100351	836	0.323006	0.685622	PREDICTED: Sorghum bicolor protein DWARF 53 (LOC8067572), mRNA	NA	NA	NA	NA
TRpn_100352	714	15.8441	2.70791e-14	NA	NA	NA	NA	NA
TRpn_100353	1527	-6.34838	3.46686e-12	NA	NA	NA	NA	NA
TRpn_100354	2498	-0.98649	0.110827	PREDICTED: Setaria italica serine/threonine-protein phosphatase 4 regulatory subunit 3B (LOC101766593), transcript variant X4, mRNA	AT3G06670	NA	GO:0004722	protein serine/threonine phosphatase activity
TRpn_100355	859	-0.699632	0.380154	PREDICTED: Sorghum bicolor probable calcium-binding protein CML49 (LOC8069284), transcript variant X2, mRNA	AT3G10300	Probable calcium-binding protein CML49	GO:0005509	calcium ion binding
TRpn_100356	963	0.74212	0.916333	NA	NA	NA	NA	NA
TRpn_100357	1028	-6.93142	0.00294246	NA	NA	NA	NA	NA
TRpn_100358	565	-0.151898	0.982287	PREDICTED: Setaria italica DNA-directed RNA polymerase II subunit 1 (LOC101776853), mRNA	AT4G35800	DNA-directed RNA polymerase II subunit 1	GO:0003677	DNA binding
TRpn_100359	2082	-5.39729	0.00669137	PREDICTED: Setaria italica calreticulin (LOC101762276), mRNA	AT1G56340	Calreticulin-1	GO:0005509	calcium ion binding
TRpn_10036	656	-4.69899	0.337801	Paspalum vaginatum clone StvSingle_HKZDOCN01AQ1E1 microsatellite sequence	NA	NA	NA	NA
TRpn_100360	1819	-2.0456	0.430783	PREDICTED: Setaria italica calreticulin (LOC101762276), mRNA	AT1G56340	Calreticulin-1	GO:0005509	calcium ion binding
TRpn_100361	1003	-2.63435	0.73119	PREDICTED: Setaria italica calreticulin (LOC101762276), mRNA	AT1G56340	Calreticulin-1	GO:0005509	calcium ion binding
TRpn_100362	1266	-3.75053	NA	PREDICTED: Setaria italica calreticulin (LOC101762276), mRNA	AT1G56340	Calreticulin-1	GO:0005509	calcium ion binding
TRpn_100363	1848	-2.14724	0.053973	PREDICTED: Panicum hallii receptor-like protein kinase 5 (LOC112889422), mRNA	AT5G25930	NA	GO:0004674	protein serine/threonine kinase activity
TRpn_100364	1721	-2.36861	0.343313	PREDICTED: Setaria italica methyltransferase-like protein 13 (LOC101753172), mRNA	AT2G31740	NA	GO:0016021	integral to membrane
TRpn_100365	2134	-1.65393	0.0163715	PREDICTED: Panicum hallii vacuole membrane protein KMS1 (LOC112893781), transcript variant X2, mRNA	AT4G14950	Vacuole membrane protein KMS1	GO:0003674	molecular_function
TRpn_100366	1801	0.183032	0.686111	PREDICTED: Sorghum bicolor citrate synthase 4, mitochondrial (LOC8071625), mRNA	AT2G44350	Citrate synthase 4, mitochondrial	GO:0004108	citrate (Si)-synthase activity
TRpn_100367	929	-2.71	0.111305	NA	NA	NA	NA	NA
TRpn_100368	880	-7.09431	0.000288628	NA	NA	NA	NA	NA
TRpn_100369	481	-4.11595	0.00220586	NA	NA	NA	NA	NA
TRpn_10037	700	0.234984	0.982287	Paspalum vaginatum clone StvSingle_HKZDOCN01AQ1E1 microsatellite sequence	NA	NA	NA	NA
TRpn_100370	429	-2.21803	0.000826934	Cenchrus purpureus cultivar Huanan cinnamoyl-CoA reductase (CCR) gene, complete cds	NA	NA	NA	NA
TRpn_100371	852	-4.94484	0.306076	PREDICTED: Sorghum bicolor BTB/POZ domain-containing protein At5g66560 (LOC8083968), mRNA	AT3G50840	BTB/POZ domain-containing protein At3g50840	GO:0009416	response to light stimulus
TRpn_100372	535	-5.73233	0.00164049	NA	NA	NA	NA	NA
TRpn_100373	549	-6.93896	0.00323126	NA	NA	NA	NA	NA
TRpn_100375	762	-1.87541	0.031818	NA	AT1G25540	Mediator of RNA polymerase II transcription subunit 25	GO:0009908	flower development
TRpn_100376	772	0.234916	0.982287	NA	NA	NA	NA	NA
TRpn_100377	1008	0.234885	0.982287	PREDICTED: Panicum hallii amino acid permease 1-like (LOC112890313), mRNA	AT1G10010	Amino acid permease 8	GO:0015171	amino acid transmembrane transporter activity
TRpn_100378	583	-2.03341	0.179105	PREDICTED: Setaria italica uncharacterized LOC101773560 (LOC101773560), mRNA	NA	NA	NA	NA
TRpn_100379	543	-4.28676	NA	NA	NA	NA	NA	NA
TRpn_10038	1644	0.234968	NA	PREDICTED: Panicum hallii 3-hydroxy-3-methylglutaryl-coenzyme A reductase 3-like (LOC112881963), mRNA	AT1G76490	NA	GO:0015936	coenzyme A metabolic process
TRpn_100380	403	-4.89629	0.612162	NA	NA	NA	NA	NA
TRpn_100381	595	3.21211	NA	NA	NA	NA	NA	NA
TRpn_100382	4260	-2.97785	8.03643e-06	PREDICTED: Sorghum bicolor SUPPRESSOR OF ABI3-5 (LOC8057966), transcript variant X8, mRNA	AT3G54230	SUPPRESSOR OF ABI3-5	GO:0003676	nucleic acid binding
TRpn_100383	725	1.22568	0.309241	PREDICTED: Setaria italica V-type proton ATPase subunit E (LOC101779887), mRNA	NA	NA	NA	NA
TRpn_100384	1536	1.24784	0.649543	PREDICTED: Setaria italica uncharacterized LOC101758849 (LOC101758849), mRNA	AT5G47020	NA	GO:0003674	molecular_function
TRpn_100385	861	-2.50276	0.474506	PREDICTED: Setaria italica enolase-phosphatase E1 (LOC101771332), mRNA	NA	NA	NA	NA
TRpn_100386	515	-4.57746	0.157429	NA	NA	NA	NA	NA
TRpn_100387	539	-2.62586	0.531442	PREDICTED: Setaria italica sodium/hydrogen exchanger 4 (LOC101779859), mRNA	AT5G55470	Sodium/hydrogen exchanger 4	GO:0005774	vacuolar membrane
TRpn_100388	775	-3.19042	NA	PREDICTED: Setaria italica pentatricopeptide repeat-containing protein At1g03100, mitochondrial (LOC101757280), transcript variant X4, misc_RNA	AT1G03100	Pentatricopeptide repeat-containing protein At1g03100, mitochondrial	GO:0003674	molecular_function
TRpn_100389	1373	-2.32514	0.0578712	Z.mays small nuclear RNA genes snoR1.1, snoR2.2, snoR3.2, U14.1a, U14.1b, U14.1c and U14.1d	NA	NA	NA	NA
TRpn_10039	1559	-6.81421	0.000492786	PREDICTED: Panicum hallii 3-hydroxy-3-methylglutaryl-coenzyme A reductase 3-like (LOC112881963), mRNA	AT1G76490	NA	GO:0015936	coenzyme A metabolic process
TRpn_100390	424	-5.47114	0.0998232	NA	AT4G23160	NA	GO:0000943	retrotransposon nucleocapsid
TRpn_100391	1614	-0.310212	0.264346	PREDICTED: Zea mays transcription initiation factor TFIID subunit 15b (LOC103634842), transcript variant X1, mRNA	AT5G58470	Transcription initiation factor TFIID subunit 15b	NA	NA
TRpn_100392	1400	-1.11593	0.267936	Zea mays uncharacterized LOC100170244 (LOC100170244), mRNA	AT3G61790	E3 ubiquitin-protein ligase SINAT3	GO:0005634	nucleus
TRpn_100393	1205	-3.58114	NA	PREDICTED: Setaria italica probable transcriptional regulator SLK2 (LOC101766420), mRNA	AT5G62090	Probable transcriptional regulator SLK2	GO:0030154	cell differentiation
TRpn_100394	1297	-6.77578	0.0133454	PREDICTED: Setaria italica probable transcriptional regulator SLK2 (LOC101766420), mRNA	AT5G62090	Probable transcriptional regulator SLK2	GO:0030154	cell differentiation
TRpn_100395	672	-3.89371	NA	NA	NA	NA	NA	NA
TRpn_100396	542	-4.26219	0.391137	PREDICTED: Setaria italica protein TIFY 11f (LOC101752830), mRNA	NA	NA	NA	NA
TRpn_100397	1483	0.234879	NA	PREDICTED: Sorghum bicolor peroxisome biogenesis protein 12 (LOC8076612), mRNA	AT3G04460	Peroxisome biogenesis protein 12	GO:0005779	integral to peroxisomal membrane
TRpn_100398	1315	-10.9322	2.02262e-06	Panicum virgatum cultivar Alamo caffeoyl-coenzymeA O-methyltransferase 1b (CCoAOMT1b) mRNA, complete cds	AT4G34050	Caffeoyl-CoA O-methyltransferase 1	GO:0008171	O-methyltransferase activity
TRpn_100399	531	-3.84063	0.47033	PREDICTED: Sorghum bicolor peroxidase 18 (LOC8075885), mRNA	NA	NA	NA	NA
TRpn_1004	1631	-1.79675	0.25614	PREDICTED: Panicum hallii uncharacterized LOC112880252 (LOC112880252), mRNA	AT5G13610	NA	GO:0003674	molecular_function
TRpn_10040	642	-5.79223	0.216197	Paspalum vaginatum clone StvSingle_HKZDOCN01AQ1E1 microsatellite sequence	NA	NA	NA	NA
TRpn_100400	561	0.234867	NA	NA	NA	NA	NA	NA
TRpn_100401	680	0.234566	NA	NA	NA	NA	NA	NA
TRpn_100402	1589	-0.307881	0.834992	PREDICTED: Sorghum bicolor threonine synthase, chloroplastic (LOC8061103), mRNA	AT4G29840	Threonine synthase 1, chloroplastic	GO:0009088	threonine biosynthetic process
TRpn_100403	476	-2.42427	0.539479	NA	NA	NA	NA	NA
TRpn_100405	1816	-1.46403	0.748057	PREDICTED: Zea mays uncharacterized LOC103651151 (LOC103651151), mRNA	AT1G06750	NA	NA	NA
TRpn_100406	430	0.23493	0.982287	PREDICTED: Setaria italica transmembrane protein 234 homolog (LOC101758309), transcript variant X2, mRNA	NA	NA	NA	NA
TRpn_100407	520	-3.66625	NA	PREDICTED: Sorghum bicolor ATP-dependent 6-phosphofructokinase 6 (LOC8078732), transcript variant X1, mRNA	NA	NA	NA	NA
TRpn_100408	534	-1.9522	0.542078	PREDICTED: Panicum hallii TVP38/TMEM64 family membrane protein slr0305 (LOC112882615), mRNA	AT1G03260	NA	GO:0016021	integral to membrane
TRpn_100409	700	-3.18886	0.253627	NA	NA	NA	NA	NA
TRpn_10041	532	-1.17662	0.590802	PREDICTED: Zea mays 3-hydroxy-3-methylglutaryl-coenzyme A reductase (HMGR), transcript variant X1, mRNA	NA	NA	NA	NA
TRpn_100410	899	-0.134668	0.982287	Saccharum hybrid cultivar R570 clone BAC 261D02 complete sequence	NA	NA	NA	NA
TRpn_100411	656	1.0151	0.745912	NA	NA	NA	NA	NA
TRpn_100412	1200	-0.0927141	0.91894	PREDICTED: Sorghum bicolor uncharacterized LOC8069011 (LOC8069011), transcript variant X2, mRNA	AT1G15420	NA	GO:0003674	molecular_function
TRpn_100413	890	0.543427	0.613265	PREDICTED: Panicum hallii quinone oxidoreductase PIG3-like (LOC112900830), transcript variant X2, mRNA	AT4G21580	NA	GO:0008270	zinc ion binding
TRpn_100414	2105	-3.98344	0.0122529	PREDICTED: Setaria italica auxin transporter-like protein 3 (LOC101770275), mRNA	AT2G21050	Auxin transporter-like protein 2	GO:0005215	transporter activity
TRpn_100415	593	-1.41632	0.544004	PREDICTED: Ananas comosus phosphoenolpyruvate carboxylase kinase 2-like (LOC109707031), transcript variant X1, mRNA<>PREDICTED: Ananas comosus phosphoenolpyruvate carboxylase kinase 2-like (LOC109707031), transcript variant X2, mRNA	NA	NA	NA	NA
TRpn_100416	1473	0.235569	NA	PREDICTED: Sorghum bicolor aquaporin NIP4-1 (LOC8079070), mRNA	NA	NA	NA	NA
TRpn_100417	1178	-1.26699	0.00777734	PREDICTED: Setaria italica uncharacterized LOC101783380 (LOC101783380), mRNA	NA	NA	NA	NA
TRpn_100418	777	2.9335	0.00358658	PREDICTED: Setaria italica 18.6 kDa class III heat shock protein (LOC101753155), mRNA	AT1G54050	17.4 kDa class III heat shock protein	GO:0005737	cytoplasm
TRpn_100419	728	-5.94037	0.0600881	NA	NA	NA	NA	NA
TRpn_10042	495	0.762784	0.805455	NA	NA	NA	NA	NA
TRpn_100420	1115	-0.026203	0.982287	PREDICTED: Panicum hallii RNA-binding protein 38-like (LOC112889063), transcript variant X2, mRNA	NA	NA	NA	NA
TRpn_100421	1049	-6.08467	0.20282	PREDICTED: Panicum hallii RNA-binding protein 38-like (LOC112889063), transcript variant X2, mRNA	NA	NA	NA	NA
TRpn_100422	410	-0.11395	NA	Saccharum hybrid cultivar R570 clone BAC 189K21 complete sequence	NA	NA	NA	NA
TRpn_100423	1430	3.28393	0.526546	NA	NA	NA	NA	NA
TRpn_100424	1411	-5.22078	0.309206	PREDICTED: Setaria italica TVP38/TMEM64 family membrane protein slr0305 (LOC101786663), mRNA	AT1G03260	NA	GO:0016021	integral to membrane
TRpn_100425	892	-0.155601	0.978584	PREDICTED: Panicum hallii TVP38/TMEM64 family membrane protein slr0305 (LOC112882615), mRNA	AT1G03260	NA	GO:0016021	integral to membrane
TRpn_100426	1229	-3.05033	0.0702019	PREDICTED: Oryza brachyantha uncharacterized LOC107303419 (LOC107303419), mRNA	NA	NA	NA	NA
TRpn_100427	600	-1.99752	0.0667979	NA	NA	NA	NA	NA
TRpn_100428	1325	-8.9429	1.80453e-09	PREDICTED: Panicum hallii uncharacterized LOC112899138 (LOC112899138), mRNA	NA	NA	NA	NA
TRpn_100429	674	3.24636	0.255707	PREDICTED: Panicum hallii protein STRICTOSIDINE SYNTHASE-LIKE 4-like (LOC112879628), mRNA	AT3G51420	Protein STRICTOSIDINE SYNTHASE-LIKE 4	GO:0005773	vacuole
TRpn_10043	1015	-2.90057	0.239307	Saccharum officinarum clone SCCCLR1065E11, complete sequence	NA	NA	NA	NA
TRpn_100430	1328	-9.3443	5.79585e-12	PREDICTED: Setaria italica uncharacterized LOC101764501 (LOC101764501), mRNA	NA	NA	NA	NA
TRpn_100431	470	-2.49135	0.476678	PREDICTED: Setaria italica replication protein A 70 kDa DNA-binding subunit C (LOC101786034), mRNA	AT2G06510	Replication protein A 70 kDa DNA-binding subunit A	GO:0003677	DNA binding
TRpn_100432	605	-7.37345	0.00058702	NA	NA	NA	NA	NA
TRpn_100433	686	-0.740357	NA	NA	NA	NA	NA	NA
TRpn_100434	2169	-2.48543	0.521593	PREDICTED: Sorghum bicolor ankyrin repeat protein SKIP35-like (LOC110434960), mRNA	AT3G59910	Ankyrin repeat protein SKIP35	GO:0003674	molecular_function
TRpn_100435	1414	-2.90597	0.212142	PREDICTED: Sorghum bicolor uncharacterized LOC8060177 (LOC8060177), transcript variant X1, mRNA	NA	NA	NA	NA
TRpn_100436	1854	-9.90914	2.59957e-11	PREDICTED: Setaria italica zinc finger CCCH domain-containing protein 53 (LOC101785599), mRNA	AT3G51950	Zinc finger CCCH domain-containing protein 46	GO:0003723	RNA binding
TRpn_100437	1681	-2.37051	3.6081e-05	PREDICTED: Setaria italica tubby-like F-box protein 11 (LOC101784795), mRNA	AT2G47900	Tubby-like F-box protein 3	GO:0005654	nucleoplasm
TRpn_100438	624	-3.8052	NA	PREDICTED: Sorghum bicolor probable inactive receptor kinase At5g10020 (LOC8079352), mRNA	AT5G10020	Probable inactive receptor kinase At5g10020	GO:0004672	protein kinase activity
TRpn_100439	691	-0.6793	0.329828	Saccharum officinarum mRNA for cysteine proteinase inhibitor, complete cds	NA	NA	NA	NA
TRpn_10044	836	-4.69352	9.73812e-12	PREDICTED: Panicum hallii uncharacterized LOC112888572 (LOC112888572), transcript variant X1, mRNA	NA	NA	NA	NA
TRpn_100440	451	0.23437	0.982287	NA	NA	NA	NA	NA
TRpn_100441	2007	-1.20656	0.0776757	PREDICTED: Setaria italica protein ENHANCED DISEASE RESISTANCE 2 (LOC101766909), transcript variant X1, mRNA	AT4G19040	Protein ENHANCED DISEASE RESISTANCE 2	GO:0008289	lipid binding
TRpn_100442	649	-2.6394	0.402981	NA	NA	NA	NA	NA
TRpn_100443	630	-3.95906	NA	NA	NA	NA	NA	NA
TRpn_100445	1630	-3.21983	3.21369e-05	PREDICTED: Panicum hallii probable gamma-aminobutyrate transaminase 3, mitochondrial (LOC112897762), transcript variant X2, mRNA	AT3G22200	Gamma-aminobutyrate transaminase POP2, mitochondrial	GO:0003867	4-aminobutyrate transaminase activity
TRpn_100446	780	1.03236	0.0135997	Zea mays clone 1689444 nonspecific lipid-transfer protein 1 precursor, mRNA, complete cds	NA	NA	NA	NA
TRpn_100447	710	-3.54292	0.0470955	NA	NA	NA	NA	NA
TRpn_100448	464	-6.28538	0.0126933	NA	NA	NA	NA	NA
TRpn_100449	744	1.98469	0.708501	Panicum virgatum clone PV_ABa051-H05, complete sequence	NA	NA	NA	NA
TRpn_10045	1405	-5.81638	0.00169304	PREDICTED: Panicum hallii uncharacterized LOC112888572 (LOC112888572), transcript variant X1, mRNA	NA	NA	NA	NA
TRpn_100450	748	-5.33729	0.34371	Panicum virgatum clone PV_ABa051-H05, complete sequence	NA	NA	NA	NA
TRpn_100451	487	-3.63569	NA	PREDICTED: Panicum hallii endoribonuclease Dicer homolog 4 (LOC112899838), transcript variant X3, mRNA	NA	NA	NA	NA
TRpn_100452	426	3.08422	0.450403	NA	NA	NA	NA	NA
TRpn_100453	1757	-3.66541	2.244e-06	PREDICTED: Setaria italica 2-(3-amino-3-carboxypropyl)histidine synthase subunit 2 (LOC101778306), mRNA	AT3G59630	NA	GO:0017183	peptidyl-diphthamide biosynthetic process from peptidyl-histidine
TRpn_100454	428	-2.39252	0.727158	NA	NA	NA	NA	NA
TRpn_100455	1085	-0.253283	0.51898	PREDICTED: Sorghum bicolor protein OSB1, mitochondrial (LOC8062513), transcript variant X1, mRNA	AT1G47720	Protein OSB1, mitochondrial	GO:0000002	mitochondrial genome maintenance
TRpn_100456	1426	-0.726899	0.928622	NA	NA	NA	NA	NA
TRpn_100458	2139	-5.36357	0.569922	NA	NA	NA	NA	NA
TRpn_100459	690	-0.60947	0.363658	Zea mays full-length cDNA clone ZM_BFb0040E05 mRNA, complete cds	NA	NA	NA	NA
TRpn_10046	1796	-1.79162	0.698166	NA	NA	NA	NA	NA
TRpn_100460	420	-3.80592	0.439889	NA	NA	NA	NA	NA
TRpn_100461	1023	-2.18455	0.55987	Zea mays putative transposase (Z195D10.1) gene, partial cds; glycyl-tRNA synthetase (Z195D10.2), ornithine carbamoyltransferase (Z195D10.3), putative gag protein (Z195D10.5), putative SET-domain transcriptional regulator (Z195D10.7), putative oxysterol-binding protein (Z195D10.8), putative polyprotein (Z195D10.9), putative oxysterol-binding protein (Z195D10.10), putative gag-pol polyprotein (Z195…	NA	NA	NA	NA
TRpn_100462	1109	0.234843	0.982287	PREDICTED: Setaria italica expansin-A29 (LOC101784332), mRNA	AT1G20190	Expansin-A11	GO:0005576	extracellular region
TRpn_100463	815	-8.60592	6.49304e-06	PREDICTED: Zea mays protein LURP-one-related 8 (LOC103654295), mRNA	NA	NA	NA	NA
TRpn_100464	2729	1.19651	NA	Zea mays full-length cDNA clone ZM_BFb0070C20 mRNA, complete cds	NA	NA	NA	NA
TRpn_100465	2655	-5.22361	0.121905	Zea mays full-length cDNA clone ZM_BFb0070C20 mRNA, complete cds	NA	NA	NA	NA
TRpn_100466	790	0.234451	NA	PREDICTED: Panicum hallii cytochrome P450 85A1 (LOC112875680), mRNA	AT3G30180	Cytochrome P450 85A2	GO:0005506	iron ion binding
TRpn_100467	796	-3.6765	0.00453971	Cenchrus purpureus cultivar Huanan cinnamoyl-CoA reductase (CCR) gene, complete cds	NA	NA	NA	NA
TRpn_100468	684	-2.12122	0.282385	Cenchrus purpureus cultivar Huanan cinnamoyl-CoA reductase (CCR) gene, complete cds	NA	NA	NA	NA
TRpn_100469	504	-0.336447	NA	NA	NA	NA	NA	NA
TRpn_10047	2055	-2.04704	0.121843	NA	NA	NA	NA	NA
TRpn_100470	1178	2.95318	NA	NA	NA	NA	NA	NA
TRpn_100471	1613	-0.461886	0.808581	PREDICTED: Panicum hallii AAA-ATPase ASD, mitochondrial-like (LOC112884999), mRNA	AT5G40010	AAA-ATPase ASD, mitochondrial	GO:0005524	ATP binding
TRpn_100472	3622	-4.62477	1.11952e-09	PREDICTED: Setaria italica putative disease resistance RPP13-like protein 3 (LOC101778929), mRNA	AT3G46730	Putative disease resistance RPP13-like protein 3	GO:0006952	defense response
TRpn_100473	1095	-2.24579	0.141449	PREDICTED: Setaria italica uncharacterized LOC101761003 (LOC101761003), mRNA	AT2G04360	NA	GO:0003674	molecular_function
TRpn_100474	987	-1.64477	0.500821	PREDICTED: Panicum hallii uncharacterized LOC112890499 (LOC112890499), mRNA	NA	NA	NA	NA
TRpn_100475	928	0.599295	0.563159	Zea mays clone 279268 cold shock protein-1 mRNA, complete cds	NA	NA	NA	NA
TRpn_100476	868	-0.39312	0.747239	NA	NA	NA	NA	NA
TRpn_100477	804	-3.94884	NA	NA	NA	NA	NA	NA
TRpn_100478	492	-1.30491	0.722834	NA	NA	NA	NA	NA
TRpn_100479	1041	-2.91055	1.50161e-13	NA	NA	NA	NA	NA
TRpn_10048	527	0.234924	NA	NA	NA	NA	NA	NA
TRpn_100480	469	1.19641	0.921598	PREDICTED: Panicum hallii amino acid permease 1-like (LOC112888927), mRNA	NA	NA	NA	NA
TRpn_100481	1891	0.716771	0.382809	PREDICTED: Panicum hallii piezo-type mechanosensitive ion channel homolog (LOC112894851), mRNA	AT2G48060	Piezo-type mechanosensitive ion channel homolog	GO:0008150	biological_process
TRpn_100482	537	0.234458	0.982287	NA	NA	NA	NA	NA
TRpn_100483	1039	1.0893	0.407765	PREDICTED: Sorghum bicolor glutathione S-transferase DHAR3, chloroplastic-like (LOC110431218), transcript variant X1, mRNA	AT5G16710	Glutathione S-transferase DHAR3, chloroplastic	GO:0004364	glutathione transferase activity
TRpn_100484	553	-3.22014	NA	Zea mays cultivar RP4Htn1 hypothetical proteins, DUF630 domain protein, putative zinc finger protein, esterase/lipase/thioesterase, wall-associated receptor-like kinase 2 (WAK-RLK2), wall-associated receptor-like protein (WAK-RLP1), wall-associated receptor-like kinase 1 (WAK-RLK1), putative reticulon protein, cytidylyltransferase domain protein, and hypothetical proteins genes, complete cds	NA	NA	NA	NA
TRpn_100485	477	-3.53724	0.00292318	NA	NA	NA	NA	NA
TRpn_100486	808	-0.552435	0.364282	PREDICTED: Zea mays uncharacterized LOC100276971 (LOC100276971), mRNA	AT1G06515	NA	GO:0016021	integral to membrane
TRpn_100487	633	0.647614	0.746895	PREDICTED: Panicum hallii probable carbohydrate esterase At4g34215 (LOC112876117), transcript variant X3, mRNA	AT4G34215	Probable carbohydrate esterase At4g34215	GO:0008150	biological_process
TRpn_100488	447	-8.96213	2.69409e-11	PREDICTED: Zea mays protein FAF-like, chloroplastic (LOC103634046), mRNA	NA	NA	NA	NA
TRpn_100489	1057	-4.74717	0.0130527	NA	NA	NA	NA	NA
TRpn_10049	3150	-2.97108	0.00901027	NA	NA	NA	NA	NA
TRpn_100490	845	0.652882	0.69599	NA	NA	NA	NA	NA
TRpn_100491	719	-2.95757	NA	NA	NA	NA	NA	NA
TRpn_100492	1206	-4.98193	0.000160874	NA	NA	NA	NA	NA
TRpn_100493	704	0.234974	NA	PREDICTED: Panicum hallii vacuolar sorting protein 3 (LOC112886670), mRNA	AT1G22860	NA	NA	NA
TRpn_100494	1100	-0.464835	0.60753	PREDICTED: Setaria italica protein disulfide isomerase-like 1-4 (LOC101753416), mRNA	AT3G54960	Protein disulfide isomerase-like 1-3	GO:0005788	endoplasmic reticulum lumen
TRpn_100495	646	0.980349	0.00819801	NA	NA	NA	NA	NA
TRpn_100496	2343	-0.945578	0.415079	PREDICTED: Panicum hallii DNA topoisomerase 6 subunit B (LOC112883502), mRNA	AT3G20780	DNA topoisomerase 6 subunit B	GO:0005634	nucleus
TRpn_100497	677	3.28938	0.0204723	PREDICTED: Setaria italica RNA-binding protein 34 (LOC101768104), mRNA	AT5G46840	NA	GO:0003676	nucleic acid binding
TRpn_100498	405	0.777566	0.906673	PREDICTED: Panicum hallii putative squamosa promoter-binding-like protein 19 (LOC112902062), mRNA	NA	NA	NA	NA
TRpn_100499	1340	-2.33969	0.058822	NA	NA	NA	NA	NA
TRpn_1005	676	-3.52613	0.10007	PREDICTED: Panicum hallii pathogenesis-related protein PR-1-like (LOC112882215), mRNA	AT5G57625	NA	GO:0003674	molecular_function
TRpn_10050	3168	-3.17898	0.000100558	PREDICTED: Setaria italica uncharacterized LOC101765916 (LOC101765916), ncRNA	NA	NA	NA	NA
TRpn_100500	1097	-1.81658	0.12559	NA	NA	NA	NA	NA
TRpn_100501	1441	-0.421922	NA	PREDICTED: Setaria italica uncharacterized LOC101758266 (LOC101758266), mRNA	AT3G27110	NA	GO:0004222	metalloendopeptidase activity
TRpn_100502	658	-0.0515007	NA	NA	NA	NA	NA	NA
TRpn_100503	1222	-4.80605	0.470523	Oryza sativa Indica Group cultivar Shuhui498 chromosome 2 sequence	NA	NA	NA	NA
TRpn_100504	1205	0.698712	0.739004	Oryza sativa Indica Group cultivar Shuhui498 chromosome 2 sequence	NA	NA	NA	NA
TRpn_100505	839	-5.10677	0.540794	PREDICTED: Panicum hallii protein ECERIFERUM 3-like (LOC112879481), mRNA	AT5G57800	Protein ECERIFERUM 3	GO:0003824	catalytic activity
TRpn_100506	1027	0.971868	0.769945	NA	NA	NA	NA	NA
TRpn_100507	1252	-1.1806	NA	NA	NA	NA	NA	NA
TRpn_100508	541	-0.338821	0.369549	PREDICTED: Sorghum bicolor cyclic nucleotide-gated ion channel 17 (LOC8081966), mRNA	AT2G24610	Probable cyclic nucleotide-gated ion channel 14	GO:0005216	ion channel activity
TRpn_100509	1160	-8.65499	4.1625e-05	NA	NA	NA	NA	NA
TRpn_10051	1970	-4.00956	0.0768054	NA	NA	NA	NA	NA
TRpn_100510	952	-1.51057	NA	PREDICTED: Sorghum bicolor uncharacterized LOC8078533 (LOC8078533), transcript variant X2, mRNA	NA	NA	NA	NA
TRpn_100511	636	-2.7131	0.654239	NA	NA	NA	NA	NA
TRpn_100512	539	5.29935	0.302869	PREDICTED: Setaria italica G-type lectin S-receptor-like serine/threonine-protein kinase At2g19130 (LOC101784283), mRNA	NA	NA	NA	NA
TRpn_100513	2090	-6.12849	3.20182e-13	PREDICTED: Panicum hallii WAT1-related protein At5g45370-like (LOC112889408), transcript variant X2, mRNA	AT5G45370	WAT1-related protein At5g45370	GO:0016020	membrane
TRpn_100514	2472	-4.89072	0.0764414	NA	NA	NA	NA	NA
TRpn_100515	593	-4.09492	NA	Zea mays isolate SM10 mitochondrion sequence	NA	NA	NA	NA
TRpn_100516	479	-1.07699	0.692543	PREDICTED: Sorghum bicolor probable small nuclear ribonucleoprotein F (LOC8078782), mRNA	NA	NA	NA	NA
TRpn_100517	863	-6.06809	0.176222	NA	NA	NA	NA	NA
TRpn_100518	1014	-5.2208	0.582847	NA	NA	NA	NA	NA
TRpn_100519	469	-5.45275	0.291153	PREDICTED: Setaria italica probable glycerol-3-phosphate acyltransferase 3 (LOC101762131), mRNA	AT1G06520	Glycerol-3-phosphate acyltransferase 1	GO:0004366	glycerol-3-phosphate O-acyltransferase activity
TRpn_100520	632	-5.37989	1.25137e-08	NA	NA	NA	NA	NA
TRpn_100521	442	2.85678	0.0953256	PREDICTED: Sorghum bicolor anthocyanidin 5,3-O-glucosyltransferase (LOC8068956), mRNA	AT3G16520	UDP-glycosyltransferase 88A1	GO:0008194	UDP-glycosyltransferase activity
TRpn_100522	1824	-1.26875	0.255265	PREDICTED: Sorghum bicolor anthocyanidin 5,3-O-glucosyltransferase (LOC8068956), mRNA	AT3G16520	UDP-glycosyltransferase 88A1	GO:0008194	UDP-glycosyltransferase activity
TRpn_100523	1272	-0.788964	0.783423	PREDICTED: Setaria italica SNAP25 homologous protein SNAP33 (LOC101771914), mRNA	AT5G61210	SNAP25 homologous protein SNAP33	GO:0005484	SNAP receptor activity
TRpn_100524	468	0.513312	0.590059	PREDICTED: Setaria italica chaperone protein dnaJ 10 (LOC101781412), mRNA	NA	NA	NA	NA
TRpn_100525	985	-3.977	NA	Panicum virgatum clone PV_ABa006-H10, complete sequence	NA	NA	NA	NA
TRpn_100526	909	-2.68815	0.609829	PREDICTED: Setaria italica ras-related protein Rab7 (LOC101775688), mRNA	AT1G49300	Ras-related protein RABG3e	GO:0005525	GTP binding
TRpn_100527	1982	-1.07693	0.0184022	PREDICTED: Setaria italica mitochondrial-processing peptidase subunit alpha (LOC101762810), mRNA	AT3G16480	Probable mitochondrial-processing peptidase subunit alpha-2, chloroplastic/mitochondrial	GO:0004222	metalloendopeptidase activity
TRpn_100528	1026	-5.68289	0.0540352	NA	NA	NA	NA	NA
TRpn_100529	570	1.83943	0.815634	NA	NA	NA	NA	NA
TRpn_10053	1933	0.234616	NA	NA	NA	NA	NA	NA
TRpn_100530	685	0.0354116	0.987825	NA	NA	NA	NA	NA
TRpn_100531	1193	0.121253	0.982287	PREDICTED: Panicum hallii putative disease resistance protein At1g50180 (LOC112903018), transcript variant X3, mRNA	NA	NA	NA	NA
TRpn_100532	1057	-1.87845	0.352792	PREDICTED: Setaria italica aldehyde dehydrogenase family 2 member C4 (LOC101782962), mRNA	AT3G24503	Aldehyde dehydrogenase family 2 member C4	GO:0004028	3-chloroallyl aldehyde dehydrogenase activity
TRpn_100533	1431	-4.08537	0.312084	NA	NA	NA	NA	NA
TRpn_100534	464	0.235219	0.982287	PREDICTED: Panicum hallii beta-glucosidase 18-like (LOC112899735), mRNA	AT1G61820	Beta-glucosidase 46	GO:0004553	hydrolase activity, hydrolyzing O-glycosyl compounds
TRpn_100535	2395	0.758851	0.333873	PREDICTED: Setaria italica serine/threonine-protein kinase STY46 (LOC101761030), mRNA	AT4G35780	Serine/threonine-protein kinase STY17	GO:0004672	protein kinase activity
TRpn_100536	2475	-8.37978	0.00046466	NA	NA	NA	NA	NA
TRpn_100537	2423	-3.72946	NA	PREDICTED: Panicum hallii E3 ubiquitin-protein ligase RKP (LOC112880235), mRNA	AT2G22010	E3 ubiquitin-protein ligase RKP	GO:0000151	ubiquitin ligase complex
TRpn_100538	636	4.2124	0.316081	NA	NA	NA	NA	NA
TRpn_100539	406	-4.83155	NA	PREDICTED: Setaria italica uncharacterized LOC101764683 (LOC101764683), mRNA	NA	NA	NA	NA
TRpn_10054	2086	-4.27892	0.365927	NA	NA	NA	NA	NA
TRpn_100540	882	0.234536	0.982287	PREDICTED: Sorghum bicolor uncharacterized LOC8065348 (LOC8065348), mRNA	AT2G32970	NA	GO:0003674	molecular_function
TRpn_100541	438	-1.16837	NA	Zea mays uncharacterized LOC100381909 (LOC100381909), mRNA	AT4G11480	Putative cysteine-rich receptor-like protein kinase 32	GO:0004672	protein kinase activity
TRpn_100542	1772	-2.61939	0.0287004	NA	NA	NA	NA	NA
TRpn_100543	514	-3.37468	NA	NA	NA	NA	NA	NA
TRpn_100544	1980	-6.33828	1.68375e-06	Zea mays Splicing factor U2AF subunit (LOC100192903), mRNA<>Zea mays clone 346960 splicing factor U2AF 65 kDa subunit mRNA, complete cds	AT1G60900	Splicing factor U2af large subunit B	GO:0003723	RNA binding
TRpn_100545	867	-2.26221	0.0779481	NA	NA	NA	NA	NA
TRpn_100546	500	-2.31983	0.597601	Zea mays starch synthase V mRNA, complete cds	NA	NA	NA	NA
TRpn_100547	493	0.235122	NA	NA	NA	NA	NA	NA
TRpn_100548	521	-5.82578	0.258553	NA	NA	NA	NA	NA
TRpn_100549	1753	-7.55744	7.08747e-05	NA	NA	NA	NA	NA
TRpn_10055	1990	-2.4894	0.300436	NA	NA	NA	NA	NA
TRpn_100550	582	4.6209	0.0420714	PREDICTED: Setaria italica 3-oxoacyl-[acyl-carrier-protein] reductase 4 (LOC101776165), mRNA	AT1G24360	3-oxoacyl-[acyl-carrier-protein] reductase, chloroplastic	GO:0004316	3-oxoacyl-[acyl-carrier-protein] reductase (NADPH) activity
TRpn_100551	509	-14.03	0.000477651	PREDICTED: Panicum hallii chitinase 2-like (LOC112902695), mRNA	NA	NA	NA	NA
TRpn_100552	601	-8.0817	0.00539812	PREDICTED: Sorghum bicolor 50S ribosomal protein L35, chloroplastic (LOC8069333), mRNA	NA	NA	NA	NA
TRpn_100553	433	-1.15028	0.659588	NA	NA	NA	NA	NA
TRpn_100555	491	-1.07475	0.750821	PREDICTED: Panicum hallii uncharacterized LOC112900063 (LOC112900063), transcript variant X2, mRNA	NA	NA	NA	NA
TRpn_100556	738	-9.71559	1.55945e-06	NA	NA	NA	NA	NA
TRpn_100557	576	0.700646	0.409777	Coix lacryma-jobi UDPG-flavonoid 3-O-glucosyl transferase (bz) gene, partial cds; retrotransposons Tear1, Tear2, Tear4, Tear5, and Tear6, nonfunctional Stc1 (stc1) gene, and retrotransposon Tear7, complete sequence; ribosomal protein L35A (rpl35A) gene, complete cds; tac6058 pseudogene, complete sequence; hypothetical proteins and 26S protease regulatory subunit 7 genes, complete cds; and meiosis…	AT5G59590	UDP-glycosyltransferase 76E2	GO:0008194	UDP-glycosyltransferase activity
TRpn_100558	1802	-0.575565	0.887106	PREDICTED: Panicum hallii peroxidase 43-like (LOC112903120), mRNA	AT4G25980	Peroxidase 43	GO:0004601	peroxidase activity
TRpn_100559	1224	0.234867	0.982287	PREDICTED: Sorghum bicolor probable protein-S-isoprenylcysteine O-methyltransferase (LOC8085675), mRNA	AT5G23320	Protein-S-isoprenylcysteine O-methyltransferase A	GO:0004671	protein C-terminal S-isoprenylcysteine carboxyl O-methyltransferase activity
TRpn_10056	1012	-6.21217	0.0037849	NA	NA	NA	NA	NA
TRpn_100560	1790	-1.58902	0.43498	PREDICTED: Panicum hallii uncharacterized LOC112886086 (LOC112886086), transcript variant X2, mRNA	NA	NA	NA	NA
TRpn_100561	537	-8.48808	7.04148e-05	NA	NA	NA	NA	NA
TRpn_100562	590	0.23489	NA	NA	NA	NA	NA	NA
TRpn_100563	2096	-1.84835	NA	PREDICTED: Panicum hallii endoribonuclease Dicer homolog 2a-like (LOC112875461), transcript variant X3, mRNA	AT3G03300	Endoribonuclease Dicer homolog 2	GO:0003723	RNA binding
TRpn_100566	1468	-2.56636	0.0024107	PREDICTED: Setaria italica transcription factor TCP7-like (LOC101783415), mRNA	NA	NA	NA	NA
TRpn_100567	801	0.0927005	0.846563	PREDICTED: Sorghum bicolor DNA-directed RNA polymerase II subunit RPB7 (LOC8078788), mRNA	AT5G59180	DNA-directed RNA polymerase II subunit 7	GO:0003899	DNA-directed RNA polymerase activity
TRpn_100568	624	-5.62582	0.00104585	NA	NA	NA	NA	NA
TRpn_100569	497	-0.389981	0.767165	PREDICTED: Panicum hallii syntaxin-32 (LOC112893132), mRNA	NA	NA	NA	NA
TRpn_10057	555	-2.63592	0.821267	NA	NA	NA	NA	NA
TRpn_100570	4688	-18.4555	2.36118e-07	PREDICTED: Setaria italica FIP1[V]-like protein (LOC101763236), mRNA	AT5G58040	FIP1[V]-like protein	GO:0003723	RNA binding
TRpn_100571	1614	-2.81229	0.280377	PREDICTED: Setaria italica uncharacterized LOC101776914 (LOC101776914), mRNA	AT5G08580	NA	GO:0005509	calcium ion binding
TRpn_100572	1588	-8.93631	1.13982e-06	PREDICTED: Setaria italica uncharacterized LOC101776914 (LOC101776914), mRNA	AT5G08580	NA	GO:0005509	calcium ion binding
TRpn_100573	1880	0.494752	0.901799	NA	NA	NA	NA	NA
TRpn_100574	1814	-1.93788	0.447932	NA	NA	NA	NA	NA
TRpn_100575	1173	-0.73026	0.276642	PREDICTED: Setaria italica protein tesmin/TSO1-like CXC 5 (LOC101772719), transcript variant X1, mRNA	AT4G29000	Protein tesmin/TSO1-like CXC 5	GO:0005634	nucleus
TRpn_100576	747	-0.478181	0.74871	PREDICTED: Panicum hallii E3 ubiquitin-protein ligase ATL42-like (LOC112887818), mRNA	NA	NA	NA	NA
TRpn_100577	734	-3.22066	NA	PREDICTED: Setaria italica pentatricopeptide repeat-containing protein At5g02830, chloroplastic (LOC101758108), transcript variant X2, mRNA	AT5G02830	Pentatricopeptide repeat-containing protein At5g02830, chloroplastic	GO:0008150	biological_process
TRpn_100578	734	0.234859	0.982287	NA	NA	NA	NA	NA
TRpn_100579	1400	-2.90297	0.00210416	PREDICTED: Sorghum bicolor ubiquinol oxidase 2, mitochondrial (LOC8073874), mRNA	AT3G22370	Ubiquinol oxidase 1a, mitochondrial	GO:0005743	mitochondrial inner membrane
TRpn_10058	1183	0.234847	NA	Saccharum hybrid cultivar R570 clone BAC 107N16 complete sequence	AT4G23160	NA	GO:0000943	retrotransposon nucleocapsid
TRpn_100580	777	0.234623	NA	PREDICTED: Sorghum bicolor probable calcium-binding protein CML13 (LOC110432182), mRNA	NA	NA	NA	NA
TRpn_100581	835	-0.124329	0.986867	PREDICTED: Sorghum bicolor probable calcium-binding protein CML13 (LOC110432182), mRNA	NA	NA	NA	NA
TRpn_100582	1049	-5.96447	0.217981	NA	NA	NA	NA	NA
TRpn_100583	2010	-3.84345	NA	NA	NA	NA	NA	NA
TRpn_100584	2027	-4.04441	0.045967	NA	NA	NA	NA	NA
TRpn_100585	750	-3.02913	NA	NA	NA	NA	NA	NA
TRpn_100587	656	0.441056	0.912209	PREDICTED: Panicum hallii LEC14B protein-like (LOC112884669), mRNA	NA	NA	NA	NA
TRpn_100588	741	0.808601	0.899828	NA	NA	NA	NA	NA
TRpn_100589	2062	-6.51742	0.00270039	PREDICTED: Panicum hallii uncharacterized LOC112879635 (LOC112879635), mRNA	NA	NA	NA	NA
TRpn_100590	610	0.234887	0.982287	NA	NA	NA	NA	NA
TRpn_100592	649	-2.64986	0.51638	NA	NA	NA	NA	NA
TRpn_100593	553	-0.967569	0.853942	PREDICTED: Setaria italica calcium-dependent protein kinase 4 (LOC101760855), transcript variant X2, mRNA	AT2G17890	Calcium-dependent protein kinase 16	GO:0004683	calmodulin-dependent protein kinase activity
TRpn_100594	577	-0.896372	0.657019	NA	NA	NA	NA	NA
TRpn_100595	779	-0.00800612	0.989348	Zea mays uncharacterized LOC100283216 (LOC100283216), mRNA	NA	NA	NA	NA
TRpn_100596	1303	0.846491	0.132222	NA	NA	NA	NA	NA
TRpn_100597	709	-0.49797	0.819726	NA	NA	NA	NA	NA
TRpn_100598	879	-0.13623	0.806838	NA	NA	NA	NA	NA
TRpn_100599	1591	-3.06098	0.14036	PREDICTED: Sorghum bicolor uncharacterized LOC110430769 (LOC110430769), ncRNA	NA	NA	NA	NA
TRpn_1006	883	0.448127	0.826057	PREDICTED: Panicum hallii uncharacterized protein At1g76660-like (LOC112883403), mRNA	NA	NA	NA	NA
TRpn_10060	597	-2.22099	NA	Saccharum hybrid cultivar R570 clone BAC 107N16 complete sequence	AT4G23160	NA	GO:0000943	retrotransposon nucleocapsid
TRpn_100600	1512	-4.71256	0.277731	PREDICTED: Sorghum bicolor uncharacterized LOC110430769 (LOC110430769), ncRNA	NA	NA	NA	NA
TRpn_100601	598	0.321236	0.557072	PREDICTED: Panicum hallii protein JASON-like (LOC112875926), transcript variant X1, mRNA	NA	NA	NA	NA
TRpn_100602	463	-4.69625	NA	PREDICTED: Setaria italica uncharacterized LOC101772978 (LOC101772978), transcript variant X6, mRNA	NA	NA	NA	NA
TRpn_100603	1049	-6.01863	0.000804736	PREDICTED: Setaria italica dual specificity protein kinase zak2 (LOC101779886), transcript variant X3, mRNA	AT4G04570	Cysteine-rich receptor-like protein kinase 40	GO:0004672	protein kinase activity
TRpn_100604	619	-5.82222	0.00419525	Zea mays clone 306623 DNA binding protein mRNA, complete cds	NA	NA	NA	NA
TRpn_100605	431	-3.15036	0.50436	NA	NA	NA	NA	NA
TRpn_100606	1318	0.237654	0.942583	PREDICTED: Sorghum bicolor homeobox-leucine zipper protein HOX1 (LOC8055644), mRNA	AT2G44910	Homeobox-leucine zipper protein ATHB-4	GO:0003677	DNA binding
TRpn_100607	446	1.50597	NA	PREDICTED: Sorghum bicolor homeobox-leucine zipper protein ROC8 (LOC8077335), mRNA	NA	NA	NA	NA
TRpn_100608	537	2.5493	0.702587	PREDICTED: Sorghum bicolor homeobox-leucine zipper protein ROC8 (LOC8077335), mRNA	AT1G73360	Homeobox-leucine zipper protein HDG11	GO:0003677	DNA binding
TRpn_100609	2824	-1.5296	NA	PREDICTED: Panicum hallii myosin-17-like (LOC112893777), transcript variant X4, mRNA	AT5G20490	Myosin-17	GO:0003774	motor activity
TRpn_10061	444	0.234481	NA	Saccharum hybrid cultivar R570 clone BAC 107N16 complete sequence	NA	NA	NA	NA
TRpn_100610	573	-0.207648	0.982287	PREDICTED: Setaria italica flap endonuclease 1-B (LOC101757814), transcript variant X2, mRNA	AT5G26680	Flap endonuclease 1	GO:0004518	nuclease activity
TRpn_100611	754	0.234818	NA	PREDICTED: Setaria italica KH domain-containing protein At5g56140 (LOC101767764), mRNA	NA	NA	NA	NA
TRpn_100612	738	-0.863158	0.937106	PREDICTED: Setaria italica KH domain-containing protein At5g56140 (LOC101767764), mRNA	NA	NA	NA	NA
TRpn_100613	432	-0.412304	0.955784	PREDICTED: Panicum hallii protein MICRORCHIDIA 7-like (LOC112900052), mRNA	NA	NA	NA	NA
TRpn_100614	2001	-0.394649	0.143915	PREDICTED: Setaria italica uncharacterized LOC101758850 (LOC101758850), transcript variant X1, mRNA	AT3G27325	NA	GO:0005783	endoplasmic reticulum
TRpn_100615	481	1.47203	0.638627	NA	AT3G16830	Topless-related protein 2	GO:0005634	nucleus
TRpn_100616	793	0.234453	0.982287	PREDICTED: Panicum hallii actin-related protein 2/3 complex subunit 5A-like (LOC112902766), mRNA	AT4G01710	Actin-related protein 2/3 complex subunit 5A	GO:0042995	cell projection
TRpn_100617	657	-1.77452	0.739317	NA	NA	NA	NA	NA
TRpn_100618	959	-3.13897	0.22999	NA	NA	NA	NA	NA
TRpn_100619	921	-1.04319	0.765065	NA	NA	NA	NA	NA
TRpn_10062	1394	3.57745	0.0385468	Saccharum hybrid cultivar R570 clone BAC 107N16 complete sequence	AT4G23160	NA	GO:0000943	retrotransposon nucleocapsid
TRpn_100620	752	-6.31847	0.107038	NA	NA	NA	NA	NA
TRpn_100621	2300	-2.0458	0.354258	PREDICTED: Panicum hallii ankyrin-3 (LOC112900966), mRNA	AT5G14230	NA	GO:0008150	biological_process
TRpn_100622	472	-1.87307	0.0246127	NA	NA	NA	NA	NA
TRpn_100623	2214	0.841363	0.000743609	PREDICTED: Panicum hallii uncharacterized LOC112877018 (LOC112877018), mRNA	AT4G12700	NA	GO:0008150	biological_process
TRpn_100624	506	3.95745	NA	PREDICTED: Sorghum bicolor protein SMG9 (LOC8066908), mRNA	NA	NA	NA	NA
TRpn_100625	642	0.665723	0.150824	PREDICTED: Setaria italica uncharacterized LOC101758519 (LOC101758519), mRNA	AT3G53470	NA	GO:0003674	molecular_function
TRpn_100628	928	-6.21451	0.000816134	Zea mays putative putrescine-binding domain family protein (LOC100279590), mRNA<>Zea mays full-length cDNA clone ZM_BFc0129H19 mRNA, complete cds	AT1G31410	NA	GO:0042597	periplasmic space
TRpn_100629	458	0.234859	0.982287	PREDICTED: Panicum hallii elongator complex protein 5 (LOC112874190), transcript variant X2, mRNA	NA	NA	NA	NA
TRpn_10063	947	0.234853	NA	Saccharum hybrid cultivar R570 clone BAC 107N16 complete sequence	AT4G23160	NA	GO:0000943	retrotransposon nucleocapsid
TRpn_100630	403	0.159776	0.969685	PREDICTED: Sorghum bicolor probable protein phosphatase 2C 39 (LOC8075245), transcript variant X2, mRNA	NA	NA	NA	NA
TRpn_100631	947	0.172988	0.953393	NA	NA	NA	NA	NA
TRpn_100632	1348	-2.23273	NA	PREDICTED: Panicum hallii ultraviolet-B receptor UVR8 (LOC112901044), transcript variant X2, mRNA	AT5G48330	NA	GO:0008150	biological_process
TRpn_100633	630	-5.90239	0.109417	PREDICTED: Sorghum bicolor uncharacterized LOC110437391 (LOC110437391), transcript variant X6, mRNA	NA	NA	NA	NA
TRpn_100634	554	0.234455	0.982287	PREDICTED: Sorghum bicolor type IV inositol polyphosphate 5-phosphatase 11 (LOC8062479), transcript variant X3, mRNA	NA	NA	NA	NA
TRpn_100635	709	-0.592404	0.66372	PREDICTED: Sorghum bicolor uncharacterized LOC8055275 (LOC8055275), mRNA	AT3G61980	NA	GO:0004867	serine-type endopeptidase inhibitor activity
TRpn_100636	715	-1.52837	0.589652	NA	NA	NA	NA	NA
TRpn_100637	480	-6.18541	0.192394	NA	NA	NA	NA	NA
TRpn_100638	524	0.189126	0.982287	NA	NA	NA	NA	NA
TRpn_100639	1073	0.23469	0.982287	NA	NA	NA	NA	NA
TRpn_10064	970	-0.493449	NA	PREDICTED: Setaria italica proteasome-associated protein ECM29 homolog (LOC101754679), transcript variant X2, mRNA	AT2G26780	NA	NA	NA
TRpn_100640	1433	-4.02044	0.0744188	NA	NA	NA	NA	NA
TRpn_100641	1143	-1.95843	0.216706	PREDICTED: Setaria italica heparanase-like protein 3 (LOC101762752), mRNA	AT5G34940	Heparanase-like protein 3	GO:0004566	beta-glucuronidase activity
TRpn_100642	819	0.234944	0.982287	PREDICTED: Panicum hallii protein NRT1/ PTR FAMILY 5.6-like (LOC112878341), mRNA	AT3G53960	Protein NRT1/ PTR FAMILY 5.7	GO:0005215	transporter activity
TRpn_100643	653	5.10979	0.600954	Zea mays clone 499277 mRNA sequence	NA	NA	NA	NA
TRpn_100644	424	0.234826	NA	PREDICTED: Setaria italica protein tesmin/TSO1-like CXC 3 (LOC101783024), transcript variant X2, mRNA	NA	NA	NA	NA
TRpn_100645	1427	-0.388141	NA	PREDICTED: Sorghum bicolor meiotic recombination protein SPO11-2 (LOC8076597), mRNA	AT1G63990	Meiotic recombination protein SPO11-2	GO:0000737	DNA catabolic process, endonucleolytic
TRpn_100646	1807	0.0873254	0.894672	PREDICTED: Setaria italica tubulin beta-7 chain (LOC101780256), mRNA	AT5G23860	Tubulin beta-8 chain	GO:0003924	GTPase activity
TRpn_100647	1167	-4.75834	0.00406941	Paspalum vaginatum clone SpST10 hypothetical protein mRNA, complete cds	AT1G07890	L-ascorbate peroxidase 1, cytosolic	GO:0004601	peroxidase activity
TRpn_100648	656	0.122852	0.982287	Paspalum vaginatum clone StvCtg_02265 microsatellite sequence	NA	NA	NA	NA
TRpn_100649	543	-1.01209	0.650767	NA	NA	NA	NA	NA
TRpn_10065	5241	-0.528171	0.152927	PREDICTED: Sorghum bicolor proteasome-associated protein ECM29 homolog (LOC8069273), transcript variant X3, mRNA	AT2G26780	NA	NA	NA
TRpn_100650	508	7.57055	4.62415e-09	NA	NA	NA	NA	NA
TRpn_100651	585	-1.19903	0.430086	NA	NA	NA	NA	NA
TRpn_100652	584	-7.30657	0.000478979	NA	NA	NA	NA	NA
TRpn_100653	544	1.1348	0.88467	NA	NA	NA	NA	NA
TRpn_100654	1712	-1.43842	0.0269663	PREDICTED: Setaria italica GDSL esterase/lipase At5g45910 (LOC101777316), mRNA	AT1G28570	GDSL esterase/lipase At1g28570	GO:0005576	extracellular region
TRpn_100655	874	8.45342	3.9198e-07	PREDICTED: Setaria italica glutathione S-transferase 4 (LOC101783868), mRNA	AT3G62760	Glutathione S-transferase F13	GO:0004364	glutathione transferase activity
TRpn_100656	418	-8.25455	0.000450871	PREDICTED: Panicum hallii uncharacterized LOC112886086 (LOC112886086), transcript variant X2, mRNA	AT3G50380	NA	NA	NA
TRpn_100657	836	0.108599	0.907139	PREDICTED: Panicum hallii uncharacterized LOC112886086 (LOC112886086), transcript variant X2, mRNA	AT3G50380	NA	NA	NA
TRpn_100658	1104	-10.7317	9.28764e-07	PREDICTED: Sorghum bicolor oxysterol-binding protein-related protein 2A (LOC8067851), transcript variant X2, mRNA	NA	NA	NA	NA
TRpn_100659	991	-3.14179	NA	NA	NA	NA	NA	NA
TRpn_10066	5268	-1.67247	1.43342e-05	PREDICTED: Sorghum bicolor proteasome-associated protein ECM29 homolog (LOC8069273), transcript variant X3, mRNA	AT2G26780	NA	NA	NA
TRpn_100660	979	-2.78033	0.32436	NA	NA	NA	NA	NA
TRpn_100661	901	0.640932	0.231152	PREDICTED: Panicum hallii DNA (cytosine-5)-methyltransferase CMT2-like (LOC112884844), transcript variant X1, mRNA	AT4G19020	DNA (cytosine-5)-methyltransferase CMT2	GO:0003677	DNA binding
TRpn_100662	999	-0.760495	0.796567	PREDICTED: Zea mays ethylene-responsive transcription factor ERF115 (LOC103650960), mRNA	NA	NA	NA	NA
TRpn_100663	856	-0.997715	0.619018	PREDICTED: Panicum hallii protein MEI2-like 4 (LOC112880423), mRNA	AT5G61960	Protein MEI2-like 1	GO:0003723	RNA binding
TRpn_100664	1141	-9.00647	3.05383e-11	PREDICTED: Setaria italica probable calcium-binding protein CML50 (LOC101761983), mRNA	AT3G10300	Probable calcium-binding protein CML49	GO:0005509	calcium ion binding
TRpn_100665	508	-3.44309	0.32892	Paspalum vaginatum clone SpST9 hypothetical protein mRNA, complete cds	NA	NA	NA	NA
TRpn_100666	545	-3.37951	0.377549	NA	NA	NA	NA	NA
TRpn_100667	777	-0.875326	0.813266	PREDICTED: Sorghum bicolor uncharacterized LOC8083661 (LOC8083661), transcript variant X2, mRNA	AT3G51620	NA	GO:0008150	biological_process
TRpn_100669	1228	-3.05336	NA	PREDICTED: Panicum hallii uncharacterized LOC112874905 (LOC112874905), transcript variant X2, mRNA	NA	NA	NA	NA
TRpn_10067	1350	-2.45305	0.19883	NA	AT4G23160	NA	GO:0000943	retrotransposon nucleocapsid
TRpn_100670	1403	1.26398	0.704048	PREDICTED: Setaria italica B-box zinc finger protein 22 (LOC101767951), mRNA	AT1G78600	B-box zinc finger protein 22	GO:0008270	zinc ion binding
TRpn_100671	836	-8.2348	4.25361e-07	NA	NA	NA	NA	NA
TRpn_100672	458	-3.44315	0.333839	Zea mays auxin response factor 3 (ARF3) gene, complete cds	AT5G37020	Auxin response factor 8	GO:0003677	DNA binding
TRpn_100673	906	-2.94936	0.163451	PREDICTED: Setaria italica protein indeterminate-domain 7 (LOC101775008), transcript variant X3, misc_RNA	NA	NA	NA	NA
TRpn_100674	1215	-7.77846	0.000131432	PREDICTED: Setaria italica uncharacterized LOC101759248 (LOC101759248), mRNA	NA	NA	NA	NA
TRpn_100676	429	-0.261927	0.982287	NA	NA	NA	NA	NA
TRpn_100677	412	-0.204068	0.895738	PREDICTED: Sorghum bicolor uncharacterized LOC8074803 (LOC8074803), transcript variant X1, mRNA	AT1G73350	NA	GO:0003674	molecular_function
TRpn_100678	417	-8.64526	0.00210414	PREDICTED: Sorghum bicolor putative squamosa promoter-binding-like protein 19 (LOC8075819), transcript variant X3, mRNA	AT5G50670	Squamosa promoter-binding-like protein 13A	GO:0003677	DNA binding
TRpn_100679	1829	-0.460735	0.627153	PREDICTED: Panicum hallii probable pectate lyase 1 (LOC112901235), transcript variant X1, mRNA	AT4G13710	Probable pectate lyase 15	GO:0016829	lyase activity
TRpn_10068	633	-2.60856	0.399195	NA	NA	NA	NA	NA
TRpn_100680	508	1.19621	NA	NA	NA	NA	NA	NA
TRpn_100681	1010	-5.46065	0.0171849	NA	NA	NA	NA	NA
TRpn_100682	966	-2.0688	0.467104	NA	NA	NA	NA	NA
TRpn_100683	856	-4.0659	0.270323	NA	NA	NA	NA	NA
TRpn_100684	413	0.46697	NA	NA	NA	NA	NA	NA
TRpn_100685	1593	-8.63343	2.70927e-05	NA	NA	NA	NA	NA
TRpn_100686	1208	0.139498	0.798171	PREDICTED: Panicum hallii abscisic acid receptor PYL3 (LOC112885733), mRNA	AT5G53160	Abscisic acid receptor PYL8	GO:0005886	plasma membrane
TRpn_100687	874	-2.66594	0.269748	PREDICTED: Setaria italica probable protein phosphatase 2C 11 (LOC101757462), transcript variant X2, mRNA	AT4G31860	Probable protein phosphatase 2C 60	GO:0004722	protein serine/threonine phosphatase activity
TRpn_100688	2252	-7.90621	1.69097e-08	PREDICTED: Panicum hallii casein kinase 1-like protein 3 (LOC112903249), transcript variant X10, mRNA	AT4G28860	Casein kinase 1-like protein 4	GO:0005524	ATP binding
TRpn_100689	2406	0.234668	0.982287	PREDICTED: Sorghum bicolor NADPH--cytochrome P450 reductase (LOC8057875), mRNA	AT4G30210	NADPH--cytochrome P450 reductase 2	GO:0003958	NADPH-hemoprotein reductase activity
TRpn_10069	767	0.234966	NA	NA	NA	NA	NA	NA
TRpn_100690	856	-0.664304	0.909094	NA	NA	NA	NA	NA
TRpn_100691	730	-1.02701	0.789267	PREDICTED: Setaria italica zinc finger BED domain-containing protein RICESLEEPER 2-like (LOC105913919), transcript variant X2, mRNA	AT3G42170	Zinc finger BED domain-containing protein DAYSLEEPER	GO:0003677	DNA binding
TRpn_100693	530	-3.2209	NA	PREDICTED: Panicum hallii structural maintenance of chromosomes flexible hinge domain-containing protein GMI1 (LOC112902266), mRNA	AT5G24280	NA	GO:0000724	double-strand break repair via homologous recombination
TRpn_100694	620	-2.0461	0.488671	PREDICTED: Oryza brachyantha endoplasmic reticulum-Golgi intermediate compartment protein 3-like (LOC102711238), mRNA	NA	NA	NA	NA
TRpn_100695	1518	4.29137	0.102304	PREDICTED: Panicum hallii heavy metal-associated isoprenylated plant protein 34-like (LOC112874812), mRNA	NA	NA	NA	NA
TRpn_100696	858	0.00303133	0.998563	PREDICTED: Panicum hallii probable alpha,alpha-trehalose-phosphate synthase [UDP-forming] 9 (LOC112898037), mRNA	AT1G60140	Probable alpha,alpha-trehalose-phosphate synthase [UDP-forming] 10	GO:0003824	catalytic activity
TRpn_100697	483	-1.37343	0.556426	PREDICTED: Panicum hallii pentatricopeptide repeat-containing protein At4g30825, chloroplastic (LOC112899511), mRNA	AT4G30825	Pentatricopeptide repeat-containing protein At4g30825, chloroplastic	GO:0005675	holo TFIIH complex
TRpn_100698	563	0.188626	0.979708	NA	NA	NA	NA	NA
TRpn_100699	824	-0.174528	0.867814	PREDICTED: Sorghum bicolor heterogeneous nuclear ribonucleoprotein A3 (LOC8085536), mRNA	NA	NA	NA	NA
TRpn_1007	1411	-0.726902	0.881568	NA	NA	NA	NA	NA
TRpn_10070	618	-6.77231	0.0437056	NA	NA	NA	NA	NA
TRpn_100700	631	-1.83341	0.829903	NA	NA	NA	NA	NA
TRpn_100701	666	-1.35847	0.936838	NA	NA	NA	NA	NA
TRpn_100702	724	4.82856	0.618723	NA	NA	NA	NA	NA
TRpn_100703	1463	-1.63574	0.863649	PREDICTED: Panicum hallii uncharacterized LOC112875768 (LOC112875768), mRNA	AT2G37730	NA	GO:0008150	biological_process
TRpn_100704	524	0.153837	0.926423	PREDICTED: Setaria italica uncharacterized LOC101768729 (LOC101768729), mRNA	AT3G48660	NA	GO:0003674	molecular_function
TRpn_100705	1394	-1.60029	0.418449	PREDICTED: Sorghum bicolor peroxisome biogenesis protein 2 (LOC8070130), transcript variant X5, mRNA	AT1G79810	Peroxisome biogenesis protein 2	GO:0008270	zinc ion binding
TRpn_100706	2335	0.163023	0.801433	PREDICTED: Sorghum bicolor AP-3 complex subunit delta (LOC8066348), mRNA	AT1G48760	AP-3 complex subunit delta	GO:0000139	Golgi membrane
TRpn_100707	559	-0.293665	0.656845	PREDICTED: Setaria italica DNA-directed RNA polymerases I, II, and III subunit RPABC5 (LOC101768486), mRNA	AT1G61700	DNA-directed RNA polymerase subunit 10-like protein	GO:0003677	DNA binding
TRpn_100708	647	2.0845	NA	Saccharum spontaneum SUT4-h1 gene, complete cds	NA	NA	NA	NA
TRpn_100709	940	-4.28175	NA	PREDICTED: Sorghum bicolor uncharacterized LOC8077828 (LOC8077828), transcript variant X9, mRNA	AT1G14270	NA	GO:0006508	proteolysis
TRpn_10071	409	-2.15327	0.243427	NA	NA	NA	NA	NA
TRpn_100710	709	-4.59016	0.00193595	NA	NA	NA	NA	NA
TRpn_100711	402	-3.51658	0.464896	PREDICTED: Sorghum bicolor calnexin homolog (LOC110436187), mRNA	NA	NA	NA	NA
TRpn_100712	1779	-4.27041	0.0693607	PREDICTED: Panicum hallii uncharacterized LOC112886407 (LOC112886407), transcript variant X2, mRNA	AT3G17330	NA	GO:0008150	biological_process
TRpn_100713	775	0.0604526	0.982287	PREDICTED: Panicum hallii uncharacterized LOC112891601 (LOC112891601), mRNA	AT5G08060	NA	GO:0003674	molecular_function
TRpn_100714	631	-2.4146	0.654141	PREDICTED: Sorghum bicolor hepatoma-derived growth factor-related protein 2 (LOC8069497), transcript variant X2, mRNA	NA	NA	NA	NA
TRpn_100715	1079	7.70985	0.000257245	PREDICTED: Setaria italica WD repeat-containing protein WRAP73 (LOC101775122), mRNA	NA	NA	NA	NA
TRpn_100716	483	-5.51262	0.0111727	PREDICTED: Setaria italica protein LST8 homolog (LOC101782919), mRNA	AT3G18140	NA	GO:0000166	nucleotide binding
TRpn_100717	523	-0.251946	0.982287	PREDICTED: Panicum hallii disease resistance protein RGA2-like (LOC112900119), transcript variant X1, mRNA	NA	NA	NA	NA
TRpn_100718	2095	0.283873	0.498555	PREDICTED: Sorghum bicolor transcription initiation factor TFIID subunit 6 (LOC8068710), transcript variant X2, mRNA	AT1G04950	Transcription initiation factor TFIID subunit 6	GO:0005634	nucleus
TRpn_100719	929	-0.610112	0.401653	PREDICTED: Panicum hallii uncharacterized LOC112876555 (LOC112876555), ncRNA	AT4G08500	Mitogen-activated protein kinase kinase kinase 1	GO:0005524	ATP binding
TRpn_10072	606	-1.44792	0.36402	NA	NA	NA	NA	NA
TRpn_100720	1100	-2.28376	0.159507	PREDICTED: Panicum hallii isoflavone 2'-hydroxylase-like (LOC112878015), mRNA	AT1G66540	NA	GO:0004497	monooxygenase activity
TRpn_100721	1035	-1.08032	0.0440776	Saccharum hybrid cultivar SP80-3280 isolate Shy3280Sca003 genomic sequence	AT1G75125	NA	NA	NA
TRpn_100722	770	-2.03437	0.635532	Saccharum hybrid cultivar SP80-3280 isolate Shy3280Sca003 genomic sequence	AT1G75125	NA	NA	NA
TRpn_100723	526	2.66759	NA	PREDICTED: Panicum hallii disease resistance protein RGA2-like (LOC112897033), transcript variant X4, mRNA	NA	NA	NA	NA
TRpn_100724	535	-4.69491	0.630732	PREDICTED: Panicum hallii disease resistance protein RGA2-like (LOC112897033), transcript variant X4, mRNA	NA	NA	NA	NA
TRpn_100725	560	-2.87299	0.545243	PREDICTED: Panicum hallii mitochondrial pyruvate carrier 4-like (LOC112897951), mRNA	NA	NA	NA	NA
TRpn_100727	443	-4.80577	NA	Zea mays uncharacterized LOC100383333 (LOC100383333), transcript variant 1, mRNA	NA	NA	NA	NA
TRpn_100728	627	-4.63747	8.46252e-09	NA	NA	NA	NA	NA
TRpn_100729	449	-5.74726	0.00328026	NA	NA	NA	NA	NA
TRpn_10073	450	-1.37994	0.421723	NA	NA	NA	NA	NA
TRpn_100730	711	-0.316813	0.741912	NA	NA	NA	NA	NA
TRpn_100731	662	-0.00915464	0.997567	Oryza sativa Japonica Group DNA, chromosome 7, cultivar: Nipponbare, complete sequence	NA	NA	NA	NA
TRpn_100732	503	-0.528747	0.982287	NA	NA	NA	NA	NA
TRpn_100733	597	-7.23382	0.0911008	NA	NA	NA	NA	NA
TRpn_100734	519	-0.958993	0.871807	Paspalum vaginatum clone StvSingle_HKZDOCN04H1QD0 microsatellite sequence	NA	NA	NA	NA
TRpn_100735	523	-1.02266	0.801141	Paspalum vaginatum clone StvSingle_HKZDOCN04H1QD0 microsatellite sequence	NA	NA	NA	NA
TRpn_100736	497	0.234814	0.982287	Paspalum vaginatum clone StvSingle_HKZDOCN01AQ1E1 microsatellite sequence	NA	NA	NA	NA
TRpn_100737	497	-7.22367	0.0295651	Paspalum vaginatum clone StvSingle_HKZDOCN04H1QD0 microsatellite sequence	NA	NA	NA	NA
TRpn_100738	593	-0.859017	0.752385	PREDICTED: Panicum hallii uncharacterized LOC112901906 (LOC112901906), mRNA	AT1G74450	NA	GO:0003674	molecular_function
TRpn_100739	2878	0.0695117	0.982287	PREDICTED: Setaria italica hydroxyphenylpyruvate reductase (LOC101773256), mRNA	AT1G79870	Glyoxylate/hydroxypyruvate reductase A HPR2	GO:0016491	oxidoreductase activity
TRpn_100740	627	-3.57657	0.366293	PREDICTED: Panicum hallii LEAF RUST 10 DISEASE-RESISTANCE LOCUS RECEPTOR-LIKE PROTEIN KINASE-like 2.7 (LOC112892962), transcript variant X3, mRNA	AT1G66910	LEAF RUST 10 DISEASE-RESISTANCE LOCUS RECEPTOR-LIKE PROTEIN KINASE-like 2.5	GO:0016301	kinase activity
TRpn_100741	526	0.316251	0.982287	PREDICTED: Panicum hallii LEAF RUST 10 DISEASE-RESISTANCE LOCUS RECEPTOR-LIKE PROTEIN KINASE-like 2.7 (LOC112892962), transcript variant X3, mRNA	AT1G66980	Protein SUPPRESSOR OF NPR1-1 CONSTITUTIVE 4	GO:0004672	protein kinase activity
TRpn_100742	552	-0.776011	NA	NA	NA	NA	NA	NA
TRpn_100744	842	-0.336178	0.298875	PREDICTED: Sorghum bicolor uncharacterized protein At4g14342 (LOC8059073), mRNA	AT4G14342	Uncharacterized protein At4g14342	GO:0000398	nuclear mRNA splicing, via spliceosome
TRpn_100745	406	-2.09375	0.408402	PREDICTED: Panicum hallii flavonoid 3'-monooxygenase-like (LOC112876659), transcript variant X3, mRNA	NA	NA	NA	NA
TRpn_100746	1051	-0.988943	0.475852	PREDICTED: Sorghum bicolor probable acyl-activating enzyme 1, peroxisomal (LOC8085674), mRNA	AT1G20560	Probable acyl-activating enzyme 1, peroxisomal	GO:0016208	AMP binding
TRpn_100747	753	-1.73526	1.47179e-07	PREDICTED: Panicum hallii photosystem I reaction center subunit N, chloroplastic (LOC112887447), mRNA	AT5G64040	Photosystem I reaction center subunit N, chloroplastic	GO:0009522	photosystem I
TRpn_100748	1390	0.822121	0.76092	PREDICTED: Sorghum bicolor mitochondrial succinate-fumarate transporter 1 (LOC8081428), mRNA	AT5G01340	Mitochondrial succinate-fumarate transporter 1	GO:0005743	mitochondrial inner membrane
TRpn_100749	1652	-7.51184	0.000276031	NA	NA	NA	NA	NA
TRpn_10075	1072	-7.70752	8.09819e-07	NA	NA	NA	NA	NA
TRpn_100750	1670	-8.80016	1.26045e-06	NA	NA	NA	NA	NA
TRpn_100751	1575	-6.96373	6.43041e-06	PREDICTED: Zea mays uncharacterized LOC109940343 (LOC109940343), mRNA	NA	NA	NA	NA
TRpn_100752	510	-4.70222	0.226638	Zea mays full-length cDNA clone ZM_BFb0100K13 mRNA, complete cds	AT5G37680	NA	GO:0005765	lysosomal membrane
TRpn_100753	1913	-1.45477	0.000401224	PREDICTED: Setaria italica histone-lysine N-methyltransferase SETD1A (LOC101755177), mRNA	NA	NA	NA	NA
TRpn_100754	2066	-0.406486	0.644779	PREDICTED: Setaria italica T-complex protein 1 subunit eta (LOC101761366), mRNA	AT3G11830	T-complex protein 1 subunit eta	GO:0006457	protein folding
TRpn_100755	726	-0.449545	NA	NA	NA	NA	NA	NA
TRpn_100756	991	-0.924698	0.65161	PREDICTED: Setaria italica rho GTPase-activating protein 5 (LOC101785720), transcript variant X2, mRNA	AT3G11490	Rho GTPase-activating protein 4	GO:0005096	GTPase activator activity
TRpn_100757	804	-4.18403	0.418489	NA	NA	NA	NA	NA
TRpn_100759	863	-4.08412	0.100879	PREDICTED: Panicum hallii cyclin-P4-1-like (LOC112873842), mRNA	AT5G07450	Cyclin-U4-2	GO:0004693	cyclin-dependent protein kinase activity
TRpn_10076	452	-4.4293	NA	NA	NA	NA	NA	NA
TRpn_100760	410	-2.81097	0.250992	PREDICTED: Panicum hallii serine/threonine-protein kinase STY8-like (LOC112897129), transcript variant X2, mRNA	NA	NA	NA	NA
TRpn_100761	492	0.0497912	0.982287	PREDICTED: Setaria italica phosphoglycerate mutase-like protein 4 (LOC101758612), mRNA	AT3G50520	Phosphoglycerate mutase-like protein 4	GO:0003824	catalytic activity
TRpn_100762	657	0.191118	NA	PREDICTED: Setaria italica phosphoglycerate mutase-like protein 4 (LOC101758612), mRNA	AT3G50520	Phosphoglycerate mutase-like protein 4	GO:0003824	catalytic activity
TRpn_100763	1334	-0.825529	0.972298	NA	NA	NA	NA	NA
TRpn_100764	3249	-0.0768666	0.934304	PREDICTED: Sorghum bicolor kinesin-like protein KIN-7F (LOC8055919), mRNA	AT2G21300	Kinesin-like protein KIN-7E	GO:0003777	microtubule motor activity
TRpn_100765	919	-1.11506	0.182708	NA	NA	NA	NA	NA
TRpn_100766	536	0.464887	0.927693	NA	NA	NA	NA	NA
TRpn_100767	1817	-0.300365	0.949365	PREDICTED: Setaria italica histone-lysine N-methyltransferase SETD1A (LOC101755177), mRNA	NA	NA	NA	NA
TRpn_100768	627	-6.51856	0.19749	NA	NA	NA	NA	NA
TRpn_100769	416	-4.18888	0.34778	NA	NA	NA	NA	NA
TRpn_10077	1797	0.143453	0.604331	PREDICTED: Setaria italica probable protein S-acyltransferase 7 (LOC101783398), mRNA	AT3G26935	Probable protein S-acyltransferase 7	GO:0016021	integral to membrane
TRpn_100770	1185	-0.204286	0.785183	PREDICTED: Setaria italica 60S ribosomal protein L5-1 (LOC101764495), mRNA	AT5G39740	60S ribosomal protein L5-2	GO:0003735	structural constituent of ribosome
TRpn_100772	2259	-8.63118	5.16238e-09	PREDICTED: Sorghum bicolor CBS domain-containing protein CBSCBSPB3 (LOC8072747), mRNA	AT3G52950	CBS domain-containing protein CBSCBSPB3	NA	NA
TRpn_100773	482	0.235227	0.982287	PREDICTED: Panicum hallii uncharacterized LOC112894357 (LOC112894357), mRNA	AT2G41640	NA	GO:0016021	integral to membrane
TRpn_100774	1129	-1.61775	NA	NA	NA	NA	NA	NA
TRpn_100775	1787	-1.92603	NA	NA	NA	NA	NA	NA
TRpn_100776	758	-6.46823	0.0259259	NA	NA	NA	NA	NA
TRpn_100777	729	-4.70658	0.361886	NA	NA	NA	NA	NA
TRpn_100778	630	0.998404	NA	NA	NA	NA	NA	NA
TRpn_100779	456	-3.66423	NA	PREDICTED: Setaria italica uncharacterized LOC101758246 (LOC101758246), transcript variant X2, mRNA	AT4G17760	NA	GO:0000077	DNA damage checkpoint
TRpn_10078	501	-3.95787	0.242466	NA	NA	NA	NA	NA
TRpn_100780	1764	-0.0268711	0.982287	PREDICTED: Setaria italica RNA-binding protein 24 (LOC101778297), transcript variant X1, mRNA	AT1G76460	NA	GO:0003676	nucleic acid binding
TRpn_100781	714	-6.15984	0.120568	NA	NA	NA	NA	NA
TRpn_100782	410	-6.7484	0.0530461	PREDICTED: Sorghum bicolor MADS-box transcription factor 5 (LOC8070870), mRNA	AT1G24260	Developmental protein SEPALLATA 3	GO:0000977	RNA polymerase II regulatory region sequence-specific DNA binding
TRpn_100783	1255	0.298399	0.421381	PREDICTED: Panicum hallii bax inhibitor 1-like (LOC112890746), mRNA	AT5G47120	Bax inhibitor 1	GO:0005789	endoplasmic reticulum membrane
TRpn_100785	1290	2.67118	0.408642	NA	NA	NA	NA	NA
TRpn_100786	404	-0.727765	0.959493	PREDICTED: Panicum hallii flavonoid 3'-monooxygenase CYP75B3-like (LOC112878303), mRNA	AT5G07990	Flavonoid 3'-monooxygenase	GO:0005506	iron ion binding
TRpn_100787	419	-4.26404	0.234696	PREDICTED: Setaria italica DNA-directed RNA polymerase II subunit 1 (LOC106804399), mRNA	AT4G35800	DNA-directed RNA polymerase II subunit 1	GO:0003677	DNA binding
TRpn_100788	1884	-3.74063	0.010383	PREDICTED: Sorghum bicolor glutamate decarboxylase 1 (LOC8085236), mRNA	AT5G17330	Glutamate decarboxylase 1	GO:0030170	pyridoxal phosphate binding
TRpn_100789	639	0.234723	NA	Hordeum vulgare subsp. vulgare mRNA for predicted protein, complete cds, clone: NIASHv1120C13	NA	NA	NA	NA
TRpn_10079	412	0.234852	0.982287	NA	NA	NA	NA	NA
TRpn_100790	955	1.18738	0.719021	NA	NA	NA	NA	NA
TRpn_100791	510	1.17165	0.502025	PREDICTED: Zea mays Basic leucine zipper 9 (pco121063), transcript variant X1, mRNA	NA	NA	NA	NA
TRpn_100792	1556	-1.48367	NA	PREDICTED: Setaria italica ketohexokinase (LOC101752828), transcript variant X2, mRNA	NA	NA	NA	NA
TRpn_100793	526	0.406769	0.961824	NA	NA	NA	NA	NA
TRpn_100794	677	-1.41957	0.542552	PREDICTED: Sorghum bicolor peroxidase 72 (LOC8074499), mRNA	AT5G66390	Peroxidase 72	GO:0004601	peroxidase activity
TRpn_100795	1638	7.53888	0.000526747	PREDICTED: Setaria italica leucine-rich repeat extensin-like protein 4 (LOC101783695), mRNA	AT3G24480	Leucine-rich repeat extensin-like protein 4	GO:0005576	extracellular region
TRpn_100796	508	-0.243078	NA	PREDICTED: Setaria italica protein DETOXIFICATION 16 (LOC101761382), transcript variant X2, mRNA	AT5G52450	Protein DETOXIFICATION 16	GO:0005215	transporter activity
TRpn_100797	501	1.02098	0.81289	PREDICTED: Sorghum bicolor protein FAR1-RELATED SEQUENCE 6-like (LOC110434878), transcript variant X7, mRNA	NA	NA	NA	NA
TRpn_100798	673	-0.10527	0.982287	NA	NA	NA	NA	NA
TRpn_100799	2692	1.1969	NA	PREDICTED: Setaria italica probable polyamine oxidase 2 (LOC101768863), transcript variant X2, mRNA	AT2G43020	Probable polyamine oxidase 2	GO:0008131	primary amine oxidase activity
TRpn_1008	884	-0.808426	0.417452	PREDICTED: Panicum hallii WD repeat-containing protein 48 (LOC112885792), transcript variant X2, mRNA	NA	NA	NA	NA
TRpn_10080	616	0.129677	0.982287	NA	NA	NA	NA	NA
TRpn_100800	1749	-0.874638	0.732648	PREDICTED: Panicum hallii putative serine/threonine-protein kinase-like protein CCR3 (LOC112902816), mRNA	AT3G55950	Putative serine/threonine-protein kinase-like protein CCR3	GO:0016021	integral to membrane
TRpn_100801	590	0.0288686	0.987857	Zea mays uncharacterized LOC100286063 (LOC100286063), mRNA<>Zea mays clone 489995 chemocyanin precursor, mRNA, complete cds	AT2G02850	Basic blue protein	GO:0005507	copper ion binding
TRpn_100802	2118	-2.96821	1.09436e-06	PREDICTED: Sorghum bicolor uncharacterized LOC110430561 (LOC110430561), ncRNA	NA	NA	NA	NA
TRpn_100803	437	-0.999044	0.641426	NA	NA	NA	NA	NA
TRpn_100804	445	-1.06332	0.159279	NA	NA	NA	NA	NA
TRpn_100805	1248	0.0680402	0.982287	PREDICTED: Setaria italica TVP38/TMEM64 family membrane protein slr0305 (LOC101769098), mRNA	AT1G22850	NA	GO:0008150	biological_process
TRpn_100806	1040	-13.1783	0.0817232	NA	NA	NA	NA	NA
TRpn_100807	623	-4.38734	0.00193622	NA	NA	NA	NA	NA
TRpn_100808	1380	-3.5778	0.00583085	PREDICTED: Setaria italica S-formylglutathione hydrolase (LOC101753836), mRNA	AT2G41530	S-formylglutathione hydrolase	GO:0016788	hydrolase activity, acting on ester bonds
TRpn_100809	448	-4.68818	0.164018	NA	NA	NA	NA	NA
TRpn_10081	1975	-3.06133	0.0403195	NA	NA	NA	NA	NA
TRpn_100810	421	-2.1331	0.569741	NA	NA	NA	NA	NA
TRpn_100811	569	-4.38793	0.277122	PREDICTED: Panicum hallii L-type lectin-domain containing receptor kinase IX.1-like (LOC112883836), mRNA	AT5G10530	L-type lectin-domain containing receptor kinase IX.1	GO:0005524	ATP binding
TRpn_100812	531	-0.851719	0.364225	NA	NA	NA	NA	NA
TRpn_100813	1487	-4.41525	NA	PREDICTED: Panicum hallii pentatricopeptide repeat-containing protein At2g41720-like (LOC112881978), transcript variant X2, mRNA	AT2G41720	Pentatricopeptide repeat-containing protein At2g41720	GO:0009793	embryo development ending in seed dormancy
TRpn_100814	643	0.797658	NA	NA	NA	NA	NA	NA
TRpn_100815	943	-5.64878	0.000591319	NA	NA	NA	NA	NA
TRpn_100816	856	-0.981749	0.772214	Saccharum hybrid cultivar YEC 01-134 putative serine/arginine-rich protein SCL subfamily member (SCL25) mRNA, complete cds	NA	NA	NA	NA
TRpn_100817	656	-0.0684426	0.982287	Sorghum bicolor arginine/serine-rich splicing factor SCL25B transcript III (SCL25B) mRNA, SCL25BIII allele, complete cds, alternatively spliced	NA	NA	NA	NA
TRpn_100818	762	-0.838918	0.740493	PREDICTED: Zea mays protein PELOTA 1 (LOC103645815), transcript variant X1, mRNA	NA	NA	NA	NA
TRpn_100819	1904	-0.0821533	0.97086	PREDICTED: Setaria italica uncharacterized LOC101781234 (LOC101781234), mRNA	AT4G20300	NA	NA	NA
TRpn_10082	1255	-3.37592	NA	NA	NA	NA	NA	NA
TRpn_100820	1578	1.46631	0.0306162	PREDICTED: Panicum hallii 3-ketoacyl-CoA synthase 20-like (LOC112902799), mRNA	AT1G04220	3-ketoacyl-CoA synthase 2	GO:0016021	integral to membrane
TRpn_100821	761	0.0801972	0.982287	PREDICTED: Sorghum bicolor cysteine-rich and transmembrane domain-containing protein A (LOC8063971), mRNA	NA	NA	NA	NA
TRpn_100822	1095	-5.90448	3.8219e-05	PREDICTED: Panicum hallii histone-lysine N-methyltransferase ASHR2 (LOC112896373), mRNA	AT2G19640	Histone-lysine N-methyltransferase ASHR2	GO:0005634	nucleus
TRpn_100823	659	0.235162	NA	Zea mays full-length cDNA clone ZM_BFb0107O13 mRNA, complete cds	AT5G62790	1-deoxy-D-xylulose 5-phosphate reductoisomerase, chloroplastic	GO:0009570	chloroplast stroma
TRpn_100825	1273	-1.89636	0.000779983	PREDICTED: Panicum hallii phosphoglycerate mutase-like protein 1 (LOC112899417), transcript variant X5, mRNA	AT5G64460	Phosphoglycerate mutase-like protein 1	GO:0008150	biological_process
TRpn_100826	1881	-1.36724	0.0290055	PREDICTED: Sorghum bicolor methylcrotonoyl-CoA carboxylase beta chain, mitochondrial (LOC8075626), transcript variant X2, mRNA	AT4G34030	Methylcrotonoyl-CoA carboxylase beta chain, mitochondrial	GO:0004075	biotin carboxylase activity
TRpn_100827	2179	-3.90372	0.0559026	PREDICTED: Sorghum bicolor phosphatidylinositol/phosphatidylcholine transfer protein SFH3 (LOC8059595), transcript variant X2, mRNA	AT2G21540	Phosphatidylinositol/phosphatidylcholine transfer protein SFH3	GO:0000139	Golgi membrane
TRpn_100828	423	-1.07254	0.438169	NA	NA	NA	NA	NA
TRpn_100829	1493	0.944825	0.00672081	PREDICTED: Sorghum bicolor calcineurin B-like protein 1 (LOC8055628), mRNA	AT5G47100	Calcineurin B-like protein 9	GO:0005509	calcium ion binding
TRpn_10083	2053	-5.82219	0.00166293	NA	NA	NA	NA	NA
TRpn_100830	912	-5.30392	0.0963027	PREDICTED: Setaria italica protein NRT1/ PTR FAMILY 5.10 (LOC101754115), mRNA	AT1G22540	Protein NRT1/ PTR FAMILY 5.10	GO:0005215	transporter activity
TRpn_100831	598	-1.55998	0.872697	PREDICTED: Panicum hallii uncharacterized LOC112891518 (LOC112891518), mRNA	AT1G22540	Protein NRT1/ PTR FAMILY 5.10	GO:0005215	transporter activity
TRpn_100832	3625	-4.32275	0.260352	PREDICTED: Sorghum bicolor auxin response factor 6 (LOC8074686), transcript variant X1, mRNA	AT1G30330	Auxin response factor 6	GO:0006355	regulation of transcription, DNA-dependent
TRpn_100833	1925	3.3826	NA	PREDICTED: Setaria italica lysine-specific demethylase JMJ706 (LOC101763783), transcript variant X2, mRNA	AT5G46910	NA	GO:0003700	sequence-specific DNA binding transcription factor activity
TRpn_100834	633	0.507909	0.836807	PREDICTED: Setaria italica uncharacterized LOC101770827 (LOC101770827), mRNA	NA	NA	NA	NA
TRpn_100835	679	0.0908889	0.982287	PREDICTED: Setaria italica phosphoinositide phospholipase C 2 (LOC101756981), transcript variant X4, mRNA	AT2G40116	Phosphoinositide phospholipase C 6	GO:0004435	phosphatidylinositol phospholipase C activity
TRpn_100836	516	4.0426	NA	NA	NA	NA	NA	NA
TRpn_100837	704	0.234605	NA	Saccharum hybrid cultivar R570 clone BAC 028C07 complete sequence	NA	NA	NA	NA
TRpn_100838	430	6.5832	7.39417e-06	NA	NA	NA	NA	NA
TRpn_100839	1759	-1.17995	0.229008	PREDICTED: Setaria italica monodehydroascorbate reductase (LOC101773570), mRNA	AT3G52880	Monodehydroascorbate reductase 1, peroxisomal	GO:0005782	peroxisomal matrix
TRpn_10084	1023	-3.76466	0.115356	NA	NA	NA	NA	NA
TRpn_100840	841	3.02682	0.221548	NA	NA	NA	NA	NA
TRpn_100841	410	3.56309	NA	PREDICTED: Panicum hallii peptidyl-tRNA hydrolase, mitochondrial-like (LOC112886112), transcript variant X2, mRNA	AT1G18440	Peptidyl-tRNA hydrolase, chloroplastic	GO:0004045	aminoacyl-tRNA hydrolase activity
TRpn_100842	545	1.0513	0.388498	NA	NA	NA	NA	NA
TRpn_100843	697	-1.42635	NA	PREDICTED: Panicum hallii importin-13 (LOC112902537), transcript variant X3, misc_RNA	AT1G12930	NA	NA	NA
TRpn_100844	655	2.84318	0.0974026	PREDICTED: Setaria italica light-harvesting complex-like protein OHP1, chloroplastic (LOC101764734), mRNA	AT5G02120	High-light-induced protein, chloroplastic	GO:0009523	photosystem II
TRpn_100845	1025	12.4248	8.10205e-20	PREDICTED: Sorghum bicolor 40S ribosomal protein S6 (LOC110432396), transcript variant X2, mRNA	AT5G10360	40S ribosomal protein S6-2	GO:0005840	ribosome
TRpn_100846	1088	0.47529	0.748608	Hordeum vulgare subsp. vulgare mRNA for predicted protein, partial cds, clone: NIASHv3063O17	NA	NA	NA	NA
TRpn_100847	539	0.108638	0.982287	NA	NA	NA	NA	NA
TRpn_100848	435	-1.96684	0.576775	NA	NA	NA	NA	NA
TRpn_100849	1882	0.228722	0.954967	PREDICTED: Sorghum bicolor uncharacterized GPI-anchored protein At1g61900 (LOC8054491), mRNA	NA	NA	NA	NA
TRpn_10085	447	-5.88241	0.000104485	NA	NA	NA	NA	NA
TRpn_100850	2131	1.79024	0.0221666	PREDICTED: Sorghum bicolor uncharacterized GPI-anchored protein At1g61900 (LOC8054491), mRNA	NA	NA	NA	NA
TRpn_100851	1297	0.234875	NA	PREDICTED: Setaria italica protein ALP1-like (LOC101774822), mRNA	AT1G43722	NA	GO:0003674	molecular_function
TRpn_100852	1437	-9.12413	1.70758e-08	PREDICTED: Setaria italica protein ALP1-like (LOC101774822), mRNA	AT1G43722	NA	GO:0003674	molecular_function
TRpn_100853	1355	-2.21543	0.0126256	PREDICTED: Setaria italica guanine nucleotide-binding protein subunit beta-like protein A (LOC101762321), mRNA	AT3G18130	Receptor for activated C kinase 1C	GO:0000166	nucleotide binding
TRpn_100855	550	-6.14959	0.0949624	NA	NA	NA	NA	NA
TRpn_100856	1881	-4.42485	7.18632e-08	NA	NA	NA	NA	NA
TRpn_100857	638	-6.9969	0.0553231	PREDICTED: Setaria italica dnaJ homolog subfamily C member 28 (LOC101786640), mRNA	AT5G03560	NA	GO:0015391	nucleobase:cation symporter activity
TRpn_100858	1145	-0.532437	0.548143	PREDICTED: Panicum hallii ethylene-responsive transcription factor 4-like (LOC112899297), mRNA	NA	NA	NA	NA
TRpn_100859	579	0.154374	NA	NA	NA	NA	NA	NA
TRpn_10086	414	-6.09981	0.0736167	NA	NA	NA	NA	NA
TRpn_100860	856	-5.11217	0.0395352	NA	NA	NA	NA	NA
TRpn_100861	551	-4.18254	0.599133	NA	NA	NA	NA	NA
TRpn_100863	1156	4.66714	0.582542	NA	NA	NA	NA	NA
TRpn_100864	928	-4.60492	0.0371048	NA	NA	NA	NA	NA
TRpn_100865	1379	-7.13167	5.847e-07	NA	NA	NA	NA	NA
TRpn_100866	1745	-7.12477	4.81247e-06	NA	NA	NA	NA	NA
TRpn_100867	517	0.234608	NA	PREDICTED: Setaria italica 2-(3-amino-3-carboxypropyl)histidine synthase subunit 2 (LOC101778306), mRNA	AT3G59630	NA	GO:0017183	peptidyl-diphthamide biosynthetic process from peptidyl-histidine
TRpn_100868	1311	-3.59753	0.0647461	NA	NA	NA	NA	NA
TRpn_100869	3014	-2.85386	0.47944	PREDICTED: Sorghum bicolor uncharacterized LOC8072313 (LOC8072313), transcript variant X2, mRNA	AT3G13060	NA	GO:0008150	biological_process
TRpn_10087	414	1.45729	0.382261	NA	NA	NA	NA	NA
TRpn_100870	3104	-2.91283	0.547309	PREDICTED: Sorghum bicolor uncharacterized LOC8072313 (LOC8072313), transcript variant X2, mRNA	AT3G13060	NA	GO:0008150	biological_process
TRpn_100871	1200	-3.93787	6.05051e-07	PREDICTED: Sorghum bicolor uncharacterized LOC8082885 (LOC8082885), mRNA	AT3G61220	(+)-neomenthol dehydrogenase	GO:0005737	cytoplasm
TRpn_100872	402	0.438157	NA	PREDICTED: Sorghum bicolor vacuolar iron transporter 1.1 (LOC8073445), mRNA	AT2G01770	Vacuolar iron transporter 1	GO:0016021	integral to membrane
TRpn_100873	1351	-1.06674	0.081809	PREDICTED: Panicum hallii uncharacterized LOC112891510 (LOC112891510), mRNA	AT3G16200	NA	GO:0003899	DNA-directed RNA polymerase activity
TRpn_100875	2310	-5.14815	0.0479294	PREDICTED: Setaria italica uncharacterized LOC101754965 (LOC101754965), transcript variant X1, mRNA	AT1G50200	Alanine--tRNA ligase	GO:0000049	tRNA binding
TRpn_100876	847	-2.4007	0.0184976	Zea mays clone 1532092 mRNA sequence	AT1G62040	Autophagy-related protein 8c	GO:0000421	autophagic vacuole membrane
TRpn_100877	2305	-5.46261	0.0378857	PREDICTED: Panicum hallii helicase SEN1 (LOC112879987), transcript variant X5, mRNA	AT1G16800	NA	GO:0008266	poly(U) RNA binding
TRpn_100878	598	-1.72312	0.73747	NA	NA	NA	NA	NA
TRpn_100879	508	0.234524	NA	Oryza sativa Japonica Group DNA, chromosome 8, cultivar: Nipponbare, complete sequence	NA	NA	NA	NA
TRpn_10088	1177	-5.20808	0.0747277	NA	NA	NA	NA	NA
TRpn_100880	893	-3.95905	NA	NA	NA	NA	NA	NA
TRpn_100881	915	0.234828	0.982287	NA	NA	NA	NA	NA
TRpn_100882	997	0.234636	0.982287	NA	NA	NA	NA	NA
TRpn_100884	784	-0.255214	0.626859	PREDICTED: Panicum hallii 40S ribosomal protein S16 (LOC112902369), mRNA	AT2G09990	40S ribosomal protein S16-1	GO:0006412	translation
TRpn_100885	859	0.234934	0.982287	PREDICTED: Panicum hallii WAT1-related protein At1g09380 (LOC112895420), mRNA	AT1G09380	WAT1-related protein At1g09380	GO:0016020	membrane
TRpn_100886	549	1.3288	0.504471	NA	NA	NA	NA	NA
TRpn_100887	455	-1.60723	0.40187	NA	NA	NA	NA	NA
TRpn_100889	969	-1.25023	0.62213	NA	NA	NA	NA	NA
TRpn_10089	571	0.234756	0.982287	NA	NA	NA	NA	NA
TRpn_100890	969	-9.6055	1.52646e-08	NA	NA	NA	NA	NA
TRpn_100891	528	0.234507	NA	PREDICTED: Panicum hallii CCR4-NOT transcription complex subunit 9-like (LOC112901374), mRNA	NA	NA	NA	NA
TRpn_100892	567	-4.22094	NA	PREDICTED: Setaria italica ubiquitin-conjugating enzyme E2-17 kDa (LOC101781975), mRNA	AT1G64230	Ubiquitin-conjugating enzyme E2 28	GO:0004842	ubiquitin-protein ligase activity
TRpn_100893	739	-1.68718	0.312514	NA	NA	NA	NA	NA
TRpn_100894	3077	-2.02826	0.391124	PREDICTED: Panicum hallii uncharacterized LOC112889566 (LOC112889566), transcript variant X1, mRNA	AT3G19740	NA	GO:0016887	ATPase activity
TRpn_100895	754	-2.48116	0.502653	NA	NA	NA	NA	NA
TRpn_100896	579	-5.11613	NA	NA	NA	NA	NA	NA
TRpn_100897	583	-0.720388	0.563496	PREDICTED: Panicum hallii 60S ribosomal protein L9-like (LOC112889811), mRNA	NA	NA	NA	NA
TRpn_100898	2438	-7.82122	3.22917e-07	PREDICTED: Sorghum bicolor F-box protein At3g07870-like (LOC110432510), transcript variant X3, mRNA	NA	NA	NA	NA
TRpn_100899	671	-1.29566	0.542133	PREDICTED: Setaria italica uncharacterized LOC101761131 (LOC101761131), mRNA	NA	NA	NA	NA
TRpn_1009	1113	0.234623	0.982287	PREDICTED: Stomoxys calcitrans heat shock 70 kDa protein cognate 3 (LOC106084118), transcript variant X2, mRNA	AT5G02500	Probable mediator of RNA polymerase II transcription subunit 37e	GO:0005524	ATP binding
TRpn_10090	524	-1.30213	0.706694	NA	NA	NA	NA	NA
TRpn_100900	2057	-6.83426	0.000867221	NA	NA	NA	NA	NA
TRpn_100901	848	-6.2508	0.0182903	Zea mays glutathione transferase24 (gst24), mRNA	AT3G09270	Glutathione S-transferase U8	GO:0004364	glutathione transferase activity
TRpn_100902	732	10.1853	8.41782e-10	NA	NA	NA	NA	NA
TRpn_100903	1138	-1.11096	0.822064	PREDICTED: Sorghum bicolor auxin-responsive protein IAA1-like (LOC110434097), mRNA	AT1G04250	Auxin-responsive protein IAA17	GO:0003700	sequence-specific DNA binding transcription factor activity
TRpn_100906	539	-6.20762	2.08274e-09	NA	NA	NA	NA	NA
TRpn_100907	1842	4.88958	0.470533	PREDICTED: Setaria italica GDP-mannose transporter GONST3 (LOC101771749), transcript variant X2, mRNA	AT1G76340	GDP-mannose transporter GONST3	GO:0000139	Golgi membrane
TRpn_100908	499	0.513805	0.800136	PREDICTED: Panicum hallii putative aminoacrylate hydrolase RutD (LOC112883807), transcript variant X2, mRNA	NA	NA	NA	NA
TRpn_100909	598	-2.97937	0.536761	NA	NA	NA	NA	NA
TRpn_10091	426	0.234771	NA	NA	NA	NA	NA	NA
TRpn_100910	595	-4.85217	0.05859	NA	NA	NA	NA	NA
TRpn_100911	1437	-0.0407245	0.982287	PREDICTED: Sorghum bicolor uncharacterized LOC8071538 (LOC8071538), mRNA	AT3G05600	NA	GO:0004301	epoxide hydrolase activity
TRpn_100912	672	-0.647094	0.217105	PREDICTED: Sorghum bicolor 40S ribosomal protein S23 (LOC8072558), mRNA	AT5G02960	40S ribosomal protein S23-2	GO:0003735	structural constituent of ribosome
TRpn_100913	429	1.64559	0.59966	PREDICTED: Panicum hallii peroxidase 43-like (LOC112887298), transcript variant X2, mRNA	AT1G77100	Peroxidase 13	GO:0004601	peroxidase activity
TRpn_100914	489	-6.18011	0.0652016	NA	NA	NA	NA	NA
TRpn_100915	1156	-0.394452	0.852664	PREDICTED: Setaria italica amino acid transporter AVT1I (LOC101761611), transcript variant X2, mRNA	AT3G28960	NA	GO:0006865	amino acid transport
TRpn_100916	537	0.263352	0.982287	NA	NA	NA	NA	NA
TRpn_100917	439	-0.880034	0.505895	NA	NA	NA	NA	NA
TRpn_100918	826	-1.33978	0.301865	PREDICTED: Zea mays SAC3 family protein C (LOC103639133), mRNA	NA	NA	NA	NA
TRpn_100919	991	-3.45744	0.2187	PREDICTED: Setaria italica trihelix transcription factor GTL1-like (LOC101765984), mRNA	NA	NA	NA	NA
TRpn_10092	938	-3.44927	0.00257261	NA	NA	NA	NA	NA
TRpn_100920	495	-0.277838	0.892563	NA	NA	NA	NA	NA
TRpn_100921	757	0.234775	NA	PREDICTED: Panicum hallii 65-kDa microtubule-associated protein 3-like (LOC112880604), transcript variant X2, mRNA	NA	NA	NA	NA
TRpn_100922	908	-4.01453	0.00202365	PREDICTED: Sorghum bicolor UPF0047 protein YjbQ (LOC8067691), transcript variant X2, misc_RNA	AT1G21065	NA	GO:0008150	biological_process
TRpn_100923	476	-4.74638	0.00784187	Oryza sativa Japonica Group DNA, chromosome 3, cultivar: Nipponbare, complete sequence	NA	NA	NA	NA
TRpn_100924	2411	-5.76976	0.000353775	NA	NA	NA	NA	NA
TRpn_100925	2668	-4.71562	NA	NA	NA	NA	NA	NA
TRpn_100927	1119	-2.63586	NA	PREDICTED: Sorghum bicolor ribose-phosphate pyrophosphokinase 4 (LOC8071787), transcript variant X3, mRNA	AT5G65950	NA	GO:0003674	molecular_function
TRpn_100928	662	-4.85573	0.000300619	PREDICTED: Panicum hallii histone H4 (LOC112889557), mRNA	AT5G59970	Histone H4	GO:0003677	DNA binding
TRpn_100929	1321	-2.16014	0.472857	PREDICTED: Setaria italica probable metal-nicotianamine transporter YSL11 (LOC101783592), mRNA	AT1G65730	Probable metal-nicotianamine transporter YSL7	GO:0006857	oligopeptide transport
TRpn_10093	571	-1.80843	0.649234	Paspalum vaginatum clone StvCtg_00049 microsatellite sequence	NA	NA	NA	NA
TRpn_100931	1322	-3.94838	0.0442316	Zea mays clone 246028 mRNA sequence	NA	NA	NA	NA
TRpn_100932	605	-3.95807	NA	PREDICTED: Setaria italica uncharacterized LOC101760608 (LOC101760608), transcript variant X6, mRNA	NA	NA	NA	NA
TRpn_100933	483	-2.09851	0.407003	NA	NA	NA	NA	NA
TRpn_100934	1045	-9.99222	7.0514e-06	PREDICTED: Setaria italica probable 4-coumarate--CoA ligase 1 (LOC101776259), mRNA	AT1G51680	4-coumarate--CoA ligase 1	GO:0009411	response to UV
TRpn_100935	1536	-2.07278	0.364231	PREDICTED: Setaria italica alcohol dehydrogenase-like 7 (LOC101781423), mRNA	NA	NA	NA	NA
TRpn_100936	499	-1.00864	0.678927	PREDICTED: Setaria italica WD repeat-containing protein 44 (LOC101784254), transcript variant X2, mRNA	NA	NA	NA	NA
TRpn_100937	594	0.543713	0.416041	PREDICTED: Sorghum bicolor putative FBD-associated F-box protein At5g56820 (LOC8074361), mRNA	NA	NA	NA	NA
TRpn_100938	1976	8.44681	0.000110326	PREDICTED: Panicum hallii sucrose transport protein SUT2 (LOC112884278), mRNA	AT1G09960	Sucrose transport protein SUC4	GO:0005351	sugar:hydrogen symporter activity
TRpn_100939	493	-1.30589	0.186535	PREDICTED: Sorghum bicolor uncharacterized LOC8083080 (LOC8083080), transcript variant X2, misc_RNA	NA	NA	NA	NA
TRpn_10094	528	2.66738	NA	NA	NA	NA	NA	NA
TRpn_100940	508	-3.66166	0.301304	PREDICTED: Sorghum bicolor thiosulfate sulfurtransferase 16, chloroplastic (LOC8069213), transcript variant X1, mRNA	NA	NA	NA	NA
TRpn_100941	631	-0.716728	0.792244	NA	NA	NA	NA	NA
TRpn_100942	472	-0.48501	0.982287	PREDICTED: Setaria italica serine/threonine-protein kinase STY17 (LOC101753744), mRNA	AT4G35780	Serine/threonine-protein kinase STY17	GO:0004672	protein kinase activity
TRpn_100944	1171	-8.01971	2.52552e-06	PREDICTED: Panicum hallii leucine-rich repeat extensin-like protein 5 (LOC112903211), transcript variant X1, mRNA	NA	NA	NA	NA
TRpn_100945	1467	-8.70155	8.84826e-05	PREDICTED: Sorghum bicolor formin-like protein 14 (LOC8062656), mRNA	AT3G22430	NA	GO:0003674	molecular_function
TRpn_100946	664	-3.2206	NA	PREDICTED: Oryza brachyantha uncharacterized LOC102717196 (LOC102717196), mRNA	NA	NA	NA	NA
TRpn_100947	2332	-0.500876	0.0827536	PREDICTED: Panicum hallii uncharacterized LOC112900004 (LOC112900004), transcript variant X1, mRNA	NA	NA	NA	NA
TRpn_100948	711	1.26617	0.552432	PREDICTED: Sorghum bicolor fatty acid amide hydrolase (LOC8072745), mRNA	AT5G64440	Fatty acid amide hydrolase	GO:0004040	amidase activity
TRpn_100949	2704	-0.525423	0.199655	PREDICTED: Sorghum bicolor crooked neck-like protein 1 (LOC8054178), mRNA	AT5G41770	NA	GO:0006396	RNA processing
TRpn_10095	540	-0.630197	0.938357	Paspalum vaginatum clone StvCtg_00049 microsatellite sequence	NA	NA	NA	NA
TRpn_100950	477	-4.44347	0.258536	NA	NA	NA	NA	NA
TRpn_100951	640	-7.15989	2.85593e-06	NA	NA	NA	NA	NA
TRpn_100952	786	-7.72328	0.0280162	NA	NA	NA	NA	NA
TRpn_100953	907	-7.68251	0.00300584	NA	NA	NA	NA	NA
TRpn_100954	1101	-3.44018	0.702557	Zea mays full-length cDNA clone ZM_BFb0225J03 mRNA, complete cds	AT1G04240	Auxin-responsive protein IAA3	GO:0005634	nucleus
TRpn_100955	731	-6.30094	0.000196564	NA	NA	NA	NA	NA
TRpn_100956	454	-7.91978	9.69765e-07	NA	NA	NA	NA	NA
TRpn_100957	455	-6.35481	0.0919702	NA	NA	NA	NA	NA
TRpn_100959	674	-7.76209	0.00299534	PREDICTED: Panicum hallii uncharacterized LOC112891483 (LOC112891483), mRNA	NA	NA	NA	NA
TRpn_10096	847	-7.3845	0.00556202	Paspalum vaginatum clone StvCtg_00049 microsatellite sequence	NA	NA	NA	NA
TRpn_100960	2509	0.234592	0.982287	NA	NA	NA	NA	NA
TRpn_100961	725	0.234908	0.982287	NA	NA	NA	NA	NA
TRpn_100962	1005	0.234951	0.982287	NA	NA	NA	NA	NA
TRpn_100963	475	4.88927	0.41819	NA	NA	NA	NA	NA
TRpn_100964	877	3.54674	0.334374	NA	NA	NA	NA	NA
TRpn_100965	698	1.46666	NA	PREDICTED: Panicum hallii uncharacterized LOC112899898 (LOC112899898), transcript variant X8, mRNA	NA	NA	NA	NA
TRpn_100966	863	-9.74188	1.46685e-07	NA	NA	NA	NA	NA
TRpn_100967	706	0.538812	0.612513	PREDICTED: Panicum hallii 5-formyltetrahydrofolate cyclo-ligase-like protein COG0212 (LOC112884719), transcript variant X4, mRNA	AT1G76730	5-formyltetrahydrofolate cyclo-ligase-like protein COG0212	GO:0003824	catalytic activity
TRpn_100969	1112	-8.27294	9.11098e-05	NA	NA	NA	NA	NA
TRpn_10097	760	0.182275	0.982287	NA	NA	NA	NA	NA
TRpn_100970	1550	-2.80399	0.0263832	NA	NA	NA	NA	NA
TRpn_100971	724	0.234494	NA	PREDICTED: Zea mays zinc finger protein GIS3 (LOC103640609), mRNA	NA	NA	NA	NA
TRpn_100972	464	-2.07474	0.514035	PREDICTED: Zea mays DNA polymerase zeta catalytic subunit (LOC103633541), transcript variant X7, mRNA	NA	NA	NA	NA
TRpn_100973	429	-3.51234	0.0585397	NA	NA	NA	NA	NA
TRpn_100974	533	3.81438	0.306695	Zea mays clone 222168 mRNA sequence	NA	NA	NA	NA
TRpn_100975	627	-7.36487	0.00150028	PREDICTED: Zea mays NEDD8-conjugating enzyme Ubc12-like (LOC100286302), transcript variant X2, mRNA	NA	NA	NA	NA
TRpn_100976	795	-6.92924	0.0031261	NA	NA	NA	NA	NA
TRpn_100977	445	-1.8602	0.489754	PREDICTED: Setaria italica UDP-glycosyltransferase 74C1 (LOC101776251), transcript variant X2, misc_RNA	NA	NA	NA	NA
TRpn_10098	406	-2.82317	0.561889	Paspalum vaginatum clone StvCtg_00049 microsatellite sequence	NA	NA	NA	NA
TRpn_100980	416	-0.474041	0.973447	Saccharum hybrid cultivar ROC22 lipoxygenase (LOX1) mRNA, complete cds	AT1G55020	Linoleate 9S-lipoxygenase 1	GO:0010311	lateral root formation
TRpn_100981	1638	0.345646	0.61164	PREDICTED: Sorghum bicolor rho GTPase-activating protein 5 (LOC8060422), transcript variant X2, mRNA	AT2G46710	Rho GTPase-activating protein 3	GO:0005096	GTPase activator activity
TRpn_100982	1487	0.753354	0.660027	PREDICTED: Setaria italica E3 ubiquitin-protein ligase RHF2A (LOC101777360), transcript variant X1, misc_RNA	AT5G22000	E3 ubiquitin-protein ligase RHF2A	GO:0008270	zinc ion binding
TRpn_100983	737	-1.5158	0.0167469	PREDICTED: Setaria italica peroxisomal membrane protein PEX14 (LOC101770390), transcript variant X3, mRNA	NA	NA	NA	NA
TRpn_100984	1097	-1.03687	0.0229093	PREDICTED: Sorghum bicolor B3 domain-containing protein Os07g0563300 (LOC8081753), transcript variant X2, mRNA	NA	NA	NA	NA
TRpn_100985	1560	0.235172	NA	PREDICTED: Sorghum bicolor protein NRT1/ PTR FAMILY 8.3-like (LOC110436140), transcript variant X2, mRNA	AT2G02040	Protein NRT1/ PTR FAMILY 8.3	GO:0005215	transporter activity
TRpn_100986	603	-2.63442	0.00407598	Zea mays full-length cDNA clone ZM_BFb0134L19 mRNA, complete cds	NA	NA	NA	NA
TRpn_100987	542	-3.38409	0.482375	PREDICTED: Setaria italica protein REVEILLE 8-like (LOC101775786), mRNA	NA	NA	NA	NA
TRpn_100988	684	0.234896	NA	PREDICTED: Panicum hallii protein PYRICULARIA ORYZAE RESISTANCE 21-like (LOC112901318), mRNA	NA	NA	NA	NA
TRpn_10099	563	-5.49225	0.0799777	Paspalum vaginatum clone StvCtg_00049 microsatellite sequence	NA	NA	NA	NA
TRpn_100990	724	-0.658808	0.499638	PREDICTED: Sorghum bicolor phosphoribosylamine--glycine ligase (LOC8057177), mRNA	AT1G09830	Phosphoribosylamine--glycine ligase, chloroplastic	GO:0004637	phosphoribosylamine-glycine ligase activity
TRpn_100991	650	-3.6771	0.046298	NA	NA	NA	NA	NA
TRpn_100992	630	-1.81167	2.60908e-05	NA	NA	NA	NA	NA
TRpn_100993	689	-4.66064	0.288633	NA	NA	NA	NA	NA
TRpn_100994	570	-2.128	0.00797214	Aeginetia indica gene for AiHT46, complete sequence	NA	NA	NA	NA
TRpn_100995	1754	-2.04331	0.0496649	PREDICTED: Setaria italica pyridine nucleotide-disulfide oxidoreductase domain-containing protein 2 (LOC101770525), mRNA	AT5G49555	NA	GO:0005739	mitochondrion
TRpn_100996	822	2.08236	NA	PREDICTED: Zea mays probable LRR receptor-like serine/threonine-protein kinase At1g53440 (LOC103627039), transcript variant X3, mRNA	AT3G14840	Probable leucine-rich repeat receptor-like serine/threonine-protein kinase At3g14840	GO:0004672	protein kinase activity
TRpn_100997	429	3.5556	3.16498e-13	NA	NA	NA	NA	NA
TRpn_100998	517	-1.27024	0.706401	PREDICTED: Setaria italica NADH-ubiquinone oxidoreductase chain 6 (LOC111256052), mRNA	ATMG00270	NA	GO:0003954	NADH dehydrogenase activity
TRpn_100999	520	-1.10858	0.821072	PREDICTED: Setaria italica late embryogenesis abundant protein 31 (LOC101768389), mRNA	NA	NA	NA	NA
TRpn_101	559	4.21717	0.120743	Oryza sativa Indica Group cultivar Shuhui498 chromosome 11 sequence	NA	NA	NA	NA
TRpn_1010	810	-3.37658	0.219447	NA	NA	NA	NA	NA
TRpn_101000	987	-0.0200979	0.982287	PREDICTED: Sorghum bicolor leucine-rich repeat protein 1 (LOC8066253), mRNA	AT5G21090	NA	GO:0007165	signal transduction
TRpn_101001	1114	-3.37109	0.169818	PREDICTED: Zea mays uncharacterized LOC109944040 (LOC109944040), mRNA	NA	NA	NA	NA
TRpn_101002	610	-4.85869	0.285999	NA	NA	NA	NA	NA
TRpn_101003	684	-0.955485	0.433229	NA	NA	NA	NA	NA
TRpn_101004	527	-1.63566	NA	PREDICTED: Sorghum bicolor pyridoxal reductase, chloroplastic (LOC8065692), mRNA	AT5G53580	Pyridoxal reductase, chloroplastic	GO:0004033	aldo-keto reductase (NADP) activity
TRpn_101005	569	0.985991	0.863087	NA	NA	NA	NA	NA
TRpn_101006	404	-5.52504	0.135957	Z.Mays Zm1 gene, introns 1 and 2	NA	NA	NA	NA
TRpn_101008	1435	-1.12618	0.484527	PREDICTED: Sorghum bicolor magnesium-chelatase subunit ChlI, chloroplastic (LOC8079870), mRNA	AT5G45930	Magnesium-chelatase subunit ChlI-2, chloroplastic	GO:0009507	chloroplast
TRpn_101009	1770	-0.231951	0.961791	PREDICTED: Setaria italica UDP-glucuronate 4-epimerase 6 (LOC101784504), mRNA	AT3G23820	UDP-glucuronate 4-epimerase 6	GO:0003824	catalytic activity
TRpn_10101	566	-3.10433	0.521101	PREDICTED: Oryza sativa Japonica Group transposon Ty3-G Gag-Pol polyprotein (LOC4342909), mRNA	NA	NA	NA	NA
TRpn_101010	1220	-2.73601	8.83749e-10	NA	NA	NA	NA	NA
TRpn_101011	574	4.25276	0.296707	PREDICTED: Setaria italica thioredoxin-like 1-2, chloroplastic (LOC101775678), mRNA	AT1G08570	Thioredoxin-like 1-1, chloroplastic	GO:0045454	cell redox homeostasis
TRpn_101012	488	-8.71399	2.09903e-05	PREDICTED: Brachypodium distachyon elongation factor 1-alpha (LOC100822582), mRNA	NA	NA	NA	NA
TRpn_101013	1583	0.405334	0.700433	PREDICTED: Setaria italica actin-1 (LOC101780114), mRNA	AT3G12110	Actin-11	GO:0005200	structural constituent of cytoskeleton
TRpn_101014	493	-1.49602	0.852953	PREDICTED: Sorghum bicolor N-terminal acetyltransferase B complex auxiliary subunit NAA25 (LOC8061321), mRNA	NA	NA	NA	NA
TRpn_101015	477	-2.07425	0.43587	NA	NA	NA	NA	NA
TRpn_101016	579	-3.11028	0.0456019	PREDICTED: Setaria italica uncharacterized LOC101775354 (LOC101775354), mRNA	AT2G38330	Protein DETOXIFICATION 44, chloroplastic	GO:0005215	transporter activity
TRpn_101017	780	-2.03879	0.427989	PREDICTED: Sorghum bicolor protein NRT1/ PTR FAMILY 4.3 (LOC8060182), transcript variant X2, mRNA	AT1G69850	Protein NRT1/ PTR FAMILY 4.6	GO:0005215	transporter activity
TRpn_101018	1010	-0.617645	0.535504	PREDICTED: Panicum hallii prolyl-tRNA synthetase associated domain-containing protein 1 (LOC112878919), transcript variant X1, mRNA	AT1G44835	NA	GO:0008150	biological_process
TRpn_101019	875	-3.95783	0.351752	PREDICTED: Setaria italica ATP-dependent RNA helicase DEAH13 (LOC101777072), mRNA	AT1G33390	ATP-dependent RNA helicase DEAH13	GO:0004386	helicase activity
TRpn_10102	534	0.234872	0.982287	NA	NA	NA	NA	NA
TRpn_101020	531	0.489689	NA	PREDICTED: Setaria italica mitogen-activated protein kinase kinase 3 (LOC101756946), transcript variant X4, mRNA	NA	NA	NA	NA
TRpn_101021	688	2.8248	NA	NA	NA	NA	NA	NA
TRpn_101023	723	-3.22106	NA	PREDICTED: Setaria italica protein LHY (LOC101764638), transcript variant X5, mRNA	NA	NA	NA	NA
TRpn_101025	757	-7.31019	0.000465463	NA	NA	NA	NA	NA
TRpn_101026	403	-2.77718	0.249079	NA	NA	NA	NA	NA
TRpn_101027	1000	-9.22231	2.72698e-10	PREDICTED: Setaria italica auxin-responsive protein IAA24 (LOC101777916), mRNA	AT1G04240	Auxin-responsive protein IAA3	GO:0005634	nucleus
TRpn_101028	1176	-2.73384	NA	PREDICTED: Setaria italica histidine protein methyltransferase 1 homolog (LOC101754804), transcript variant X2, mRNA	AT2G43320	NA	NA	NA
TRpn_101029	1129	-3.57055	0.000877081	Oryza sativa Indica Group cultivar Shuhui498 chromosome 5 sequence	AT5G48050	NA	GO:0000943	retrotransposon nucleocapsid
TRpn_10103	632	0.234945	0.982287	NA	NA	NA	NA	NA
TRpn_101030	2917	-8.41537	0.000179705	PREDICTED: Panicum hallii kinesin-like protein KIN-13A (LOC112887301), mRNA	AT3G16630	Kinesin-like protein KIN-13A	GO:0003777	microtubule motor activity
TRpn_101031	467	0.518109	0.914597	NA	NA	NA	NA	NA
TRpn_101032	2574	-1.17729	0.190343	PREDICTED: Panicum hallii exocyst complex component EXO70A1-like (LOC112901984), transcript variant X2, mRNA	AT5G52340	NA	GO:0000145	exocyst
TRpn_101033	603	-1.84029	0.547741	NA	NA	NA	NA	NA
TRpn_101034	973	-2.45042	0.0186012	PREDICTED: Zea mays putative CBL-interacting protein kinase family protein (LOC100382328), transcript variant X1, mRNA	AT1G01140	CBL-interacting serine/threonine-protein kinase 9	GO:0004674	protein serine/threonine kinase activity
TRpn_101035	1813	-0.653951	0.839086	PREDICTED: Sorghum bicolor pyruvate kinase, cytosolic isozyme (LOC8084566), mRNA	AT5G56350	NA	GO:0000287	magnesium ion binding
TRpn_101036	632	-4.54514	0.299255	PREDICTED: Sorghum bicolor uncharacterized LOC8055866 (LOC8055866), mRNA	NA	NA	NA	NA
TRpn_101037	3113	-2.39204	0.193179	PREDICTED: Panicum hallii uncharacterized LOC112883130 (LOC112883130), transcript variant X2, mRNA	AT3G27325	NA	GO:0005783	endoplasmic reticulum
TRpn_101038	4364	-3.11299	0.145858	PREDICTED: Panicum hallii uncharacterized LOC112883130 (LOC112883130), transcript variant X2, mRNA	AT3G27325	NA	GO:0005783	endoplasmic reticulum
TRpn_101039	703	-4.72338	0.286829	NA	NA	NA	NA	NA
TRpn_10104	742	0.234927	NA	NA	NA	NA	NA	NA
TRpn_101040	2624	-1.52353	0.521922	PREDICTED: Panicum hallii subtilisin-like protease SBT5.3 (LOC112898164), mRNA	AT2G04160	Subtilisin-like protease SBT5.3	GO:0005576	extracellular region
TRpn_101041	759	-9.76641	4.18695e-08	PREDICTED: Setaria italica protein KRTCAP2 homolog (LOC101759848), transcript variant X3, mRNA	AT1G77350	NA	GO:0003674	molecular_function
TRpn_101043	1224	-2.83237	7.41591e-07	NA	NA	NA	NA	NA
TRpn_101044	1237	-2.98867	0.458056	PREDICTED: Panicum hallii oligopeptide transporter 1-like (LOC112898477), mRNA	AT4G26590	Oligopeptide transporter 5	GO:0006857	oligopeptide transport
TRpn_101045	1184	0.234757	0.982287	PREDICTED: Panicum hallii oligopeptide transporter 1-like (LOC112898477), mRNA	AT5G55930	Oligopeptide transporter 1	GO:0006857	oligopeptide transport
TRpn_101046	496	-5.09545	0.455627	NA	NA	NA	NA	NA
TRpn_101047	401	0.700233	0.509942	PREDICTED: Sorghum bicolor amidase 1 (LOC8079206), mRNA	AT1G08980	Amidase 1	GO:0004040	amidase activity
TRpn_101048	930	-0.238943	0.982287	PREDICTED: Sorghum bicolor probable glutathione S-transferase GSTU6 (LOC8062882), mRNA	AT1G10370	Glutathione S-transferase U17	GO:0004364	glutathione transferase activity
TRpn_101049	1082	-3.89493	0.000859336	Zea mays putative transposase (Z195D10.1) gene, partial cds; glycyl-tRNA synthetase (Z195D10.2), ornithine carbamoyltransferase (Z195D10.3), putative gag protein (Z195D10.5), putative SET-domain transcriptional regulator (Z195D10.7), putative oxysterol-binding protein (Z195D10.8), putative polyprotein (Z195D10.9), putative oxysterol-binding protein (Z195D10.10), putative gag-pol polyprotein (Z195…	NA	NA	NA	NA
TRpn_10105	593	-4.08118	0.405708	Oryza sativa Japonica Group DNA, chromosome 1, cultivar: Nipponbare, complete sequence	NA	NA	NA	NA
TRpn_101050	464	-2.18791	0.430442	PREDICTED: Sorghum bicolor psbP domain-containing protein 1, chloroplastic (LOC8068853), transcript variant X1, mRNA	NA	NA	NA	NA
TRpn_101051	564	0.157701	0.854958	NA	NA	NA	NA	NA
TRpn_101052	1193	-1.29083	0.793328	PREDICTED: Panicum hallii 40S ribosomal protein S18 (LOC112878147), mRNA	AT1G22780	40S ribosomal protein S18	GO:0003735	structural constituent of ribosome
TRpn_101053	768	-0.76622	0.827886	NA	NA	NA	NA	NA
TRpn_101054	1691	-5.11632	0.0135542	NA	NA	NA	NA	NA
TRpn_101055	1938	-3.45994	0.00369068	NA	NA	NA	NA	NA
TRpn_101056	691	-0.732347	0.316689	PREDICTED: Sorghum bicolor uncharacterized LOC8060997 (LOC8060997), transcript variant X2, mRNA	AT1G35660	NA	GO:0003674	molecular_function
TRpn_101057	434	-5.69501	NA	NA	NA	NA	NA	NA
TRpn_101058	1971	-0.662628	0.104494	PREDICTED: Setaria italica E3 ubiquitin-protein ligase At1g63170 (LOC101763430), mRNA	AT4G32600	NA	GO:0008270	zinc ion binding
TRpn_101059	1420	0.370842	0.792451	PREDICTED: Sorghum bicolor ras-related protein RABA1f (LOC8080822), mRNA	AT5G60860	Ras-related protein RABA1f	GO:0005525	GTP binding
TRpn_10106	605	0.234577	NA	Oryza sativa Japonica Group DNA, chromosome 1, cultivar: Nipponbare, complete sequence	NA	NA	NA	NA
TRpn_101060	2053	-0.590982	0.563204	PREDICTED: Panicum hallii zinc finger CCCH domain-containing protein 2-like (LOC112894414), mRNA	AT4G29190	Zinc finger CCCH domain-containing protein 49	GO:0046872	metal ion binding
TRpn_101061	537	-5.93472	0.00982837	NA	NA	NA	NA	NA
TRpn_101062	433	-2.01184	0.143643	NA	NA	NA	NA	NA
TRpn_101063	1087	-1.98901	0.154042	PREDICTED: Panicum hallii coenzyme Q-binding protein COQ10 homolog B, mitochondrial (LOC112891514), mRNA	AT4G17650	NA	NA	NA
TRpn_101064	1638	-0.884071	0.499638	PREDICTED: Setaria italica pleckstrin homology domain-containing protein 1 (LOC101777409), mRNA	AT5G05710	NA	NA	NA
TRpn_101065	622	-3.41543	0.116795	Zea mays clone 1519865 mRNA sequence	NA	NA	NA	NA
TRpn_101066	689	-1.91981	0.417935	NA	NA	NA	NA	NA
TRpn_101067	529	-5.00035	0.0018535	NA	NA	NA	NA	NA
TRpn_101068	1369	-4.32053	0.000630659	PREDICTED: Panicum hallii plant cysteine oxidase 1-like (LOC112883900), mRNA	AT5G39890	Plant cysteine oxidase 2	GO:0001666	response to hypoxia
TRpn_101069	1368	-4.42295	0.00188236	PREDICTED: Setaria italica inner membrane protein PPF-1, chloroplastic (LOC101760380), mRNA	AT2G28800	Inner membrane protein ALBINO3, chloroplastic	GO:0016021	integral to membrane
TRpn_10107	441	-2.40239	0.656121	Oryza ridleyi clone a0085C11 Monoculm1, Mlo family protein, aspartic proteinase nepenthesin-1 precursor, and IQ calmodulin-binding motif family protein genes, complete cds; and unknown genes	NA	NA	NA	NA
TRpn_101070	405	-1.87074	0.0100238	Zea mays clone 272294 CER1 mRNA, complete cds	NA	NA	NA	NA
TRpn_101071	2267	-1.35661	0.0155835	PREDICTED: Sorghum bicolor V-type proton ATPase catalytic subunit A (LOC8076129), mRNA	AT1G78900	V-type proton ATPase catalytic subunit A	GO:0005524	ATP binding
TRpn_101072	756	0.234762	0.982287	Zea mays uncharacterized LOC100217031 (LOC100217031), mRNA	AT4G34215	Probable carbohydrate esterase At4g34215	GO:0008150	biological_process
TRpn_101073	1194	-5.71643	0.35455	PREDICTED: Setaria italica L-ascorbate peroxidase 1, cytosolic (LOC101760004), mRNA	AT1G07890	L-ascorbate peroxidase 1, cytosolic	GO:0004601	peroxidase activity
TRpn_101074	718	-2.52483	0.138616	PREDICTED: Aegilops tauschii subsp. tauschii 50S ribosomal protein L19, chloroplastic-like (LOC109744172), mRNA	AT4G11630	NA	GO:0003735	structural constituent of ribosome
TRpn_101075	671	-3.80616	0.594946	PREDICTED: Sorghum bicolor 5-formyltetrahydrofolate cyclo-ligase-like protein COG0212 (LOC8079866), transcript variant X3, misc_RNA	NA	NA	NA	NA
TRpn_101076	2236	-5.17015	6.96913e-05	PREDICTED: Sorghum bicolor probable glucuronosyltransferase Os05g0559600 (LOC8074584), transcript variant X2, mRNA	AT1G27600	Probable beta-1,4-xylosyltransferase IRX9H	GO:0006486	protein glycosylation
TRpn_101077	2994	-0.551145	0.797629	PREDICTED: Panicum hallii zinc finger CCCH domain-containing protein 13 (LOC112892168), transcript variant X7, mRNA	AT5G55100	NA	GO:0003723	RNA binding
TRpn_101078	965	-5.02762	NA	PREDICTED: Sorghum bicolor GDP-mannose transporter GONST1 (LOC8068520), transcript variant X1, mRNA	AT2G13650	GDP-mannose transporter GONST1	GO:0000139	Golgi membrane
TRpn_101079	411	1.37143	0.64175	PREDICTED: Panicum hallii succinate dehydrogenase subunit 5, mitochondrial (LOC112895988), mRNA	NA	NA	NA	NA
TRpn_10108	1667	0.234663	NA	Oryza sativa Japonica Group DNA, chromosome 7, cultivar: Nipponbare, complete sequence	NA	NA	NA	NA
TRpn_101080	545	0.241603	0.982287	PREDICTED: Setaria italica uncharacterized LOC101766254 (LOC101766254), mRNA	NA	NA	NA	NA
TRpn_101081	664	-2.42416	NA	PREDICTED: Sorghum bicolor E3 ubiquitin-protein ligase SHPRH (LOC8074455), transcript variant X4, mRNA	AT2G40770	NA	NA	NA
TRpn_101082	731	0.83287	NA	PREDICTED: Setaria italica E3 ubiquitin-protein ligase SHPRH (LOC101785197), transcript variant X3, mRNA	AT2G40770	NA	NA	NA
TRpn_101083	887	-2.91048	0.508708	PREDICTED: Panicum hallii amino acid permease 1-like (LOC112890313), mRNA	AT1G58360	Amino acid permease 1	GO:0015171	amino acid transmembrane transporter activity
TRpn_101084	479	-3.22099	0.60106	PREDICTED: Panicum hallii probable histidine kinase 4 (LOC112873581), mRNA	NA	NA	NA	NA
TRpn_101085	579	-3.76732	0.340479	PREDICTED: Panicum hallii probable histidine kinase 4 (LOC112873581), mRNA	NA	NA	NA	NA
TRpn_101086	1020	-2.9181	0.249248	NA	NA	NA	NA	NA
TRpn_101087	598	-3.31895	0.0248063	NA	NA	NA	NA	NA
TRpn_101088	599	-5.24321	NA	Zea mays cultivar B73 locus 9002, complete sequence	NA	NA	NA	NA
TRpn_101089	483	1.11692	0.779522	Zea mays cultivar B73 locus 9002, complete sequence	NA	NA	NA	NA
TRpn_10109	3711	-1.48053	0.715911	Sorghum bicolor BAC 170F8, complete sequence	ATMG00860	Uncharacterized mitochondrial protein AtMg00860	GO:0003674	molecular_function
TRpn_101090	471	2.81041	0.587046	NA	NA	NA	NA	NA
TRpn_101091	563	0.234679	0.982287	NA	NA	NA	NA	NA
TRpn_101092	456	0.413325	0.953694	NA	NA	NA	NA	NA
TRpn_101093	411	-6.3014	0.00326473	NA	NA	NA	NA	NA
TRpn_101094	518	-2.84827	0.705293	NA	NA	NA	NA	NA
TRpn_101095	963	-8.4382	0.00404081	NA	NA	NA	NA	NA
TRpn_101096	469	-1.4191	0.303192	Saccharum hybrid cultivar R570 clone BAC 063N24 complete sequence	NA	NA	NA	NA
TRpn_101097	471	-14.5077	NA	NA	NA	NA	NA	NA
TRpn_101098	1854	-0.881802	0.702024	PREDICTED: Setaria italica ranBP2-type zinc finger protein At1g67325 (LOC101762757), transcript variant X2, mRNA	AT1G67325	RanBP2-type zinc finger protein At1g67325	GO:0008150	biological_process
TRpn_101099	475	-0.399022	0.982287	Panicum virgatum clone PV_ABa011-K10, complete sequence	ATMG00820	Uncharacterized mitochondrial protein AtMg00820	GO:0000943	retrotransposon nucleocapsid
TRpn_1011	775	0.362655	0.982287	NA	NA	NA	NA	NA
TRpn_10110	1733	-2.11925	0.432368	Oryza sativa Japonica Group DNA, chromosome 7, cultivar: Nipponbare, complete sequence	NA	NA	NA	NA
TRpn_101100	530	3.40438	0.640332	PREDICTED: Setaria italica bifunctional purine biosynthesis protein PurH (LOC101759129), transcript variant X2, mRNA	AT2G35040	NA	GO:0003937	IMP cyclohydrolase activity
TRpn_101101	521	-2.66694	NA	NA	NA	NA	NA	NA
TRpn_101102	504	4.4033	NA	NA	NA	NA	NA	NA
TRpn_101103	474	0.234715	NA	PREDICTED: Setaria italica rust resistance kinase Lr10 (LOC101769364), transcript variant X2, mRNA	NA	NA	NA	NA
TRpn_101104	656	-4.09537	0.437516	PREDICTED: Zea mays rust resistance kinase Lr10 (LOC103634763), transcript variant X2, mRNA	NA	NA	NA	NA
TRpn_101105	463	-0.730305	0.820088	NA	NA	NA	NA	NA
TRpn_101106	1807	0.115359	0.892428	Saccharum spontaneum clone SES23E05, complete sequence	AT1G13570	F-box/FBD/LRR-repeat protein At1g13570	GO:0003674	molecular_function
TRpn_101107	1109	1.19666	0.729444	Zea mays cultivar KYS bz locus, partial sequence	NA	NA	NA	NA
TRpn_101108	514	2.06723	0.792339	NA	NA	NA	NA	NA
TRpn_101109	2411	-6.8653	0.00010155	PREDICTED: Zea mays Beta-fructofuranosidase 1 (IVR1), transcript variant X1, mRNA	AT1G62660	Acid beta-fructofuranosidase 3, vacuolar	GO:0004553	hydrolase activity, hydrolyzing O-glycosyl compounds
TRpn_10111	564	3.28334	NA	NA	NA	NA	NA	NA
TRpn_101110	632	-0.273776	0.982057	NA	NA	NA	NA	NA
TRpn_101111	2548	-2.03515	0.0838833	PREDICTED: Panicum hallii disease resistance protein RGA2-like (LOC112903156), mRNA	NA	NA	NA	NA
TRpn_101112	2430	6.57584	0.00126526	PREDICTED: Panicum hallii disease resistance protein RGA2-like (LOC112903156), mRNA	NA	NA	NA	NA
TRpn_101113	773	-0.889963	0.642647	PREDICTED: Panicum hallii disease resistance protein RGA2-like (LOC112903156), mRNA	NA	NA	NA	NA
TRpn_101114	809	-1.53743	0.311705	PREDICTED: Panicum hallii pentatricopeptide repeat-containing protein At4g30825, chloroplastic (LOC112899511), mRNA	AT4G30825	Pentatricopeptide repeat-containing protein At4g30825, chloroplastic	GO:0005675	holo TFIIH complex
TRpn_101115	551	-5.71754	0.0976176	NA	NA	NA	NA	NA
TRpn_101116	580	-0.550189	0.84621	Zea mays full-length cDNA clone ZM_BFb0351D03 mRNA, complete cds	NA	NA	NA	NA
TRpn_101117	618	-6.13145	0.0180357	PREDICTED: Setaria italica DNA mismatch repair protein MLH3 (LOC101783580), transcript variant X4, mRNA	NA	NA	NA	NA
TRpn_101118	708	-5.59859	0.0114811	PREDICTED: Sorghum bicolor protein yippee-like (LOC8054122), mRNA	AT2G40110	NA	GO:0008150	biological_process
TRpn_101119	1004	-2.40456	0.643445	Zea mays dihydroflavonol-4-reductase (LOC100285564), mRNA	NA	NA	NA	NA
TRpn_10112	470	0.870054	0.845586	NA	NA	NA	NA	NA
TRpn_101120	3323	-1.00824	0.114052	PREDICTED: Sorghum bicolor phosphoenolpyruvate carboxylase 2 (LOC8065472), mRNA	AT1G53310	Phosphoenolpyruvate carboxylase 1	GO:0006099	tricarboxylic acid cycle
TRpn_101121	624	-3.28237	0.0018326	PREDICTED: Setaria italica NAC domain-containing protein 92 (LOC101778459), transcript variant X2, mRNA	AT5G61430	NAC domain-containing protein 100	GO:0005634	nucleus
TRpn_101122	632	0.651652	NA	PREDICTED: Sorghum bicolor mitotic checkpoint serine/threonine-protein kinase BUB1 (LOC8077487), transcript variant X2, mRNA	AT2G20635	Mitotic checkpoint serine/threonine-protein kinase BUB1	NA	NA
TRpn_101123	695	1.5038	0.191389	NA	NA	NA	NA	NA
TRpn_101124	3150	-0.72688	0.901775	PREDICTED: Setaria italica cellulose synthase-like protein D5 (LOC101779742), mRNA	AT2G33100	Cellulose synthase-like protein D1	GO:0000139	Golgi membrane
TRpn_101125	3210	-2.93063	0.0454133	PREDICTED: Setaria italica exosome complex exonuclease RRP44 homolog A (LOC101752997), transcript variant X2, mRNA	AT2G17510	Exosome complex exonuclease RRP44 homolog A	GO:0003723	RNA binding
TRpn_101126	461	-4.88365	NA	PREDICTED: Panicum hallii AT-rich interactive domain-containing protein 6-like (LOC112889928), mRNA	NA	NA	NA	NA
TRpn_101127	613	-1.18138	0.363291	NA	NA	NA	NA	NA
TRpn_101128	461	-7.42679	0.00242198	PREDICTED: Panicum hallii probable histidine kinase 3 (LOC112893205), mRNA	NA	NA	NA	NA
TRpn_101129	1181	-2.34925	0.263177	PREDICTED: Panicum hallii armadillo repeat-containing protein 7 (LOC112875498), mRNA	AT5G37290	NA	GO:0008150	biological_process
TRpn_10113	675	-4.10095	0.0163026	NA	NA	NA	NA	NA
TRpn_101130	765	-0.167165	0.873431	Zea mays full-length cDNA clone ZM_BFc0101P23 mRNA, complete cds	AT4G18710	Shaggy-related protein kinase eta	GO:0004674	protein serine/threonine kinase activity
TRpn_101131	1064	-1.8822	0.203983	PREDICTED: Oryza sativa Japonica Group uncharacterized LOC4344279 (LOC4344279), mRNA	AT5G05340	Peroxidase 52	GO:0004601	peroxidase activity
TRpn_101132	411	-7.03976	0.154155	Zea mays putative MYB DNA-binding domain superfamily protein (MYBR95), mRNA	NA	NA	NA	NA
TRpn_101133	1062	-0.355297	0.366543	PREDICTED: Setaria italica multiple organellar RNA editing factor 2, chloroplastic (LOC101767981), mRNA	AT1G32580	Multiple organellar RNA editing factor 5, mitochondrial	GO:0006397	mRNA processing
TRpn_101134	431	-1.99993	0.712805	NA	NA	NA	NA	NA
TRpn_101135	609	-3.20726	0.41405	NA	NA	NA	NA	NA
TRpn_101136	1115	-1.1028	0.609792	Zea mays full-length cDNA clone ZM_BFb0099N12 mRNA, complete cds	AT5G18640	NA	GO:0004806	triglyceride lipase activity
TRpn_101137	546	-1.25349	0.65943	NA	NA	NA	NA	NA
TRpn_101138	1157	-2.43839	0.263039	PREDICTED: Setaria italica MADS-box transcription factor 17 (LOC101761963), transcript variant X1, mRNA	AT2G45650	Agamous-like MADS-box protein AGL6	GO:0000977	RNA polymerase II regulatory region sequence-specific DNA binding
TRpn_101139	610	-2.42009	0.361636	PREDICTED: Panicum hallii protein ENHANCED DOWNY MILDEW 2-like (LOC112896725), mRNA	AT5G55390	Protein ENHANCED DOWNY MILDEW 2	GO:0003700	sequence-specific DNA binding transcription factor activity
TRpn_10114	538	-1.59283	0.541712	Zea mays full-length cDNA clone ZM_BFb0336O23 mRNA, complete cds	NA	NA	NA	NA
TRpn_101141	441	-1.16899	0.719134	PREDICTED: Setaria italica nuclear poly(A) polymerase 4 (LOC101768533), transcript variant X5, mRNA	AT4G32850	Nuclear poly(A) polymerase 4	GO:0003723	RNA binding
TRpn_101142	905	0.234835	NA	PREDICTED: Sorghum bicolor uncharacterized methyltransferase At1g78140, chloroplastic (LOC8070071), transcript variant X1, mRNA	AT1G78140	Uncharacterized methyltransferase At1g78140, chloroplastic	GO:0008168	methyltransferase activity
TRpn_101143	1260	1.53012	0.466306	Zea mays uncharacterized LOC100276166 (LOC100276166), mRNA	AT5G17510	NA	GO:0003674	molecular_function
TRpn_101144	466	0.234815	NA	NA	NA	NA	NA	NA
TRpn_101145	681	0.612613	0.955842	NA	NA	NA	NA	NA
TRpn_101146	949	-1.18869	0.503306	Zea mays serk2 gene for somatic embryogenesis receptor-like kinase 2, exons 1-11	NA	NA	NA	NA
TRpn_101147	596	-0.436952	NA	Echinochloa phyllopogon CYP71AK2 mRNA for cytochrome P450, complete cds	AT3G26230	Cytochrome P450 71B24	GO:0005506	iron ion binding
TRpn_101148	876	2.69955	0.159597	PREDICTED: Panicum hallii probable WRKY transcription factor 14 (LOC112874781), mRNA	AT2G34830	Probable WRKY transcription factor 35	GO:0003700	sequence-specific DNA binding transcription factor activity
TRpn_101149	1104	-6.22631	0.00920989	PREDICTED: Sorghum bicolor protein ULTRAPETALA 1 (LOC8082355), transcript variant X3, mRNA	AT4G28190	Protein ULTRAPETALA 1	GO:0010022	meristem determinacy
TRpn_10115	715	-6.75754	0.00142409	NA	NA	NA	NA	NA
TRpn_101150	992	4.5152	0.00358357	PREDICTED: Sorghum bicolor protein ULTRAPETALA 1 (LOC8082355), transcript variant X3, mRNA	AT4G28190	Protein ULTRAPETALA 1	GO:0010022	meristem determinacy
TRpn_101151	533	-0.545259	NA	NA	NA	NA	NA	NA
TRpn_101152	1911	-7.70478	0.000349018	PREDICTED: Sorghum bicolor putative disease resistance protein RGA1 (LOC8066820), transcript variant X6, mRNA	NA	NA	NA	NA
TRpn_101153	414	-4.25974	0.546607	PREDICTED: Setaria italica uncharacterized LOC101769875 (LOC101769875), mRNA	AT3G19540	NA	GO:0008150	biological_process
TRpn_101154	618	-3.68134	0.386726	PREDICTED: Panicum hallii uncharacterized LOC112873869 (LOC112873869), mRNA	AT1G49840	NA	GO:0008150	biological_process
TRpn_101155	1600	-0.618065	0.967817	PREDICTED: Setaria italica ketohexokinase (LOC101752828), transcript variant X2, mRNA	NA	NA	NA	NA
TRpn_101156	1129	5.19687	0.0637917	PREDICTED: Sorghum bicolor FAM206 family protein (LOC8068249), mRNA	AT1G75980	NA	GO:0003674	molecular_function
TRpn_101157	1247	-3.26445	0.00781563	PREDICTED: Sorghum bicolor uncharacterized LOC8070473 (LOC8070473), mRNA	NA	NA	NA	NA
TRpn_101158	1156	-1.46267	0.0559108	PREDICTED: Sorghum bicolor uncharacterized LOC8070473 (LOC8070473), mRNA	NA	NA	NA	NA
TRpn_10116	657	-1.4918	0.8363	NA	NA	NA	NA	NA
TRpn_101160	1595	-3.47575	0.128891	PREDICTED: Panicum hallii tRNA(His) guanylyltransferase 1-like (LOC112884021), mRNA	AT2G31580	tRNA(His) guanylyltransferase 1	GO:0000086	G2/M transition of mitotic cell cycle
TRpn_101161	484	-1.8705	0.168156	NA	NA	NA	NA	NA
TRpn_101162	448	2.33808	0.404992	NA	NA	NA	NA	NA
TRpn_101163	782	-6.32072	0.0161318	NA	NA	NA	NA	NA
TRpn_101164	1784	-6.32664	NA	Saccharum hybrid cultivar R570_BAC clone Sh242M02	NA	NA	NA	NA
TRpn_101165	598	-1.89295	0.618337	NA	NA	NA	NA	NA
TRpn_101166	923	-6.02935	0.00479434	NA	NA	NA	NA	NA
TRpn_101167	796	-5.04098	0.124221	NA	NA	NA	NA	NA
TRpn_101168	1073	-0.816346	0.707649	PREDICTED: Sorghum bicolor cyclin-P4-1 (LOC8055631), mRNA	AT2G44740	Cyclin-U4-1	GO:0004693	cyclin-dependent protein kinase activity
TRpn_101169	600	-1.13774	0.405037	PREDICTED: Sorghum bicolor cell division control protein 48 homolog B (LOC8060208), mRNA	AT2G03670	Cell division control protein 48 homolog B	GO:0005524	ATP binding
TRpn_10117	1674	-5.54395	0.000725062	NA	NA	NA	NA	NA
TRpn_101170	469	-1.50795	0.287842	NA	NA	NA	NA	NA
TRpn_101171	937	-6.59333	1.87281e-07	PREDICTED: Sorghum bicolor methyltransferase-like protein 13 (LOC8073128), mRNA	AT3G60910	NA	GO:0003824	catalytic activity
TRpn_101172	913	-0.759786	0.461058	PREDICTED: Panicum hallii auxin transporter-like protein 2 (LOC112887915), mRNA	AT5G01240	Auxin transporter-like protein 1	GO:0005215	transporter activity
TRpn_101174	2379	-6.10407	0.00157538	Paspalum vaginatum clone StvCtg_09302 microsatellite sequence	NA	NA	NA	NA
TRpn_101175	2644	-3.05544	0.230732	Paspalum vaginatum clone StvCtg_09302 microsatellite sequence	NA	NA	NA	NA
TRpn_101176	509	0.202433	0.982287	PREDICTED: Oryza sativa Japonica Group protein DETOXIFICATION 29 (LOC4333501), mRNA	NA	NA	NA	NA
TRpn_101177	490	-7.72378	0.00194194	NA	NA	NA	NA	NA
TRpn_101178	441	0.23431	0.982287	NA	NA	NA	NA	NA
TRpn_101179	1183	0.234778	NA	PREDICTED: Panicum hallii uncharacterized LOC112885841 (LOC112885841), mRNA	NA	NA	NA	NA
TRpn_10118	1595	-6.55108	0.0912618	NA	NA	NA	NA	NA
TRpn_101180	1155	-7.84691	4.61498e-05	PREDICTED: Sorghum bicolor type II inositol polyphosphate 5-phosphatase 15 (LOC8063976), transcript variant X2, mRNA	AT1G05630	Type I inositol polyphosphate 5-phosphatase 13	GO:0004445	inositol-polyphosphate 5-phosphatase activity
TRpn_101181	507	-2.15146	NA	PREDICTED: Panicum hallii leucine-rich repeat receptor protein kinase MSP1-like (LOC112885201), mRNA	AT5G07280	Leucine-rich repeat receptor protein kinase EMS1	GO:0004674	protein serine/threonine kinase activity
TRpn_101182	480	-1.90859	0.712301	NA	NA	NA	NA	NA
TRpn_101183	1149	-2.15984	NA	PREDICTED: Panicum hallii uncharacterized LOC112886544 (LOC112886544), transcript variant X1, mRNA	NA	NA	NA	NA
TRpn_101184	448	-1.77418	0.547023	Cenchrus purpureus cultivar Huanan cinnamoyl-CoA reductase (CCR) gene, complete cds	NA	NA	NA	NA
TRpn_101185	828	-5.7681	0.036298	PREDICTED: Aegilops tauschii subsp. tauschii protein FAR1-RELATED SEQUENCE 5-like (LOC109742302), mRNA	AT4G38180	Protein FAR1-RELATED SEQUENCE 5	GO:0005634	nucleus
TRpn_101186	734	-6.88415	8.18755e-05	NA	NA	NA	NA	NA
TRpn_101187	614	-5.03175	0.0544551	PREDICTED: Panicum hallii endonuclease MutS2 (LOC112875191), transcript variant X6, mRNA	NA	NA	NA	NA
TRpn_101188	550	0.234841	0.982287	NA	NA	NA	NA	NA
TRpn_101189	560	0.234783	0.982287	NA	NA	NA	NA	NA
TRpn_10119	2955	-3.61303	0.195436	NA	NA	NA	NA	NA
TRpn_101190	545	0.234879	0.982287	PREDICTED: Setaria italica protein LST8 homolog (LOC101782919), mRNA	AT3G18140	NA	GO:0000166	nucleotide binding
TRpn_101192	737	0.234727	NA	NA	NA	NA	NA	NA
TRpn_101193	3111	-3.42537	7.38455e-05	PREDICTED: Setaria italica protein argonaute 4B (LOC101778220), mRNA	AT2G27040	Protein argonaute 4	GO:0006417	regulation of translation
TRpn_101194	959	0.234936	NA	PREDICTED: Setaria italica aspartic proteinase-like protein 2 (LOC101771912), mRNA	AT1G05840	NA	GO:0006508	proteolysis
TRpn_101195	1109	2.69369	3.08769e-07	Zea mays full-length cDNA clone ZM_BFb0178O20 mRNA, complete cds	NA	NA	NA	NA
TRpn_101196	1014	1.59263	0.718471	PREDICTED: Sorghum bicolor PHD finger protein ALFIN-LIKE 7 (LOC8075860), mRNA	AT2G02470	PHD finger protein ALFIN-LIKE 6	GO:0003677	DNA binding
TRpn_101197	640	-0.738604	0.769359	Paspalum vaginatum clone StvSingle_HKZDOCN04IA2RL microsatellite sequence	NA	NA	NA	NA
TRpn_101198	1365	1.95548	0.171697	PREDICTED: Sorghum bicolor transcription factor KUA1 (LOC8067829), mRNA	AT5G47390	NA	GO:0003677	DNA binding
TRpn_101199	515	7.39069	0.000106808	PREDICTED: Zea mays uncharacterized LOC103644725 (LOC103644725), mRNA	NA	NA	NA	NA
TRpn_1012	615	0.23438	NA	NA	NA	NA	NA	NA
TRpn_10120	2003	-0.73768	0.193485	NA	NA	NA	NA	NA
TRpn_101200	759	-1.11522	0.668898	PREDICTED: Setaria italica 40S ribosomal protein S24-1 (LOC101777605), mRNA	AT5G28060	40S ribosomal protein S24-2	GO:0003735	structural constituent of ribosome
TRpn_101201	710	1.31952	0.0702293	PREDICTED: Sorghum bicolor uncharacterized LOC8054337 (LOC8054337), mRNA	AT1G19990	NA	GO:0003674	molecular_function
TRpn_101202	449	2.82572	NA	PREDICTED: Zea mays proteinaceous RNase P 1, chloroplastic/mitochondrial (LOC103626926), transcript variant X2, mRNA	AT2G32230	Proteinaceous RNase P 1, chloroplastic/mitochondrial	GO:0046872	metal ion binding
TRpn_101203	1094	-3.86523	0.16215	PREDICTED: Sorghum bicolor auxin-responsive protein IAA24 (LOC8056625), mRNA	AT1G04240	Auxin-responsive protein IAA3	GO:0005634	nucleus
TRpn_101204	717	-1.69555	0.618222	Zea mays full-length cDNA clone ZM_BFb0192E20 mRNA, complete cds	NA	NA	NA	NA
TRpn_101205	572	-4.59201	NA	NA	NA	NA	NA	NA
TRpn_101206	548	0.234691	NA	NA	NA	NA	NA	NA
TRpn_101207	1121	-0.384182	0.965675	PREDICTED: Sorghum bicolor uncharacterized LOC8079411 (LOC8079411), transcript variant X2, misc_RNA	NA	NA	NA	NA
TRpn_101208	859	-4.18083	NA	PREDICTED: Setaria italica ethylene-responsive transcription factor ERF073 (LOC101766995), mRNA	AT1G72360	Ethylene-responsive transcription factor ERF073	GO:0003677	DNA binding
TRpn_101209	1959	-7.90312	0.00157133	Paspalum vaginatum clone Sp30 hypothetical protein mRNA, partial cds	AT1G04410	Malate dehydrogenase, cytoplasmic 1	GO:0005975	carbohydrate metabolic process
TRpn_101210	1436	-0.339196	0.891822	PREDICTED: Panicum hallii probable 6-phosphogluconolactonase 3, chloroplastic (LOC112897615), transcript variant X3, mRNA	AT5G24400	Probable 6-phosphogluconolactonase 5, chloroplastic	GO:0003824	catalytic activity
TRpn_101211	580	0.234867	0.982287	PREDICTED: Setaria italica LEAF RUST 10 DISEASE-RESISTANCE LOCUS RECEPTOR-LIKE PROTEIN KINASE-like 1.5 (LOC101754450), mRNA	AT1G69910	LEAF RUST 10 DISEASE-RESISTANCE LOCUS RECEPTOR-LIKE PROTEIN KINASE-like 1.5	GO:0016301	kinase activity
TRpn_101212	646	-6.70297	0.00697875	NA	NA	NA	NA	NA
TRpn_101213	694	0.415985	0.778448	NA	NA	NA	NA	NA
TRpn_101214	3829	-0.0568061	0.982287	PREDICTED: Setaria italica protein ECERIFERUM 1 (LOC101772770), mRNA	AT1G02205	Protein ECERIFERUM 1	GO:0046185	aldehyde catabolic process
TRpn_101215	2377	-1.58031	0.372108	PREDICTED: Panicum hallii protein ILITYHIA (LOC112877606), transcript variant X2, mRNA	AT1G64790	NA	GO:0005634	nucleus
TRpn_101216	487	-4.37608	0.216533	PREDICTED: Panicum hallii protein ILITYHIA (LOC112877606), transcript variant X2, mRNA	AT1G64790	NA	GO:0005634	nucleus
TRpn_101217	413	-4.32887	0.00101462	NA	NA	NA	NA	NA
TRpn_101218	632	-1.38855	0.683454	NA	NA	NA	NA	NA
TRpn_101219	462	-4.02746	NA	NA	NA	NA	NA	NA
TRpn_10122	1005	-8.2391	0.0104089	NA	NA	NA	NA	NA
TRpn_101220	857	-0.873363	0.567447	PREDICTED: Setaria italica late embryogenesis abundant protein At5g17165 (LOC101765209), mRNA	NA	NA	NA	NA
TRpn_101221	445	0.234585	NA	PREDICTED: Panicum hallii phosphoglycerate mutase-like protein AT74H (LOC112891106), mRNA	AT3G05170	Phosphoglycerate mutase-like protein AT74	GO:0003824	catalytic activity
TRpn_101222	636	0.235036	0.982287	PREDICTED: Sorghum bicolor F-box protein At3g07870 (LOC8055829), transcript variant X3, mRNA	NA	NA	NA	NA
TRpn_101223	2078	1.15454	0.774594	PREDICTED: Sorghum bicolor F-box protein At3g07870 (LOC8055829), transcript variant X3, mRNA	NA	NA	NA	NA
TRpn_101224	1756	-23.3308	8.11971e-34	Zea mays uncharacterized LOC100274064 (LOC100274064), mRNA<>Zea mays full-length cDNA clone ZM_BFb0196A15 mRNA, complete cds	AT1G53750	26S protease regulatory subunit 7 homolog A	GO:0005524	ATP binding
TRpn_101225	719	-0.392014	0.420019	PREDICTED: Setaria italica 60S ribosomal protein L28-1 (LOC101772572), mRNA	NA	NA	NA	NA
TRpn_101226	710	-1.64668	0.0813649	NA	NA	NA	NA	NA
TRpn_101227	572	-1.99604	0.269333	NA	NA	NA	NA	NA
TRpn_101228	569	-5.99339	0.106748	NA	NA	NA	NA	NA
TRpn_101229	1459	-0.560368	0.533896	PREDICTED: Setaria italica homeobox protein knotted-1-like 3 (LOC101775142), mRNA	AT1G62990	Homeobox protein knotted-1-like 7	GO:0003677	DNA binding
TRpn_10123	1784	-5.72153	0.00051023	NA	NA	NA	NA	NA
TRpn_101230	2038	0.436047	0.869732	Zea mays uncharacterized LOC100276055 (LOC100276055), mRNA<>Zea mays clone 219327 hypothetical protein mRNA, complete cds	NA	NA	NA	NA
TRpn_101231	1414	1.36509	0.213696	NA	NA	NA	NA	NA
TRpn_101232	413	0.457438	0.982287	PREDICTED: Panicum hallii protein CHUP1, chloroplastic (LOC112887551), mRNA	NA	NA	NA	NA
TRpn_101233	760	0.235203	0.982287	PREDICTED: Setaria italica helicase and polymerase-containing protein TEBICHI (LOC101767169), transcript variant X4, mRNA	AT4G32700	Helicase and polymerase-containing protein TEBICHI	GO:0003677	DNA binding
TRpn_101234	592	8.6361	4.91549e-06	NA	NA	NA	NA	NA
TRpn_101235	3757	5.17871	0.0160594	PREDICTED: Panicum hallii E3 ubiquitin-protein ligase HOS1 (LOC112875129), mRNA	AT2G39810	E3 ubiquitin-protein ligase HOS1	GO:0005634	nucleus
TRpn_101236	3621	2.57382	0.013901	PREDICTED: Panicum hallii E3 ubiquitin-protein ligase HOS1 (LOC112875129), mRNA	AT2G39810	E3 ubiquitin-protein ligase HOS1	GO:0005634	nucleus
TRpn_101237	561	-2.34337	0.437786	NA	NA	NA	NA	NA
TRpn_101238	765	5.65158	0.000378148	NA	NA	NA	NA	NA
TRpn_101239	520	3.7646	0.492405	NA	NA	NA	NA	NA
TRpn_10124	727	-3.21261	0.0399526	NA	NA	NA	NA	NA
TRpn_101240	1022	-0.599125	0.944675	PREDICTED: Zea mays uncharacterized LOC100280033 (LOC100280033), transcript variant X6, mRNA	AT5G26110	NA	GO:0004674	protein serine/threonine kinase activity
TRpn_101241	1113	6.50473	0.0522743	PREDICTED: Sorghum bicolor EKC/KEOPS complex subunit bud32 (LOC8059455), transcript variant X1, mRNA	AT5G26110	NA	GO:0004674	protein serine/threonine kinase activity
TRpn_101242	869	0.515017	0.464285	PREDICTED: Panicum hallii L-type lectin-domain containing receptor kinase IX.1-like (LOC112895868), mRNA	AT5G10530	L-type lectin-domain containing receptor kinase IX.1	GO:0005524	ATP binding
TRpn_101243	1308	1.66974	0.201297	PREDICTED: Setaria italica flavanone 3-dioxygenase 1 (LOC101777126), mRNA	AT3G51240	Naringenin,2-oxoglutarate 3-dioxygenase	GO:0005524	ATP binding
TRpn_101244	753	5.91977	0.259148	PREDICTED: Sorghum bicolor momilactone A synthase (LOC8064894), mRNA	NA	NA	NA	NA
TRpn_101245	792	7.50714	0.00524528	PREDICTED: Setaria italica uncharacterized LOC101755276 (LOC101755276), mRNA	NA	NA	NA	NA
TRpn_101246	442	1.24332	NA	PREDICTED: Setaria italica insulin-degrading enzyme-like 1, peroxisomal (LOC101755850), mRNA	AT3G57470	Insulin-degrading enzyme-like 2	GO:0004222	metalloendopeptidase activity
TRpn_101247	540	6.74817	0.00531823	NA	NA	NA	NA	NA
TRpn_101248	1505	-4.11796	0.636698	PREDICTED: Panicum hallii uncharacterized LOC112891140 (LOC112891140), mRNA	AT1G11170	NA	GO:0008150	biological_process
TRpn_101249	935	9.78883	1.46879e-13	NA	NA	NA	NA	NA
TRpn_10125	2548	-4.45578	1.40299e-08	NA	NA	NA	NA	NA
TRpn_101250	497	0.588284	0.573665	PREDICTED: Zea mays uncharacterized LOC100283169 (umc2388), transcript variant X1, mRNA	AT3G19010	NA	GO:0009813	flavonoid biosynthetic process
TRpn_101251	404	3.35129	0.00280516	NA	NA	NA	NA	NA
TRpn_101252	559	7.93274	4.15174e-08	NA	NA	NA	NA	NA
TRpn_101253	449	1.3241	0.00211474	NA	NA	NA	NA	NA
TRpn_101254	449	7.68087	0.000188713	NA	NA	NA	NA	NA
TRpn_101255	844	11.4724	5.72862e-13	PREDICTED: Panicum hallii glycine-rich RNA-binding protein 4, mitochondrial-like (LOC112886013), transcript variant X2, mRNA	AT3G23830	Glycine-rich RNA-binding protein 4, mitochondrial	GO:0003723	RNA binding
TRpn_101256	1164	7.82535	0.0611153	PREDICTED: Setaria italica cell division cycle 20.2, cofactor of APC complex (LOC101767662), mRNA	AT4G33270	Cell division cycle 20.1, cofactor of APC complex	GO:0005834	heterotrimeric G-protein complex
TRpn_101257	1112	0.235193	0.982287	NA	NA	NA	NA	NA
TRpn_101258	1138	0.235112	NA	NA	NA	NA	NA	NA
TRpn_101259	1592	8.11746	5.67073e-07	Oryza sativa Japonica Group DNA, chromosome 7, cultivar: Nipponbare, complete sequence	NA	NA	NA	NA
TRpn_101260	559	0.502251	0.892942	PREDICTED: Sorghum bicolor mitogen-activated protein kinase kinase kinase 1 (LOC8054301), mRNA	AT4G12020	Probable WRKY transcription factor 19	GO:0003700	sequence-specific DNA binding transcription factor activity
TRpn_101261	636	-0.379368	0.874777	NA	NA	NA	NA	NA
TRpn_101262	544	2.17313	0.575421	NA	NA	NA	NA	NA
TRpn_101263	761	15.0076	0.000949833	PREDICTED: Panicum hallii protein STRICTOSIDINE SYNTHASE-LIKE 10-like (LOC112895477), mRNA	AT3G57030	Protein STRICTOSIDINE SYNTHASE-LIKE 10	GO:0005773	vacuole
TRpn_101264	1361	0.2711	0.897047	PREDICTED: Panicum hallii probable cinnamyl alcohol dehydrogenase 8A (LOC112882943), mRNA	AT4G37980	Cinnamyl alcohol dehydrogenase 7	GO:0008270	zinc ion binding
TRpn_101265	447	0.164998	0.982287	NA	NA	NA	NA	NA
TRpn_101266	694	6.50382	0.468728	PREDICTED: Sorghum bicolor UDP-glucuronate 4-epimerase 1 (LOC8077283), mRNA	AT4G30440	UDP-glucuronate 4-epimerase 1	GO:0003824	catalytic activity
TRpn_101267	1928	0.234993	0.982287	Sorghum bicolor clone BAC 75D9, complete sequence	NA	NA	NA	NA
TRpn_101268	1420	3.67004	0.125118	Sorghum bicolor clone BAC 75D9, complete sequence	NA	NA	NA	NA
TRpn_101269	597	3.13337	0.000729898	NA	NA	NA	NA	NA
TRpn_10127	2661	-3.41356	0.000213861	NA	NA	NA	NA	NA
TRpn_101270	1743	0.767993	0.707828	PREDICTED: Panicum hallii histone-lysine N-methyltransferase ASHH3-like (LOC112880547), transcript variant X1, mRNA	AT2G44150	Histone-lysine N-methyltransferase ASHH3	GO:0000775	chromosome, centromeric region
TRpn_101271	1374	2.5444	0.771433	PREDICTED: Setaria italica kinesin-like protein KIN-7D, chloroplastic (LOC101753246), transcript variant X2, mRNA	AT3G12020	Kinesin-like protein KIN-7K, chloroplastic	GO:0003777	microtubule motor activity
TRpn_101272	538	2.22548	NA	NA	NA	NA	NA	NA
TRpn_101273	996	-2.61149	0.668334	NA	NA	NA	NA	NA
TRpn_101274	498	0.235115	0.982287	PREDICTED: Zea mays rust resistance kinase Lr10 (LOC103641460), mRNA	NA	NA	NA	NA
TRpn_101275	744	-0.567754	0.869119	NA	AT4G38180	Protein FAR1-RELATED SEQUENCE 5	GO:0005634	nucleus
TRpn_101276	744	-3.57109	0.200164	PREDICTED: Aegilops tauschii subsp. tauschii protein FAR1-RELATED SEQUENCE 5-like (LOC109742302), mRNA	AT4G38180	Protein FAR1-RELATED SEQUENCE 5	GO:0005634	nucleus
TRpn_101277	2183	0.302728	0.910703	PREDICTED: Sorghum bicolor DNA excision repair protein CSB (LOC8085055), mRNA	AT2G18760	Protein CHROMATIN REMODELING 8	GO:0003677	DNA binding
TRpn_101278	528	0.235388	0.982287	NA	NA	NA	NA	NA
TRpn_101279	419	-1.62695	0.0350584	NA	NA	NA	NA	NA
TRpn_10128	894	-1.84714	0.0189164	Eleusine coracana isolate UASFM4 signal recognition particle receptor subunit alpha-like protein mRNA, complete cds	NA	NA	NA	NA
TRpn_101280	728	11.1004	0.112747	PREDICTED: Panicum hallii probable cinnamyl alcohol dehydrogenase 8D (LOC112882179), mRNA	AT4G39330	Probable cinnamyl alcohol dehydrogenase 9	GO:0008270	zinc ion binding
TRpn_101281	1368	5.86717	0.000599231	PREDICTED: Setaria italica U11/U12 small nuclear ribonucleoprotein 65 kDa protein (LOC101779063), mRNA	AT1G09230	U11/U12 small nuclear ribonucleoprotein 65 kDa protein	GO:0003723	RNA binding
TRpn_101282	456	5.47848	0.16998	PREDICTED: Setaria italica U11/U12 small nuclear ribonucleoprotein 65 kDa protein (LOC101779063), mRNA	AT1G09230	U11/U12 small nuclear ribonucleoprotein 65 kDa protein	GO:0003723	RNA binding
TRpn_101283	409	2.08254	NA	PREDICTED: Panicum hallii U11/U12 small nuclear ribonucleoprotein 65 kDa protein (LOC112873072), mRNA	AT1G09230	U11/U12 small nuclear ribonucleoprotein 65 kDa protein	GO:0003723	RNA binding
TRpn_101284	516	0.17186	0.982287	PREDICTED: Setaria italica protease Do-like 2, chloroplastic (LOC101786147), mRNA	NA	NA	NA	NA
TRpn_101285	410	0.235002	0.982287	NA	NA	NA	NA	NA
TRpn_101286	2132	8.89776	2.88128e-06	PREDICTED: Zea mays uncharacterized LOC103644338 (LOC103644338), mRNA	NA	NA	NA	NA
TRpn_101287	444	5.25244	0.167579	NA	NA	NA	NA	NA
TRpn_101288	821	0.884399	0.0751282	PREDICTED: Panicum hallii ubiquitin-40S ribosomal protein S27a-1 (LOC112894119), mRNA	AT2G47110	Ubiquitin-40S ribosomal protein S27a-2	GO:0006412	translation
TRpn_101289	462	3.73755	NA	PREDICTED: Sorghum bicolor putative disease resistance protein RGA1 (LOC110437074), transcript variant X3, mRNA	AT3G14460	Putative disease resistance protein At3g14460	GO:0006952	defense response
TRpn_10129	806	-3.21835	0.0978145	NA	NA	NA	NA	NA
TRpn_101290	821	5.3043	0.000671513	PREDICTED: Sorghum bicolor probable tRNA N6-adenosine threonylcarbamoyltransferase (LOC8065902), mRNA	AT4G22720	NA	GO:0005634	nucleus
TRpn_101291	577	10.2009	6.78672e-10	NA	NA	NA	NA	NA
TRpn_101292	438	-1.52956	0.530553	NA	NA	NA	NA	NA
TRpn_101293	414	5.54523	0.0899445	NA	NA	NA	NA	NA
TRpn_101294	508	6.24448	0.0308529	NA	NA	NA	NA	NA
TRpn_101295	906	7.85895	7.75382e-06	NA	NA	NA	NA	NA
TRpn_101296	1026	9.07329	4.59177e-10	NA	NA	NA	NA	NA
TRpn_101297	1388	2.04703	0.0352384	PREDICTED: Sorghum bicolor expansin-A4 (LOC8077003), transcript variant X3, misc_RNA	AT1G69530	Expansin-A1	GO:0005576	extracellular region
TRpn_101298	433	3.66764	NA	PREDICTED: Sorghum bicolor cytochrome P450 714B3 (LOC8084552), mRNA	AT5G24910	Cytochrome P450 714A1	GO:0005506	iron ion binding
TRpn_101299	967	-0.622563	0.225382	NA	NA	NA	NA	NA
TRpn_1013	786	-4.93328	NA	NA	NA	NA	NA	NA
TRpn_10130	947	0.234454	0.982287	NA	NA	NA	NA	NA
TRpn_101300	401	5.00384	0.0736493	NA	NA	NA	NA	NA
TRpn_101301	703	7.49694	6.07921e-05	PREDICTED: Oryza sativa Japonica Group superoxide dismutase [Cu-Zn] 2-like (LOC4344210), mRNA	NA	NA	NA	NA
TRpn_101302	993	7.35046	0.00177614	PREDICTED: Sorghum bicolor eukaryotic translation initiation factor 3 subunit G-B (LOC8054848), mRNA	NA	NA	NA	NA
TRpn_101303	615	4.73231	0.0486096	NA	NA	NA	NA	NA
TRpn_101304	1535	1.32999	0.101691	PREDICTED: Panicum hallii uncharacterized LOC112894124 (LOC112894124), transcript variant X2, misc_RNA	AT2G28130	NA	GO:0005515	protein binding
TRpn_101305	920	4.64067	NA	PREDICTED: Panicum hallii ABC transporter G family member 25 (LOC112902967), mRNA	AT3G25620	ABC transporter G family member 21	GO:0005524	ATP binding
TRpn_101306	2091	-1.86425	0.162326	PREDICTED: Setaria italica light-inducible protein CPRF2 (LOC101767302), transcript variant X5, mRNA	NA	NA	NA	NA
TRpn_101307	590	1.03112	NA	NA	NA	NA	NA	NA
TRpn_101308	1243	0.673794	0.636376	PREDICTED: Setaria italica transcription termination factor MTERF4, chloroplastic (LOC101755592), transcript variant X2, misc_RNA	AT2G44020	NA	GO:0003690	double-stranded DNA binding
TRpn_101309	862	0.810693	0.260488	PREDICTED: Panicum hallii something about silencing protein 10-like (LOC112894833), transcript variant X2, mRNA	AT2G43650	NA	GO:0005515	protein binding
TRpn_10131	1018	-4.28569	NA	NA	NA	NA	NA	NA
TRpn_101310	863	14.2868	1.06754e-25	PREDICTED: Sorghum bicolor uncharacterized LOC8076130 (LOC8076130), mRNA	AT4G30010	NA	GO:0008150	biological_process
TRpn_101311	746	3.2987	2.2168e-05	NA	NA	NA	NA	NA
TRpn_101312	654	7.07941	0.000510742	NA	NA	NA	NA	NA
TRpn_101313	476	6.93114	0.00536209	NA	NA	NA	NA	NA
TRpn_101314	2348	3.40477	0.623517	Oryza punctata clone OP__Ba0028L20, complete sequence	NA	NA	NA	NA
TRpn_101315	572	3.47322	0.0885557	PREDICTED: Zea mays methylesterase 7 (LOC103635265), mRNA	AT2G23570	NA	GO:0016787	hydrolase activity
TRpn_101316	694	-1.59031	5.55547e-09	PREDICTED: Sorghum bicolor putative dihydroflavonol 4-reductase (LOC8082002), mRNA	NA	NA	NA	NA
TRpn_101318	911	9.10505	7.59973e-08	PREDICTED: Setaria italica sorcin (LOC101778001), transcript variant X1, mRNA	NA	NA	NA	NA
TRpn_10132	932	-2.824	0.502337	NA	NA	NA	NA	NA
TRpn_101320	453	0.478763	0.844663	PREDICTED: Sorghum bicolor glucan endo-1,3-beta-glucosidase, acidic isoform (LOC8062085), mRNA	AT3G57270	Probable glucan endo-1,3-beta-glucosidase BG1	GO:0004553	hydrolase activity, hydrolyzing O-glycosyl compounds
TRpn_101321	1293	0.464069	0.544997	PREDICTED: Panicum hallii probable sugar phosphate/phosphate translocator At1g48230 (LOC112877145), mRNA	AT3G17430	Probable sugar phosphate/phosphate translocator At3g17430	GO:0008514	organic anion transmembrane transporter activity
TRpn_101322	416	4.54327	0.123059	NA	NA	NA	NA	NA
TRpn_101325	1011	3.84122	0.295126	NA	NA	NA	NA	NA
TRpn_101327	589	1.18093	0.878592	NA	NA	NA	NA	NA
TRpn_101328	574	0.235537	NA	NA	NA	NA	NA	NA
TRpn_101329	456	2.56663	0.627917	NA	NA	NA	NA	NA
TRpn_101330	996	-0.0324861	0.982287	Zea mays clone 1559739 hypothetical protein mRNA, complete cds	NA	NA	NA	NA
TRpn_101331	772	-4.40943	0.000243706	Zea mays uncharacterized LOC100273332 (LOC100273332), mRNA<>Zea mays full-length cDNA clone ZM_BFc0135I13 mRNA, complete cds	NA	NA	NA	NA
TRpn_101332	2245	4.41019	NA	NA	AT3G50950	Disease resistance RPP13-like protein 4	GO:0006952	defense response
TRpn_101333	678	6.08207	0.30476	PREDICTED: Zea mays BTB/POZ domain and ankyrin repeat-containing protein NPR5 (LOC103650745), mRNA	AT3G57130	Regulatory protein NPR6	GO:0016567	protein ubiquitination
TRpn_101334	663	5.1192	0.0253051	PREDICTED: Zea mays BTB/POZ domain and ankyrin repeat-containing protein NPR5 (LOC103650745), mRNA	AT3G57130	Regulatory protein NPR6	GO:0016567	protein ubiquitination
TRpn_101335	1536	1.34028	0.644355	PREDICTED: Panicum hallii transmembrane protein 185B-like (LOC112879817), transcript variant X3, mRNA	AT1G18470	NA	GO:0008270	zinc ion binding
TRpn_101336	666	5.28077	0.112318	NA	NA	NA	NA	NA
TRpn_101337	695	9.05641	0.00502917	NA	NA	NA	NA	NA
TRpn_101338	589	8.04418	0.024612	NA	NA	NA	NA	NA
TRpn_10134	4816	-3.96243	0.548765	Panicum virgatum clone PV_ABa073-K05, complete sequence	AT4G23160	NA	GO:0000943	retrotransposon nucleocapsid
TRpn_101341	588	0.788362	0.536714	PREDICTED: Panicum hallii uncharacterized LOC112875814 (LOC112875814), mRNA	AT3G09690	NA	GO:0016787	hydrolase activity
TRpn_101342	598	0.143598	0.908057	PREDICTED: Panicum hallii FBD-associated F-box protein At5g18780-like (LOC112889823), mRNA	NA	NA	NA	NA
TRpn_101343	1752	4.31573	0.00107942	PREDICTED: Sorghum bicolor transmembrane protein 120 homolog (LOC8085176), mRNA	NA	NA	NA	NA
TRpn_101344	618	2.2667	5.10063e-05	PREDICTED: Panicum hallii probable carbohydrate esterase At4g34215 (LOC112899958), mRNA	AT4G34215	Probable carbohydrate esterase At4g34215	GO:0008150	biological_process
TRpn_101345	574	5.13484	0.236825	PREDICTED: Panicum hallii probable carbohydrate esterase At4g34215 (LOC112899958), mRNA	AT4G34215	Probable carbohydrate esterase At4g34215	GO:0008150	biological_process
TRpn_101346	1012	4.54144	NA	NA	NA	NA	NA	NA
TRpn_101347	679	0.018309	0.996835	NA	NA	NA	NA	NA
TRpn_101348	2770	5.85856	0.00420622	PREDICTED: Setaria italica DEAD-box ATP-dependent RNA helicase 40 (LOC101778221), transcript variant X2, mRNA	AT5G14610	DEAD-box ATP-dependent RNA helicase 46	GO:0004386	helicase activity
TRpn_101349	439	7.11062	0.143454	PREDICTED: Setaria italica epsin-3 (LOC101758141), mRNA	NA	NA	NA	NA
TRpn_10135	4786	-4.9162	0.103345	Panicum virgatum clone PV_ABa073-K05, complete sequence	AT4G23160	NA	GO:0000943	retrotransposon nucleocapsid
TRpn_101350	439	8.75673	0.000192409	PREDICTED: Setaria italica epsin-3 (LOC101758141), mRNA	NA	NA	NA	NA
TRpn_101351	643	4.02629	9.50324e-09	NA	NA	NA	NA	NA
TRpn_101352	955	2.56832	0.530217	NA	NA	NA	NA	NA
TRpn_101355	664	-0.631528	NA	NA	NA	NA	NA	NA
TRpn_101356	1794	3.82636	NA	NA	NA	NA	NA	NA
TRpn_101357	1107	0.464534	NA	Zea mays full-length cDNA clone ZM_BFb0020C24 mRNA, complete cds	AT2G44520	Protoheme IX farnesyltransferase, mitochondrial	GO:0004659	prenyltransferase activity
TRpn_101359	880	0.616261	0.848421	PREDICTED: Setaria italica uncharacterized LOC101775704 (LOC101775704), mRNA	AT1G14990	NA	GO:0003674	molecular_function
TRpn_10136	3065	-3.26129	0.259097	Oryza sativa Japonica Group DNA, chromosome 10, cultivar: Nipponbare, complete sequence	NA	NA	NA	NA
TRpn_101360	1246	0.333071	0.982287	PREDICTED: Setaria italica transcription factor APG (LOC101757582), transcript variant X3, mRNA	NA	NA	NA	NA
TRpn_101361	636	7.66646	0.000335134	PREDICTED: Sorghum bicolor uncharacterized LOC8076120 (LOC8076120), transcript variant X4, mRNA	AT1G16290	NA	GO:0003674	molecular_function
TRpn_101362	478	4.53991	0.322828	PREDICTED: Setaria italica protein Rf1, mitochondrial (LOC101778208), mRNA	AT1G62680	Pentatricopeptide repeat-containing protein At1g62680, mitochondrial	NA	NA
TRpn_101363	924	3.73086	0.0430879	NA	NA	NA	NA	NA
TRpn_101365	885	10.7687	NA	PREDICTED: Panicum hallii ethylene-responsive transcription factor 8-like (LOC112897549), mRNA	NA	NA	NA	NA
TRpn_101366	536	-3.05749	0.480404	NA	NA	NA	NA	NA
TRpn_101367	1098	8.11481	7.17434e-17	NA	NA	NA	NA	NA
TRpn_101368	438	1.36988	0.904641	NA	NA	NA	NA	NA
TRpn_101369	2437	0.462143	0.771532	NA	NA	NA	NA	NA
TRpn_10137	410	-1.71837	0.544736	NA	NA	NA	NA	NA
TRpn_101370	1184	7.72777	0.000233653	PREDICTED: Setaria italica guanine nucleotide-binding protein subunit gamma 1 (LOC101767572), mRNA	NA	NA	NA	NA
TRpn_101371	1104	0.659232	0.866815	PREDICTED: Setaria italica guanine nucleotide-binding protein subunit gamma 1 (LOC101767572), mRNA	NA	NA	NA	NA
TRpn_101372	408	6.60592	0.0395272	PREDICTED: Panicum hallii glycerophosphodiester phosphodiesterase GDPDL3-like (LOC112901321), mRNA	NA	NA	NA	NA
TRpn_101373	585	0.908889	0.121041	Zea mays clone 460998 mRNA sequence	NA	NA	NA	NA
TRpn_101375	484	8.26133	0.000913525	NA	NA	NA	NA	NA
TRpn_101376	440	0.23581	0.982287	NA	NA	NA	NA	NA
TRpn_101377	421	0.517935	0.967792	NA	NA	NA	NA	NA
TRpn_101378	623	-1.1477	0.797951	PREDICTED: Panicum hallii receptor-like serine/threonine-protein kinase SD1-8 (LOC112892909), transcript variant X2, mRNA	AT4G21390	G-type lectin S-receptor-like serine/threonine-protein kinase B120	GO:0004672	protein kinase activity
TRpn_101379	1132	3.22374	0.431449	PREDICTED: Setaria italica pectinesterase inhibitor (LOC101764524), mRNA	NA	NA	NA	NA
TRpn_10138	469	-4.10402	0.208369	NA	NA	NA	NA	NA
TRpn_101380	2213	0.939419	0.854878	PREDICTED: Sorghum bicolor serine/threonine-protein kinase D6PK-like (LOC110432876), transcript variant X3, mRNA	AT5G47750	Serine/threonine-protein kinase D6PKL2	GO:0005524	ATP binding
TRpn_101381	759	0.8536	0.0198734	PREDICTED: Sorghum bicolor proline synthase co-transcribed bacterial homolog protein (LOC8075982), mRNA	AT1G11930	NA	GO:0030170	pyridoxal phosphate binding
TRpn_101382	434	0.235244	0.982287	PREDICTED: Sorghum bicolor probable glutathione S-transferase BZ2 (LOC8066146), mRNA	AT2G29480	Glutathione S-transferase U2	GO:0004364	glutathione transferase activity
TRpn_101384	898	0.235032	0.982287	PREDICTED: Setaria italica universal stress protein PHOS32 (LOC101783612), mRNA	AT2G47710	NA	GO:0005886	plasma membrane
TRpn_101385	541	6.4748	0.000887286	NA	NA	NA	NA	NA
TRpn_101386	911	1.36223	0.419979	PREDICTED: Panicum hallii GTPase HflX (LOC112902265), mRNA	AT5G57960	NA	GO:0005525	GTP binding
TRpn_101387	1099	0.2148	0.946809	PREDICTED: Setaria italica GTPase HflX (LOC101777129), mRNA	AT5G57960	NA	GO:0005525	GTP binding
TRpn_101388	700	-4.69005	0.050731	PREDICTED: Setaria italica calcium uptake protein, mitochondrial (LOC101786624), mRNA	AT4G32060	NA	GO:0005509	calcium ion binding
TRpn_101389	450	0.146911	0.982287	NA	NA	NA	NA	NA
TRpn_10139	629	-3.85251	0.266557	NA	NA	NA	NA	NA
TRpn_101390	1120	2.08607	0.631357	NA	NA	NA	NA	NA
TRpn_101391	767	-1.52134	0.00437443	PREDICTED: Panicum hallii uncharacterized LOC112888518 (LOC112888518), mRNA	AT1G19130	NA	GO:0003674	molecular_function
TRpn_101392	2006	7.8579	0.000901327	PREDICTED: Sorghum bicolor E3 ubiquitin-protein ligase SIS3 (LOC8075450), transcript variant X2, mRNA	AT3G47990	E3 ubiquitin-protein ligase SIS3	GO:0008270	zinc ion binding
TRpn_101393	569	4.6122	0.00487169	NA	NA	NA	NA	NA
TRpn_101394	2389	4.59352	0.020858	PREDICTED: Panicum hallii DNA topoisomerase 3-beta (LOC112880941), transcript variant X3, mRNA	AT2G32000	DNA topoisomerase 3-beta	GO:0003677	DNA binding
TRpn_101395	591	1.19708	0.909983	NA	NA	NA	NA	NA
TRpn_101396	681	5.0218	0.56544	NA	NA	NA	NA	NA
TRpn_101397	527	3.8281	NA	NA	NA	NA	NA	NA
TRpn_101399	750	1.30715	0.819002	PREDICTED: Sorghum bicolor protein FREE1 (LOC8069206), transcript variant X2, mRNA	NA	NA	NA	NA
TRpn_1014	897	-4.70903	NA	NA	NA	NA	NA	NA
TRpn_10140	664	-5.35651	0.184134	NA	NA	NA	NA	NA
TRpn_101400	471	5.83947	0.0611062	PREDICTED: Panicum hallii transcription factor LAF1-like (LOC112903673), mRNA	NA	NA	NA	NA
TRpn_101401	1632	1.39931	0.279159	Hordeum vulgare subsp. vulgare mRNA for predicted protein, complete cds, clone: NIASHv3013O15	AT1G04910	Uncharacterized protein At1g04910	GO:0000139	Golgi membrane
TRpn_101402	1108	10.3554	2.81103e-11	PREDICTED: Setaria italica protein argonaute 18 (LOC105914856), mRNA	NA	NA	NA	NA
TRpn_101403	597	4.25288	0.311307	PREDICTED: Panicum hallii probable polyamine transporter At3g19553 (LOC112883899), mRNA	AT3G19553	Probable polyamine transporter At3g19553	GO:0005886	plasma membrane
TRpn_101404	435	7.03251	9.23698e-07	NA	NA	NA	NA	NA
TRpn_101405	4097	5.36797	0.0749898	NA	NA	NA	NA	NA
TRpn_101406	3227	6.15705	0.499404	PREDICTED: Panicum hallii BTB/POZ domain-containing protein At2g30600 (LOC112889271), transcript variant X1, mRNA	AT2G30600	BTB/POZ domain-containing protein At2g30600	GO:0016567	protein ubiquitination
TRpn_101407	478	3.08298	NA	Zea mays BAC clone Z486N13, complete sequence	NA	NA	NA	NA
TRpn_101408	565	0.862811	NA	PREDICTED: Panicum hallii uncharacterized LOC112893268 (LOC112893268), transcript variant X4, mRNA	NA	NA	NA	NA
TRpn_101409	455	0.446249	0.862077	NA	NA	NA	NA	NA
TRpn_10141	905	-3.27293	0.0683409	NA	NA	NA	NA	NA
TRpn_101410	3071	9.46281	4.71564e-09	PREDICTED: Sorghum bicolor protein CCA1 (LOC8080836), transcript variant X13, mRNA	AT2G46830	Protein CCA1	GO:0005515	protein binding
TRpn_101411	1531	1.7387	0.3908	PREDICTED: Sorghum bicolor probable E3 ubiquitin-protein ligase HIP1 (LOC8071210), transcript variant X19, mRNA	NA	NA	NA	NA
TRpn_101412	793	-1.48802	0.826	PREDICTED: Sorghum bicolor BTB/POZ domain-containing protein At3g50780 (LOC8059892), transcript variant X2, mRNA	AT3G50780	BTB/POZ domain-containing protein At3g50780	NA	NA
TRpn_101413	3044	0.235118	NA	PREDICTED: Setaria italica kinesin-like protein KIN-14D (LOC101776780), transcript variant X2, mRNA	AT1G73860	NA	GO:0003777	microtubule motor activity
TRpn_101414	3156	1.19668	NA	PREDICTED: Setaria italica kinesin-like protein KIN-14D (LOC101776780), transcript variant X1, mRNA	AT1G63640	NA	GO:0003777	microtubule motor activity
TRpn_101415	492	5.95405	0.131482	NA	NA	NA	NA	NA
TRpn_101416	997	2.54063	NA	NA	NA	NA	NA	NA
TRpn_101417	467	0.293648	0.869533	PREDICTED: Setaria italica cullin-4 (LOC101764039), mRNA	NA	NA	NA	NA
TRpn_101418	714	2.70634	0.6117	NA	NA	NA	NA	NA
TRpn_101419	555	3.46828	NA	PREDICTED: Sorghum bicolor pyridoxine/pyridoxamine 5'-phosphate oxidase 2 (LOC8059481), transcript variant X3, mRNA	NA	NA	NA	NA
TRpn_10142	1260	-1.70409	0.0987289	NA	NA	NA	NA	NA
TRpn_101420	2635	0.488337	0.758572	PREDICTED: Setaria italica uncharacterized LOC101765268 (LOC101765268), transcript variant X2, mRNA	AT2G37570	NA	GO:0003674	molecular_function
TRpn_101421	442	8.83292	3.8261e-08	NA	NA	NA	NA	NA
TRpn_101422	3145	1.46432	1.86514e-05	PREDICTED: Sorghum bicolor heat shock 70 kDa protein 15 (LOC8080966), mRNA	AT1G79930	Heat shock 70 kDa protein 14	GO:0006457	protein folding
TRpn_101423	969	0.235562	NA	PREDICTED: Setaria italica probable metal-nicotianamine transporter YSL9 (LOC101785853), transcript variant X2, mRNA	AT5G24380	Metal-nicotianamine transporter YSL2	GO:0006857	oligopeptide transport
TRpn_101424	449	-3.56917	0.52603	NA	NA	NA	NA	NA
TRpn_101425	1236	6.60562	0.0029164	PREDICTED: Panicum hallii purple acid phosphatase 4-like (LOC112902710), mRNA	AT1G25230	Purple acid phosphatase 4	GO:0003993	acid phosphatase activity
TRpn_101426	821	5.7036	0.250898	Zea mays Diacylglycerol kinase 2 (LOC100383024), mRNA<>Zea mays full-length cDNA clone ZM_BFb0114M16 mRNA, complete cds	NA	NA	NA	NA
TRpn_101427	811	5.57703	0.135983	Zea mays Diacylglycerol kinase 2 (LOC100383024), mRNA<>Zea mays full-length cDNA clone ZM_BFb0114M16 mRNA, complete cds	NA	NA	NA	NA
TRpn_101428	1040	3.21501	0.351289	PREDICTED: Panicum hallii myb-related protein 308 (LOC112898001), mRNA	AT1G63910	NA	GO:0003677	DNA binding
TRpn_101429	674	0.944669	0.837313	PREDICTED: Sorghum bicolor uncharacterized LOC8073341 (LOC8073341), mRNA	NA	NA	NA	NA
TRpn_10143	1547	-4.14582	0.167833	NA	NA	NA	NA	NA
TRpn_101430	649	2.48356	0.457327	NA	NA	NA	NA	NA
TRpn_101431	754	1.10557	0.158433	PREDICTED: Zea mays F-box protein (LOC100194037), transcript variant X2, mRNA	NA	NA	NA	NA
TRpn_101432	495	4.12753	0.358747	NA	NA	NA	NA	NA
TRpn_101433	581	-0.871689	0.824399	NA	NA	NA	NA	NA
TRpn_101435	1402	2.4873	0.0265762	NA	NA	NA	NA	NA
TRpn_101437	1303	3.83897	0.0684468	NA	NA	NA	NA	NA
TRpn_101438	1754	2.23453	0.0852131	PREDICTED: Sorghum bicolor calcium-dependent protein kinase 14 (LOC8064175), mRNA	AT5G19360	Calcium-dependent protein kinase 34	GO:0004683	calmodulin-dependent protein kinase activity
TRpn_101439	1451	7.90597	0.00078131	PREDICTED: Setaria italica monoacylglycerol lipase (LOC101785709), mRNA	AT1G18360	NA	GO:0016787	hydrolase activity
TRpn_10144	1586	-3.55851	NA	NA	NA	NA	NA	NA
TRpn_101440	1420	7.38077	0.00104092	PREDICTED: Sorghum bicolor pectin acetylesterase 9 (LOC8058760), mRNA	AT5G23870	Pectin acetylesterase 9	GO:0052689	carboxylic ester hydrolase activity
TRpn_101441	494	-1.18078	0.254736	PREDICTED: Setaria italica uncharacterized LOC101775026 (LOC101775026), mRNA	AT1G27385	NA	GO:0003674	molecular_function
TRpn_101442	2002	0.421696	0.900998	PREDICTED: Sorghum bicolor protein HOTHEAD (LOC8060414), mRNA	AT1G12570	NA	GO:0016832	aldehyde-lyase activity
TRpn_101443	2172	8.0025	1.51692e-06	PREDICTED: Panicum hallii calcium-dependent protein kinase 24 (LOC112902403), mRNA	AT4G09570	Calcium-dependent protein kinase 4	GO:0004683	calmodulin-dependent protein kinase activity
TRpn_101444	630	0.6715	0.449254	PREDICTED: Panicum hallii uncharacterized LOC112883474 (LOC112883474), mRNA	NA	NA	NA	NA
TRpn_101445	472	0.23705	0.656102	PREDICTED: Panicum hallii uncharacterized LOC112883474 (LOC112883474), mRNA	NA	NA	NA	NA
TRpn_101446	500	0.0954336	0.982287	PREDICTED: Setaria italica protein AUXIN-REGULATED GENE INVOLVED IN ORGAN SIZE (LOC101769310), mRNA	NA	NA	NA	NA
TRpn_101447	634	-0.637598	0.498909	PREDICTED: Sorghum bicolor telomere repeat-binding factor 4-like (LOC110434006), mRNA	NA	NA	NA	NA
TRpn_101448	970	-1.86934	NA	NA	NA	NA	NA	NA
TRpn_101449	890	1.25337	0.921693	PREDICTED: Oryza brachyantha putative dihydroflavonol-4-reductase (LOC102707296), mRNA	NA	NA	NA	NA
TRpn_10145	862	-0.588066	0.613111	NA	NA	NA	NA	NA
TRpn_101450	524	0.122883	0.982287	PREDICTED: Setaria italica RGG repeats nuclear RNA binding protein A (LOC101782250), mRNA	NA	NA	NA	NA
TRpn_101451	839	-1.11273	0.583562	NA	NA	NA	NA	NA
TRpn_101452	1565	0.235098	NA	PREDICTED: Sorghum bicolor thioredoxin-related transmembrane protein 2 (LOC8084328), mRNA	NA	NA	NA	NA
TRpn_101453	1669	4.84772	0.0848292	PREDICTED: Sorghum bicolor thioredoxin-related transmembrane protein 2 (LOC8084328), mRNA	NA	NA	NA	NA
TRpn_101454	466	-1.13488	0.698346	PREDICTED: Zea mays la-related protein 6B (LOC103643076), mRNA	NA	NA	NA	NA
TRpn_101455	952	2.1613	0.118668	NA	NA	NA	NA	NA
TRpn_101456	710	-0.276473	0.563595	PREDICTED: Setaria italica vesicle-associated protein 1-1 (LOC101780024), mRNA	NA	NA	NA	NA
TRpn_101457	912	-4.7	0.296851	Oryza meyeriana var. granulata clone OG_ABa0150M07, complete sequence	NA	NA	NA	NA
TRpn_101458	605	0.57071	0.377928	PREDICTED: Sorghum bicolor cationic amino acid transporter 7, chloroplastic (LOC8083341), mRNA	AT5G04770	Cationic amino acid transporter 6, chloroplastic	GO:0015171	amino acid transmembrane transporter activity
TRpn_101459	1033	6.70322	0.000374448	PREDICTED: Panicum hallii protein ECERIFERUM 1-like (LOC112874964), mRNA	NA	NA	NA	NA
TRpn_10146	1000	-1.31019	0.829385	NA	NA	NA	NA	NA
TRpn_101460	727	-1.33299	0.291299	PREDICTED: Panicum hallii serine-threonine kinase receptor-associated protein-like (LOC112900535), mRNA	NA	NA	NA	NA
TRpn_101461	589	-1.42659	0.60533	NA	NA	NA	NA	NA
TRpn_101463	2063	1.97487	0.439508	Cenchrus purpureus cultivar Huanan cinnamoyl-CoA reductase (CCR) gene, complete cds	NA	NA	NA	NA
TRpn_101464	518	9.01463	1.18934e-06	NA	NA	NA	NA	NA
TRpn_101465	586	4.83778	0.00978426	Sorghum bicolor clone SB_BBc0115C15, complete sequence	NA	NA	NA	NA
TRpn_101466	712	-2.57067	0.538868	PREDICTED: Setaria italica uncharacterized LOC101755714 (LOC101755714), transcript variant X3, mRNA	NA	NA	NA	NA
TRpn_101467	1504	1.19657	NA	PREDICTED: Setaria italica uncharacterized LOC101755714 (LOC101755714), transcript variant X3, mRNA	NA	NA	NA	NA
TRpn_101468	793	2.55685	0.062193	NA	NA	NA	NA	NA
TRpn_101469	412	-2.468	0.498654	NA	NA	NA	NA	NA
TRpn_10147	1048	-0.694759	0.93041	NA	NA	NA	NA	NA
TRpn_101470	1621	0.908971	0.859815	PREDICTED: Panicum hallii DNA-directed RNA polymerase I subunit 2 (LOC112874426), transcript variant X2, mRNA	NA	NA	NA	NA
TRpn_101471	781	7.72363	3.10334e-05	PREDICTED: Panicum hallii peroxidase 5-like (LOC112875560), transcript variant X2, mRNA	AT5G14130	Peroxidase 55	GO:0004601	peroxidase activity
TRpn_101472	675	-0.623061	0.758404	NA	NA	NA	NA	NA
TRpn_101473	478	-0.304469	0.9185	NA	NA	NA	NA	NA
TRpn_101474	1276	-0.605081	0.982287	PREDICTED: Setaria italica ubiquitin carboxyl-terminal hydrolase 4 (LOC101759367), mRNA	AT4G39910	Ubiquitin carboxyl-terminal hydrolase 3	GO:0004843	ubiquitin-specific protease activity
TRpn_101475	1265	1.78956	0.393403	PREDICTED: Setaria italica PRA1 family protein B2 (LOC101784950), mRNA	NA	NA	NA	NA
TRpn_101476	553	-0.506084	0.939503	NA	NA	NA	NA	NA
TRpn_101477	858	-0.318379	0.873703	PREDICTED: Setaria italica probable glutathione S-transferase (LOC101776517), mRNA	AT3G09270	Glutathione S-transferase U8	GO:0004364	glutathione transferase activity
TRpn_101478	473	3.88345	0.228337	NA	NA	NA	NA	NA
TRpn_10148	1039	-0.395399	0.982287	NA	NA	NA	NA	NA
TRpn_101480	607	2.53988	NA	PREDICTED: Panicum hallii protein PRD1 (LOC112899639), transcript variant X6, mRNA	NA	NA	NA	NA
TRpn_101482	2357	-0.0134797	0.982287	PREDICTED: Setaria italica OBERON-like protein (LOC101762944), mRNA	AT5G48160	Protein OBERON 2	GO:0046740	spread of virus in host, cell to cell
TRpn_101483	593	8.10752	7.32758e-07	NA	AT1G07370	Proliferating cellular nuclear antigen 1	GO:0003677	DNA binding
TRpn_101484	1276	-1.58742	0.0240704	PREDICTED: Sorghum bicolor polypyrimidine tract-binding protein homolog 1 (LOC8075667), transcript variant X3, misc_RNA	NA	NA	NA	NA
TRpn_101485	527	1.59926	0.917496	PREDICTED: Zea mays proton pump-interactor BIP103 (LOC103647378), transcript variant X2, mRNA	NA	NA	NA	NA
TRpn_101486	602	3.54594	NA	Zea mays clone BAC 276N12-123C01, partial sequence	NA	NA	NA	NA
TRpn_101487	418	-3.55183	0.539322	PREDICTED: Setaria italica probable LRR receptor-like serine/threonine-protein kinase At1g74360 (LOC101759263), mRNA	AT1G74360	Probable LRR receptor-like serine/threonine-protein kinase At1g74360	GO:0004674	protein serine/threonine kinase activity
TRpn_101488	1741	10.3218	7.35417e-06	PREDICTED: Panicum hallii uncharacterized LOC112875153 (LOC112875153), transcript variant X2, ncRNA	NA	NA	NA	NA
TRpn_101489	427	-0.0113387	0.998506	NA	NA	NA	NA	NA
TRpn_10149	1207	-3.74214	0.00395315	NA	NA	NA	NA	NA
TRpn_101491	879	-1.00121	NA	NA	NA	NA	NA	NA
TRpn_101493	3027	0.307733	0.705105	PREDICTED: Panicum hallii protein FLX-like 3 (LOC112884898), transcript variant X2, mRNA	AT1G55170	Protein FLX-like 3	GO:0003674	molecular_function
TRpn_101494	2249	-19.0847	4.33823e-11	PREDICTED: Sorghum bicolor glycine--tRNA ligase, mitochondrial 1 (LOC8072037), mRNA	AT1G29880	Glycine--tRNA ligase, mitochondrial 1	GO:0004820	glycine-tRNA ligase activity
TRpn_101495	479	4.1208	NA	PREDICTED: Panicum hallii putative pentatricopeptide repeat-containing protein At3g23330 (LOC112899611), transcript variant X2, mRNA	AT3G23330	Putative pentatricopeptide repeat-containing protein At3g23330	GO:0008270	zinc ion binding
TRpn_101496	1011	4.46026	NA	Hordeum vulgare subsp. vulgare mRNA for predicted protein, complete cds, clone: NIASHv3101E08	AT4G24740	Serine/threonine-protein kinase AFC2	GO:0016301	kinase activity
TRpn_101497	1183	4.73551	0.0272928	NA	NA	NA	NA	NA
TRpn_101498	470	-6.02903	0.0654598	Oryza alta clone a0036L17 charged multivesicular body protein 4b, putative SFT2 protein, fructose-bisphosphate aldolase cytoplasmic isozyme, copine-1, subtilisin-like protease precursor, ZAC, MYB-CC type transfactor, calcium ion binding protein, Monoculm1, Mlo family protein, aspartic proteinase nepenthesin-1 precursor, microtubule-associated protein MAP65-1a, and IQ calmodulin-binding motif fami…	NA	NA	NA	NA
TRpn_101499	441	2.33797	0.517925	Oryza alta clone a0036L17 charged multivesicular body protein 4b, putative SFT2 protein, fructose-bisphosphate aldolase cytoplasmic isozyme, copine-1, subtilisin-like protease precursor, ZAC, MYB-CC type transfactor, calcium ion binding protein, Monoculm1, Mlo family protein, aspartic proteinase nepenthesin-1 precursor, microtubule-associated protein MAP65-1a, and IQ calmodulin-binding motif fami…	NA	NA	NA	NA
TRpn_1015	831	-2.82729	0.715507	NA	NA	NA	NA	NA
TRpn_10150	533	-0.254065	0.982287	NA	NA	NA	NA	NA
TRpn_101500	474	4.08212	NA	PREDICTED: Setaria italica uncharacterized LOC101770090 (LOC101770090), transcript variant X1, mRNA	NA	NA	NA	NA
TRpn_101501	1076	2.08295	NA	PREDICTED: Sorghum bicolor uncharacterized LOC8066821 (LOC8066821), mRNA	NA	NA	NA	NA
TRpn_101503	670	1.90357	0.560517	NA	NA	NA	NA	NA
TRpn_101504	479	-0.564266	0.570176	NA	NA	NA	NA	NA
TRpn_101505	555	0.598962	0.912393	NA	NA	NA	NA	NA
TRpn_101506	439	4.54289	0.315148	Oryza sativa Indica Group cultivar Shuhui498 chromosome 5 sequence	NA	NA	NA	NA
TRpn_101507	2521	1.16628	0.122349	PREDICTED: Sorghum bicolor uncharacterized LOC8065296 (LOC8065296), transcript variant X3, mRNA	AT2G46380	NA	NA	NA
TRpn_101508	799	7.88989	3.10946e-06	Saccharum hybrid cultivar R570 clone BAC 185C01 complete sequence	AT1G09690	60S ribosomal protein L21-1	GO:0003735	structural constituent of ribosome
TRpn_101509	1232	4.25056	0.000877081	Saccharum hybrid cultivar R570 clone BAC 185C01 complete sequence	AT1G09690	60S ribosomal protein L21-1	GO:0003735	structural constituent of ribosome
TRpn_10151	908	-1.63584	NA	NA	NA	NA	NA	NA
TRpn_101510	417	0.316172	0.982287	Saccharum hybrid cultivar R570 clone BAC 094E17 complete sequence	ATMG00810	Uncharacterized mitochondrial protein AtMg00810	GO:0000943	retrotransposon nucleocapsid
TRpn_101511	457	4.40468	0.323454	Oryza sativa Japonica Group DNA, chromosome 3, cultivar: Nipponbare, complete sequence	AT4G23160	NA	GO:0000943	retrotransposon nucleocapsid
TRpn_101513	1139	6.1561	0.00560902	PREDICTED: Sorghum bicolor endo-1,3;1,4-beta-D-glucanase (LOC8076872), mRNA	AT3G23570	NA	GO:0016787	hydrolase activity
TRpn_101514	412	3.14223	0.020719	NA	NA	NA	NA	NA
TRpn_101515	1337	0.160189	0.93375	PREDICTED: Zea mays DNA mismatch repair protein MSH4 (LOC103647676), transcript variant X2, mRNA	AT4G17380	DNA mismatch repair protein MSH4	GO:0003684	damaged DNA binding
TRpn_101516	680	2.92765	NA	PREDICTED: Setaria italica DNA-directed RNA polymerase V subunit 1 (LOC101780080), mRNA	NA	NA	NA	NA
TRpn_101517	629	-0.619402	NA	PREDICTED: Setaria italica glutathione S-transferase (LOC101771704), mRNA	NA	NA	NA	NA
TRpn_101518	723	3.17213	0.11982	NA	NA	NA	NA	NA
TRpn_101519	825	1.49215	0.422108	PREDICTED: Sorghum bicolor heavy metal-associated isoprenylated plant protein 23 (LOC8055592), mRNA	AT1G71050	Heavy metal-associated isoprenylated plant protein 20	GO:0016020	membrane
TRpn_10152	591	-4.20904	0.0206263	NA	NA	NA	NA	NA
TRpn_101520	402	7.58126	0.0322751	NA	NA	NA	NA	NA
TRpn_101521	737	1.4544	0.241579	PREDICTED: Panicum hallii uncharacterized LOC112881569 (LOC112881569), mRNA	NA	NA	NA	NA
TRpn_101522	988	6.85642	0.232215	PREDICTED: Sorghum bicolor homeobox-leucine zipper protein HOX29 (LOC8080519), mRNA	AT4G32880	Homeobox-leucine zipper protein ATHB-8	GO:0003677	DNA binding
TRpn_101523	1072	6.79004	0.0818492	PREDICTED: Sorghum bicolor homeobox-leucine zipper protein HOX29 (LOC8080519), mRNA	AT4G32880	Homeobox-leucine zipper protein ATHB-8	GO:0003677	DNA binding
TRpn_101524	581	2.97412	0.301263	Phyllostachys edulis cDNA clone: bphyst010j07, full insert sequence	NA	NA	NA	NA
TRpn_101525	511	-3.18593	NA	NA	NA	NA	NA	NA
TRpn_101526	1189	6.87457	2.54215e-05	PREDICTED: Sorghum bicolor biogenesis of lysosome-related organelles complex 1 subunit 2 (LOC8079447), mRNA	AT5G49550	Biogenesis of lysosome-related organelles complex 1 subunit 2	GO:0008150	biological_process
TRpn_101527	614	4.8635	NA	NA	NA	NA	NA	NA
TRpn_101528	567	4.08323	0.291789	NA	NA	NA	NA	NA
TRpn_101529	1228	0.235042	NA	PREDICTED: Setaria italica probable serine/threonine-protein kinase DDB_G0271682 (LOC101757926), transcript variant X4, mRNA	AT5G49470	NA	GO:0016301	kinase activity
TRpn_10153	1117	-1.41513	0.511652	Panicum virgatum clone PV_ABa103-D05, complete sequence	NA	NA	NA	NA
TRpn_101530	807	3.08538	0.339869	PREDICTED: Panicum hallii probable serine/threonine-protein kinase DDB_G0267686 (LOC112902259), transcript variant X3, mRNA	AT5G49470	NA	GO:0016301	kinase activity
TRpn_101532	1034	-1.42029	0.171822	NA	NA	NA	NA	NA
TRpn_101533	439	6.25054	0.0516007	NA	NA	NA	NA	NA
TRpn_101534	2849	1.46589	0.00280012	PREDICTED: Sorghum bicolor pathogenesis-related homeodomain protein (LOC8069966), transcript variant X1, mRNA	AT4G29940	Pathogenesis-related homeodomain protein	GO:0005634	nucleus
TRpn_101535	992	-1.42327	NA	Sorghum bicolor uncharacterized LOC8083950 (LOC8083950), mRNA	AT1G19430	Probable methyltransferase PMT28	GO:0000139	Golgi membrane
TRpn_101536	435	4.84821	0.0594883	PREDICTED: Sorghum bicolor B-box zinc finger protein 32 (LOC8061571), mRNA	NA	NA	NA	NA
TRpn_101537	1657	-0.404888	0.892132	NA	NA	NA	NA	NA
TRpn_101538	725	-0.119422	0.982264	PREDICTED: Setaria italica 14 kDa zinc-binding protein (LOC101775673), mRNA	AT1G31160	NA	GO:0005080	protein kinase C binding
TRpn_101539	1548	0.235101	NA	NA	NA	NA	NA	NA
TRpn_10154	2409	-2.95425	NA	PREDICTED: Setaria italica anoctamin-like protein Os01g0706700 (LOC101773388), mRNA	AT1G73020	Anoctamin-like protein At1g73020	GO:0008150	biological_process
TRpn_101542	1814	5.29868	0.263607	PREDICTED: Sorghum bicolor thioredoxin-related transmembrane protein 2 (LOC8084328), mRNA	NA	NA	NA	NA
TRpn_101543	1643	5.83079	0.0376548	NA	NA	NA	NA	NA
TRpn_101544	672	3.13123	0.236177	NA	NA	NA	NA	NA
TRpn_101545	409	2.29196	0.402009	PREDICTED: Sorghum bicolor GDSL esterase/lipase At5g41890 (LOC8060423), mRNA	NA	NA	NA	NA
TRpn_101546	403	-0.157972	0.982287	NA	NA	NA	NA	NA
TRpn_101547	813	0.719994	0.115913	PREDICTED: Zea mays SUMO-conjugating enzyme SCE1 (LOC103637558), mRNA	AT3G57870	SUMO-conjugating enzyme SCE1	GO:0005524	ATP binding
TRpn_101548	430	-5.68664	0.0908233	Phyllostachys edulis cDNA clone: bphyem206b18, full insert sequence	NA	NA	NA	NA
TRpn_101549	549	3.27967	0.621843	PREDICTED: Panicum hallii probable WRKY transcription factor 70 (LOC112886011), mRNA	NA	NA	NA	NA
TRpn_10155	2226	0.222798	0.982287	PREDICTED: Setaria italica anoctamin-like protein Os01g0706700 (LOC101773388), mRNA	AT1G73020	Anoctamin-like protein At1g73020	GO:0008150	biological_process
TRpn_101550	587	0.235075	NA	PREDICTED: Panicum hallii probable WRKY transcription factor 70 (LOC112886011), mRNA	NA	NA	NA	NA
TRpn_101551	824	6.67571	0.159422	NA	NA	NA	NA	NA
TRpn_101552	758	13.9304	2.41645e-26	PREDICTED: Sorghum bicolor ubiquitin-60S ribosomal protein L40-2 (LOC8062547), mRNA	AT3G52590	Ubiquitin-60S ribosomal protein L40-1	GO:0005840	ribosome
TRpn_101553	1402	8.85609	0.000290349	PREDICTED: Sorghum bicolor ras-related protein RABA5a (LOC8063525), transcript variant X2, mRNA	AT5G47520	Ras-related protein RABA5a	GO:0005525	GTP binding
TRpn_101554	914	-0.411322	0.443761	PREDICTED: Setaria italica polyubiquitin (LOC105914314), mRNA	AT4G05050	Polyubiquitin 11	GO:0006464	cellular protein modification process
TRpn_101555	642	11.254	4.16199e-09	PREDICTED: Sorghum bicolor polyubiquitin (LOC110430987), mRNA	AT4G05050	Polyubiquitin 11	GO:0006464	cellular protein modification process
TRpn_101556	1002	0.629424	NA	NA	NA	NA	NA	NA
TRpn_101557	1024	8.5373	0.00689798	PREDICTED: Panicum hallii homeobox-leucine zipper protein HOX22-like (LOC112901661), mRNA	NA	NA	NA	NA
TRpn_101558	822	1.88097	0.0493473	PREDICTED: Setaria italica thaumatin-like protein 1b (LOC101774059), mRNA	NA	NA	NA	NA
TRpn_101559	597	8.75385	5.31623e-11	NA	NA	NA	NA	NA
TRpn_10156	2302	-6.19163	0.056091	PREDICTED: Setaria italica anoctamin-like protein Os01g0706700 (LOC101773388), mRNA	AT1G73020	Anoctamin-like protein At1g73020	GO:0008150	biological_process
TRpn_101560	519	12.9396	0.0932825	PREDICTED: Sorghum bicolor peroxidase 2 (LOC8068187), mRNA	AT2G39040	Peroxidase 24	GO:0004601	peroxidase activity
TRpn_101561	1066	-0.0789961	0.982287	Sorghum bicolor clone SB_BBc0046M17, complete sequence	NA	NA	NA	NA
TRpn_101562	449	-0.25662	0.982287	Zea mays clone 389941 mRNA sequence	NA	NA	NA	NA
TRpn_101563	723	5.78993	0.237225	PREDICTED: Panicum hallii uncharacterized LOC112873194 (LOC112873194), mRNA	AT1G10370	Glutathione S-transferase U17	GO:0004364	glutathione transferase activity
TRpn_101564	640	-2.67693	0.0284862	PREDICTED: Sorghum bicolor kinesin-like protein KIN-12F (LOC8074302), transcript variant X5, mRNA	NA	NA	NA	NA
TRpn_101565	1894	-0.334309	0.371501	PREDICTED: Panicum hallii polycomb group protein FIE2 (LOC112897028), transcript variant X2, mRNA	AT3G20740	Polycomb group protein FERTILIZATION-INDEPENDENT ENDOSPERM	GO:0000166	nucleotide binding
TRpn_101566	1037	2.46913	4.66866e-07	PREDICTED: Setaria italica 6-phosphofructo-2-kinase/fructose-2,6-bisphosphatase (LOC101772907), mRNA	AT1G07110	6-phosphofructo-2-kinase/fructose-2,6-bisphosphatase	GO:0005524	ATP binding
TRpn_101567	1627	3.75834	1.64039e-10	PREDICTED: Setaria italica F-box/FBD/LRR-repeat protein At1g13570 (LOC101771362), mRNA	NA	NA	NA	NA
TRpn_101569	778	3.27941	0.622997	NA	NA	NA	NA	NA
TRpn_10157	2110	-2.45848	0.00708424	PREDICTED: Setaria italica anoctamin-like protein Os01g0706700 (LOC101773388), mRNA	AT1G73020	Anoctamin-like protein At1g73020	GO:0008150	biological_process
TRpn_101570	656	-2.41746	0.233151	PREDICTED: Setaria italica TPR repeat-containing thioredoxin TTL1 (LOC101767739), mRNA	NA	NA	NA	NA
TRpn_101571	1472	-13.5427	NA	PREDICTED: Panicum hallii uncharacterized LOC112891140 (LOC112891140), mRNA	AT1G11170	NA	GO:0008150	biological_process
TRpn_101572	1203	-0.626547	0.840496	PREDICTED: Panicum hallii ABC transporter B family member 1 (LOC112897822), mRNA	AT2G36910	ABC transporter B family member 1	GO:0005524	ATP binding
TRpn_101573	689	5.22687	0.0744358	PREDICTED: Setaria italica cation/calcium exchanger 1 (LOC101764173), mRNA	AT5G17860	Cation/calcium exchanger 1	GO:0005432	calcium:sodium antiporter activity
TRpn_101574	416	-3.22041	0.333955	PREDICTED: Zea mays probable carboxylesterase 15 (LOC103635662), mRNA	NA	NA	NA	NA
TRpn_101576	1030	5.76955	0.0344785	Zea mays ethylene-responsive element binding protein 2 (LOC100281138), mRNA	NA	NA	NA	NA
TRpn_101578	473	2.97109	0.501382	NA	NA	NA	NA	NA
TRpn_101579	838	5.73689	0.0153026	NA	AT4G38180	Protein FAR1-RELATED SEQUENCE 5	GO:0005634	nucleus
TRpn_10158	1548	-5.63412	0.00450141	Panicum virgatum clone PV_ABa103-D05, complete sequence	NA	NA	NA	NA
TRpn_101580	409	4.91398	NA	NA	AT4G38180	Protein FAR1-RELATED SEQUENCE 5	GO:0005634	nucleus
TRpn_101581	840	0.535243	NA	NA	AT4G15090	Protein FAR-RED IMPAIRED RESPONSE 1	GO:0005634	nucleus
TRpn_101582	695	7.21774	0.00823054	NA	NA	NA	NA	NA
TRpn_101583	560	2.54887	NA	PREDICTED: Sorghum bicolor sugar transporter ERD6-like 5 (LOC8072394), mRNA	AT2G48020	Sugar transporter ERD6-like 7	GO:0005351	sugar:hydrogen symporter activity
TRpn_101584	1017	6.90189	8.91798e-10	PREDICTED: Setaria italica acidic leucine-rich nuclear phosphoprotein 32-related protein 1 (LOC101779944), mRNA	NA	NA	NA	NA
TRpn_101585	1342	8.56292	2.96456e-06	NA	NA	NA	NA	NA
TRpn_101586	990	6.52318	0.00375574	PREDICTED: Sorghum bicolor 2-carboxy-D-arabinitol-1-phosphatase (LOC8058534), mRNA	AT5G22620	Probable 2-carboxy-D-arabinitol-1-phosphatase	GO:0003824	catalytic activity
TRpn_101587	655	3.52473	0.000820475	NA	NA	NA	NA	NA
TRpn_101588	1338	1.49134	3.86967e-07	NA	NA	NA	NA	NA
TRpn_101589	542	6.50225	7.64844e-05	NA	NA	NA	NA	NA
TRpn_10159	840	-3.49568	0.0607037	NA	NA	NA	NA	NA
TRpn_101590	592	1.80644	NA	NA	NA	NA	NA	NA
TRpn_101591	1028	1.01482	0.591266	PREDICTED: Setaria italica double-stranded RNA-binding protein 8 (LOC101760903), transcript variant X1, mRNA	AT1G09700	Double-stranded RNA-binding protein 1	GO:0003725	double-stranded RNA binding
TRpn_101592	1458	3.06166	0.000183961	PREDICTED: Setaria italica double-stranded RNA-binding protein 8 (LOC101760903), transcript variant X1, mRNA	AT1G09700	Double-stranded RNA-binding protein 1	GO:0003725	double-stranded RNA binding
TRpn_101593	404	-0.128745	0.950396	NA	NA	NA	NA	NA
TRpn_101594	1337	8.45716	1.07744e-17	PREDICTED: Setaria italica peroxisome biogenesis protein 22 (LOC101754016), mRNA	AT3G21865	Peroxisome biogenesis protein 22	GO:0005778	peroxisomal membrane
TRpn_101595	676	10.1175	4.60119e-08	PREDICTED: Sorghum bicolor DNA-directed RNA polymerases II, IV and V subunit 10 (LOC8076306), mRNA	AT1G11475	DNA-directed RNA polymerases II, IV and V subunit 10	GO:0003677	DNA binding
TRpn_101596	1463	0.235506	NA	PREDICTED: Setaria italica uncharacterized LOC101781131 (LOC101781131), transcript variant X3, mRNA	AT5G55390	Protein ENHANCED DOWNY MILDEW 2	GO:0003700	sequence-specific DNA binding transcription factor activity
TRpn_101597	1663	5.64079	0.135741	PREDICTED: Setaria italica uncharacterized LOC101781131 (LOC101781131), transcript variant X3, mRNA	AT5G55390	Protein ENHANCED DOWNY MILDEW 2	GO:0003700	sequence-specific DNA binding transcription factor activity
TRpn_101598	1583	-0.6746	0.60121	PREDICTED: Setaria italica serine/threonine-protein kinase STN8, chloroplastic (LOC101770809), transcript variant X1, mRNA	AT5G01920	Serine/threonine-protein kinase STN8, chloroplastic	GO:0016301	kinase activity
TRpn_101599	1487	7.70039	6.40354e-05	PREDICTED: Setaria italica ABC transporter G family member 45 (LOC101774127), transcript variant X3, mRNA	AT1G66950	ABC transporter G family member 39	GO:0005524	ATP binding
TRpn_1016	428	-4.66169	0.28865	NA	NA	NA	NA	NA
TRpn_10160	1037	-0.066736	0.982287	NA	NA	NA	NA	NA
TRpn_101600	1353	3.35305	0.166405	PREDICTED: Setaria italica ABC transporter G family member 45 (LOC101774127), transcript variant X4, misc_RNA	AT1G66950	ABC transporter G family member 39	GO:0005524	ATP binding
TRpn_101601	609	-1.12265	0.430999	NA	NA	NA	NA	NA
TRpn_101603	859	0.234965	NA	NA	NA	NA	NA	NA
TRpn_101604	881	4.51851	2.36659e-05	NA	NA	NA	NA	NA
TRpn_101606	2007	7.15521	2.50369e-06	PREDICTED: Setaria italica probable E3 ubiquitin-protein ligase HIP1 (LOC101771029), transcript variant X5, mRNA	NA	NA	NA	NA
TRpn_101608	1537	11.8622	2.12296e-14	PREDICTED: Panicum hallii GDSL esterase/lipase CPRD49 (LOC112901891), transcript variant X2, mRNA	AT3G11210	GDSL esterase/lipase CPRD49	GO:0052689	carboxylic ester hydrolase activity
TRpn_101609	2831	-0.130798	0.907447	PREDICTED: Panicum hallii DNA replication licensing factor MCM3 homolog 2 (LOC112885015), mRNA	AT5G46280	DNA replication licensing factor MCM3	GO:0003677	DNA binding
TRpn_10161	566	4.34075	0.550382	NA	NA	NA	NA	NA
TRpn_101610	1941	3.88943	NA	PREDICTED: Panicum hallii protein transport protein Sec24C-like (LOC112900938), mRNA	AT2G27460	NA	GO:0005215	transporter activity
TRpn_101611	885	1.47173	NA	PREDICTED: Panicum hallii uncharacterized LOC112880532 (LOC112880532), mRNA	AT3G45750	NA	GO:0008150	biological_process
TRpn_101612	2242	4.08212	NA	PREDICTED: Sorghum bicolor solanesyl-diphosphate synthase 1, mitochondrial (LOC8085019), transcript variant X2, mRNA	AT2G34630	Solanesyl diphosphate synthase 3, chloroplastic/mitochondrial	GO:0004161	dimethylallyltranstransferase activity
TRpn_101613	2170	4.41087	0.610871	PREDICTED: Sorghum bicolor solanesyl-diphosphate synthase 1, mitochondrial (LOC8085019), transcript variant X2, mRNA	AT2G34630	Solanesyl diphosphate synthase 3, chloroplastic/mitochondrial	GO:0004161	dimethylallyltranstransferase activity
TRpn_101614	598	-0.735887	0.694354	PREDICTED: Setaria italica OTU domain-containing protein DDB_G0284757 (LOC101760990), mRNA	NA	NA	NA	NA
TRpn_101615	1100	7.11139	0.000170337	PREDICTED: Setaria italica ras-associated and pleckstrin homology domains-containing protein 1 (LOC101764676), transcript variant X2, mRNA	AT3G60530	GATA transcription factor 4	GO:0003700	sequence-specific DNA binding transcription factor activity
TRpn_101616	1289	-5.30847	0.420145	NA	NA	NA	NA	NA
TRpn_101617	1270	-0.1037	0.886496	PREDICTED: Panicum hallii ricin B-like lectin R40G3 (LOC112894960), mRNA	AT2G39050	NA	GO:0005634	nucleus
TRpn_101618	631	0.23498	0.982287	NA	NA	NA	NA	NA
TRpn_101619	458	6.23813	0.117431	PREDICTED: Sorghum bicolor 3-hydroxyisobutyryl-CoA hydrolase 1 (LOC8055611), mRNA	AT2G30660	Probable 3-hydroxyisobutyryl-CoA hydrolase 3	GO:0003860	3-hydroxyisobutyryl-CoA hydrolase activity
TRpn_10162	1102	-3.78718	0.00577863	NA	NA	NA	NA	NA
TRpn_101620	545	6.12028	0.264831	PREDICTED: Sorghum bicolor 3-hydroxyisobutyryl-CoA hydrolase 1 (LOC8055611), mRNA	AT5G65940	3-hydroxyisobutyryl-CoA hydrolase 1	GO:0005777	peroxisome
TRpn_101621	1898	-1.15635	0.0969722	PREDICTED: Sorghum bicolor serine/arginine-rich-splicing factor SR34 (LOC8082304), transcript variant X2, misc_RNA	NA	NA	NA	NA
TRpn_101622	1091	2.52269	5.08311e-14	PREDICTED: Setaria italica coatomer subunit zeta-2 (LOC101785400), mRNA	AT4G08520	Coatomer subunit zeta-3	GO:0000139	Golgi membrane
TRpn_101623	433	-5.28989	7.30304e-09	PREDICTED: Setaria italica glutamate-rich WD repeat-containing protein 1 (LOC101786931), mRNA	AT2G19540	NA	GO:0000166	nucleotide binding
TRpn_101624	416	0.234902	0.982287	PREDICTED: Setaria italica glutamate-rich WD repeat-containing protein 1 (LOC101786931), mRNA	AT2G19540	NA	GO:0000166	nucleotide binding
TRpn_101626	1462	4.40957	0.169189	Oryza officinalis clone OO__Ba0087M19, complete sequence	NA	NA	NA	NA
TRpn_101627	1112	8.37369	1.62765e-05	PREDICTED: Setaria italica uncharacterized LOC101762298 (LOC101762298), mRNA	NA	NA	NA	NA
TRpn_101629	919	6.87637	6.09103e-06	PREDICTED: Sorghum bicolor pumilio homolog 23 (LOC8060336), transcript variant X2, mRNA	AT1G72320	Pumilio homolog 23	GO:0003723	RNA binding
TRpn_10163	413	-6.37959	6.84215e-11	NA	NA	NA	NA	NA
TRpn_101630	933	2.51318	0.0882028	PREDICTED: Setaria italica uncharacterized protein At1g04910 (LOC101755625), transcript variant X2, mRNA	AT5G64600	NA	GO:0008150	biological_process
TRpn_101631	558	3.24187	NA	PREDICTED: Sorghum bicolor uncharacterized protein At1g04910 (LOC8084738), transcript variant X2, mRNA	AT5G64600	NA	GO:0008150	biological_process
TRpn_101632	713	2.23204	NA	NA	NA	NA	NA	NA
TRpn_101633	1539	4.03615	0.477078	NA	NA	NA	NA	NA
TRpn_101634	644	8.5091	4.73677e-07	NA	NA	NA	NA	NA
TRpn_101635	838	0.797362	0.727091	NA	NA	NA	NA	NA
TRpn_101636	1628	-0.324986	0.904738	PREDICTED: Sorghum bicolor translocase of chloroplast 34, chloroplastic-like (LOC110431641), mRNA	AT5G05000	Translocase of chloroplast 34, chloroplastic	GO:0015450	P-P-bond-hydrolysis-driven protein transmembrane transporter activity
TRpn_101637	1682	4.70986	0.0777986	PREDICTED: Sorghum bicolor cysteine proteinase inhibitor 3 (LOC8076946), mRNA	NA	NA	NA	NA
TRpn_101638	896	4.35173	0.0265892	NA	NA	NA	NA	NA
TRpn_101639	767	-0.74468	0.790354	NA	NA	NA	NA	NA
TRpn_10164	427	0.762868	0.555646	NA	NA	NA	NA	NA
TRpn_101640	1863	1.4883	0.259228	PREDICTED: Panicum hallii LEAF RUST 10 DISEASE-RESISTANCE LOCUS RECEPTOR-LIKE PROTEIN KINASE-like 1.2 (LOC112892963), transcript variant X4, mRNA	AT1G18390	NA	GO:0004674	protein serine/threonine kinase activity
TRpn_101641	2116	7.9965	9.26627e-07	NA	NA	NA	NA	NA
TRpn_101642	1132	1.86752	0.184724	PREDICTED: Setaria italica plant UBX domain-containing protein 7 (LOC101754683), mRNA	NA	NA	NA	NA
TRpn_101644	503	4.25311	0.275586	PREDICTED: Setaria italica V-type proton ATPase subunit a1 (LOC101772175), mRNA	NA	NA	NA	NA
TRpn_101645	440	1.25022	0.781566	PREDICTED: Setaria italica pathogenesis-related protein PRB1-3 (LOC101761144), mRNA	AT4G25780	NA	GO:0003674	molecular_function
TRpn_101647	723	-1.48628	0.325569	PREDICTED: Setaria italica uncharacterized LOC101752798 (LOC101752798), transcript variant X2, mRNA	NA	NA	NA	NA
TRpn_101649	851	0.234929	NA	Zea mays 26S protease regulatory subunit S10B homolog B (LOC100383510), mRNA<>Zea mays full-length cDNA clone ZM_BFc0051E04 mRNA, complete cds	NA	NA	NA	NA
TRpn_10165	662	-0.183411	NA	NA	NA	NA	NA	NA
TRpn_101650	1524	4.99373	NA	PREDICTED: Sorghum bicolor glycogen synthase kinase-3 homolog MsK-3 (LOC8072402), mRNA	AT5G26751	Shaggy-related protein kinase alpha	GO:0004672	protein kinase activity
TRpn_101651	614	4.62433	NA	NA	NA	NA	NA	NA
TRpn_101652	808	0.235478	NA	NA	NA	NA	NA	NA
TRpn_101653	876	10.2159	5.87046e-09	PREDICTED: Panicum hallii ethylene-responsive transcription factor 8-like (LOC112897549), mRNA	NA	NA	NA	NA
TRpn_101654	864	3.39081	0.0481447	PREDICTED: Panicum hallii ethylene-responsive transcription factor 8-like (LOC112897549), mRNA	NA	NA	NA	NA
TRpn_101655	570	-5.08177	0.0208362	NA	NA	NA	NA	NA
TRpn_101656	1693	6.29164	0.109742	PREDICTED: Sorghum bicolor probable serine/threonine-protein kinase PBL28 (LOC8056187), transcript variant X3, mRNA	AT1G24030	NA	GO:0004672	protein kinase activity
TRpn_101657	518	-4.30465	0.0179717	PREDICTED: Panicum hallii cytochrome P450 89A2-like (LOC112875044), mRNA	AT1G64940	NA	GO:0005506	iron ion binding
TRpn_101658	925	-1.41617	0.819827	NA	NA	NA	NA	NA
TRpn_101659	498	0.235117	NA	NA	NA	NA	NA	NA
TRpn_10166	414	0.23492	0.982287	NA	NA	NA	NA	NA
TRpn_101660	699	5.8758	0.0403239	NA	NA	NA	NA	NA
TRpn_101661	2591	4.39219	1.17485e-09	PREDICTED: Sorghum bicolor eukaryotic translation initiation factor 5B (LOC8064576), mRNA	AT1G76810	NA	GO:0008135	translation factor activity, nucleic acid binding
TRpn_101662	1054	1.21836	0.143092	PREDICTED: Setaria italica uncharacterized protein YacP (LOC101770399), mRNA	AT2G02410	NA	GO:0003674	molecular_function
TRpn_101663	899	7.39711	0.000182719	NA	NA	NA	NA	NA
TRpn_101664	1395	-0.86984	0.913804	PREDICTED: Panicum hallii ELF3-like protein 2 (LOC112884214), mRNA	NA	NA	NA	NA
TRpn_101665	759	-0.744635	0.3536	PREDICTED: Panicum hallii aldehyde dehydrogenase family 3 member F1-like (LOC112898710), mRNA	AT4G36250	Aldehyde dehydrogenase family 3 member F1	GO:0004028	3-chloroallyl aldehyde dehydrogenase activity
TRpn_101666	1608	5.64488	0.00476217	PREDICTED: Panicum hallii aldehyde dehydrogenase family 3 member F1-like (LOC112898710), mRNA	AT4G36250	Aldehyde dehydrogenase family 3 member F1	GO:0004028	3-chloroallyl aldehyde dehydrogenase activity
TRpn_101667	3028	-1.56806	0.0123934	NA	NA	NA	NA	NA
TRpn_101668	1046	-4.69828	0.377072	PREDICTED: Setaria italica pectinesterase inhibitor (LOC101764524), mRNA	NA	NA	NA	NA
TRpn_101669	816	3.25491	0.0595019	NA	NA	NA	NA	NA
TRpn_10167	1352	0.2349	0.982287	NA	NA	NA	NA	NA
TRpn_101670	639	2.55602	0.631792	PREDICTED: Panicum hallii noroxomaritidine synthase-like (LOC112887767), mRNA	NA	NA	NA	NA
TRpn_101671	444	3.08352	0.575651	NA	NA	NA	NA	NA
TRpn_101672	959	1.85017	0.00440181	PREDICTED: Panicum hallii probable anion transporter 5, chloroplastic (LOC112879291), transcript variant X4, mRNA	AT5G20380	Probable anion transporter 6, chloroplastic	GO:0016021	integral to membrane
TRpn_101673	1185	0.6208	0.858917	PREDICTED: Panicum hallii probable anion transporter 5, chloroplastic (LOC112879291), transcript variant X3, misc_RNA	AT5G20380	Probable anion transporter 6, chloroplastic	GO:0016021	integral to membrane
TRpn_101674	1523	7.2559	5.40266e-14	PREDICTED: Sorghum bicolor probable LRR receptor-like serine/threonine-protein kinase At1g56130 (LOC8066783), mRNA	AT1G56130	Probable LRR receptor-like serine/threonine-protein kinase At1g56130	GO:0004672	protein kinase activity
TRpn_101675	945	-3.92486	0.00102268	PREDICTED: Sorghum bicolor transmembrane protein 205 (LOC8068832), mRNA	AT3G62580	NA	GO:0003674	molecular_function
TRpn_101676	693	4.05434	NA	PREDICTED: Zea mays uncharacterized LOC109942431 (LOC109942431), transcript variant X1, mRNA	NA	NA	NA	NA
TRpn_101677	875	1.50322	0.686001	NA	NA	NA	NA	NA
TRpn_101678	1277	3.4038	NA	NA	NA	NA	NA	NA
TRpn_101679	514	2.09341	0.555102	NA	NA	NA	NA	NA
TRpn_10168	673	0.234829	0.982287	NA	NA	NA	NA	NA
TRpn_101680	732	3.49441	0.462496	PREDICTED: Panicum hallii phosphatidylinositol-glycan biosynthesis class X protein (LOC112884025), mRNA	AT5G46850	NA	GO:0003674	molecular_function
TRpn_101681	428	-2.43224	0.504339	NA	NA	NA	NA	NA
TRpn_101683	4112	0.665125	0.956193	PREDICTED: Setaria italica ABC transporter G family member 45 (LOC101774127), transcript variant X3, mRNA	AT1G66950	ABC transporter G family member 39	GO:0005524	ATP binding
TRpn_101685	2455	1.85507	0.00294953	PREDICTED: Panicum hallii uncharacterized LOC112886531 (LOC112886531), mRNA	AT5G62760	NA	GO:0008150	biological_process
TRpn_101686	597	0.235108	NA	PREDICTED: Sorghum bicolor uncharacterized LOC8077414 (LOC8077414), mRNA	NA	NA	NA	NA
TRpn_101687	1421	0.234967	NA	NA	NA	NA	NA	NA
TRpn_101688	1498	8.50145	1.21707e-07	NA	NA	NA	NA	NA
TRpn_101689	714	-0.798506	0.626709	NA	NA	NA	NA	NA
TRpn_10169	449	0.234512	0.982287	NA	NA	NA	NA	NA
TRpn_101691	827	1.03398	0.79404	PREDICTED: Panicum hallii uncharacterized LOC112875632 (LOC112875632), transcript variant X2, mRNA	AT2G02590	NA	GO:0003674	molecular_function
TRpn_101692	4084	5.61335	0.0386882	NA	NA	NA	NA	NA
TRpn_101693	1592	6.65887	0.0266147	Paspalum vaginatum clone StvSingle_HKZDOCN02CZLO7 microsatellite sequence	NA	NA	NA	NA
TRpn_101695	1545	0.23504	NA	Paspalum vaginatum clone StvSingle_HKZDOCN02CZLO7 microsatellite sequence	NA	NA	NA	NA
TRpn_101696	785	3.72276	NA	NA	NA	NA	NA	NA
TRpn_101697	804	5.21062	0.215948	NA	NA	NA	NA	NA
TRpn_101698	1365	7.80051	0.000503698	PREDICTED: Setaria italica MADS-box transcription factor 17 (LOC101761963), transcript variant X2, mRNA	AT2G45650	Agamous-like MADS-box protein AGL6	GO:0000977	RNA polymerase II regulatory region sequence-specific DNA binding
TRpn_101699	1221	4.57151	0.132893	PREDICTED: Sorghum bicolor BTB/POZ domain-containing protein FBL11 (LOC8078044), transcript variant X2, mRNA	AT2G36370	BTB/POZ domain-containing protein FBL11	GO:0016567	protein ubiquitination
TRpn_1017	864	-5.13872	0.00504369	NA	NA	NA	NA	NA
TRpn_10170	673	0.234468	NA	NA	NA	NA	NA	NA
TRpn_101701	1055	3.19951	0.000748939	PREDICTED: Sorghum bicolor probable 3-beta-hydroxysteroid-Delta(8),Delta(7)-isomerase (LOC8085054), transcript variant X2, mRNA	AT1G20050	Probable 3-beta-hydroxysteroid-Delta(8),Delta(7)-isomerase	GO:0005789	endoplasmic reticulum membrane
TRpn_101702	449	6.54852	0.171676	NA	NA	NA	NA	NA
TRpn_101704	526	4.65349	0.395145	NA	NA	NA	NA	NA
TRpn_101705	481	8.90199	1.0545e-09	PREDICTED: Setaria italica F-box protein FBW2 (LOC101757746), mRNA	NA	NA	NA	NA
TRpn_101706	666	0.896199	0.720702	PREDICTED: Panicum hallii AP2/ERF and B3 domain-containing protein Os01g0141000-like (LOC112885111), mRNA	AT1G13260	AP2/ERF and B3 domain-containing transcription factor RAV1	GO:0003700	sequence-specific DNA binding transcription factor activity
TRpn_101707	443	0.629648	0.938661	NA	NA	NA	NA	NA
TRpn_101708	440	8.6001	9.6882e-07	NA	NA	NA	NA	NA
TRpn_101709	435	-1.40901	0.270297	NA	NA	NA	NA	NA
TRpn_10171	1097	-1.44105	0.7987	NA	NA	NA	NA	NA
TRpn_101710	1032	0.439607	0.976796	NA	NA	NA	NA	NA
TRpn_101711	421	5.69098	0.1517	NA	NA	NA	NA	NA
TRpn_101712	450	5.03545	NA	NA	NA	NA	NA	NA
TRpn_101713	515	3.71668	0.449575	PREDICTED: Setaria italica BURP domain-containing protein 12 (LOC101781796), mRNA	AT1G70370	Polygalacturonase 1 beta-like protein 3	GO:0004650	polygalacturonase activity
TRpn_101714	663	0.235121	0.982287	NA	NA	NA	NA	NA
TRpn_101715	546	7.4137	0.0016087	PREDICTED: Panicum hallii 50S ribosomal protein 6, chloroplastic (LOC112902899), mRNA	NA	NA	NA	NA
TRpn_101716	715	3.68025	0.249588	NA	NA	NA	NA	NA
TRpn_101717	422	3.06576	0.282406	NA	NA	NA	NA	NA
TRpn_101718	896	2.62018	0.145501	PREDICTED: Panicum hallii ubiquitin-conjugating enzyme E2 7 (LOC112887712), mRNA	NA	NA	NA	NA
TRpn_101719	613	0.544261	0.72656	Saccharum officinarum clone SCCCRZ2C04A09, complete sequence	AT1G01650	Signal peptide peptidase-like 4	GO:0006508	proteolysis
TRpn_10172	457	0.23481	0.982287	NA	NA	NA	NA	NA
TRpn_101720	1807	7.61505	2.40083e-05	NA	NA	NA	NA	NA
TRpn_101721	2528	11.4714	2.42694e-17	PREDICTED: Setaria italica inactive poly [ADP-ribose] polymerase RCD1 (LOC101762696), transcript variant X1, mRNA	AT2G35510	Probable inactive poly [ADP-ribose] polymerase SRO1	GO:0016363	nuclear matrix
TRpn_101722	482	4.07488	0.0138416	NA	NA	NA	NA	NA
TRpn_101723	452	7.78976	0.00572816	PREDICTED: Setaria italica auxin-responsive protein IAA2 (LOC101776224), mRNA	NA	NA	NA	NA
TRpn_101724	965	9.89986	6.92445e-12	PREDICTED: Sorghum bicolor protein WVD2-like 1 (LOC8081243), transcript variant X2, mRNA	AT1G54460	Protein WVD2-like 2	GO:0003674	molecular_function
TRpn_101725	903	-1.04494	0.827327	PREDICTED: Panicum hallii aspartyl protease family protein At5g10770-like (LOC112890076), mRNA	AT5G10770	Aspartyl protease family protein At5g10770	GO:0003677	DNA binding
TRpn_101727	572	4.98462	0.578129	NA	NA	NA	NA	NA
TRpn_101728	1424	0.235151	0.982287	NA	NA	NA	NA	NA
TRpn_101729	1044	6.94414	5.71746e-07	PREDICTED: Sorghum bicolor 5'-3' exoribonuclease 4 (LOC8083058), transcript variant X2, mRNA	NA	NA	NA	NA
TRpn_10173	1097	-2.71723	0.614892	NA	NA	NA	NA	NA
TRpn_101730	840	6.69176	0.00312858	NA	NA	NA	NA	NA
TRpn_101731	460	0.235341	NA	PREDICTED: Sorghum bicolor uncharacterized LOC8074073 (LOC8074073), mRNA	NA	NA	NA	NA
TRpn_101732	1920	1.6241	0.387454	PREDICTED: Panicum hallii uncharacterized LOC112875626 (LOC112875626), transcript variant X2, mRNA	AT5G16610	NA	GO:0003674	molecular_function
TRpn_101733	1132	10.4613	NA	PREDICTED: Panicum hallii uncharacterized LOC112881251 (LOC112881251), mRNA	AT1G65790	Receptor-like serine/threonine-protein kinase SD1-7	GO:0009875	pollen-pistil interaction
TRpn_101734	1119	6.70341	0.0200581	PREDICTED: Panicum hallii uncharacterized LOC112881251 (LOC112881251), mRNA	AT1G65790	Receptor-like serine/threonine-protein kinase SD1-7	GO:0009875	pollen-pistil interaction
TRpn_101735	1130	-0.0762101	0.969087	PREDICTED: Panicum hallii inactive poly [ADP-ribose] polymerase RCD1-like (LOC112898896), mRNA	AT1G32230	Inactive poly [ADP-ribose] polymerase RCD1	GO:0016363	nuclear matrix
TRpn_101736	698	6.37468	0.341842	PREDICTED: Panicum hallii nucleolin-like (LOC112896677), transcript variant X4, mRNA	NA	NA	NA	NA
TRpn_101737	721	9.37472	1.93067e-10	PREDICTED: Panicum hallii nucleolin-like (LOC112896677), transcript variant X4, mRNA	NA	NA	NA	NA
TRpn_101738	638	0.235456	NA	PREDICTED: Setaria italica heat shock protein 82 (LOC101782212), mRNA	AT5G52640	Heat shock protein 90-1	GO:0005524	ATP binding
TRpn_101739	2783	1.93439	2.89424e-16	PREDICTED: Panicum hallii casein kinase 1-like protein HD16 (LOC112893199), mRNA	AT3G03940	NA	GO:0005524	ATP binding
TRpn_10174	574	0.234781	0.982287	NA	NA	NA	NA	NA
TRpn_101740	557	0.555631	0.468925	PREDICTED: Panicum hallii monothiol glutaredoxin-S2 (LOC112891659), mRNA	NA	NA	NA	NA
TRpn_101741	1275	5.20387	6.29692e-07	Saccharum hybrid cultivar R570 clone BAC 015H09 complete sequence	NA	NA	NA	NA
TRpn_101742	1433	0.564083	0.511096	PREDICTED: Panicum hallii homeobox-leucine zipper protein HOX4-like (LOC112882396), mRNA	AT2G22430	Homeobox-leucine zipper protein ATHB-6	GO:0005634	nucleus
TRpn_101743	409	4.27562	0.477032	PREDICTED: Sorghum bicolor putative disease resistance protein At3g14460 (LOC8085845), transcript variant X2, mRNA	NA	NA	NA	NA
TRpn_101744	519	6.44942	0.0378247	PREDICTED: Sorghum bicolor putative disease resistance protein At3g14460 (LOC8085845), transcript variant X2, mRNA	NA	NA	NA	NA
TRpn_101745	529	-0.785527	0.467955	NA	NA	NA	NA	NA
TRpn_101746	629	-1.74465	0.536986	PREDICTED: Panicum hallii uncharacterized LOC112872841 (LOC112872841), mRNA	NA	NA	NA	NA
TRpn_101747	2301	3.75912	NA	PREDICTED: Setaria italica light-inducible protein CPRF2 (LOC101767302), transcript variant X5, mRNA	NA	NA	NA	NA
TRpn_101748	716	1.21601	0.142524	PREDICTED: Setaria italica uncharacterized LOC101782929 (LOC101782929), transcript variant X2, mRNA	NA	NA	NA	NA
TRpn_101749	682	-0.293801	0.859129	PREDICTED: Panicum hallii cell division cycle 20.2, cofactor of APC complex-like (LOC112900001), mRNA	NA	NA	NA	NA
TRpn_10175	1339	-1.98215	0.796952	Oryza minuta clone OM__Ba0016E09, complete sequence	AT4G23160	NA	GO:0000943	retrotransposon nucleocapsid
TRpn_101750	702	4.87284	6.5586e-26	NA	NA	NA	NA	NA
TRpn_101752	1796	5.56208	0.164704	PREDICTED: Sorghum bicolor glutathione S-transferase (LOC8058134), transcript variant X2, mRNA	AT2G02390	Glutathione S-transferase Z1	GO:0004364	glutathione transferase activity
TRpn_101753	512	-0.422738	0.924201	NA	NA	NA	NA	NA
TRpn_101754	1726	0.758713	0.959715	PREDICTED: Sorghum bicolor type I inositol polyphosphate 5-phosphatase 1 (LOC8059184), mRNA	AT1G71710	Type IV inositol polyphosphate 5-phosphatase 3	GO:0004445	inositol-polyphosphate 5-phosphatase activity
TRpn_101755	1184	0.319105	0.551591	PREDICTED: Panicum hallii auxin-responsive protein IAA17-like (LOC112884163), mRNA	AT5G65670	Auxin-responsive protein IAA9	GO:0005634	nucleus
TRpn_101756	688	0.235409	0.982287	PREDICTED: Setaria italica transcription factor APG (LOC101773457), mRNA	NA	NA	NA	NA
TRpn_101758	2349	4.2135	0.000480415	PREDICTED: Panicum hallii uncharacterized LOC112897751 (LOC112897751), ncRNA	NA	NA	NA	NA
TRpn_101759	1196	6.05638	0.000899395	PREDICTED: Setaria italica myb-like protein J (LOC101769551), mRNA	NA	NA	NA	NA
TRpn_10176	830	0.234811	0.982287	NA	NA	NA	NA	NA
TRpn_101760	525	0.235017	NA	PREDICTED: Panicum hallii serine carboxypeptidase-like 18 (LOC112874764), mRNA	AT1G33540	Serine carboxypeptidase-like 18	GO:0004185	serine-type carboxypeptidase activity
TRpn_101761	786	6.77681	1.03238e-05	NA	NA	NA	NA	NA
TRpn_101762	900	6.15611	0.0255842	PREDICTED: Setaria italica acylamino-acid-releasing enzyme 1 (LOC101784436), mRNA	AT4G14570	NA	GO:0006508	proteolysis
TRpn_101763	1108	0.235329	NA	NA	NA	NA	NA	NA
TRpn_101765	1728	-2.47024	NA	PREDICTED: Sorghum bicolor probable protein phosphatase 2C 50 (LOC8061070), mRNA	AT1G72770	Protein phosphatase 2C 16	GO:0004722	protein serine/threonine phosphatase activity
TRpn_101766	1914	6.60763	0.0162565	PREDICTED: Sorghum bicolor probable protein phosphatase 2C 50 (LOC8061070), mRNA	AT1G72770	Protein phosphatase 2C 16	GO:0004722	protein serine/threonine phosphatase activity
TRpn_101767	952	3.08425	0.468115	PREDICTED: Panicum hallii protein MET1, chloroplastic (LOC112879408), mRNA	AT1G55480	NA	GO:0009523	photosystem II
TRpn_101768	484	1.06776	0.181047	PREDICTED: Panicum hallii protein MET1, chloroplastic (LOC112879408), mRNA	NA	NA	NA	NA
TRpn_101769	592	9.95918	0.00256999	PREDICTED: Sorghum bicolor ethylene-responsive transcription factor ERF109 (LOC8078918), mRNA	NA	NA	NA	NA
TRpn_10177	572	0.234628	0.982287	NA	NA	NA	NA	NA
TRpn_101770	565	-0.0199937	0.993032	PREDICTED: Sorghum bicolor ethylene-responsive transcription factor ERF109 (LOC8078918), mRNA	NA	NA	NA	NA
TRpn_101771	1313	10.2274	3.81135e-10	NA	NA	NA	NA	NA
TRpn_101772	3291	7.42605	0.00392018	PREDICTED: Panicum hallii zinc finger CCCH domain-containing protein 53-like (LOC112881398), transcript variant X2, mRNA	AT3G51950	Zinc finger CCCH domain-containing protein 46	GO:0003723	RNA binding
TRpn_101773	2244	7.43299	0.00314692	PREDICTED: Sorghum bicolor U5 small nuclear ribonucleoprotein 40 kDa protein (LOC8061403), mRNA	AT5G50970	NA	NA	NA
TRpn_101774	858	8.49633	1.99801e-08	NA	NA	NA	NA	NA
TRpn_101775	2076	7.43111	0.391307	PREDICTED: Panicum hallii probable beta-1,3-galactosyltransferase 8 (LOC112884842), mRNA	AT1G32930	Beta-1,6-galactosyltransferase GALT31A	GO:0006486	protein glycosylation
TRpn_101777	708	5.95469	2.55585e-06	Paspalum vaginatum clone StvCtg_04459 microsatellite sequence	NA	NA	NA	NA
TRpn_101778	808	10.9477	1.99532e-15	NA	NA	NA	NA	NA
TRpn_101779	502	0.327374	0.982287	PREDICTED: Panicum hallii probable dolichyl pyrophosphate Glc1Man9GlcNAc2 alpha-1,3-glucosyltransferase (LOC112879073), mRNA	AT2G44660	Probable dolichyl pyrophosphate Glc1Man9GlcNAc2 alpha-1,3-glucosyltransferase	GO:0016021	integral to membrane
TRpn_10178	486	-2.38277	0.82056	NA	NA	NA	NA	NA
TRpn_101781	824	7.89569	1.71557e-08	PREDICTED: Sorghum bicolor F-box/kelch-repeat protein At5g60570 (LOC8066795), transcript variant X2, mRNA	NA	NA	NA	NA
TRpn_101782	442	8.76876	5.34606e-09	NA	NA	NA	NA	NA
TRpn_101783	520	4.75472	0.249607	PREDICTED: Zea mays uncharacterized LOC100284833 (PCO127444), transcript variant X1, mRNA	AT1G62990	Homeobox protein knotted-1-like 7	GO:0003677	DNA binding
TRpn_101784	484	0.0052347	0.998304	PREDICTED: Sorghum bicolor pentatricopeptide repeat-containing protein At4g32430, mitochondrial (LOC8078524), mRNA	AT4G32430	Pentatricopeptide repeat-containing protein At4g32430, mitochondrial	GO:0005739	mitochondrion
TRpn_101787	414	0.61441	NA	NA	NA	NA	NA	NA
TRpn_101789	448	4.66745	0.342558	NA	NA	NA	NA	NA
TRpn_10179	1739	2.13517	0.561791	Oryza sativa Indica Group cultivar Shuhui498 chromosome 10 sequence	NA	NA	NA	NA
TRpn_101790	1875	1.33214	0.148276	PREDICTED: Panicum hallii phosphoinositide phospholipase C 2-like (LOC112882347), mRNA	AT2G40116	Phosphoinositide phospholipase C 6	GO:0004435	phosphatidylinositol phospholipase C activity
TRpn_101791	418	-0.555036	0.853957	Zea mays uncharacterized LOC111064652 (LOC111064652), mRNA	NA	NA	NA	NA
TRpn_101793	563	1.80586	0.397233	PREDICTED: Panicum hallii serine/arginine-rich splicing factor RSZ23-like (LOC112889297), transcript variant X2, mRNA	NA	NA	NA	NA
TRpn_101794	481	14.2908	3.34204e-26	PREDICTED: Panicum hallii silicon efflux transporter LSI2-like (LOC112872577), transcript variant X16, mRNA	NA	NA	NA	NA
TRpn_101795	624	0.458127	0.574193	PREDICTED: Sorghum bicolor putative transporter arsB (LOC110431862), transcript variant X14, mRNA	AT1G02260	NA	GO:0005215	transporter activity
TRpn_101796	546	0.157788	0.982287	PREDICTED: Zea mays uncharacterized LOC103653882 (LOC103653882), transcript variant X18, misc_RNA	NA	NA	NA	NA
TRpn_101797	1087	-1.61885	0.364737	PREDICTED: Zea mays uncharacterized LOC103653882 (LOC103653882), transcript variant X6, mRNA	AT4G11440	NA	GO:0005743	mitochondrial inner membrane
TRpn_101798	2039	2.35918	0.123363	PREDICTED: Sorghum bicolor uncharacterized LOC8076063 (LOC8076063), mRNA	AT4G11440	NA	GO:0005743	mitochondrial inner membrane
TRpn_101799	1079	-1.62787	0.0138263	NA	NA	NA	NA	NA
TRpn_1018	1523	0.442574	0.421497	PREDICTED: Setaria italica uncharacterized LOC101754108 (LOC101754108), mRNA	AT5G12310	NA	GO:0008270	zinc ion binding
TRpn_10180	1759	-2.39691	0.694545	Oryza sativa Indica Group cultivar Shuhui498 chromosome 10 sequence	NA	NA	NA	NA
TRpn_101801	1269	7.88644	4.66604e-08	PREDICTED: Panicum hallii putative ribosomal large subunit pseudouridine synthase SVR1, chloroplastic (LOC112876610), transcript variant X1, mRNA	AT2G39140	NA	GO:0001522	pseudouridine synthesis
TRpn_101802	1321	-2.38032	0.510561	PREDICTED: Setaria italica pectinesterase 31 (LOC101773086), mRNA	AT3G29090	Pectinesterase 31	GO:0009505	plant-type cell wall
TRpn_101803	1172	1.80287	0.115867	PREDICTED: Setaria italica transcription factor MYB44 (LOC101760677), mRNA	AT3G50060	NA	GO:0003677	DNA binding
TRpn_101804	997	3.29325	0.387646	PREDICTED: Oryza sativa Japonica Group uncharacterized LOC4345980 (LOC4345980), mRNA	NA	NA	NA	NA
TRpn_101805	645	6.62486	0.261184	PREDICTED: Oryza sativa Japonica Group uncharacterized LOC4345980 (LOC4345980), mRNA	NA	NA	NA	NA
TRpn_101806	529	-0.0620297	0.982287	Hordeum vulgare subsp. vulgare mRNA for predicted protein, complete cds, clone: NIASHv1066D17	AT3G13340	NA	GO:0003674	molecular_function
TRpn_101807	1293	0.688613	0.890557	PREDICTED: Panicum hallii RPM1-interacting protein 4-like (LOC112874681), transcript variant X2, mRNA	NA	NA	NA	NA
TRpn_101808	472	0.160785	0.982287	PREDICTED: Panicum hallii uncharacterized hydrolase YugF (LOC112879387), mRNA	NA	NA	NA	NA
TRpn_101809	2212	3.03046	0.0545356	PREDICTED: Setaria italica DNA repair protein REV1 (LOC101755686), mRNA	AT5G44750	DNA repair protein REV1	GO:0005634	nucleus
TRpn_10181	522	-4.62537	0.00016596	Oryza sativa Indica Group cultivar Shuhui498 chromosome 7 sequence	NA	NA	NA	NA
TRpn_101810	722	1.19682	NA	NA	NA	NA	NA	NA
TRpn_101811	658	4.12504	0.0128634	NA	NA	NA	NA	NA
TRpn_101812	612	6.64385	0.00147331	PREDICTED: Sorghum bicolor protein RNA-directed DNA methylation 3 (LOC8067483), mRNA	NA	NA	NA	NA
TRpn_101814	1079	-2.72872	5.01033e-05	PREDICTED: Sorghum bicolor protein RNA-directed DNA methylation 3 (LOC8067483), mRNA	NA	NA	NA	NA
TRpn_101815	1413	-0.159028	0.952789	PREDICTED: Sorghum bicolor protein RNA-directed DNA methylation 3 (LOC8067483), mRNA	NA	NA	NA	NA
TRpn_101816	792	7.21051	5.76086e-06	NA	NA	NA	NA	NA
TRpn_101817	1430	5.4475	NA	NA	NA	NA	NA	NA
TRpn_101818	1576	2.73001	0.524947	NA	NA	NA	NA	NA
TRpn_101819	575	5.59479	0.0567282	NA	NA	NA	NA	NA
TRpn_10182	1423	-2.9881	0.463102	Oryza sativa Indica Group cultivar Shuhui498 chromosome 9 sequence	NA	NA	NA	NA
TRpn_101820	2239	1.04329	0.431329	PREDICTED: Sorghum bicolor probable LRR receptor-like serine/threonine-protein kinase At1g56130 (LOC8066783), mRNA	AT1G56130	Probable LRR receptor-like serine/threonine-protein kinase At1g56130	GO:0004672	protein kinase activity
TRpn_101821	682	9.92718	4.91957e-08	Zea mays plasmacytoma 326 homolog (pc326), mRNA	NA	NA	NA	NA
TRpn_101822	950	0.400024	0.949474	PREDICTED: Panicum hallii vacuolar-processing enzyme-like (LOC112884215), mRNA	AT2G25940	Vacuolar-processing enzyme alpha-isozyme	GO:0004197	cysteine-type endopeptidase activity
TRpn_101823	607	2.41551	5.05951e-06	NA	NA	NA	NA	NA
TRpn_101824	507	0.800861	0.445837	NA	NA	NA	NA	NA
TRpn_101825	3199	0.235225	0.982287	NA	NA	NA	NA	NA
TRpn_101826	2271	3.53798	0.714964	NA	NA	NA	NA	NA
TRpn_101827	679	2.82576	NA	PREDICTED: Panicum hallii NAC domain-containing protein 71-like (LOC112902581), mRNA	AT5G08790	Protein ATAF2	GO:0007275	multicellular organismal development
TRpn_101828	703	2.46361	NA	PREDICTED: Setaria italica probable beta-1,3-galactosyltransferase 2 (LOC101768668), mRNA	AT1G05170	Probable beta-1,3-galactosyltransferase 2	GO:0000139	Golgi membrane
TRpn_101829	1425	5.80358	0.525271	PREDICTED: Panicum hallii GDSL esterase/lipase At2g04570-like (LOC112882277), transcript variant X1, mRNA	AT2G42990	GDSL esterase/lipase At2g42990	GO:0052689	carboxylic ester hydrolase activity
TRpn_101830	1078	2.8496	0.0289978	Zea mays transcription factor MYB59-like (LOC103629226), mRNA	AT3G46130	NA	GO:0003677	DNA binding
TRpn_101833	607	0.23522	NA	Zea mays BAC clone CH201-123I12 from chromosome 1, complete sequence	NA	NA	NA	NA
TRpn_101834	679	1.43268	0.134354	PREDICTED: Zea mays uncharacterized LOC103632786 (LOC103632786), ncRNA	NA	NA	NA	NA
TRpn_101836	474	12.1207	2.85347e-09	PREDICTED: Setaria italica proline-rich protein 4 (LOC101771620), mRNA	NA	NA	NA	NA
TRpn_101837	456	5.86038	0.01169	PREDICTED: Panicum hallii villin-2-like (LOC112893492), mRNA	NA	NA	NA	NA
TRpn_101838	2145	8.09416	1.96608e-08	NA	NA	NA	NA	NA
TRpn_101839	757	9.21288	0.000178053	NA	NA	NA	NA	NA
TRpn_10184	483	1.19634	NA	Oryza sativa Indica Group cultivar Shuhui498 chromosome 11 sequence	NA	NA	NA	NA
TRpn_101840	1791	9.31498	3.66149e-05	PREDICTED: Setaria italica phospholipid-transporting ATPase 2 (LOC101777790), transcript variant X6, mRNA	AT3G23890	DNA topoisomerase 2	GO:0003677	DNA binding
TRpn_101841	499	1.93899	0.000131454	Zea mays clone 326455 hypothetical protein mRNA, complete cds	NA	NA	NA	NA
TRpn_101842	652	8.92122	0.000265152	NA	NA	NA	NA	NA
TRpn_101843	1928	-0.336349	0.84861	PREDICTED: Sorghum bicolor protein TSS (LOC8068477), transcript variant X2, misc_RNA	NA	NA	NA	NA
TRpn_101844	506	-0.498452	0.973621	PREDICTED: Panicum hallii alpha-aminoadipic semialdehyde synthase (LOC112891708), transcript variant X2, mRNA	AT4G33150	NA	GO:0033512	L-lysine catabolic process to acetyl-CoA via saccharopine
TRpn_101845	592	-5.6209	0.310847	PREDICTED: Panicum hallii alpha-aminoadipic semialdehyde synthase (LOC112891708), transcript variant X2, mRNA	AT4G33150	NA	GO:0033512	L-lysine catabolic process to acetyl-CoA via saccharopine
TRpn_101846	507	-0.462932	0.956598	PREDICTED: Panicum hallii alpha-aminoadipic semialdehyde synthase (LOC112891708), transcript variant X2, mRNA	AT4G33150	NA	GO:0033512	L-lysine catabolic process to acetyl-CoA via saccharopine
TRpn_101847	1928	1.44967	0.0133508	PREDICTED: Panicum hallii UTP--glucose-1-phosphate uridylyltransferase (LOC112882698), mRNA	AT5G17310	UTP--glucose-1-phosphate uridylyltransferase 1	GO:0003983	UTP:glucose-1-phosphate uridylyltransferase activity
TRpn_101848	1296	4.22856	NA	PREDICTED: Panicum hallii kinesin-like protein KIN-10C (LOC112886073), transcript variant X1, mRNA	AT5G02370	NA	GO:0003777	microtubule motor activity
TRpn_101849	1296	-0.124103	0.982287	PREDICTED: Panicum hallii kinesin-like protein KIN-10C (LOC112886073), transcript variant X1, mRNA	AT5G02370	NA	GO:0003777	microtubule motor activity
TRpn_10185	1058	-8.20262	3.87911e-12	NA	NA	NA	NA	NA
TRpn_101850	1063	-2.40016	NA	PREDICTED: Panicum hallii pentatricopeptide repeat-containing protein At2g20710, mitochondrial-like (LOC112873955), transcript variant X3, mRNA	AT2G20710	Pentatricopeptide repeat-containing protein At2g20710, mitochondrial	GO:0008150	biological_process
TRpn_101851	522	0.23554	0.982287	NA	NA	NA	NA	NA
TRpn_101853	641	-1.75327	0.354862	Zea mays clone 645704 mRNA sequence	NA	NA	NA	NA
TRpn_101854	433	6.09333	0.0162325	NA	NA	NA	NA	NA
TRpn_101855	408	8.06441	3.37433e-08	NA	NA	NA	NA	NA
TRpn_101856	733	-2.83289	0.000633867	NA	NA	NA	NA	NA
TRpn_101857	683	-3.6311	0.110019	NA	NA	NA	NA	NA
TRpn_101858	2062	10.8569	1.23631e-16	PREDICTED: Panicum hallii proline--tRNA ligase, cytoplasmic (LOC112885846), mRNA	AT3G62120	Proline--tRNA ligase, cytoplasmic	GO:0004812	aminoacyl-tRNA ligase activity
TRpn_101859	575	9.26761	2.82562e-06	PREDICTED: Sorghum bicolor protein RNA-directed DNA methylation 3 (LOC8067483), mRNA	NA	NA	NA	NA
TRpn_10186	573	-2.95687	0.352652	PREDICTED: Zea mays Protein TONSOKU (LOC103504718), transcript variant X6, mRNA	AT3G18730	Protein TONSOKU	GO:0005654	nucleoplasm
TRpn_101860	558	0.235128	0.982287	Zea mays ethylene-responsive element binding protein 2 (LOC100285604), mRNA	NA	NA	NA	NA
TRpn_101862	1965	8.08602	9.50502e-08	PREDICTED: Sorghum bicolor IQ domain-containing protein IQM3 (LOC8070629), mRNA	NA	NA	NA	NA
TRpn_101864	707	2.08238	NA	NA	AT3G11980	Fatty acyl-CoA reductase 2	GO:0006629	lipid metabolic process
TRpn_101865	1591	-0.38646	0.535854	PREDICTED: Sorghum bicolor AP2-like ethylene-responsive transcription factor TOE3 (LOC8079577), transcript variant X3, mRNA	AT4G36920	Floral homeotic protein APETALA 2	GO:0006355	regulation of transcription, DNA-dependent
TRpn_101867	745	8.42033	1.26206e-09	NA	NA	NA	NA	NA
TRpn_101868	539	3.7587	NA	NA	NA	NA	NA	NA
TRpn_101869	953	4.97759	0.068978	NA	NA	NA	NA	NA
TRpn_10187	621	-4.12712	0.121727	PREDICTED: Sorghum bicolor protein TONSOKU (LOC8081952), transcript variant X2, mRNA	NA	NA	NA	NA
TRpn_101870	670	4.4039	NA	NA	NA	NA	NA	NA
TRpn_101871	1269	1.06442	0.416295	PREDICTED: Panicum hallii glucan endo-1,3-beta-glucosidase 14-like (LOC112898777), transcript variant X7, mRNA	AT2G27500	Glucan endo-1,3-beta-glucosidase 14	GO:0004553	hydrolase activity, hydrolyzing O-glycosyl compounds
TRpn_101872	431	1.69499	0.699101	PREDICTED: Zea mays uncharacterized LOC100384311 (LOC100384311), transcript variant X1, mRNA	AT2G27500	Glucan endo-1,3-beta-glucosidase 14	GO:0004553	hydrolase activity, hydrolyzing O-glycosyl compounds
TRpn_101873	518	-3.05841	0.0683044	NA	NA	NA	NA	NA
TRpn_101874	813	3.73613	NA	PREDICTED: Setaria italica protein DCL homolog, chloroplastic (LOC101761677), mRNA	AT3G46630	NA	NA	NA
TRpn_101875	780	-2.91052	0.32856	PREDICTED: Setaria italica protein DCL homolog, chloroplastic (LOC101761677), mRNA	AT3G46630	NA	NA	NA
TRpn_101876	468	0.593553	0.954229	NA	NA	NA	NA	NA
TRpn_101877	742	0.772221	0.0810355	PREDICTED: Setaria italica bifunctional riboflavin kinase/FMN phosphatase (LOC101770429), mRNA	AT4G21470	Bifunctional riboflavin kinase/FMN phosphatase	GO:0005524	ATP binding
TRpn_101878	694	2.67105	0.425257	NA	NA	NA	NA	NA
TRpn_101879	559	-0.329161	0.925906	NA	NA	NA	NA	NA
TRpn_10188	660	-1.15579	NA	PREDICTED: Sorghum bicolor protein TONSOKU (LOC8081952), transcript variant X2, mRNA	AT3G18730	Protein TONSOKU	GO:0005654	nucleoplasm
TRpn_101880	506	-0.348329	0.868637	NA	NA	NA	NA	NA
TRpn_101881	829	-0.578096	0.902238	NA	NA	NA	NA	NA
TRpn_101883	651	-0.0106745	NA	PREDICTED: Setaria italica glycerol-3-phosphate 2-O-acyltransferase 6 (LOC101763164), mRNA	AT1G01610	Glycerol-3-phosphate 2-O-acyltransferase 4	GO:0008654	phospholipid biosynthetic process
TRpn_101885	743	2.62903	0.0308787	PREDICTED: Panicum hallii E3 ubiquitin-protein ligase ATL42-like (LOC112887818), mRNA	NA	NA	NA	NA
TRpn_101886	2645	-1.61547	0.683503	NA	NA	NA	NA	NA
TRpn_101887	2694	1.05827	0.907937	NA	NA	NA	NA	NA
TRpn_10189	668	-5.8164	0.00170375	PREDICTED: Sorghum bicolor protein TONSOKU (LOC8081952), transcript variant X2, mRNA	NA	NA	NA	NA
TRpn_101890	3185	4.24382	NA	NA	NA	NA	NA	NA
TRpn_101891	493	6.46495	0.104037	NA	NA	NA	NA	NA
TRpn_101894	1388	1.76584	0.35273	PREDICTED: Setaria italica cinnamoyl-CoA reductase 2 (LOC101769632), mRNA	AT2G33590	NA	GO:0005575	cellular_component
TRpn_101895	554	4.44939	NA	NA	NA	NA	NA	NA
TRpn_101896	1278	7.58132	2.15847e-05	PREDICTED: Zea mays RING/U-box superfamily protein (LOC103627863), mRNA	NA	NA	NA	NA
TRpn_101897	508	0.234859	NA	NA	NA	NA	NA	NA
TRpn_101898	664	7.60245	0.0244395	NA	NA	NA	NA	NA
TRpn_101899	453	6.18331	0.0172008	NA	NA	NA	NA	NA
TRpn_1019	4185	-2.25668	7.78272e-05	PREDICTED: Sorghum bicolor uncharacterized LOC8074743 (LOC8074743), mRNA	AT3G20720	NA	GO:0003674	molecular_function
TRpn_10190	455	-0.333024	0.86103	PREDICTED: Sorghum bicolor protein TONSOKU (LOC8081952), transcript variant X2, mRNA	NA	NA	NA	NA
TRpn_101900	405	4.08228	NA	PREDICTED: Setaria italica uncharacterized LOC101754717 (LOC101754717), mRNA	NA	NA	NA	NA
TRpn_101901	463	-0.585356	0.892759	NA	NA	NA	NA	NA
TRpn_101902	973	-0.206838	0.950491	PREDICTED: Sorghum bicolor bifunctional 3-dehydroquinate dehydratase/shikimate dehydrogenase, chloroplastic (LOC8074937), transcript variant X2, mRNA	NA	NA	NA	NA
TRpn_101903	1467	9.97594	1.38456e-06	PREDICTED: Panicum hallii UDP-rhamnose/UDP-galactose transporter 6-like (LOC112891513), transcript variant X1, mRNA	AT4G09810	NA	GO:0000139	Golgi membrane
TRpn_101904	474	-0.228504	0.982287	NA	NA	NA	NA	NA
TRpn_101905	1458	-2.13611	0.392118	PREDICTED: Panicum hallii polyadenylate-binding protein RBP45-like (LOC112874611), mRNA	AT5G54900	Polyadenylate-binding protein RBP45A	GO:0003723	RNA binding
TRpn_101906	409	3.8249	0.555256	NA	NA	NA	NA	NA
TRpn_101907	540	3.61858	0.0321156	NA	NA	NA	NA	NA
TRpn_101908	1473	8.38347	2.38463e-05	PREDICTED: Setaria italica GDT1-like protein 4 (LOC101753570), mRNA	AT5G36290	GDT1-like protein 3	GO:0003674	molecular_function
TRpn_101909	1235	7.04188	0.000196502	NA	NA	NA	NA	NA
TRpn_10191	563	-1.40367	NA	PREDICTED: Sorghum bicolor protein TONSOKU (LOC8081952), transcript variant X2, mRNA	NA	NA	NA	NA
TRpn_101910	450	2.26386	0.000155644	PREDICTED: Setaria italica protein MET1, chloroplastic (LOC101771404), mRNA	AT1G55480	NA	GO:0009523	photosystem II
TRpn_101911	655	3.23409	5.93167e-08	PREDICTED: Setaria italica huntingtin-interacting protein K (LOC101762677), mRNA	AT3G06610	NA	GO:0008150	biological_process
TRpn_101912	525	5.14227	2.04109e-12	NA	NA	NA	NA	NA
TRpn_101913	517	-0.0897092	0.982287	NA	NA	NA	NA	NA
TRpn_101914	874	3.06009	0.101605	Paspalum quadrifarium dehydrin (DHN1) gene, partial cds<>Paspalum juergensii dehydrin (DHN1) gene, partial cds	NA	NA	NA	NA
TRpn_101915	452	2.41927	0.492313	NA	NA	NA	NA	NA
TRpn_101916	850	-2.83728	2.90731e-05	NA	NA	NA	NA	NA
TRpn_101917	1013	0.432708	0.705537	PREDICTED: Sorghum bicolor 2-oxoglutarate-dependent dioxygenase DAO (LOC8058709), mRNA	AT1G14130	NA	GO:0016706	oxidoreductase activity, acting on paired donors, with incorporation or reduction of molecular oxygen, 2-oxoglutarate as one donor, and incorporation of one atom each of oxygen into both donors
TRpn_101918	677	11.9766	1.78023e-16	PREDICTED: Setaria italica 60S ribosomal protein L27a-2 (LOC101758959), mRNA	AT1G23290	60S ribosomal protein L27a-2	GO:0003735	structural constituent of ribosome
TRpn_101919	529	8.30106	3.49099e-06	PREDICTED: Panicum hallii probable sugar phosphate/phosphate translocator At5g25400 (LOC112903245), mRNA	AT5G25400	Probable sugar phosphate/phosphate translocator At5g25400	GO:0008514	organic anion transmembrane transporter activity
TRpn_10192	2059	-3.26001	0.159292	PREDICTED: Setaria italica protein TONSOKU (LOC101783828), transcript variant X2, mRNA	AT3G18730	Protein TONSOKU	GO:0005654	nucleoplasm
TRpn_101920	706	6.99232	5.92966e-05	PREDICTED: Panicum hallii uncharacterized LOC112891206 (LOC112891206), mRNA	NA	NA	NA	NA
TRpn_101921	1903	-2.24246	0.154672	NA	NA	NA	NA	NA
TRpn_101922	2469	-0.194518	0.982287	NA	NA	NA	NA	NA
TRpn_101923	1820	-0.263372	NA	NA	NA	NA	NA	NA
TRpn_101926	896	1.9704	0.500399	PREDICTED: Panicum hallii transcription factor TDR-like (LOC112900947), transcript variant X7, mRNA	NA	NA	NA	NA
TRpn_101927	885	8.01674	0.000238061	NA	NA	NA	NA	NA
TRpn_101928	919	0.971537	0.8584	NA	NA	NA	NA	NA
TRpn_101929	519	7.2755	0.000186795	PREDICTED: Setaria italica equilibrative nucleotide transporter 1 (LOC101758566), mRNA	AT1G70330	Equilibrative nucleotide transporter 1	GO:0005337	nucleoside transmembrane transporter activity
TRpn_10193	2053	-1.25608	0.747809	PREDICTED: Setaria italica protein TONSOKU (LOC101783828), transcript variant X2, mRNA	AT3G18730	Protein TONSOKU	GO:0005654	nucleoplasm
TRpn_101931	1224	1.44363	0.181864	PREDICTED: Sorghum bicolor tetraketide alpha-pyrone reductase 1 (LOC8055885), mRNA	AT4G35420	Tetraketide alpha-pyrone reductase 1	GO:0050662	coenzyme binding
TRpn_101932	484	0.235131	NA	NA	NA	NA	NA	NA
TRpn_101933	1026	0.235064	0.982287	PREDICTED: Panicum hallii nudix hydrolase 13, mitochondrial-like (LOC112900180), transcript variant X3, mRNA	AT3G26690	Nudix hydrolase 13, mitochondrial	GO:0016787	hydrolase activity
[truncated: 186,824 more rows]
