# Supplementary material for: A study of the heterochronic sense/antisense RNA representation in florets of sexual and apomictic Paspalum notatum
Source: BMC Genomics. 2021 Mar 16;22:185. doi: 10.1186/s12864-021-07450-3 (PMC7962388; doi:10.1186/s12864-021-07450-3)
Supplement: Supplementary file 6 — Additional file 6. Antisense apomictic vs. sexual differentially expressed transcripts (DEATs) derived from the GDEA. IDs, transcript lengths, Log2FCs, p-adjust values and NCBI descriptions (top hit) were included in the table. Positive Log2FCs indicate overexpression in apomictic plants. Negative Log2FCs indicate overexpression in sexual plants. [file 12864_2021_7450_MOESM6_ESM.xlsx]

## Sheet: GDEA_Antisense_Apo_vs_Sex
Transcripts	log2FoldChange	padj	NCBI_description	Ara_gene	Ara_description	Ara_GO	Ara_GO_description
TRpn_100004	-1.57799	NA	PREDICTED: Panicum hallii zinc-finger homeodomain protein 8-like (LOC112900568), mRNA	AT1G14440	Zinc-finger homeodomain protein 4	GO:0003700	sequence-specific DNA binding transcription factor activity
TRpn_100017	-3.32965	NA	PREDICTED: Zea mays uncharacterized LOC103648229 (LOC103648229), transcript variant X6, mRNA	NA	NA	NA	NA
TRpn_100022	0.13172	NA	NA	NA	NA	NA	NA
TRpn_100023	-1.4795	NA	NA	NA	NA	NA	NA
TRpn_100026	0.132142	NA	PREDICTED: Sorghum bicolor putative UDP-rhamnose:rhamnosyltransferase 1 (LOC8061135), mRNA	NA	NA	NA	NA
TRpn_100072	-6.23126	0.0651714	PREDICTED: Sorghum bicolor DNA-binding protein MNB1B (LOC110431028), mRNA	AT1G20693	High mobility group B protein 2	GO:0005829	cytosol
TRpn_100094	-0.848769	NA	PREDICTED: Setaria italica auxin-responsive protein IAA13 (LOC101785631), mRNA	AT4G14550	Auxin-responsive protein IAA14	GO:0005634	nucleus
TRpn_100095	0.131679	NA	PREDICTED: Panicum hallii PP2A regulatory subunit TAP46 (LOC112903251), mRNA	AT5G53000	PP2A regulatory subunit TAP46	GO:0009408	response to heat
TRpn_100142	0.131669	NA	PREDICTED: Sorghum bicolor uncharacterized protein At2g34160 (LOC8063276), mRNA	AT3G04620	NA	GO:0048235	pollen sperm cell differentiation
TRpn_100145	1.18522	NA	PREDICTED: Sorghum bicolor UDP-glucuronic acid decarboxylase 6 (LOC110435896), mRNA	AT2G28760	UDP-glucuronic acid decarboxylase 6	GO:0003824	catalytic activity
TRpn_100147	2.05663	NA	NA	NA	NA	NA	NA
TRpn_100166	1.84468	NA	PREDICTED: Setaria italica calcium-dependent protein kinase 12 (LOC101753182), mRNA	AT1G76040	NA	GO:0004672	protein kinase activity
TRpn_100173	-2.08966	0.498267	PREDICTED: Sorghum bicolor uncharacterized LOC8058764 (LOC8058764), transcript variant X2, mRNA	NA	NA	NA	NA
TRpn_100179	-1.03967	0.72953	Cenchrus purpureus cultivar Huanan cinnamoyl-CoA reductase (CCR) gene, complete cds	NA	NA	NA	NA
TRpn_100190	-1.79442	NA	NA	NA	NA	NA	NA
TRpn_100198	-0.844985	NA	NA	NA	NA	NA	NA
TRpn_100217	-0.831127	NA	PREDICTED: Setaria italica GATA transcription factor 16 (LOC101769049), transcript variant X1, mRNA	NA	NA	NA	NA
TRpn_100228	1.66591	NA	PREDICTED: Setaria italica filaggrin-2 (LOC101765986), mRNA	NA	NA	NA	NA
TRpn_100232	-3.03401	NA	PREDICTED: Sorghum bicolor 60S ribosomal protein L39 (LOC8065406), mRNA	AT4G31985	60S ribosomal protein L39-1	GO:0003735	structural constituent of ribosome
TRpn_10029	1.72795	0.198859	NA	NA	NA	NA	NA
TRpn_100305	0.0517544	NA	Paspalum vaginatum clone StvCtg_00010 microsatellite sequence	NA	NA	NA	NA
TRpn_100308	0.13176	NA	PREDICTED: Sorghum bicolor uncharacterized LOC8067219 (LOC8067219), mRNA	AT5G18980	NA	GO:0008150	biological_process
TRpn_100331	0.397616	0.426804	PREDICTED: Sorghum bicolor mediator of RNA polymerase II transcription subunit 25 (LOC110432905), transcript variant X2, mRNA	NA	NA	NA	NA
TRpn_100349	0.132112	NA	PREDICTED: Panicum hallii cationic peroxidase 1-like (LOC112891545), mRNA	NA	NA	NA	NA
TRpn_100352	0.51681	NA	NA	NA	NA	NA	NA
TRpn_100370	0.0588951	0.991982	Cenchrus purpureus cultivar Huanan cinnamoyl-CoA reductase (CCR) gene, complete cds	NA	NA	NA	NA
TRpn_100398	2.70791	NA	Panicum virgatum cultivar Alamo caffeoyl-coenzymeA O-methyltransferase 1b (CCoAOMT1b) mRNA, complete cds	AT4G34050	Caffeoyl-CoA O-methyltransferase 1	GO:0008171	O-methyltransferase activity
TRpn_100406	0.142181	NA	PREDICTED: Setaria italica transmembrane protein 234 homolog (LOC101758309), transcript variant X2, mRNA	NA	NA	NA	NA
TRpn_10041	0.131868	NA	PREDICTED: Zea mays 3-hydroxy-3-methylglutaryl-coenzyme A reductase (HMGR), transcript variant X1, mRNA	NA	NA	NA	NA
TRpn_10043	-2.17213	NA	Saccharum officinarum clone SCCCLR1065E11, complete sequence	NA	NA	NA	NA
TRpn_100440	-4.05887	0.101516	NA	NA	NA	NA	NA
TRpn_100446	-0.835568	NA	Zea mays clone 1689444 nonspecific lipid-transfer protein 1 precursor, mRNA, complete cds	NA	NA	NA	NA
TRpn_100449	0.13205	NA	Panicum virgatum clone PV_ABa051-H05, complete sequence	NA	NA	NA	NA
TRpn_100466	-1.45245	NA	PREDICTED: Panicum hallii cytochrome P450 85A1 (LOC112875680), mRNA	AT3G30180	Cytochrome P450 85A2	GO:0005506	iron ion binding
TRpn_100490	-2.05326	NA	NA	NA	NA	NA	NA
TRpn_100522	-0.492299	NA	PREDICTED: Sorghum bicolor anthocyanidin 5,3-O-glucosyltransferase (LOC8068956), mRNA	AT3G16520	UDP-glycosyltransferase 88A1	GO:0008194	UDP-glycosyltransferase activity
TRpn_100602	1.09378	NA	PREDICTED: Setaria italica uncharacterized LOC101772978 (LOC101772978), transcript variant X6, mRNA	NA	NA	NA	NA
TRpn_100629	-0.513978	0.764389	PREDICTED: Panicum hallii elongator complex protein 5 (LOC112874190), transcript variant X2, mRNA	NA	NA	NA	NA
TRpn_100636	-1.56807	NA	NA	NA	NA	NA	NA
TRpn_100642	0.164571	NA	PREDICTED: Panicum hallii protein NRT1/ PTR FAMILY 5.6-like (LOC112878341), mRNA	AT3G53960	Protein NRT1/ PTR FAMILY 5.7	GO:0005215	transporter activity
TRpn_100643	0.131893	NA	Zea mays clone 499277 mRNA sequence	NA	NA	NA	NA
TRpn_100646	0.560407	NA	PREDICTED: Setaria italica tubulin beta-7 chain (LOC101780256), mRNA	AT5G23860	Tubulin beta-8 chain	GO:0003924	GTPase activity
TRpn_10065	-1.42263	NA	PREDICTED: Sorghum bicolor proteasome-associated protein ECM29 homolog (LOC8069273), transcript variant X3, mRNA	AT2G26780	NA	NA	NA
TRpn_10066	-0.992482	NA	PREDICTED: Sorghum bicolor proteasome-associated protein ECM29 homolog (LOC8069273), transcript variant X3, mRNA	AT2G26780	NA	NA	NA
TRpn_100660	0.383427	NA	NA	NA	NA	NA	NA
TRpn_100691	0.131652	NA	PREDICTED: Setaria italica zinc finger BED domain-containing protein RICESLEEPER 2-like (LOC105913919), transcript variant X2, mRNA	AT3G42170	Zinc finger BED domain-containing protein DAYSLEEPER	GO:0003677	DNA binding
TRpn_100695	-0.474298	0.976998	PREDICTED: Panicum hallii heavy metal-associated isoprenylated plant protein 34-like (LOC112874812), mRNA	NA	NA	NA	NA
TRpn_100707	1.09337	NA	PREDICTED: Setaria italica DNA-directed RNA polymerases I, II, and III subunit RPABC5 (LOC101768486), mRNA	AT1G61700	DNA-directed RNA polymerase subunit 10-like protein	GO:0003677	DNA binding
TRpn_100714	-2.45683	0.300186	PREDICTED: Sorghum bicolor hepatoma-derived growth factor-related protein 2 (LOC8069497), transcript variant X2, mRNA	NA	NA	NA	NA
TRpn_100747	-1.91301	NA	PREDICTED: Panicum hallii photosystem I reaction center subunit N, chloroplastic (LOC112887447), mRNA	AT5G64040	Photosystem I reaction center subunit N, chloroplastic	GO:0009522	photosystem I
TRpn_100786	-0.94924	NA	PREDICTED: Panicum hallii flavonoid 3'-monooxygenase CYP75B3-like (LOC112878303), mRNA	AT5G07990	Flavonoid 3'-monooxygenase	GO:0005506	iron ion binding
TRpn_10087	0.13171	NA	NA	NA	NA	NA	NA
TRpn_100872	-0.368568	0.905346	PREDICTED: Sorghum bicolor vacuolar iron transporter 1.1 (LOC8073445), mRNA	AT2G01770	Vacuolar iron transporter 1	GO:0016021	integral to membrane
TRpn_100908	-2.71076	NA	PREDICTED: Panicum hallii putative aminoacrylate hydrolase RutD (LOC112883807), transcript variant X2, mRNA	NA	NA	NA	NA
TRpn_10091	-0.782263	NA	NA	NA	NA	NA	NA
TRpn_100919	-0.845276	NA	PREDICTED: Setaria italica trihelix transcription factor GTL1-like (LOC101765984), mRNA	NA	NA	NA	NA
TRpn_100930	-2.51573	NA	#N/A	#N/A	#N/A	#N/A	#N/A
TRpn_100931	-2.67599	NA	Zea mays clone 246028 mRNA sequence	NA	NA	NA	NA
TRpn_100951	-1.47173	NA	NA	NA	NA	NA	NA
TRpn_100956	-1.79426	NA	NA	NA	NA	NA	NA
TRpn_100971	0.630898	NA	PREDICTED: Zea mays zinc finger protein GIS3 (LOC103640609), mRNA	NA	NA	NA	NA
TRpn_100977	1.01503	NA	PREDICTED: Setaria italica UDP-glycosyltransferase 74C1 (LOC101776251), transcript variant X2, misc_RNA	NA	NA	NA	NA
TRpn_10099	0.131764	NA	Paspalum vaginatum clone StvCtg_00049 microsatellite sequence	NA	NA	NA	NA
TRpn_100993	-2.18005	NA	NA	NA	NA	NA	NA
TRpn_10101	1.09372	NA	PREDICTED: Oryza sativa Japonica Group transposon Ty3-G Gag-Pol polyprotein (LOC4342909), mRNA	NA	NA	NA	NA
TRpn_101029	-0.823745	NA	Oryza sativa Indica Group cultivar Shuhui498 chromosome 5 sequence	AT5G48050	NA	GO:0000943	retrotransposon nucleocapsid
TRpn_10103	0.131846	NA	NA	NA	NA	NA	NA
TRpn_101040	0.131684	NA	PREDICTED: Panicum hallii subtilisin-like protease SBT5.3 (LOC112898164), mRNA	AT2G04160	Subtilisin-like protease SBT5.3	GO:0005576	extracellular region
TRpn_101057	0.131955	NA	NA	NA	NA	NA	NA
TRpn_101070	1.09338	NA	Zea mays clone 272294 CER1 mRNA, complete cds	NA	NA	NA	NA
TRpn_101096	-0.891358	NA	Saccharum hybrid cultivar R570 clone BAC 063N24 complete sequence	NA	NA	NA	NA
TRpn_101099	-2.30666	NA	Panicum virgatum clone PV_ABa011-K10, complete sequence	ATMG00820	Uncharacterized mitochondrial protein AtMg00820	GO:0000943	retrotransposon nucleocapsid
TRpn_101110	1.09368	NA	NA	NA	NA	NA	NA
TRpn_101168	-1.91042	NA	PREDICTED: Sorghum bicolor cyclin-P4-1 (LOC8055631), mRNA	AT2G44740	Cyclin-U4-1	GO:0004693	cyclin-dependent protein kinase activity
TRpn_101184	0.131951	NA	Cenchrus purpureus cultivar Huanan cinnamoyl-CoA reductase (CCR) gene, complete cds	NA	NA	NA	NA
TRpn_101246	0.131898	NA	PREDICTED: Setaria italica insulin-degrading enzyme-like 1, peroxisomal (LOC101755850), mRNA	AT3G57470	Insulin-degrading enzyme-like 2	GO:0004222	metalloendopeptidase activity
TRpn_101264	0.131835	NA	PREDICTED: Panicum hallii probable cinnamyl alcohol dehydrogenase 8A (LOC112882943), mRNA	AT4G37980	Cinnamyl alcohol dehydrogenase 7	GO:0008270	zinc ion binding
TRpn_101288	-0.0146834	NA	PREDICTED: Panicum hallii ubiquitin-40S ribosomal protein S27a-1 (LOC112894119), mRNA	AT2G47110	Ubiquitin-40S ribosomal protein S27a-2	GO:0006412	translation
TRpn_101292	3.83952	0.10808	NA	NA	NA	NA	NA
TRpn_101296	0.132142	NA	NA	NA	NA	NA	NA
TRpn_101313	1.09386	NA	NA	NA	NA	NA	NA
TRpn_101334	1.09379	NA	PREDICTED: Zea mays BTB/POZ domain and ankyrin repeat-containing protein NPR5 (LOC103650745), mRNA	AT3G57130	Regulatory protein NPR6	GO:0016567	protein ubiquitination
TRpn_101340	3.17145	NA	#N/A	#N/A	#N/A	#N/A	#N/A
TRpn_101360	-1.48573	NA	PREDICTED: Setaria italica transcription factor APG (LOC101757582), transcript variant X3, mRNA	NA	NA	NA	NA
TRpn_101363	0.132199	NA	NA	NA	NA	NA	NA
TRpn_101368	0.317797	NA	NA	NA	NA	NA	NA
TRpn_10138	2.68479	NA	NA	NA	NA	NA	NA
TRpn_101402	2.62889	NA	PREDICTED: Setaria italica protein argonaute 18 (LOC105914856), mRNA	NA	NA	NA	NA
TRpn_101434	0.277982	NA	#N/A	#N/A	#N/A	#N/A	#N/A
TRpn_101458	-0.391643	NA	PREDICTED: Sorghum bicolor cationic amino acid transporter 7, chloroplastic (LOC8083341), mRNA	AT5G04770	Cationic amino acid transporter 6, chloroplastic	GO:0015171	amino acid transmembrane transporter activity
TRpn_101472	0.131932	NA	NA	NA	NA	NA	NA
TRpn_101473	-0.844996	NA	NA	NA	NA	NA	NA
TRpn_101510	-1.91117	NA	Saccharum hybrid cultivar R570 clone BAC 094E17 complete sequence	ATMG00810	Uncharacterized mitochondrial protein AtMg00810	GO:0000943	retrotransposon nucleocapsid
TRpn_101511	-1.21821	NA	Oryza sativa Japonica Group DNA, chromosome 3, cultivar: Nipponbare, complete sequence	AT4G23160	NA	GO:0000943	retrotransposon nucleocapsid
TRpn_101519	1.09377	NA	PREDICTED: Sorghum bicolor heavy metal-associated isoprenylated plant protein 23 (LOC8055592), mRNA	AT1G71050	Heavy metal-associated isoprenylated plant protein 20	GO:0016020	membrane
TRpn_10152	1.0935	NA	NA	NA	NA	NA	NA
TRpn_101536	0.131949	NA	PREDICTED: Sorghum bicolor B-box zinc finger protein 32 (LOC8061571), mRNA	NA	NA	NA	NA
TRpn_101544	0.132237	NA	NA	NA	NA	NA	NA
TRpn_101552	1.83238	NA	PREDICTED: Sorghum bicolor ubiquitin-60S ribosomal protein L40-2 (LOC8062547), mRNA	AT3G52590	Ubiquitin-60S ribosomal protein L40-1	GO:0005840	ribosome
TRpn_101562	0.977049	0.905346	Zea mays clone 389941 mRNA sequence	NA	NA	NA	NA
TRpn_101657	-0.844949	NA	PREDICTED: Panicum hallii cytochrome P450 89A2-like (LOC112875044), mRNA	AT1G64940	NA	GO:0005506	iron ion binding
TRpn_101675	-1.5303	NA	PREDICTED: Sorghum bicolor transmembrane protein 205 (LOC8068832), mRNA	AT3G62580	NA	GO:0003674	molecular_function
TRpn_101676	-2.39217	NA	PREDICTED: Zea mays uncharacterized LOC109942431 (LOC109942431), transcript variant X1, mRNA	NA	NA	NA	NA
TRpn_101722	3.57356	NA	NA	NA	NA	NA	NA
TRpn_101741	2.00149	NA	Saccharum hybrid cultivar R570 clone BAC 015H09 complete sequence	NA	NA	NA	NA
TRpn_101755	1.09363	NA	PREDICTED: Panicum hallii auxin-responsive protein IAA17-like (LOC112884163), mRNA	AT5G65670	Auxin-responsive protein IAA9	GO:0005634	nucleus
TRpn_101790	4.56056	NA	PREDICTED: Panicum hallii phosphoinositide phospholipase C 2-like (LOC112882347), mRNA	AT2G40116	Phosphoinositide phospholipase C 6	GO:0004435	phosphatidylinositol phospholipase C activity
TRpn_10182	0.132011	NA	Oryza sativa Indica Group cultivar Shuhui498 chromosome 9 sequence	NA	NA	NA	NA
TRpn_10185	-1.4431	NA	NA	NA	NA	NA	NA
TRpn_101907	-0.14402	0.989324	NA	NA	NA	NA	NA
TRpn_101914	-1.92525	NA	Paspalum quadrifarium dehydrin (DHN1) gene, partial cds<>Paspalum juergensii dehydrin (DHN1) gene, partial cds	NA	NA	NA	NA
TRpn_101918	0.147959	NA	PREDICTED: Setaria italica 60S ribosomal protein L27a-2 (LOC101758959), mRNA	AT1G23290	60S ribosomal protein L27a-2	GO:0003735	structural constituent of ribosome
TRpn_101931	-0.80275	NA	PREDICTED: Sorghum bicolor tetraketide alpha-pyrone reductase 1 (LOC8055885), mRNA	AT4G35420	Tetraketide alpha-pyrone reductase 1	GO:0050662	coenzyme binding
TRpn_101932	-1.85836	NA	NA	NA	NA	NA	NA
TRpn_101935	1.83242	NA	NA	NA	NA	NA	NA
TRpn_101958	1.09368	NA	polyubiquitin [maize, Genomic, 3841 nt]	AT4G05050	Polyubiquitin 11	GO:0006464	cellular protein modification process
TRpn_101967	0.131711	NA	Zea mays clone 1565325 mRNA sequence	NA	NA	NA	NA
TRpn_101977	-0.413544	NA	NA	NA	NA	NA	NA
TRpn_102068	1.09358	NA	PREDICTED: Setaria italica ethylene-responsive transcription factor RAP2-10-like (LOC101771564), mRNA	AT5G67190	Ethylene-responsive transcription factor ERF010	GO:0003677	DNA binding
TRpn_102072	0.1318	NA	PREDICTED: Sorghum bicolor uncharacterized LOC8054225 (LOC8054225), mRNA	NA	NA	NA	NA
TRpn_102075	6.34657	0.236224	PREDICTED: Setaria italica protein PFC0760c-like (LOC101771870), mRNA	NA	NA	NA	NA
TRpn_102088	-0.981257	NA	NA	NA	NA	NA	NA
TRpn_102113	-0.579869	0.986511	PREDICTED: Setaria italica transcription factor BIM2 (LOC101779387), transcript variant X1, mRNA	NA	NA	NA	NA
TRpn_102144	-0.991874	NA	PREDICTED: Setaria italica glucosidase 2 subunit beta (LOC101778959), transcript variant X3, misc_RNA	NA	NA	NA	NA
TRpn_1022	-1.92221	NA	PREDICTED: Sorghum bicolor formin-like protein 15 (LOC8054851), mRNA	AT3G25500	Formin-like protein 1	GO:0003779	actin binding
TRpn_102225	-5.22124	NA	#N/A	#N/A	#N/A	#N/A	#N/A
TRpn_102226	0.821725	0.938568	PREDICTED: Panicum hallii uncharacterized LOC112881345 (LOC112881345), mRNA	NA	NA	NA	NA
TRpn_102233	-0.670101	0.959999	Saccharum hybrid cultivar SP80-3280 isolate Shy3280Sca019 genomic sequence	NA	NA	NA	NA
TRpn_10224	-0.948643	NA	#N/A	#N/A	#N/A	#N/A	#N/A
TRpn_102244	-1.36321	NA	NA	NA	NA	NA	NA
TRpn_102245	-1.91046	NA	NA	NA	NA	NA	NA
TRpn_102255	-0.296812	0.965839	PREDICTED: Panicum hallii uncharacterized protein At5g03900, chloroplastic (LOC112883922), transcript variant X2, mRNA	AT5G03900	Uncharacterized protein At5g03900, chloroplastic	GO:0016021	integral to membrane
TRpn_102268	1.09352	NA	PREDICTED: Panicum hallii thioredoxin H-type-like (LOC112885717), mRNA	AT1G45145	Thioredoxin H5	GO:0006662	glycerol ether metabolic process
TRpn_102273	0.834672	0.764389	PREDICTED: Setaria italica glutamate formimidoyltransferase-like (LOC101767576), mRNA	AT2G20830	NA	NA	NA
TRpn_102283	0.131874	NA	PREDICTED: Sorghum bicolor MADS-box transcription factor 51 (LOC8079807), transcript variant X1, mRNA	AT2G45660	MADS-box protein SOC1	GO:0000977	RNA polymerase II regulatory region sequence-specific DNA binding
TRpn_102293	-0.244243	0.985024	PREDICTED: Setaria italica histone H1 (LOC101762820), mRNA	NA	NA	NA	NA
TRpn_102330	-0.936103	NA	NA	NA	NA	NA	NA
TRpn_102371	1.54874	NA	Paspalum ionanthum chloroplast, complete genome	ATCG00830	50S ribosomal protein L2, chloroplastic	GO:0000311	plastid large ribosomal subunit
TRpn_10238	-0.836032	NA	PREDICTED: Sorghum bicolor ethylene-responsive transcription factor ERF113 (LOC8056800), mRNA	NA	NA	NA	NA
TRpn_102386	-2.40999	NA	Saccharum hybrid cultivar R570 clone BAC 261D02 complete sequence	NA	NA	NA	NA
TRpn_102390	3.87598	NA	PREDICTED: Panicum hallii cytochrome b-c1 complex subunit 8-like (LOC112888501), mRNA	AT3G10860	NA	GO:0008121	ubiquinol-cytochrome-c reductase activity
TRpn_102412	2.99357	NA	PREDICTED: Panicum hallii 1-aminocyclopropane-1-carboxylate oxidase homolog 4-like (LOC112892127), mRNA	AT1G03400	1-aminocyclopropane-1-carboxylate oxidase homolog 4	GO:0016021	integral to membrane
TRpn_10243	0.131746	NA	NA	NA	NA	NA	NA
TRpn_102441	0.132053	NA	NA	NA	NA	NA	NA
TRpn_102447	0.132118	NA	Paspalum vaginatum clone StvSingle_HKZDOCN01AO0BF microsatellite sequence	NA	NA	NA	NA
TRpn_102450	-1.42228	NA	Paspalum vaginatum clone StvSingle_HKZDOCN01AO0BF microsatellite sequence	NA	NA	NA	NA
TRpn_102484	0.13195	NA	NA	NA	NA	NA	NA
TRpn_102509	-1.45873	NA	Panicum virgatum clone PV_ABa094-D05, complete sequence	NA	NA	NA	NA
TRpn_102533	1.83244	NA	NA	NA	NA	NA	NA
TRpn_102546	1.83227	NA	PREDICTED: Setaria italica ADP-ribosylation factor 2 (LOC101774077), mRNA	AT5G14670	NA	GO:0005525	GTP binding
TRpn_102549	0.131925	NA	PREDICTED: Setaria italica proline dehydrogenase 2, mitochondrial (LOC101775799), mRNA	AT5G38710	Proline dehydrogenase 2, mitochondrial	GO:0004657	proline dehydrogenase activity
TRpn_102554	0.132681	NA	NA	AT4G23160	NA	GO:0000943	retrotransposon nucleocapsid
TRpn_102565	0.132061	NA	PREDICTED: Sorghum bicolor cytochrome P450 87A3 (LOC8057607), mRNA	AT1G12740	NA	GO:0019825	oxygen binding
TRpn_102584	-2.17504	NA	NA	NA	NA	NA	NA
TRpn_102617	3.58927	0.144417	Paspalum vaginatum clone StvSingle_HKZDOCN04IYSEN microsatellite sequence	NA	NA	NA	NA
TRpn_102662	0.184119	NA	PREDICTED: Sorghum bicolor CBS domain-containing protein CBSX1, chloroplastic-like (LOC110429806), transcript variant X3, mRNA	NA	NA	NA	NA
TRpn_102673	0.131926	NA	Zea mays PCO106710 mRNA sequence	AT1G31330	Photosystem I reaction center subunit III, chloroplastic	GO:0003674	molecular_function
TRpn_102682	-1.99709	NA	Paspalum vaginatum metallothionein2a (MT2a) mRNA, complete cds	NA	NA	NA	NA
TRpn_102687	1.05349	NA	NA	NA	NA	NA	NA
TRpn_102709	-2.7089	NA	PREDICTED: Sorghum bicolor non-specific lipid-transfer protein 2 (LOC8068044), mRNA	NA	NA	NA	NA
TRpn_10275	-0.317885	NA	NA	NA	NA	NA	NA
TRpn_102752	2.57985	NA	PREDICTED: Sorghum bicolor thaumatin-like protein 1b (LOC8066008), transcript variant X3, mRNA	AT1G75800	NA	GO:0003674	molecular_function
TRpn_102757	0.0311112	NA	PREDICTED: Sorghum bicolor ABC transporter B family member 4 (LOC8071289), mRNA	AT2G47000	ABC transporter B family member 4	GO:0005524	ATP binding
TRpn_102773	-2.38647	0.310448	PREDICTED: Zea mays uncharacterized LOC109944040 (LOC109944040), mRNA	NA	NA	NA	NA
TRpn_102774	3.29345	NA	Saccharum hybrid cultivar R570 clone BAC 261D02 complete sequence	NA	NA	NA	NA
TRpn_102776	-0.262267	0.991982	#N/A	#N/A	#N/A	#N/A	#N/A
TRpn_102778	0.132029	NA	NA	NA	NA	NA	NA
TRpn_102780	0.132071	NA	Zea mays line LH82 transposon Ins2, YZ1 (yz1) gene, YZ1-LH82 allele, complete cds; tRNA-Phe (trnF) gene, complete sequence; retrotransposon Machiavelli Gag and Pol (gag/pol) gene, complete cds; and retrotransposon-like Ozymandias and MITE Gnat1, complete sequence	AT4G23160	NA	GO:0000943	retrotransposon nucleocapsid
TRpn_102781	-0.829419	NA	Triticum aestivum omega gliadin-D1, omega gliadin-D2, omega gliadin-D3, gamma gliadin-D1, delta gliadin-D1, gamma gliadin-D2, gamma gliadin-D3, gamma gliadin-D4, LMW-D1, LMW-D2, LMW-D3, LMW-D6, and LMW-D7 genes, complete cds	AT4G23160	NA	GO:0000943	retrotransposon nucleocapsid
TRpn_102782	1.09381	NA	Zea mays BAC clone CH201-150M20 from chromosome 10, complete sequence	NA	NA	NA	NA
TRpn_102783	-1.37146	NA	Aegilops tauschii chromosome 1Ds prolamin gene locus, complete sequence	NA	NA	NA	NA
TRpn_102784	2.11357	NA	#N/A	#N/A	#N/A	#N/A	#N/A
TRpn_102814	1.83674	NA	NA	NA	NA	NA	NA
TRpn_102849	-1.50538	NA	PREDICTED: Setaria italica serine/threonine-protein kinase SAPK7 (LOC101786757), mRNA	AT1G60940	Serine/threonine-protein kinase SRK2B	GO:0005524	ATP binding
TRpn_102868	1.09365	NA	PREDICTED: Setaria italica lipase (LOC101753899), mRNA	NA	NA	NA	NA
TRpn_10287	-0.549404	NA	PREDICTED: Setaria italica protein disulfide isomerase pTAC5, chloroplastic (LOC101778069), mRNA	AT4G13670	NA	GO:0009535	chloroplast thylakoid membrane
TRpn_102879	-0.828799	NA	Schizachyrium cirratum isolate TK668 chloroplast, complete genome	ATCG01300	50S ribosomal protein L23, chloroplastic	GO:0000311	plastid large ribosomal subunit
TRpn_102887	0.131842	NA	Paspalum vaginatum clone StvSingle_HKZDOCN04I32NZ microsatellite sequence	NA	NA	NA	NA
TRpn_102906	-0.0030205	NA	PREDICTED: Zea mays uncharacterized LOC103638376 (LOC103638376), ncRNA	NA	NA	NA	NA
TRpn_102907	0.132072	NA	PREDICTED: Zea mays uncharacterized LOC103638376 (LOC103638376), ncRNA	NA	NA	NA	NA
TRpn_102943	1.83212	NA	PREDICTED: Setaria italica NAC transcription factor 47 (LOC101777896), mRNA	NA	NA	NA	NA
TRpn_102953	-2.26161	NA	PREDICTED: Setaria italica uncharacterized mitochondrial protein AtMg00810 (LOC106804354), mRNA	NA	NA	NA	NA
TRpn_102990	-2.13351	NA	NA	NA	NA	NA	NA
TRpn_103036	1.09384	NA	NA	NA	NA	NA	NA
TRpn_103065	1.34152	NA	PREDICTED: Panicum hallii protein EARLY RESPONSIVE TO DEHYDRATION 15-like (LOC112876979), transcript variant X2, mRNA	NA	NA	NA	NA
TRpn_103106	1.09374	NA	NA	NA	NA	NA	NA
TRpn_103109	-0.51019	NA	Zea mays clone 327736 hypothetical protein mRNA, complete cds	AT2G40320	Protein trichome birefringence-like 33	GO:0005794	Golgi apparatus
TRpn_10311	-1.45139	0.897394	Oryza grandiglumis clone 77-11 pangrangja MITE element, partial sequence	NA	NA	NA	NA
TRpn_103127	-2.66847	NA	NA	NA	NA	NA	NA
TRpn_103172	-0.844871	NA	PREDICTED: Brachypodium distachyon transcription factor PCL1 (LOC100834697), mRNA	AT5G59570	Transcription factor BOA	GO:0003677	DNA binding
TRpn_103207	0.132012	NA	PREDICTED: Sorghum bicolor ABC transporter G family member 45 (LOC8060558), mRNA	AT1G66950	ABC transporter G family member 39	GO:0005524	ATP binding
TRpn_103225	0.0081776	NA	PREDICTED: Setaria italica 60S ribosomal protein L23 (LOC101785790), mRNA	AT3G04400	60S ribosomal protein L23	GO:0003735	structural constituent of ribosome
TRpn_103242	0.132297	NA	PREDICTED: Sorghum bicolor uncharacterized LOC8073846 (LOC8073846), mRNA	NA	NA	NA	NA
TRpn_103248	1.47513	0.470206	PREDICTED: Zea mays mediator of RNA polymerase II transcription subunit 37f (LOC103641707), mRNA	AT5G28540	Mediator of RNA polymerase II transcription subunit 37a	GO:0006457	protein folding
TRpn_103254	-0.932524	NA	#N/A	#N/A	#N/A	#N/A	#N/A
TRpn_103255	-0.845081	NA	PREDICTED: Setaria italica uncharacterized LOC111257368 (LOC111257368), ncRNA	NA	NA	NA	NA
TRpn_103259	-0.791851	NA	NA	NA	NA	NA	NA
TRpn_103277	1.09372	NA	NA	NA	NA	NA	NA
TRpn_10328	1.09381	NA	NA	NA	NA	NA	NA
TRpn_103328	0.619961	0.763525	PREDICTED: Setaria italica protein ECERIFERUM 1 (LOC101772770), mRNA	NA	NA	NA	NA
TRpn_103334	0.153495	NA	Zea mays putative transposase (Z195D10.1) gene, partial cds; glycyl-tRNA synthetase (Z195D10.2), ornithine carbamoyltransferase (Z195D10.3), putative gag protein (Z195D10.5), putative SET-domain transcriptional regulator (Z195D10.7), putative oxysterol-binding protein (Z195D10.8), putative polyprotein (Z195D10.9), putative oxysterol-binding protein (Z195D10.10), putative gag-pol polyprotein (Z195…	NA	NA	NA	NA
TRpn_103335	-1.91026	NA	NA	NA	NA	NA	NA
TRpn_103377	0.131967	NA	PREDICTED: Setaria italica long chain acyl-CoA synthetase 2 (LOC101763750), mRNA	NA	NA	NA	NA
TRpn_103384	0.132136	NA	NA	NA	NA	NA	NA
TRpn_103399	2.61231	NA	PREDICTED: Setaria italica uncharacterized LOC101764748 (LOC101764748), mRNA	NA	NA	NA	NA
TRpn_1034	0.131864	NA	NA	NA	NA	NA	NA
TRpn_103408	0.13205	NA	PREDICTED: Setaria italica uncharacterized acetyltransferase At3g50280 (LOC101774571), misc_RNA	AT5G01210	NA	GO:0016740	transferase activity
TRpn_103436	-2.61377	NA	PREDICTED: Sorghum bicolor glycine-rich RNA-binding protein 2 (LOC110435783), mRNA	AT2G21660	Glycine-rich RNA-binding protein 7	GO:0003723	RNA binding
TRpn_10348	0.131909	NA	Paspalum vaginatum clone StvCtg_02515 microsatellite sequence	NA	NA	NA	NA
TRpn_103483	-3.68065	NA	PREDICTED: Sorghum bicolor polyubiquitin (LOC110430698), transcript variant X1, mRNA	AT4G05050	Polyubiquitin 11	GO:0006464	cellular protein modification process
TRpn_103486	-0.845222	NA	PREDICTED: Zea mays probable LRR receptor-like serine/threonine-protein kinase At2g16250 (LOC103631924), mRNA	AT2G16250	Probable LRR receptor-like serine/threonine-protein kinase At2g16250	GO:0004674	protein serine/threonine kinase activity
TRpn_103512	1.83232	NA	Panicum virgatum clone PV_ABa006-H10, complete sequence	NA	NA	NA	NA
TRpn_10353	-1.48875	NA	PREDICTED: Panicum hallii uncharacterized mitochondrial protein AtMg00810-like (LOC112876007), mRNA	ATMG00810	Uncharacterized mitochondrial protein AtMg00810	GO:0000943	retrotransposon nucleocapsid
TRpn_103538	0.131971	NA	Zea mays Temperature-induced lipocalin-1 (pco144549(705)), mRNA<>Zea mays full-length cDNA clone ZM_BFc0048B23 mRNA, complete cds	AT5G58070	Temperature-induced lipocalin-1	GO:0005215	transporter activity
TRpn_103559	1.90481	NA	PREDICTED: Sorghum bicolor phospholipase D beta 1 (LOC8085735), mRNA	AT2G42010	Phospholipase D beta 1	GO:0004630	phospholipase D activity
TRpn_103586	1.86325	NA	PREDICTED: Sorghum bicolor oligopeptide transporter 7 (LOC8069032), mRNA	AT4G10770	Oligopeptide transporter 7	GO:0016021	integral to membrane
TRpn_103602	2.62475	NA	PREDICTED: Sorghum bicolor probable inositol oxygenase (LOC110431002), mRNA	AT5G56640	Inositol oxygenase 5	GO:0005737	cytoplasm
TRpn_103621	-0.421203	NA	Saccharum hybrid cultivar R570 clone BAC 009G16 complete sequence	NA	NA	NA	NA
TRpn_103635	-0.935375	0.761547	PREDICTED: Setaria italica PHD finger protein At1g33420 (LOC101784208), mRNA	AT1G33420	PHD finger protein At1g33420	GO:0003677	DNA binding
TRpn_103647	1.09338	NA	PREDICTED: Zea mays 14-dihydroxy-2-naphthoyl-CoA thioesterase 1 (LOC100383169), transcript variant X1, mRNA	AT1G48320	1,4-dihydroxy-2-naphthoyl-CoA thioesterase 1	GO:0016788	hydrolase activity, acting on ester bonds
TRpn_103669	0.131803	NA	NA	NA	NA	NA	NA
TRpn_103686	1.93784	NA	#N/A	#N/A	#N/A	#N/A	#N/A
TRpn_103691	1.09353	NA	PREDICTED: Sorghum bicolor uncharacterized LOC8068774 (LOC8068774), mRNA	NA	NA	NA	NA
TRpn_103736	0.131899	0.991982	#N/A	#N/A	#N/A	#N/A	#N/A
TRpn_103760	0.131924	NA	Saccharum hybrid cultivar R570 clone BAC 013P09 complete sequence	AT2G04520	NA	GO:0003743	translation initiation factor activity
TRpn_103762	2.62538	NA	NA	NA	NA	NA	NA
TRpn_10381	0.132022	NA	PREDICTED: Zea mays uncharacterized mitochondrial protein AtMg00810-like (LOC109944816), mRNA	NA	NA	NA	NA
TRpn_103817	-0.91802	NA	NA	NA	NA	NA	NA
TRpn_103825	2.29151	NA	NA	NA	NA	NA	NA
TRpn_103832	1.09383	NA	PREDICTED: Oryza brachyantha anthocyanidin 3-O-glucosyltransferase 2-like (LOC102719310), mRNA	NA	NA	NA	NA
TRpn_103839	0.131956	NA	PREDICTED: Setaria italica betaine aldehyde dehydrogenase 1 (LOC101753329), mRNA	NA	NA	NA	NA
TRpn_103846	1.09347	NA	PREDICTED: Panicum hallii uncharacterized LOC112903149 (LOC112903149), transcript variant X2, mRNA	NA	NA	NA	NA
TRpn_103848	0.156722	NA	NA	NA	NA	NA	NA
TRpn_103878	0.131993	NA	PREDICTED: Sorghum bicolor mediator of RNA polymerase II transcription subunit 25 (LOC110432905), transcript variant X2, mRNA	NA	NA	NA	NA
TRpn_103891	-0.803733	NA	Cenchrus purpureus cultivar Huanan cinnamoyl-CoA reductase (CCR) gene, complete cds	NA	NA	NA	NA
TRpn_103909	0.132145	NA	NA	NA	NA	NA	NA
TRpn_103911	0.77345	NA	PREDICTED: Setaria italica 17.9 kDa class I heat shock protein (LOC101773099), mRNA	AT3G46230	17.4 kDa class I heat shock protein	GO:0005737	cytoplasm
TRpn_103943	-0.372762	0.991982	PREDICTED: Zea mays uncharacterized LOC109944040 (LOC109944040), mRNA	NA	NA	NA	NA
TRpn_103946	1.09378	NA	NA	NA	NA	NA	NA
TRpn_103949	0.131899	NA	PREDICTED: Sorghum bicolor protein YLS3-like (LOC110430912), mRNA	NA	NA	NA	NA
TRpn_10395	-0.839996	NA	NA	NA	NA	NA	NA
TRpn_103959	0.131961	NA	Sorghum bicolor S-adenosylmethionine decarboxylase 3 (SAMDC3) mRNA, complete cds	AT3G25570	S-adenosylmethionine decarboxylase proenzyme 3	GO:0004014	adenosylmethionine decarboxylase activity
TRpn_103962	2.11366	NA	PREDICTED: Panicum hallii rho GDP-dissociation inhibitor 1-like (LOC112889194), mRNA	AT3G07880	Rho GDP-dissociation inhibitor 1	GO:0005094	Rho GDP-dissociation inhibitor activity
TRpn_103971	0.13216	NA	NA	NA	NA	NA	NA
TRpn_103992	-1.91016	NA	PREDICTED: Setaria italica AT-rich interactive domain-containing protein 5 (LOC101779773), mRNA	AT2G17410	AT-rich interactive domain-containing protein 3	GO:0003677	DNA binding
TRpn_103996	0.131698	NA	NA	NA	NA	NA	NA
TRpn_104007	2.15021	NA	PREDICTED: Panicum hallii 40S ribosomal protein S25-4 (LOC112880280), mRNA	AT2G21580	40S ribosomal protein S25-2	GO:0003735	structural constituent of ribosome
TRpn_104049	-2.79894	NA	Oryza sativa Japonica Group cultivar Nipponbare chromosome 11 clone OSJNBb0058H17, complete sequence	NA	NA	NA	NA
TRpn_104050	-0.471154	NA	Oryza sativa Indica Group cultivar Shuhui498 chromosome 2 sequence	NA	NA	NA	NA
TRpn_104082	3.71302	NA	Panicum virgatum caffeic acid 3-O-methyltransferase (COMT) mRNA, complete cds	AT5G54160	Flavone 3'-O-methyltransferase 1	GO:0017096	acetylserotonin O-methyltransferase activity
TRpn_104083	0.128266	NA	PREDICTED: Panicum hallii uncharacterized LOC112888919 (LOC112888919), mRNA	NA	NA	NA	NA
TRpn_104107	0.131905	NA	PREDICTED: Sorghum bicolor protein REVEILLE 8 (LOC8059124), mRNA	NA	NA	NA	NA
TRpn_104126	1.09332	NA	PREDICTED: Panicum hallii copper chaperone for superoxide dismutase, chloroplastic (LOC112899382), mRNA	AT1G12520	Copper chaperone for superoxide dismutase, chloroplastic/cytosolic	GO:0005829	cytosol
TRpn_104134	-0.00935081	NA	PREDICTED: Panicum hallii probable mediator of RNA polymerase II transcription subunit 37c (LOC112884556), mRNA	AT3G12580	Probable mediator of RNA polymerase II transcription subunit 37c	GO:0005634	nucleus
TRpn_104140	-5.10408	0.716977	NA	NA	NA	NA	NA
TRpn_104152	3.00303	NA	PREDICTED: Setaria italica transcription factor MYB44 (LOC101773924), mRNA	AT3G50060	NA	GO:0003677	DNA binding
TRpn_104159	0.132249	NA	NA	NA	NA	NA	NA
TRpn_10420	-1.84286	0.764389	NA	NA	NA	NA	NA
TRpn_104202	1.09337	NA	NA	NA	NA	NA	NA
TRpn_104204	-2.24998	NA	PREDICTED: Zea mays small nucleolar RNA snoR138 (LOC111589476), ncRNA	NA	NA	NA	NA
TRpn_104219	0.132235	NA	NA	NA	NA	NA	NA
TRpn_104229	0.132048	NA	PREDICTED: Panicum hallii tetraketide alpha-pyrone reductase 2 (LOC112891399), mRNA	AT1G68540	Tetraketide alpha-pyrone reductase 2	GO:0003824	catalytic activity
TRpn_104268	-0.967226	NA	Zea mays Glutathione transferase III(b) (gst3b), mRNA	AT3G62760	Glutathione S-transferase F13	GO:0004364	glutathione transferase activity
TRpn_10432	-2.64835	0.330177	PREDICTED: Sorghum bicolor serine carboxypeptidase-like 50 (LOC8064741), mRNA	AT1G15000	Serine carboxypeptidase-like 50	GO:0004185	serine-type carboxypeptidase activity
TRpn_10433	-1.12989	0.938568	NA	NA	NA	NA	NA
TRpn_10434	-0.656798	0.991982	#N/A	#N/A	#N/A	#N/A	#N/A
TRpn_10435	4.8203	0.248559	NA	NA	NA	NA	NA
TRpn_10436	1.56665	0.950729	NA	NA	NA	NA	NA
TRpn_104365	0.132062	NA	NA	NA	NA	NA	NA
TRpn_104391	0.131912	NA	PREDICTED: Panicum hallii aspartic proteinase NANA, chloroplast-like (LOC112883859), mRNA	NA	NA	NA	NA
TRpn_104400	0.132062	NA	PREDICTED: Sorghum bicolor DNA repair protein RAD51 homolog 4 (LOC8073101), transcript variant X3, mRNA	NA	NA	NA	NA
TRpn_104417	1.78949	NA	Sorghum bicolor phytochelatin synthetase-like protein 1, phytochelatin synthetase-like protein 2, and cytochrome b5 (Cyb5) genes, complete cds; and MADS box protein AGLG1 (Aglg1) gene, partial cds	AT5G60920	Protein COBRA	GO:0003674	molecular_function
TRpn_10443	0.131956	NA	PREDICTED: Setaria italica fasciclin-like arabinogalactan protein 7 (LOC101774013), mRNA	AT2G04780	Fasciclin-like arabinogalactan protein 7	GO:0031225	anchored to membrane
TRpn_104438	-0.0692733	0.991982	PREDICTED: Setaria italica uncharacterized LOC101756602 (LOC101756602), mRNA	NA	NA	NA	NA
TRpn_104439	2.76239	NA	PREDICTED: Sorghum bicolor uncharacterized LOC8083947 (LOC8083947), mRNA	NA	NA	NA	NA
TRpn_104464	-3.40823	NA	NA	NA	NA	NA	NA
TRpn_104480	0.13193	NA	PREDICTED: Panicum hallii uncharacterized protein At2g23090-like (LOC112880158), mRNA	AT2G23090	Uncharacterized protein At2g23090	GO:0003674	molecular_function
TRpn_104484	-0.562968	0.95151	Oryza sativa Indica Group cultivar Shuhui498 chromosome 6 sequence	AT4G23160	NA	GO:0000943	retrotransposon nucleocapsid
TRpn_104501	-0.992303	NA	PREDICTED: Sorghum bicolor protein translation factor SUI1 homolog (LOC110432939), mRNA	AT1G54290	Protein translation factor SUI1 homolog 2	GO:0003743	translation initiation factor activity
TRpn_104508	0.131932	NA	Zea mays Polyketide cyclase/dehydrase and lipid transport superfamily protein (LOC100273389), mRNA<>Zea mays full-length cDNA clone ZM_BFc0166B09 mRNA, complete cds	NA	NA	NA	NA
TRpn_104522	0.131956	NA	PREDICTED: Panicum hallii protein DETOXIFICATION 27-like (LOC112896453), mRNA	AT5G65380	Protein DETOXIFICATION 27	GO:0005215	transporter activity
TRpn_104549	1.95093	NA	Panicum virgatum clone PV_ABa051-D05, complete sequence	NA	NA	NA	NA
TRpn_10455	-0.99232	NA	Saccharum hybrid cultivar SP80-3280 isolate Shy3280Sca055 genomic sequence	NA	NA	NA	NA
TRpn_10463	0.131922	NA	NA	NA	NA	NA	NA
TRpn_104634	1.83237	NA	PREDICTED: Brachypodium distachyon transcription factor PCL1 (LOC100834697), mRNA	AT5G59570	Transcription factor BOA	GO:0003677	DNA binding
TRpn_104663	-0.845267	NA	PREDICTED: Panicum hallii 7-deoxyloganetin glucosyltransferase-like (LOC112879057), mRNA	AT1G22370	UDP-glycosyltransferase 85A5	GO:0016757	transferase activity, transferring glycosyl groups
TRpn_104689	5.57118	0.0602118	NA	NA	NA	NA	NA
TRpn_104691	-1.7942	NA	#N/A	#N/A	#N/A	#N/A	#N/A
TRpn_104694	0.122809	NA	NA	NA	NA	NA	NA
TRpn_104700	1.83229	NA	PREDICTED: Setaria italica kinesin-like protein KIN-7D, chloroplastic (LOC101767502), mRNA	AT3G12020	Kinesin-like protein KIN-7K, chloroplastic	GO:0003777	microtubule motor activity
TRpn_104706	0.132175	NA	PREDICTED: Panicum hallii IAA-amino acid hydrolase ILR1-like 6 (LOC112890123), mRNA	AT1G44350	IAA-amino acid hydrolase ILR1-like 6	GO:0006508	proteolysis
TRpn_104707	0.132055	NA	NA	NA	NA	NA	NA
TRpn_104731	-0.982758	NA	NA	NA	NA	NA	NA
TRpn_104739	0.132187	NA	NA	NA	NA	NA	NA
TRpn_104746	1.88015	NA	NA	NA	NA	NA	NA
TRpn_104747	-0.233787	0.953684	Paspalum vaginatum clone Sp4 hypothetical protein mRNA, partial cds	AT1G11260	Sugar transport protein 1	GO:0005351	sugar:hydrogen symporter activity
TRpn_104753	0.680418	0.912934	PREDICTED: Sorghum bicolor uncharacterized LOC8062897 (LOC8062897), mRNA	AT2G36290	NA	GO:0016787	hydrolase activity
TRpn_10476	1.39036	NA	PREDICTED: Panicum hallii U4 spliceosomal RNA (LOC112879164), ncRNA	NA	NA	NA	NA
TRpn_104774	0.13189	NA	PREDICTED: Sorghum bicolor PHD finger protein ALFIN-LIKE 8 (LOC8057148), mRNA	NA	NA	NA	NA
TRpn_104783	0.131641	NA	NA	NA	NA	NA	NA
TRpn_104821	-1.84728	NA	PREDICTED: Setaria italica cytochrome P450 709B2 (LOC101784849), mRNA	AT2G46950	Cytochrome P450 709B2	GO:0019825	oxygen binding
TRpn_104831	0.131836	NA	NA	NA	NA	NA	NA
TRpn_104844	1.03624	NA	PREDICTED: Panicum hallii F-box protein SKIP24 (LOC112892988), transcript variant X1, mRNA	AT1G08710	F-box protein SKIP24	NA	NA
TRpn_104855	-3.1733	NA	PREDICTED: Sorghum bicolor polyubiquitin (LOC8076096), transcript variant X2, mRNA	AT4G05050	Polyubiquitin 11	GO:0006464	cellular protein modification process
TRpn_104856	1.09362	NA	Panicum virgatum ubiquitin 2 gene, complete cds	AT4G05050	Polyubiquitin 11	GO:0006464	cellular protein modification process
TRpn_104927	0.132142	NA	NA	NA	NA	NA	NA
TRpn_104939	1.83232	NA	NA	NA	NA	NA	NA
TRpn_104970	0.131932	NA	PREDICTED: Setaria italica serine/threonine-protein kinase SAPK5 (LOC101756577), transcript variant X1, mRNA	AT5G08590	Serine/threonine-protein kinase SRK2G	GO:0004672	protein kinase activity
TRpn_10500	-0.957627	NA	NA	NA	NA	NA	NA
TRpn_105006	1.09365	NA	PREDICTED: Setaria italica ubiquitin-60S ribosomal protein L40-2 (LOC101764465), mRNA	AT3G52590	Ubiquitin-60S ribosomal protein L40-1	GO:0005840	ribosome
TRpn_105035	1.09367	NA	NA	NA	NA	NA	NA
TRpn_105036	1.00678	NA	NA	NA	NA	NA	NA
TRpn_105071	1.09369	NA	PREDICTED: Setaria italica keratin-3, type I cytoskeletal 51 kDa-like (LOC101760002), mRNA	NA	NA	NA	NA
TRpn_105072	0.147525	NA	PREDICTED: Panicum hallii salt stress root protein RS1-like (LOC112892289), transcript variant X2, mRNA	AT4G20260	Plasma membrane-associated cation-binding protein 1	GO:0005886	plasma membrane
TRpn_105082	0.131721	NA	NA	NA	NA	NA	NA
TRpn_105094	1.09336	NA	PREDICTED: Sorghum bicolor xyloglucan endotransglycosylase/hydrolase protein 8 (LOC8072980), mRNA	AT3G23730	Probable xyloglucan endotransglucosylase/hydrolase protein 16	GO:0005618	cell wall
TRpn_10510	0.0311458	0.991982	Saccharum hybrid cultivar R570 clone BAC 082J13 complete sequence	NA	NA	NA	NA
TRpn_105110	1.83228	NA	Tripsacum dactyloides cultivar Pete mitochondrion, complete genome	NA	NA	NA	NA
TRpn_10512	-3.22418	NA	NA	NA	NA	NA	NA
TRpn_105157	0.131705	NA	PREDICTED: Zea mays pollen receptor-like kinase 3 (LOC103637935), mRNA	NA	NA	NA	NA
TRpn_105161	0.330891	0.959999	Zea mays clone 246028 mRNA sequence	NA	NA	NA	NA
TRpn_105191	-1.42251	NA	PREDICTED: Oryza sativa Japonica Group cysteine-rich receptor-like protein kinase 10 (LOC9270112), mRNA	AT4G21390	G-type lectin S-receptor-like serine/threonine-protein kinase B120	GO:0004672	protein kinase activity
TRpn_105192	-2.32414	NA	NA	NA	NA	NA	NA
TRpn_105193	-1.85373	NA	NA	NA	NA	NA	NA
TRpn_10523	-0.784102	NA	Hordeum vulgare subsp. vulgare mRNA for predicted protein, complete cds, clone: NIASHv1130N12	NA	NA	NA	NA
TRpn_105245	-1.11968	NA	PREDICTED: Zea mays uncharacterized LOC109944040 (LOC109944040), mRNA	NA	NA	NA	NA
TRpn_105246	-0.113614	NA	PREDICTED: Zea mays uncharacterized LOC109944040 (LOC109944040), mRNA	NA	NA	NA	NA
TRpn_10526	-2.45088	NA	Zea mays full-length cDNA clone ZM_BFb0345O11 mRNA, complete cds	AT1G29420	Auxin-responsive protein SAUR61	GO:0003674	molecular_function
TRpn_105262	0.132048	NA	PREDICTED: Setaria italica dual specificity protein phosphatase 12 (LOC101786933), mRNA	NA	NA	NA	NA
TRpn_105264	0.13107	NA	PREDICTED: Sorghum bicolor mitochondrial carnitine/acylcarnitine carrier-like protein (LOC8055150), mRNA	AT5G46800	Mitochondrial carnitine/acylcarnitine carrier-like protein	GO:0005743	mitochondrial inner membrane
TRpn_10528	-1.37004	0.663674	PREDICTED: Sorghum bicolor chorismate mutase 2 (LOC8080609), mRNA	AT5G10870	Chorismate mutase 2	GO:0046417	chorismate metabolic process
TRpn_10529	-1.49449	NA	PREDICTED: Panicum hallii uncharacterized LOC112874593 (LOC112874593), mRNA	NA	NA	NA	NA
TRpn_10531	0.131925	NA	PREDICTED: Zea mays Protein SUPPRESSOR OF MAX2 1 (LOC103653403), mRNA	NA	NA	NA	NA
TRpn_105329	0.131973	NA	PREDICTED: Sorghum bicolor PXMP2/4 family protein 4 (LOC8067193), mRNA	AT4G33905	NA	GO:0005778	peroxisomal membrane
TRpn_105344	-0.860087	NA	PREDICTED: Panicum hallii L-type lectin-domain containing receptor kinase VIII.2-like (LOC112885053), mRNA	NA	NA	NA	NA
TRpn_105353	-0.840278	NA	PREDICTED: Setaria italica stem-specific protein TSJT1 (LOC101773046), mRNA	AT5G19140	NA	GO:0009733	response to auxin stimulus
TRpn_105355	-0.275941	0.935929	PREDICTED: Setaria italica gem-associated protein 2-like (LOC101753888), mRNA	NA	NA	NA	NA
TRpn_105358	1.0938	NA	NA	NA	NA	NA	NA
TRpn_10538	0.131808	NA	NA	NA	NA	NA	NA
TRpn_105387	0.131898	NA	PREDICTED: Setaria italica PRA1 family protein B2 (LOC101784950), mRNA	NA	NA	NA	NA
TRpn_105388	0.0833024	0.991982	PREDICTED: Setaria italica PRA1 family protein B2 (LOC101784950), mRNA	NA	NA	NA	NA
TRpn_105401	1.09342	NA	NA	NA	NA	NA	NA
TRpn_10546	-0.416915	0.933265	PREDICTED: Panicum hallii uncharacterized LOC112884775 (LOC112884775), mRNA	NA	NA	NA	NA
TRpn_1055	0.131997	NA	PREDICTED: Panicum hallii L-type lectin-domain containing receptor kinase IX.1-like (LOC112886695), mRNA	AT5G10530	L-type lectin-domain containing receptor kinase IX.1	GO:0005524	ATP binding
TRpn_10550	-0.942329	NA	PREDICTED: Oryza sativa Japonica Group indole-2-monooxygenase (LOC4344451), mRNA	NA	NA	NA	NA
TRpn_105509	-0.948452	NA	NA	NA	NA	NA	NA
TRpn_105524	0.132083	NA	PREDICTED: Setaria italica heavy metal-associated isoprenylated plant protein 6 (LOC101753240), mRNA	NA	NA	NA	NA
TRpn_105544	-3.36451	NA	PREDICTED: Sorghum bicolor uncharacterized LOC8055879 (LOC8055879), mRNA	NA	NA	NA	NA
TRpn_105563	0.132008	NA	#N/A	#N/A	#N/A	#N/A	#N/A
TRpn_105576	-1.89727	NA	NA	NA	NA	NA	NA
TRpn_105577	-1.85857	NA	PREDICTED: Panicum hallii DIMBOA UDP-glucosyltransferase BX8-like (LOC112882908), mRNA	AT3G46670	UDP-glycosyltransferase 76E11	GO:0008194	UDP-glycosyltransferase activity
TRpn_10561	-0.964344	NA	NA	NA	NA	NA	NA
TRpn_105618	2.33487	3.58021e-07	PREDICTED: Sorghum bicolor mediator of RNA polymerase II transcription subunit 25 (LOC110432905), transcript variant X2, mRNA	NA	NA	NA	NA
TRpn_105619	-0.0306096	NA	PREDICTED: Sorghum bicolor tetraketide alpha-pyrone reductase 1 (LOC8055885), mRNA	AT4G35420	Tetraketide alpha-pyrone reductase 1	GO:0050662	coenzyme binding
TRpn_105629	-0.940439	NA	NA	NA	NA	NA	NA
TRpn_10565	-1.49346	0.959999	PREDICTED: Panicum hallii protein unc-13 homolog (LOC112875266), mRNA	AT1G04470	NA	GO:0003674	molecular_function
TRpn_105668	-1.42694	NA	NA	AT4G23160	NA	GO:0000943	retrotransposon nucleocapsid
TRpn_105684	-3.1822	NA	PREDICTED: Panicum hallii histone H1-like (LOC112877641), mRNA	NA	NA	NA	NA
TRpn_105694	0.131805	NA	NA	NA	NA	NA	NA
TRpn_105700	-1.6958	NA	PREDICTED: Setaria italica protein EARLY RESPONSIVE TO DEHYDRATION 15 (LOC101784713), mRNA	NA	NA	NA	NA
TRpn_105717	2.06316	0.21061	PREDICTED: Setaria italica uncharacterized LOC101763691 (LOC101763691), mRNA	NA	NA	NA	NA
TRpn_105718	2.32049	0.000930127	PREDICTED: Setaria italica uncharacterized LOC101763691 (LOC101763691), mRNA	NA	NA	NA	NA
TRpn_10574	-2.07222	NA	NA	NA	NA	NA	NA
TRpn_105790	-0.924244	0.991923	PREDICTED: Setaria italica protein PFC0760c-like (LOC101771870), mRNA	NA	NA	NA	NA
TRpn_105848	0.132099	NA	PREDICTED: Sorghum bicolor gibberellin 20 oxidase 1-B (LOC8060704), mRNA	NA	NA	NA	NA
TRpn_105856	-2.44795	0.835696	PREDICTED: Aegilops tauschii subsp. tauschii receptor-like protein kinase FERONIA (LOC109775640), mRNA	NA	NA	NA	NA
TRpn_105857	0.63319	0.96362	PREDICTED: Aegilops tauschii subsp. tauschii receptor-like protein kinase FERONIA (LOC109775640), mRNA	NA	NA	NA	NA
TRpn_105863	0.989324	NA	Tripsacum dactyloides cultivar Pete mitochondrion, complete genome	NA	NA	NA	NA
TRpn_105869	-1.90505	NA	Oryza sativa Indica Group cultivar Shuhui498 chromosome 3 sequence	AT4G23160	NA	GO:0000943	retrotransposon nucleocapsid
TRpn_105870	0.763897	NA	PREDICTED: Setaria italica uncharacterized mitochondrial protein AtMg00810-like (LOC106804512), mRNA	ATMG00810	Uncharacterized mitochondrial protein AtMg00810	GO:0000943	retrotransposon nucleocapsid
TRpn_105881	1.09365	NA	PREDICTED: Panicum hallii probable carboxylesterase 18 (LOC112903479), mRNA	NA	NA	NA	NA
TRpn_105889	-0.00671428	NA	PREDICTED: Setaria italica transcription factor MYB4 (LOC101759861), mRNA	NA	NA	NA	NA
TRpn_105906	-0.992058	NA	NA	NA	NA	NA	NA
TRpn_105907	-0.962136	0.859635	Saccharum hybrid cultivar R570 retrotransposons LTR Gypsy Tat6 Sh043C15_te00002, LTR Gypsy Sh043C15_te00005 SOlO, LTR Gypsy Tat1 Sh043C15_te00010, LTR Gypsy Sh043C15_te00018 SOLO, and LTR Gypsy Sh043C15_te00020, putative DNA primase small subunit (Sh043C15_g0210) pseudogene, retrotransposon LTR Copia Ale Sh043C15_te00030, DNA transposon MuDR Sh043C15_te00035, Sh043C15_g0280 gene, non-LTR retrotra…	NA	NA	NA	NA
TRpn_105917	0.132146	NA	PREDICTED: Sorghum bicolor 16.0 kDa heat shock protein, peroxisomal (LOC8065737), mRNA	AT5G37670	15.7 kDa heat shock protein, peroxisomal	GO:0009408	response to heat
TRpn_10594	0.0838256	0.991982	Paspalum vaginatum clone StvCtg_08683 microsatellite sequence	NA	NA	NA	NA
TRpn_105951	-0.604768	NA	PREDICTED: Setaria italica B2 protein (LOC101778017), transcript variant X1, mRNA	NA	NA	NA	NA
TRpn_105969	2.62884	NA	PREDICTED: Setaria italica protein tesmin/TSO1-like CXC 7 (LOC101772402), mRNA	AT4G14770	Protein tesmin/TSO1-like CXC 2	GO:0003700	sequence-specific DNA binding transcription factor activity
TRpn_106032	2.52155	0.592226	PREDICTED: Panicum hallii ent-isokaurene C2/C3-hydroxylase-like (LOC112877245), mRNA	AT5G42590	Cytochrome P450 71A16	GO:0005506	iron ion binding
TRpn_106047	0.584917	NA	PREDICTED: Sorghum bicolor transcription factor DIVARICATA (LOC8072504), mRNA	NA	NA	NA	NA
TRpn_106054	0.631441	NA	NA	NA	NA	NA	NA
TRpn_106060	2.10866	NA	NA	NA	NA	NA	NA
TRpn_106061	0.132014	NA	Paspalum vaginatum PvMET1 mRNA for metallothioneine, complete cds	NA	NA	NA	NA
TRpn_106099	0.316269	NA	Saccharum hybrid cultivar R570 clone BAC 013P09 complete sequence	AT2G04520	NA	GO:0003743	translation initiation factor activity
TRpn_106126	1.01444	NA	NA	NA	NA	NA	NA
TRpn_106143	-1.37688	NA	PREDICTED: Setaria italica aquaporin PIP1-2 (LOC101768034), mRNA	AT4G00430	Probable aquaporin PIP1-4	GO:0015250	water channel activity
TRpn_106188	-5.54152	NA	NA	NA	NA	NA	NA
TRpn_1062	0.131896	NA	Zea mays clone 221697 mRNA sequence	NA	NA	NA	NA
TRpn_106210	0.131962	NA	PREDICTED: Setaria italica mitochondrial carnitine/acylcarnitine carrier-like protein (LOC101776743), transcript variant X1, mRNA	AT5G46800	Mitochondrial carnitine/acylcarnitine carrier-like protein	GO:0005743	mitochondrial inner membrane
TRpn_106242	1.09365	NA	PREDICTED: Sorghum bicolor probable serine/threonine-protein kinase At1g01540 (LOC8062613), transcript variant X2, mRNA	AT1G01540	Probable serine/threonine-protein kinase At1g01540	GO:0004674	protein serine/threonine kinase activity
TRpn_106247	0.132054	NA	Panicum virgatum cultivar Alamo phenylalanine/tyrosine ammonia-lyase 1 (PAL1) mRNA, complete cds	AT2G37040	Phenylalanine ammonia-lyase 1	GO:0005737	cytoplasm
TRpn_106251	1.56843	NA	Hordeum vulgare subsp. vulgare mitochondrial DNA, complete sequence, strain: HarunaNijo	NA	NA	NA	NA
TRpn_106257	0.131988	NA	PREDICTED: Sorghum bicolor uncharacterized LOC8055879 (LOC8055879), mRNA	NA	NA	NA	NA
TRpn_10627	-2.78754	NA	NA	NA	NA	NA	NA
TRpn_10628	-0.992206	NA	PREDICTED: Panicum hallii pentatricopeptide repeat-containing protein At5g48730, chloroplastic (LOC112888891), mRNA	AT5G48730	Pentatricopeptide repeat-containing protein At5g48730, chloroplastic	GO:0008150	biological_process
TRpn_106285	3.02968	0.422386	NA	NA	NA	NA	NA
TRpn_106287	-0.0563715	0.991982	PREDICTED: Sorghum bicolor protein ABHD17C (LOC8068039), mRNA	AT5G38220	NA	GO:0008150	biological_process
TRpn_106325	0.132245	NA	Paspalum vaginatum clone StvCtg_00127 microsatellite sequence	NA	NA	NA	NA
TRpn_106326	0.132342	NA	NA	NA	NA	NA	NA
TRpn_106328	1.00551	NA	PREDICTED: Setaria italica pentatricopeptide repeat-containing protein At5g57250, mitochondrial (LOC101770054), transcript variant X2, mRNA	NA	NA	NA	NA
TRpn_106329	-1.12813	0.863379	PREDICTED: Setaria italica pentatricopeptide repeat-containing protein At5g57250, mitochondrial (LOC101770054), transcript variant X2, mRNA	AT2G18150	Peroxidase 15	GO:0004601	peroxidase activity
TRpn_106343	-0.948942	NA	PREDICTED: Sorghum bicolor beta-glucosidase BoGH3B-like (LOC110437359), transcript variant X1, mRNA	AT5G20950	NA	GO:0004553	hydrolase activity, hydrolyzing O-glycosyl compounds
TRpn_106356	0.131952	NA	PREDICTED: Sorghum bicolor uncharacterized WD repeat-containing protein C2A9.03 (LOC8080108), transcript variant X4, mRNA	AT1G36070	NA	GO:0003674	molecular_function
TRpn_106372	2.97496	NA	NA	NA	NA	NA	NA
TRpn_106373	0.862513	0.602181	Saccharum officinarum clone LA33C13, complete sequence	NA	NA	NA	NA
TRpn_106403	1.09369	NA	NA	NA	NA	NA	NA
TRpn_106416	0.131993	NA	PREDICTED: Sorghum bicolor mucin-19 (LOC8060907), transcript variant X2, mRNA	NA	NA	NA	NA
TRpn_106419	2.14807	NA	PREDICTED: Sorghum bicolor PTI1-like tyrosine-protein kinase 1 (LOC8060180), mRNA	AT3G59350	PTI1-like tyrosine-protein kinase 3	GO:0004713	protein tyrosine kinase activity
TRpn_106425	-0.83042	NA	NA	NA	NA	NA	NA
TRpn_106454	0.149634	NA	PREDICTED: Sorghum bicolor protein EARLY RESPONSIVE TO DEHYDRATION 15-like (LOC110431599), mRNA	NA	NA	NA	NA
TRpn_106467	0.132056	NA	Zea mays Heavy metal transport/detoxification superfamily protein (LOC107403160), mRNA	NA	NA	NA	NA
TRpn_106495	0.131782	NA	Oryza sativa Indica Group cultivar Shuhui498 chromosome 5 sequence	NA	NA	NA	NA
TRpn_106497	-3.07982	NA	PREDICTED: Setaria italica uncharacterized mitochondrial protein AtMg00810-like (LOC106804512), mRNA	ATMG00810	Uncharacterized mitochondrial protein AtMg00810	GO:0000943	retrotransposon nucleocapsid
TRpn_106518	-0.361223	NA	NA	NA	NA	NA	NA
TRpn_106519	0.131635	NA	NA	NA	NA	NA	NA
TRpn_10654	-0.927807	NA	NA	NA	NA	NA	NA
TRpn_106543	1.0934	NA	Zea mays uncharacterized LOC100274065 (LOC100274065), mRNA	NA	NA	NA	NA
TRpn_106544	1.09353	NA	PREDICTED: Setaria italica histone H2A (LOC101768818), mRNA	AT5G02560	Probable histone H2A.4	GO:0000786	nucleosome
TRpn_106547	-0.0304542	NA	PREDICTED: Sorghum bicolor stress-associated endoplasmic reticulum protein 2 (LOC8079152), mRNA	NA	NA	NA	NA
TRpn_106566	-1.59303	NA	PREDICTED: Setaria italica protein RNA-directed DNA methylation 3 (LOC101762347), mRNA	NA	NA	NA	NA
TRpn_106569	-7.1836	0.00105802	PREDICTED: Zea mays cinnamoyl-CoA reductase 1 (LOC103654125), transcript variant X2, mRNA	AT1G15950	Cinnamoyl-CoA reductase 1	GO:0003824	catalytic activity
TRpn_106578	0.131857	NA	PREDICTED: Panicum hallii NADH dehydrogenase [ubiquinone] 1 beta subcomplex subunit 7 (LOC112878047), transcript variant X1, mRNA	AT2G02050	NADH dehydrogenase [ubiquinone] 1 beta subcomplex subunit 7	GO:0005758	mitochondrial intermembrane space
TRpn_106589	-1.50541	NA	PREDICTED: Setaria italica V-type proton ATPase subunit G 1 (LOC101756411), mRNA	AT3G01390	V-type proton ATPase subunit G1	GO:0000325	plant-type vacuole
TRpn_106607	0.935909	0.912934	PREDICTED: Setaria italica choline transporter protein 1 (LOC101773287), transcript variant X2, mRNA	NA	NA	NA	NA
TRpn_106620	3.35174	NA	PREDICTED: Panicum hallii phosphoinositide phospholipase C 2-like (LOC112882347), mRNA	AT3G08510	Phosphoinositide phospholipase C 2	GO:0004435	phosphatidylinositol phospholipase C activity
TRpn_106662	0.131656	NA	PREDICTED: Setaria italica beta-amylase 2, chloroplastic (LOC101778130), mRNA	AT3G23920	Beta-amylase 1, chloroplastic	GO:0009507	chloroplast
TRpn_106665	0.132032	NA	NA	NA	NA	NA	NA
TRpn_106667	-0.460703	NA	PREDICTED: Setaria italica uncharacterized LOC101775127 (LOC101775127), mRNA	NA	NA	NA	NA
TRpn_106671	0.0603908	NA	PREDICTED: Setaria italica histone H3.3 (LOC101756345), mRNA	AT4G40040	Histone H3.3	GO:0003677	DNA binding
TRpn_106672	0.131658	NA	NA	NA	NA	NA	NA
TRpn_106694	2.1007	NA	NA	NA	NA	NA	NA
TRpn_106725	0.120466	NA	PREDICTED: Setaria italica calmodulin-binding receptor kinase CaMRLK (LOC101779863), mRNA	AT5G45800	NA	GO:0004674	protein serine/threonine kinase activity
TRpn_106727	0.13193	NA	PREDICTED: Sorghum bicolor tetraketide alpha-pyrone reductase 1 (LOC8055885), mRNA	AT4G35420	Tetraketide alpha-pyrone reductase 1	GO:0050662	coenzyme binding
TRpn_106730	-2.59504	0.279974	PREDICTED: Sorghum bicolor eukaryotic translation initiation factor 5B (LOC8068839), mRNA	NA	NA	NA	NA
TRpn_106735	0.131894	NA	PREDICTED: Panicum hallii F-box/LRR-repeat protein At4g29420 (LOC112893519), transcript variant X3, misc_RNA	AT4G29420	F-box/LRR-repeat protein At4g29420	GO:0003674	molecular_function
TRpn_106743	0.131643	NA	PREDICTED: Setaria italica ferric reduction oxidase 7, chloroplastic (LOC101763321), mRNA	NA	NA	NA	NA
TRpn_1068	-2.10729	NA	PREDICTED: Panicum hallii probable pectinesterase 8 (LOC112897242), mRNA	AT1G05310	Probable pectinesterase 8	GO:0005576	extracellular region
TRpn_106803	-0.146264	NA	PREDICTED: Setaria italica flap endonuclease Xni (LOC101768263), transcript variant X5, mRNA	NA	NA	NA	NA
TRpn_106804	1.64468	NA	Panicum virgatum clone PV_ABa051-D05, complete sequence	NA	NA	NA	NA
TRpn_106805	-1.00812	0.941284	Zea mays BAC clone CH201-150M20 from chromosome 10, complete sequence	NA	NA	NA	NA
TRpn_106820	-0.986596	NA	PREDICTED: Setaria italica homeobox protein engrailed-1 (LOC101757324), mRNA	AT2G16630	NA	GO:0010374	stomatal complex development
TRpn_106823	0.0421553	0.991982	PREDICTED: Panicum hallii dual specificity protein phosphatase PHS1-like (LOC112895059), mRNA	AT5G23720	Dual specificity protein phosphatase PHS1	GO:0008138	protein tyrosine/serine/threonine phosphatase activity
TRpn_106840	-1.14951	0.894017	Saccharum hybrid cultivar SP80-3280 isolate Shy3280Sca019 genomic sequence	NA	NA	NA	NA
TRpn_106841	-4.7444	0.15564	Panicum virgatum clone PV_ABa051-D05, complete sequence	NA	NA	NA	NA
TRpn_106854	-0.430065	NA	NA	NA	NA	NA	NA
TRpn_106855	-2.87831	NA	Maize ABA-inducible gene for glycine-rich protein (ABA = abscisic acid)	NA	NA	NA	NA
TRpn_106858	0.131904	0.991982	PREDICTED: Sorghum bicolor putative transcription factor bHLH041 (LOC8078627), mRNA	NA	NA	NA	NA
TRpn_106873	2.1918	NA	PREDICTED: Sorghum bicolor phosphoinositide phospholipase C 2 (LOC8084994), mRNA	AT2G40116	Phosphoinositide phospholipase C 6	GO:0004435	phosphatidylinositol phospholipase C activity
TRpn_106879	1.09371	NA	PREDICTED: Sorghum bicolor probable RNA-dependent RNA polymerase 2 (LOC8073554), mRNA	AT4G11130	RNA-dependent RNA polymerase 2	GO:0003723	RNA binding
TRpn_106888	-1.03236	0.807101	PREDICTED: Setaria italica abscisic stress-ripening protein 3 (LOC101786280), mRNA	NA	NA	NA	NA
TRpn_106946	0.393552	NA	PREDICTED: Panicum hallii 4-coumarate--CoA ligase-like 9 (LOC112901377), mRNA	AT1G62940	4-coumarate--CoA ligase-like 1	GO:0010584	pollen exine formation
TRpn_106964	0.132001	NA	NA	NA	NA	NA	NA
TRpn_106966	-1.96178	NA	Saccharum hybrid cultivar SP80-3280 isolate Shy3280Sca046 genomic sequence	AT4G23160	NA	GO:0000943	retrotransposon nucleocapsid
TRpn_106971	1.09367	NA	Zea mays uncharacterized LOC100383744 (LOC100383744), mRNA	NA	NA	NA	NA
TRpn_107021	-1.52606	NA	PREDICTED: Setaria italica Bowman-Birk type trypsin inhibitor (LOC101756194), mRNA	NA	NA	NA	NA
TRpn_107095	1.12214	NA	PREDICTED: Sorghum bicolor beta-amylase (LOC110432978), mRNA	AT4G15210	Beta-amylase 5	GO:0016161	beta-amylase activity
TRpn_107099	1.09364	NA	PREDICTED: Panicum hallii uncharacterized LOC112888635 (LOC112888635), mRNA	NA	NA	NA	NA
TRpn_107100	1.65999	NA	Saccharum officinarum mitochondrial chromosome 1 DNA, complete genome, cultivar: Khon Kaen 3	NA	NA	NA	NA
TRpn_107125	0.131834	NA	Panicum virgatum clone PV_ABa073-H10, complete sequence	NA	NA	NA	NA
TRpn_107135	0.131634	NA	NA	NA	NA	NA	NA
TRpn_107182	-1.59353	NA	PREDICTED: Setaria italica small nuclear ribonucleoprotein Sm D2 (LOC101753289), mRNA	AT3G62840	NA	GO:0003674	molecular_function
TRpn_107194	1.09361	NA	PREDICTED: Panicum hallii ubiquitin-conjugating enzyme E2 5B (LOC112890156), mRNA	AT4G27960	SUMO-conjugating enzyme UBC9	GO:0004842	ubiquitin-protein ligase activity
TRpn_107259	-1.47374	NA	PREDICTED: Setaria italica tubulin alpha-3 chain (LOC101753745), mRNA	AT5G19770	Tubulin alpha-3 chain	GO:0005200	structural constituent of cytoskeleton
TRpn_107262	1.09381	NA	NA	NA	NA	NA	NA
TRpn_107276	1.09358	NA	NA	NA	NA	NA	NA
TRpn_107304	1.01711	NA	NA	NA	NA	NA	NA
TRpn_107315	-0.840755	NA	NA	NA	NA	NA	NA
TRpn_10733	-1.61754	0.777263	PREDICTED: Setaria italica stress-related protein (LOC101755757), mRNA	NA	NA	NA	NA
TRpn_10734	-0.653724	0.991982	PREDICTED: Setaria italica stress-related protein (LOC101755757), mRNA	NA	NA	NA	NA
TRpn_107354	4.50252	0.0908708	NA	NA	NA	NA	NA
TRpn_107371	-0.0696675	NA	PREDICTED: Sorghum bicolor NADH dehydrogenase [ubiquinone] 1 beta subcomplex subunit 3-B (LOC8072593), mRNA	AT1G14450	NADH dehydrogenase [ubiquinone] 1 beta subcomplex subunit 3-B	GO:0005747	mitochondrial respiratory chain complex I
TRpn_107377	-0.00636461	NA	PREDICTED: Oryza sativa Japonica Group uncharacterized LOC4342911 (LOC4342911), mRNA	AT3G48140	NA	GO:0003674	molecular_function
TRpn_107379	0.131868	NA	PREDICTED: Setaria italica 21 kDa protein (LOC101777778), mRNA	NA	NA	NA	NA
TRpn_107380	-1.44024	NA	Avena strigosa clone L7M2.1 putative resistance protein gene, complete cds	AT4G23160	NA	GO:0000943	retrotransposon nucleocapsid
TRpn_107381	-1.79451	NA	NA	NA	NA	NA	NA
TRpn_107382	-0.845202	NA	Paspalum vaginatum clone StvSingle_HKZDOCN04IIO39 microsatellite sequence	NA	NA	NA	NA
TRpn_107383	-1.793	NA	PREDICTED: Setaria italica uncharacterized LOC101770506 (LOC101770506), mRNA	NA	NA	NA	NA
TRpn_107387	-0.948545	NA	Saccharum officinarum clone SCCCLR1065E11, complete sequence	NA	NA	NA	NA
TRpn_107418	1.09376	NA	PREDICTED: Panicum hallii histone H2B.1 (LOC112893114), mRNA	AT3G45980	Histone H2B.6	GO:0000786	nucleosome
TRpn_107425	-0.797329	NA	NA	NA	NA	NA	NA
TRpn_107460	-0.0811039	NA	PREDICTED: Setaria italica uncharacterized LOC101786986 (LOC101786986), mRNA	AT1G65900	NA	GO:0003674	molecular_function
TRpn_107489	0.132009	NA	NA	NA	NA	NA	NA
TRpn_107551	0.108836	NA	NA	NA	NA	NA	NA
TRpn_107555	0.683848	NA	PREDICTED: Panicum hallii G-type lectin S-receptor-like serine/threonine-protein kinase At2g19130 (LOC112881471), mRNA	AT2G19130	G-type lectin S-receptor-like serine/threonine-protein kinase At2g19130	GO:0004672	protein kinase activity
TRpn_107583	0.017034	NA	PREDICTED: Setaria italica uncharacterized LOC101753159 (LOC101753159), mRNA	NA	NA	NA	NA
TRpn_107612	-1.5247	NA	PREDICTED: Zea mays Heavy metal transport/detoxification superfamily protein (LOC107403160), transcript variant X1, mRNA	NA	NA	NA	NA
TRpn_107630	-0.15868	NA	NA	NA	NA	NA	NA
TRpn_10764	0.131831	NA	NA	NA	NA	NA	NA
TRpn_107642	0.0159188	NA	NA	NA	NA	NA	NA
TRpn_10765	-3.46193	0.227977	NA	NA	NA	NA	NA
TRpn_107658	0.594714	NA	PREDICTED: Panicum hallii probable sphingolipid transporter spinster homolog 2 (LOC112899602), transcript variant X1, mRNA	AT2G22730	Probable sphingolipid transporter spinster homolog 3	GO:0005351	sugar:hydrogen symporter activity
TRpn_107661	2.11322	NA	PREDICTED: Sorghum bicolor transcription repressor OFP3 (LOC8075578), mRNA	NA	NA	NA	NA
TRpn_107688	1.28254	0.935802	PREDICTED: Panicum hallii histone H3.3 (LOC112889223), mRNA	AT4G40040	Histone H3.3	GO:0003677	DNA binding
TRpn_1077	1.06424	0.255046	PREDICTED: Panicum hallii uncharacterized LOC112880883 (LOC112880883), mRNA	NA	NA	NA	NA
TRpn_107711	-0.790476	NA	PREDICTED: Sorghum bicolor beta-amylase 2, chloroplastic (LOC8062554), mRNA	NA	NA	NA	NA
TRpn_107714	0.131664	NA	PREDICTED: Sorghum bicolor heavy metal-associated isoprenylated plant protein 19 (LOC8075894), transcript variant X4, mRNA	NA	NA	NA	NA
TRpn_10772	0.131932	NA	PREDICTED: Panicum hallii U-box domain-containing protein 8 (LOC112896242), mRNA	NA	NA	NA	NA
TRpn_10773	-0.840029	NA	NA	NA	NA	NA	NA
TRpn_107751	0.131962	NA	NA	NA	NA	NA	NA
TRpn_10777	0.116624	NA	NA	NA	NA	NA	NA
TRpn_107783	0.131971	NA	NA	NA	NA	NA	NA
TRpn_107828	-0.0532751	NA	Cenchrus purpureus cultivar Huanan cinnamoyl-CoA reductase (CCR) gene, complete cds	NA	NA	NA	NA
TRpn_107848	0.131853	NA	PREDICTED: Setaria italica sm-like protein LSM8 (LOC101783736), mRNA	AT1G65700	Sm-like protein LSM8	GO:0005634	nucleus
TRpn_107849	-1.85167	NA	NA	NA	NA	NA	NA
TRpn_107859	-4.07437	0.247149	PREDICTED: Sorghum bicolor non-specific lipid-transfer protein C4 (LOC8057859), mRNA	NA	NA	NA	NA
TRpn_107863	-0.75302	0.474228	PREDICTED: Zea mays sister chromatid cohesion protein PDS5 homolog B (LOC103638287), transcript variant X3, mRNA	NA	NA	NA	NA
TRpn_107864	0.640017	0.580091	PREDICTED: Zea mays sister chromatid cohesion protein PDS5 homolog B (LOC103638287), transcript variant X3, mRNA	NA	NA	NA	NA
TRpn_107887	0.13192	NA	NA	NA	NA	NA	NA
TRpn_107895	0.130219	NA	Sorghum bicolor mediator of RNA polymerase II transcription subunit 19a-like (LOC110437461), non-coding RNA	AT5G19480	Probable mediator of RNA polymerase II transcription subunit 19b	NA	NA
TRpn_10790	0.382447	NA	NA	NA	NA	NA	NA
TRpn_107903	0.131888	NA	PREDICTED: Panicum hallii WD40 repeat-containing protein HOS15 (LOC112899955), mRNA	AT5G67320	NA	GO:0005834	heterotrimeric G-protein complex
TRpn_107918	0.131932	NA	NA	NA	NA	NA	NA
TRpn_10792	-0.977456	NA	NA	NA	NA	NA	NA
TRpn_107920	2.09483	NA	Saccharum hybrid cultivar R570 clone BAC 015H09 complete sequence	AT4G40040	Histone H3.3	GO:0003677	DNA binding
TRpn_107994	0.132079	NA	PREDICTED: Setaria italica vacuolar-sorting receptor 1 (LOC101754422), mRNA	AT5G05270	Probable chalcone--flavonone isomerase 3	GO:0009813	flavonoid biosynthetic process
TRpn_108003	-1.42081	NA	NA	NA	NA	NA	NA
TRpn_108014	0.131794	NA	PREDICTED: Panicum hallii polyubiquitin (LOC112888620), transcript variant X1, mRNA	AT4G05050	Polyubiquitin 11	GO:0006464	cellular protein modification process
TRpn_108022	-0.981075	NA	PREDICTED: Panicum hallii heavy metal-associated isoprenylated plant protein 33-like (LOC112883814), mRNA	AT3G06130	NA	GO:0046872	metal ion binding
TRpn_108051	1.09366	NA	Cenchrus purpureus cultivar Huanan cinnamoyl-CoA reductase (CCR) gene, complete cds	NA	NA	NA	NA
TRpn_108052	2.17337	NA	NA	NA	NA	NA	NA
TRpn_108063	0.1323	NA	NA	NA	NA	NA	NA
TRpn_108092	0.131658	NA	PREDICTED: Panicum hallii probable serine/threonine-protein kinase At1g54610 (LOC112892274), transcript variant X2, mRNA	NA	NA	NA	NA
TRpn_108107	1.87488	0.579548	Oryza sativa Indica Group cultivar Shuhui498 chromosome 7 sequence	NA	NA	NA	NA
TRpn_10812	0.142309	0.991982	PREDICTED: Setaria italica type III polyketide synthase B (LOC101786390), mRNA	AT4G34850	Type III polyketide synthase B	GO:0009699	phenylpropanoid biosynthetic process
TRpn_108138	0.132201	NA	NA	NA	NA	NA	NA
TRpn_108141	-0.802445	0.907541	Triticum aestivum omega gliadin-D1, omega gliadin-D2, omega gliadin-D3, gamma gliadin-D1, delta gliadin-D1, gamma gliadin-D2, gamma gliadin-D3, gamma gliadin-D4, LMW-D1, LMW-D2, LMW-D3, LMW-D6, and LMW-D7 genes, complete cds	NA	NA	NA	NA
TRpn_108142	6.71069	0.326209	PREDICTED: Setaria italica uncharacterized LOC111257930 (LOC111257930), ncRNA	AT1G02205	Protein ECERIFERUM 1	GO:0046185	aldehyde catabolic process
TRpn_10816	0.13166	NA	NA	NA	NA	NA	NA
TRpn_108195	2.14079	NA	PREDICTED: Setaria italica ubiquitin-conjugating enzyme E2 2 (LOC101765602), mRNA	AT2G02760	Ubiquitin-conjugating enzyme E2 2	GO:0004842	ubiquitin-protein ligase activity
TRpn_108210	-0.54683	0.983569	NA	NA	NA	NA	NA
TRpn_108233	-0.948458	NA	NA	NA	NA	NA	NA
TRpn_108246	0.13201	NA	PREDICTED: Zea mays probable carboxylesterase 15 (LOC103648262), transcript variant X1, mRNA	AT5G06570	Probable carboxylesterase 15	GO:0016787	hydrolase activity
TRpn_108293	2.59802	NA	PREDICTED: Setaria italica F-box protein At2g35280 (LOC101777328), mRNA	NA	NA	NA	NA
TRpn_108309	-0.46074	NA	PREDICTED: Sorghum bicolor 1,4-dihydroxy-2-naphthoyl-CoA thioesterase 1 (LOC8071292), mRNA	NA	NA	NA	NA
TRpn_10831	1.09364	NA	NA	NA	NA	NA	NA
TRpn_108322	2.59758	NA	PREDICTED: Setaria italica uncharacterized LOC101762018 (LOC101762018), mRNA	NA	NA	NA	NA
TRpn_108332	-1.95552	0.855307	PREDICTED: Setaria italica oligopeptide transporter 4 (LOC101771132), mRNA	AT5G64410	Oligopeptide transporter 4	GO:0006857	oligopeptide transport
TRpn_108333	-0.294256	0.985951	#N/A	#N/A	#N/A	#N/A	#N/A
TRpn_108334	0.131867	0.991982	PREDICTED: Zea mays oligopeptide transporter 4 (LOC103627583), mRNA	AT5G64410	Oligopeptide transporter 4	GO:0006857	oligopeptide transport
TRpn_108341	1.09372	NA	PREDICTED: Panicum hallii myosin-2-like (LOC112879276), transcript variant X3, mRNA	NA	NA	NA	NA
TRpn_108359	2.27041	NA	Panicum virgatum ubiquitin 2 gene, complete cds	AT4G05050	Polyubiquitin 11	GO:0006464	cellular protein modification process
TRpn_108360	-1.56521	NA	PREDICTED: Setaria italica polyubiquitin (LOC105914336), mRNA	AT4G05050	Polyubiquitin 11	GO:0006464	cellular protein modification process
TRpn_108371	0.131698	NA	PREDICTED: Panicum hallii UDP-glycosyltransferase 92A1-like (LOC112878034), mRNA	AT5G12890	UDP-glycosyltransferase 92A1	GO:0008194	UDP-glycosyltransferase activity
TRpn_108378	2.22817	NA	NA	NA	NA	NA	NA
TRpn_108389	1.2385	0.810264	PREDICTED: Panicum hallii transcriptional corepressor LEUNIG_HOMOLOG-like (LOC112874910), transcript variant X2, mRNA	NA	NA	NA	NA
TRpn_10840	3.51137	NA	NA	NA	NA	NA	NA
TRpn_108414	0.132	NA	Paspalum vaginatum glyceraldehyde 3-phosphate dehydrogenase (GAPDH) mRNA, complete cds	AT3G04120	Glyceraldehyde-3-phosphate dehydrogenase GAPC1, cytosolic	GO:0003677	DNA binding
TRpn_108437	0.132032	NA	NA	NA	NA	NA	NA
TRpn_108439	0.132192	NA	NA	NA	NA	NA	NA
TRpn_108465	-0.948977	NA	PREDICTED: Sorghum bicolor cysteine-rich and transmembrane domain-containing protein A (LOC8066234), mRNA	NA	NA	NA	NA
TRpn_108468	0.131862	NA	PREDICTED: Panicum hallii uncharacterized LOC112873203 (LOC112873203), mRNA	AT1G10370	Glutathione S-transferase U17	GO:0004364	glutathione transferase activity
TRpn_108470	1.83248	NA	PREDICTED: Panicum hallii skin secretory protein xP2-like (LOC112897078), mRNA	NA	NA	NA	NA
TRpn_108472	0.922118	NA	Cenchrus purpureus cultivar Huanan cinnamoyl-CoA reductase (CCR) gene, complete cds	NA	NA	NA	NA
TRpn_108473	0.13193	NA	Cenchrus purpureus cultivar Huanan cinnamoyl-CoA reductase (CCR) gene, complete cds	NA	NA	NA	NA
TRpn_108507	-0.0389907	NA	PREDICTED: Setaria italica histone H2A (LOC101768818), mRNA	AT5G02560	Probable histone H2A.4	GO:0000786	nucleosome
TRpn_108533	1.00952	NA	NA	NA	NA	NA	NA
TRpn_108536	1.80027	NA	Paspalum vaginatum plasma membrane intrinsic protein 1 (PIP1) mRNA, complete cds	AT4G00430	Probable aquaporin PIP1-4	GO:0015250	water channel activity
TRpn_108568	1.66703	NA	PREDICTED: Sorghum bicolor uncharacterized LOC8071804 (LOC8071804), transcript variant X3, mRNA	NA	NA	NA	NA
TRpn_108586	0.0215833	NA	PREDICTED: Zea mays uncharacterized LOC100284683 (pco067622), transcript variant X2, mRNA	AT1G11360	NA	GO:0005829	cytosol
TRpn_108599	0.131921	NA	PREDICTED: Oryza sativa Japonica Group histone H4 (LOC4331427), mRNA	AT5G59970	Histone H4	GO:0003677	DNA binding
TRpn_108612	1.09351	NA	Saccharum hybrid cultivar expansin 25 (EXP25) mRNA, complete cds	AT3G45970	Expansin-like A1	GO:0005576	extracellular region
TRpn_108625	2.22806	NA	PREDICTED: Setaria italica uncharacterized LOC101760253 (LOC101760253), mRNA	NA	NA	NA	NA
TRpn_108631	-0.991864	NA	#N/A	#N/A	#N/A	#N/A	#N/A
TRpn_108632	-1.59321	NA	PREDICTED: Panicum hallii receptor-like serine/threonine-protein kinase SD1-8 (LOC112895258), mRNA	AT4G21380	Receptor-like serine/threonine-protein kinase SD1-8	GO:0004674	protein serine/threonine kinase activity
TRpn_108643	1.36198	NA	PREDICTED: Setaria italica non-specific lipid-transfer protein (LOC101770187), mRNA	NA	NA	NA	NA
TRpn_108658	-0.218001	0.991982	PREDICTED: Panicum hallii non-specific lipid-transfer protein C4-like (LOC112898388), mRNA	NA	NA	NA	NA
TRpn_108675	1.09351	NA	NA	NA	NA	NA	NA
TRpn_108690	0.131964	NA	PREDICTED: Panicum hallii glycine-rich cell wall structural protein 2-like (LOC112899079), transcript variant X1, mRNA	NA	NA	NA	NA
TRpn_108735	3.65044	NA	PREDICTED: Sorghum bicolor benzoate O-methyltransferase-like (LOC110434364), mRNA	NA	NA	NA	NA
TRpn_10874	-0.566626	NA	NA	NA	NA	NA	NA
TRpn_108742	-1.91049	NA	PREDICTED: Setaria italica calreticulin (LOC101774614), mRNA	AT1G56340	Calreticulin-1	GO:0005509	calcium ion binding
TRpn_108754	0.116612	NA	PREDICTED: Sorghum bicolor zinc-finger homeodomain protein 7 (LOC8073855), transcript variant X1, mRNA	NA	NA	NA	NA
TRpn_108774	2.42948	NA	Oryza sativa Indica Group cultivar Shuhui498 chromosome 5 sequence	AT3G17450	NA	GO:0008150	biological_process
TRpn_108809	0.131886	NA	Cenchrus purpureus cultivar Huanan cinnamoyl-CoA reductase (CCR) gene, complete cds	NA	NA	NA	NA
TRpn_10886	0.321212	0.957918	PREDICTED: Panicum hallii uncharacterized LOC112893415 (LOC112893415), transcript variant X1, mRNA	AT3G58090	Dirigent protein 17	NA	NA
TRpn_10887	-1.08924	0.80292	NA	NA	NA	NA	NA
TRpn_10888	-3.06295	0.122466	NA	NA	NA	NA	NA
TRpn_108887	1.09369	NA	PREDICTED: Panicum hallii photosystem II 10 kDa polypeptide, chloroplastic (LOC112897157), mRNA	AT1G79040	Photosystem II 10 kDa polypeptide, chloroplastic	GO:0009523	photosystem II
TRpn_10892	0.13179	NA	PREDICTED: Setaria italica noroxomaritidine synthase (LOC101771185), mRNA	NA	NA	NA	NA
TRpn_108948	0.13178	NA	PREDICTED: Setaria italica stem-specific protein TSJT1 (LOC101761448), mRNA	AT4G27450	NA	GO:0005634	nucleus
TRpn_108975	0.132197	NA	NA	NA	NA	NA	NA
TRpn_108987	-1.87854	NA	NA	NA	NA	NA	NA
TRpn_1090	1.09355	NA	NA	NA	NA	NA	NA
TRpn_109020	1.11999	NA	PREDICTED: Sorghum bicolor tetraspanin-6 (LOC8068162), transcript variant X2, mRNA	AT3G12090	Tetraspanin-6	GO:0003674	molecular_function
TRpn_109029	0.131999	NA	PREDICTED: Sorghum bicolor cysteine-rich and transmembrane domain-containing protein A (LOC8058366), mRNA	NA	NA	NA	NA
TRpn_109045	0.2545	0.991923	PREDICTED: Sorghum bicolor uncharacterized LOC8059685 (LOC8059685), mRNA	NA	NA	NA	NA
TRpn_109048	0.3547	NA	PREDICTED: Sorghum bicolor glycine-rich RNA-binding protein 2 (LOC110435783), mRNA	AT2G21660	Glycine-rich RNA-binding protein 7	GO:0003723	RNA binding
TRpn_109078	-1.51088	NA	NA	NA	NA	NA	NA
TRpn_109080	1.09358	NA	PREDICTED: Panicum hallii uncharacterized LOC112888635 (LOC112888635), mRNA	NA	NA	NA	NA
TRpn_109082	-1.99998	NA	PREDICTED: Panicum hallii NADH dehydrogenase [ubiquinone] 1 beta subcomplex subunit 10-B-like (LOC112872554), mRNA	AT3G18410	NADH dehydrogenase [ubiquinone] 1 beta subcomplex subunit 10-B	GO:0003674	molecular_function
TRpn_109113	-0.515115	NA	PREDICTED: Setaria italica polygalacturonase (LOC101766637), mRNA	AT3G57510	Polygalacturonase ADPG1	GO:0004650	polygalacturonase activity
TRpn_109138	-0.427876	NA	NA	NA	NA	NA	NA
TRpn_10922	0.131843	NA	NA	NA	NA	NA	NA
TRpn_109239	0.131909	NA	PREDICTED: Setaria italica uncharacterized LOC101755591 (LOC101755591), mRNA	NA	NA	NA	NA
TRpn_109242	0.793157	NA	PREDICTED: Sorghum bicolor uncharacterized LOC8059685 (LOC8059685), mRNA	NA	NA	NA	NA
TRpn_109256	-1.43502	NA	PREDICTED: Panicum hallii probable purine permease 11 (LOC112897690), transcript variant X2, mRNA	AT1G44750	Probable purine permease 11	GO:0005345	purine base transmembrane transporter activity
TRpn_109258	2.62892	NA	NA	NA	NA	NA	NA
TRpn_109260	2.0869	0.707966	NA	NA	NA	NA	NA
TRpn_109276	-3.05983	NA	PREDICTED: Setaria italica heavy metal-associated isoprenylated plant protein 7 (LOC101774533), mRNA	AT5G50740	NA	GO:0046872	metal ion binding
TRpn_109297	-0.844941	NA	PREDICTED: Panicum hallii phosphate transporter PHO1-1-like (LOC112894162), mRNA	NA	NA	NA	NA
TRpn_109319	2.61887	0.831745	NA	NA	NA	NA	NA
TRpn_109320	0.171523	0.991982	PREDICTED: Sorghum bicolor PHD finger protein At1g33420 (LOC8063124), mRNA	AT1G33420	PHD finger protein At1g33420	GO:0003677	DNA binding
TRpn_109321	0.173283	NA	PREDICTED: Setaria italica uncharacterized LOC105914492 (LOC105914492), ncRNA	AT1G33420	PHD finger protein At1g33420	GO:0003677	DNA binding
TRpn_109333	-0.854519	NA	PREDICTED: Panicum hallii 40S ribosomal protein S29 (LOC112887111), mRNA	AT4G33865	40S ribosomal protein S29	GO:0003735	structural constituent of ribosome
TRpn_109347	0.131978	NA	NA	NA	NA	NA	NA
TRpn_10937	-0.0306199	NA	NA	NA	NA	NA	NA
TRpn_109410	0.131924	NA	PREDICTED: Setaria italica lichenase-2 (LOC101761126), mRNA	AT3G57260	Glucan endo-1,3-beta-glucosidase, acidic isoform	GO:0004553	hydrolase activity, hydrolyzing O-glycosyl compounds
TRpn_109426	1.12849	0.402025	PREDICTED: Setaria italica uncharacterized LOC105914520 (LOC105914520), ncRNA	NA	NA	NA	NA
TRpn_10944	-0.459081	NA	PREDICTED: Panicum hallii uncharacterized LOC112876965 (LOC112876965), mRNA	NA	NA	NA	NA
TRpn_109476	0.131758	NA	PREDICTED: Panicum hallii diacylglycerol O-acyltransferase 3, cytosolic (LOC112886405), mRNA	NA	NA	NA	NA
TRpn_109477	1.93823	NA	#N/A	#N/A	#N/A	#N/A	#N/A
TRpn_109490	1.09367	NA	PREDICTED: Setaria italica uncharacterized LOC101785110 (LOC101785110), mRNA	NA	NA	NA	NA
TRpn_109506	1.09374	NA	Zea mays ACCase gene, intron containing colonist1, colonist2 retrotransposons, tic transposon and reverse transcriptase pseudogene, complete sequence	NA	NA	NA	NA
TRpn_109522	0.132287	NA	PREDICTED: Sorghum bicolor uncharacterized LOC8070573 (LOC8070573), mRNA	AT1G61690	NA	GO:0007165	signal transduction
TRpn_109535	-2.56478	NA	PREDICTED: Panicum hallii histone H1-like (LOC112889222), mRNA	NA	NA	NA	NA
TRpn_109536	1.09376	NA	Zea mays full-length cDNA clone ZM_BFb0140H15 mRNA, complete cds	AT3G25780	Allene oxide cyclase 3, chloroplastic	GO:0009507	chloroplast
TRpn_109573	0.131652	NA	PREDICTED: Zea mays probable methyltransferase PMT26 (LOC103650637), transcript variant X3, mRNA	NA	NA	NA	NA
TRpn_109586	0.13191	NA	PREDICTED: Sorghum bicolor linoleate 9S-lipoxygenase 2 (LOC8056098), mRNA	AT3G22400	Linoleate 9S-lipoxygenase 5, chloroplastic	GO:0010311	lateral root formation
TRpn_109597	-0.445411	NA	PREDICTED: Setaria italica chlorophyll a-b binding protein of LHCII type III, chloroplastic (LOC101753185), mRNA	AT5G54270	Chlorophyll a-b binding protein 3, chloroplastic	GO:0009522	photosystem I
TRpn_109600	-1.66785	0.339338	PREDICTED: Sorghum bicolor beta-amylase (LOC110432978), mRNA	AT4G15210	Beta-amylase 5	GO:0016161	beta-amylase activity
TRpn_109629	0.131866	NA	NA	AT3G51690	NA	NA	NA
TRpn_109687	0.13207	NA	PREDICTED: Sorghum bicolor transcription factor PCF2-like (LOC110436807), mRNA	NA	NA	NA	NA
TRpn_10969	-0.807383	NA	NA	NA	NA	NA	NA
TRpn_10978	0.131943	NA	Sorghum bicolor cultivar IS14241 histidine kinase 1 gene, promoter region and partial cds	NA	NA	NA	NA
TRpn_109801	1.09331	NA	PREDICTED: Sorghum bicolor uncharacterized protein At4g15970 (LOC8085690), mRNA	AT1G14590	NA	GO:0008150	biological_process
TRpn_109805	0.123422	NA	PREDICTED: Sorghum bicolor temperature-induced lipocalin-1 (LOC8059677), mRNA	AT5G58070	Temperature-induced lipocalin-1	GO:0005215	transporter activity
TRpn_109814	0.488601	NA	PREDICTED: Sorghum bicolor WD repeat-containing protein 74 (LOC8077484), mRNA	NA	NA	NA	NA
TRpn_109818	0.131847	NA	PREDICTED: Setaria italica catalase isozyme 3 (LOC101775718), mRNA	AT1G20630	Catalase-1	GO:0004096	catalase activity
TRpn_10982	2.17758	NA	PREDICTED: Zea mays uncharacterized LOC109943490 (LOC109943490), transcript variant X5, ncRNA	AT4G15215	ABC transporter G family member 41	GO:0005524	ATP binding
TRpn_109825	-1.21818	NA	NA	NA	NA	NA	NA
TRpn_10983	-0.373855	0.983882	PREDICTED: Zea mays uncharacterized LOC109943490 (LOC109943490), transcript variant X5, ncRNA	AT4G15215	ABC transporter G family member 41	GO:0005524	ATP binding
TRpn_109838	0.504141	0.991867	PREDICTED: Setaria italica abscisic stress-ripening protein 3 (LOC101786280), mRNA	NA	NA	NA	NA
TRpn_109843	1.07896	NA	PREDICTED: Panicum hallii uncharacterized protein At2g23090-like (LOC112880158), mRNA	AT2G23090	Uncharacterized protein At2g23090	GO:0003674	molecular_function
TRpn_109853	0.131848	NA	PREDICTED: Panicum hallii lateral signaling target protein 2 homolog (LOC112900139), mRNA	NA	NA	NA	NA
TRpn_109880	-0.495313	0.959999	PREDICTED: Panicum hallii uncharacterized LOC112895199 (LOC112895199), mRNA	NA	NA	NA	NA
TRpn_109939	0.131961	NA	PREDICTED: Setaria italica uncharacterized LOC101770697 (LOC101770697), mRNA	AT5G09960	NA	GO:0003674	molecular_function
TRpn_10996	-2.35374	NA	NA	NA	NA	NA	NA
TRpn_109977	-0.0208867	NA	#N/A	#N/A	#N/A	#N/A	#N/A
TRpn_110000	1.09364	NA	PREDICTED: Setaria italica sufE-like protein 1, chloroplastic/mitochondrial (LOC101761524), mRNA	AT4G26500	SufE-like protein 1, chloroplastic/mitochondrial	GO:0009793	embryo development ending in seed dormancy
TRpn_110006	0.123185	NA	PREDICTED: Sorghum bicolor putative UDP-rhamnose:rhamnosyltransferase 1 (LOC8061135), mRNA	AT5G65550	UDP-glycosyltransferase 91B1	GO:0016757	transferase activity, transferring glycosyl groups
TRpn_110032	3.43031	NA	PREDICTED: Setaria italica asparagine synthetase [glutamine-hydrolyzing] 1 (LOC101773925), mRNA	NA	NA	NA	NA
TRpn_110043	-0.00735555	NA	PREDICTED: Panicum hallii serine/threonine-protein kinase RIO1-like (LOC112897602), mRNA	NA	NA	NA	NA
TRpn_110061	0.442679	NA	PREDICTED: Sorghum bicolor mediator of RNA polymerase II transcription subunit 25 (LOC110432905), transcript variant X2, mRNA	NA	NA	NA	NA
TRpn_110064	2.27069	NA	Zea mays clone 279217 AAA ATPase containing von Willebrand factor type A mRNA, complete cds	NA	NA	NA	NA
TRpn_110081	1.09345	NA	PREDICTED: Panicum hallii histone-lysine N-methyltransferase setd3 (LOC112878989), mRNA	AT1G24610	NA	NA	NA
TRpn_110099	0.131935	NA	PREDICTED: Sorghum bicolor kinase-interacting family protein (LOC8059501), transcript variant X2, mRNA	NA	NA	NA	NA
TRpn_110164	1.84833	NA	PREDICTED: Setaria italica transcription factor APG (LOC101757582), transcript variant X3, mRNA	AT1G09530	Transcription factor PIF3	GO:0003677	DNA binding
TRpn_110179	-0.80938	0.782674	PREDICTED: Panicum hallii IAA-amino acid hydrolase ILR1-like 3 (LOC112876090), mRNA	NA	NA	NA	NA
TRpn_110224	0.131871	NA	Zea mays uncharacterized LOC111347721 (LOC111347721), long non-coding RNA	NA	NA	NA	NA
TRpn_110254	1.09344	NA	NA	NA	NA	NA	NA
TRpn_110270	0.131953	NA	Zea mays full-length cDNA clone ZM_BFb0321D20 mRNA, complete cds	AT2G42010	Phospholipase D beta 1	GO:0004630	phospholipase D activity
TRpn_11028	-0.0542217	NA	PREDICTED: Sorghum bicolor uncharacterized LOC8076261 (LOC8076261), transcript variant X2, mRNA	NA	NA	NA	NA
TRpn_110295	0.131952	NA	PREDICTED: Sorghum bicolor acyl-CoA-binding domain-containing protein 4 (LOC8059704), transcript variant X4, mRNA	NA	NA	NA	NA
TRpn_110314	-0.601701	NA	PREDICTED: Sorghum bicolor cyclin-B1-2 (LOC8084652), mRNA	AT1G67250	NA	GO:0003674	molecular_function
TRpn_110317	0.131771	NA	PREDICTED: Panicum hallii putative aminoacrylate hydrolase RutD (LOC112883807), transcript variant X2, mRNA	AT5G53050	NA	GO:0016787	hydrolase activity
TRpn_110318	-3.02673	NA	Zea mays clone 246028 mRNA sequence	AT5G53050	NA	GO:0016787	hydrolase activity
TRpn_110319	-0.86382	NA	Zea mays full-length cDNA clone ZM_BFb0054E11 mRNA, complete cds	AT5G53050	NA	GO:0016787	hydrolase activity
TRpn_110333	-0.77593	NA	PREDICTED: Sorghum bicolor mediator of RNA polymerase II transcription subunit 25 (LOC110432905), transcript variant X2, mRNA	NA	NA	NA	NA
TRpn_110334	0.960606	NA	PREDICTED: Sorghum bicolor mediator of RNA polymerase II transcription subunit 25 (LOC110432905), transcript variant X2, mRNA	NA	NA	NA	NA
TRpn_110368	6.64478	3.25022e-10	Zea mays proline rich cell wall protein 1 (prcw1), mRNA	NA	NA	NA	NA
TRpn_110389	0.593107	NA	PREDICTED: Sorghum bicolor endonuclease 2-like (LOC110434010), mRNA	NA	NA	NA	NA
TRpn_110411	0.131985	NA	PREDICTED: Panicum hallii trihelix transcription factor GTL1-like (LOC112878811), transcript variant X1, mRNA	NA	NA	NA	NA
TRpn_110417	0.13194	NA	PREDICTED: Setaria italica ABC transporter F family member 4 (LOC101771735), mRNA	AT3G54540	ABC transporter F family member 4	GO:0005215	transporter activity
TRpn_110431	-0.991997	NA	PREDICTED: Panicum hallii tricin synthase 1-like (LOC112897774), mRNA	AT4G34050	Caffeoyl-CoA O-methyltransferase 1	GO:0008171	O-methyltransferase activity
TRpn_110477	0.116171	NA	PREDICTED: Setaria italica uncharacterized LOC111256956 (LOC111256956), ncRNA	AT1G01170	NA	GO:0003674	molecular_function
TRpn_110482	0.131882	NA	NA	NA	NA	NA	NA
TRpn_110505	0.132014	NA	PREDICTED: Panicum hallii uncharacterized LOC112890582 (LOC112890582), mRNA	NA	NA	NA	NA
TRpn_110519	1.09351	NA	PREDICTED: Panicum hallii LEAF RUST 10 DISEASE-RESISTANCE LOCUS RECEPTOR-LIKE PROTEIN KINASE-like 2.5 (LOC112892807), mRNA	AT1G66910	LEAF RUST 10 DISEASE-RESISTANCE LOCUS RECEPTOR-LIKE PROTEIN KINASE-like 2.5	GO:0016301	kinase activity
TRpn_110550	1.71463	0.735518	PREDICTED: Zea mays ethylene-responsive transcription factor 1 (LOC103634250), mRNA	NA	NA	NA	NA
TRpn_110582	0.157172	NA	PREDICTED: Setaria italica KH domain-containing protein At4g18375 (LOC101768035), mRNA	NA	NA	NA	NA
TRpn_110589	1.06548	NA	PREDICTED: Setaria italica 16.6 kDa heat shock protein (LOC101777729), mRNA	AT1G07400	17.8 kDa class I heat shock protein	GO:0009408	response to heat
TRpn_110590	-1.7166	0.774459	NA	NA	NA	NA	NA
TRpn_110593	0.131835	NA	NA	NA	NA	NA	NA
TRpn_110609	3.19601	NA	PREDICTED: Sorghum bicolor glycine-rich RNA-binding protein 2 (LOC110435783), mRNA	AT2G21660	Glycine-rich RNA-binding protein 7	GO:0003723	RNA binding
TRpn_11061	1.09346	NA	PREDICTED: Sorghum bicolor putative serine/threonine-protein kinase (LOC8076474), mRNA	NA	NA	NA	NA
TRpn_110621	1.0937	NA	PREDICTED: Aegilops tauschii subsp. tauschii ABC transporter B family member 21-like (LOC109759238), mRNA	AT1G02520	ABC transporter B family member 11	GO:0005524	ATP binding
TRpn_11063	3.56687	NA	PREDICTED: Sorghum bicolor putative serine/threonine-protein kinase (LOC8076474), mRNA	AT3G09010	NA	GO:0004674	protein serine/threonine kinase activity
TRpn_110634	1.0937	NA	NA	NA	NA	NA	NA
TRpn_110636	0.13185	NA	Saccharum hybrid cultivar H65-7052 clone SCUBI561 polyubiquitin mRNA, complete cds	AT4G05050	Polyubiquitin 11	GO:0006464	cellular protein modification process
TRpn_110666	1.0938	NA	PREDICTED: Panicum hallii proline-rich protein 2-like (LOC112878917), mRNA	NA	NA	NA	NA
TRpn_110678	0.131801	NA	PREDICTED: Panicum hallii 40S ribosomal protein S29 (LOC112902184), mRNA	AT4G33865	40S ribosomal protein S29	GO:0003735	structural constituent of ribosome
TRpn_110696	1.93987	NA	PREDICTED: Panicum hallii thioredoxin H1-like (LOC112881656), mRNA	AT3G51030	Thioredoxin H1	GO:0006662	glycerol ether metabolic process
TRpn_110735	0.131946	NA	PREDICTED: Panicum hallii probable mediator of RNA polymerase II transcription subunit 37c (LOC112884556), mRNA	AT3G12580	Probable mediator of RNA polymerase II transcription subunit 37c	GO:0005634	nucleus
TRpn_110752	0.13195	NA	PREDICTED: Panicum hallii phospholipase A1-Ibeta2, chloroplastic-like (LOC112876384), mRNA	AT4G16820	Phospholipase A1-Ibeta2, chloroplastic	GO:0004806	triglyceride lipase activity
TRpn_110780	0.131937	NA	Oryza sativa Japonica Group DNA, chromosome 8, cultivar: Nipponbare, complete sequence	NA	NA	NA	NA
TRpn_110788	-0.844987	NA	Zea mays glucan endo-1,3-beta-glucosidase (LOC100284860), mRNA	NA	NA	NA	NA
TRpn_110834	0.1322	NA	NA	NA	NA	NA	NA
TRpn_110877	2.22813	NA	PREDICTED: Panicum hallii mitochondrial import receptor subunit TOM9-2-like (LOC112897595), mRNA	NA	NA	NA	NA
TRpn_110917	1.09381	NA	Oryza sativa Indica Group cultivar Shuhui498 chromosome 7 sequence	NA	NA	NA	NA
TRpn_110948	1.09359	NA	PREDICTED: Panicum hallii salt stress root protein RS1-like (LOC112892289), transcript variant X2, mRNA	AT4G20260	Plasma membrane-associated cation-binding protein 1	GO:0005886	plasma membrane
TRpn_110954	-0.914601	0.947514	NA	NA	NA	NA	NA
TRpn_110996	0.132084	NA	NA	NA	NA	NA	NA
TRpn_111030	0.131739	NA	Saccharum hybrid cultivar R570 clone BAC 008G08 complete sequence	NA	NA	NA	NA
TRpn_111034	-3.77893	0.286172	Zea mays clone 490949 hypothetical protein mRNA, complete cds	NA	NA	NA	NA
TRpn_111037	3.0043	NA	PREDICTED: Sorghum bicolor anther-specific protein MZm3-3 (LOC8054876), mRNA	NA	NA	NA	NA
TRpn_111061	-2.95259	NA	PREDICTED: Sorghum bicolor uncharacterized LOC8066470 (LOC8066470), mRNA	NA	NA	NA	NA
TRpn_111069	-0.795938	0.965839	#N/A	#N/A	#N/A	#N/A	#N/A
TRpn_111091	1.09377	NA	NA	NA	NA	NA	NA
TRpn_1111	-1.25641	0.705555	PREDICTED: Panicum hallii uncharacterized LOC112873194 (LOC112873194), mRNA	NA	NA	NA	NA
TRpn_111144	0.132169	NA	#N/A	#N/A	#N/A	#N/A	#N/A
TRpn_111147	-1.58711	NA	Triticum aestivum chromosome 3B-specific BAC library, contig ctg0954b	NA	NA	NA	NA
TRpn_111162	-0.844928	NA	NA	NA	NA	NA	NA
TRpn_111168	0.131951	NA	PREDICTED: Panicum hallii protein ODORANT1-like (LOC112897148), transcript variant X2, mRNA	AT1G66230	NA	GO:0003700	sequence-specific DNA binding transcription factor activity
TRpn_111172	0.132235	NA	NA	NA	NA	NA	NA
TRpn_111196	0.132063	NA	#N/A	#N/A	#N/A	#N/A	#N/A
TRpn_111198	0.131722	NA	NA	NA	NA	NA	NA
TRpn_11120	-2.66133	NA	NA	NA	NA	NA	NA
TRpn_111218	0.867587	NA	PREDICTED: Sorghum bicolor lecithin-cholesterol acyltransferase-like 1 (LOC8055147), mRNA	AT1G27480	Lecithin-cholesterol acyltransferase-like 1	GO:0004607	phosphatidylcholine-sterol O-acyltransferase activity
TRpn_111252	-3.72336	0.0390751	#N/A	#N/A	#N/A	#N/A	#N/A
TRpn_111268	-1.49839	0.738391	Cenchrus purpureus cultivar Huanan cinnamoyl-CoA reductase (CCR) gene, complete cds	NA	NA	NA	NA
TRpn_111280	6.29241	0.328044	PREDICTED: Setaria italica protein PFC0760c-like (LOC101771870), mRNA	NA	NA	NA	NA
TRpn_111281	1.25585	NA	PREDICTED: Panicum hallii sarcoplasmic reticulum histidine-rich calcium-binding protein-like (LOC112878010), mRNA	NA	NA	NA	NA
TRpn_111300	2.16733	NA	NA	NA	NA	NA	NA
TRpn_111308	0.131984	NA	PREDICTED: Panicum hallii G-type lectin S-receptor-like serine/threonine-protein kinase SD2-5 (LOC112898920), transcript variant X3, mRNA	AT1G78830	NA	GO:0030246	carbohydrate binding
TRpn_111334	1.09353	NA	PREDICTED: Panicum hallii ubiquitin-40S ribosomal protein S27a-2 (LOC112885731), mRNA	AT2G47110	Ubiquitin-40S ribosomal protein S27a-2	GO:0006412	translation
TRpn_111341	0.132242	NA	NA	NA	NA	NA	NA
TRpn_111362	1.09358	NA	PREDICTED: Panicum hallii 50S ribosomal protein 6, chloroplastic (LOC112902899), mRNA	NA	NA	NA	NA
TRpn_111374	0.131878	NA	PREDICTED: Panicum hallii uncharacterized LOC112875950 (LOC112875950), ncRNA	NA	NA	NA	NA
TRpn_111383	0.15094	NA	PREDICTED: Panicum hallii UPF0603 protein Os05g0401100, chloroplastic (LOC112886183), mRNA	AT1G54780	UPF0603 protein At1g54780, chloroplastic	GO:0016021	integral to membrane
TRpn_111384	2.42826	NA	PREDICTED: Panicum hallii UPF0603 protein Os05g0401100, chloroplastic (LOC112886183), mRNA	AT1G54780	UPF0603 protein At1g54780, chloroplastic	GO:0016021	integral to membrane
TRpn_111424	-2.57429	NA	NA	NA	NA	NA	NA
TRpn_111428	2.54543	NA	#N/A	#N/A	#N/A	#N/A	#N/A
TRpn_111455	2.72559	NA	PREDICTED: Zea mays BTB/POZ domain and ankyrin repeat-containing protein NPR5 (LOC103650745), mRNA	NA	NA	NA	NA
TRpn_111467	3.55849	NA	PREDICTED: Sorghum bicolor pectinesterase (LOC8078547), mRNA	AT4G02320	Probable pectinesterase/pectinesterase inhibitor 40	GO:0005576	extracellular region
TRpn_111482	0.116274	NA	NA	NA	NA	NA	NA
TRpn_111515	1.83236	NA	#N/A	#N/A	#N/A	#N/A	#N/A
TRpn_111516	-1.62223	0.0134909	PREDICTED: Panicum hallii RNA-binding protein 38-like (LOC112889063), transcript variant X2, mRNA	NA	NA	NA	NA
TRpn_111517	1.71754	0.330071	PREDICTED: Panicum hallii RNA-binding protein 38-like (LOC112889063), transcript variant X2, mRNA	NA	NA	NA	NA
TRpn_111570	1.09381	NA	PREDICTED: Setaria italica CAX-interacting protein 4 (LOC101779775), mRNA	NA	NA	NA	NA
TRpn_111575	1.09363	NA	PREDICTED: Panicum hallii zinc finger protein CONSTANS-LIKE 3-like (LOC112889288), mRNA	NA	NA	NA	NA
TRpn_11160	-1.84444	NA	NA	NA	NA	NA	NA
TRpn_111623	0.68228	NA	PREDICTED: Setaria italica protein DELETION OF SUV3 SUPPRESSOR 1(I) (LOC101753815), mRNA	NA	NA	NA	NA
TRpn_111628	0.131981	NA	NA	NA	NA	NA	NA
TRpn_111641	0.132118	NA	NA	NA	NA	NA	NA
TRpn_111683	1.94512	0.710826	PREDICTED: Setaria italica GDSL esterase/lipase CPRD49 (LOC101779569), transcript variant X2, mRNA	NA	NA	NA	NA
TRpn_111685	-3.42525	NA	PREDICTED: Panicum hallii histone H2B.1 (LOC112893114), mRNA	AT3G45980	Histone H2B.6	GO:0000786	nucleosome
TRpn_111686	1.09382	NA	PREDICTED: Setaria italica heavy metal-associated isoprenylated plant protein 6 (LOC101753240), mRNA	NA	NA	NA	NA
TRpn_11175	0.131999	NA	NA	NA	NA	NA	NA
TRpn_111759	1.09374	NA	Panicum virgatum clone PV_ABa103-D05, complete sequence	NA	NA	NA	NA
TRpn_111793	1.09362	NA	PREDICTED: Panicum hallii extensin-like (LOC112901315), mRNA	NA	NA	NA	NA
TRpn_111803	-0.827901	NA	Paspalum vaginatum clone Sp22 hypothetical protein mRNA, partial cds	NA	NA	NA	NA
TRpn_111815	-0.808627	NA	Panicum virgatum clone PV_ABa094-D05, complete sequence	NA	NA	NA	NA
TRpn_111822	0.132041	NA	NA	NA	NA	NA	NA
TRpn_111857	0.131943	NA	NA	NA	NA	NA	NA
TRpn_111858	-0.509863	NA	NA	NA	NA	NA	NA
TRpn_111869	2.73231	NA	PREDICTED: Panicum hallii ubiquitin-conjugating enzyme E2 28-like (LOC112898825), mRNA	AT1G64230	Ubiquitin-conjugating enzyme E2 28	GO:0004842	ubiquitin-protein ligase activity
TRpn_111875	0.15919	NA	Paspalum vaginatum clone Sp22 hypothetical protein mRNA, partial cds	AT5G02230	NA	GO:0016787	hydrolase activity
TRpn_111890	-1.70964	0.195695	NA	NA	NA	NA	NA
TRpn_1119	-0.99216	NA	PREDICTED: Sorghum bicolor arogenate dehydrogenase 2, chloroplastic (LOC8064969), mRNA	AT1G15710	Arogenate dehydrogenase 2, chloroplastic	GO:0004665	prephenate dehydrogenase (NADP+) activity
TRpn_111903	0.631102	NA	PREDICTED: Panicum hallii glutamine synthetase cytosolic isozyme 1-1 (LOC112888810), mRNA	AT1G66200	Glutamine synthetase cytosolic isozyme 1-2	GO:0004356	glutamate-ammonia ligase activity
TRpn_111906	1.09345	NA	NA	NA	NA	NA	NA
TRpn_111912	-0.826731	0.959999	PREDICTED: Setaria italica non-specific lipid-transfer protein (LOC101770187), mRNA	NA	NA	NA	NA
TRpn_111921	2.80586	NA	NA	NA	NA	NA	NA
TRpn_112104	2.93678	NA	Zea mays proline rich cell wall protein 1 (prcw1), mRNA	NA	NA	NA	NA
TRpn_112113	0.13208	NA	NA	NA	NA	NA	NA
TRpn_112164	1.0936	NA	NA	NA	NA	NA	NA
TRpn_112173	0.131909	NA	NA	NA	NA	NA	NA
TRpn_112182	0.131861	NA	PREDICTED: Sorghum bicolor sugar transport protein 12 (LOC8069681), mRNA	AT1G11260	Sugar transport protein 1	GO:0005351	sugar:hydrogen symporter activity
TRpn_112195	0.1319	NA	NA	NA	NA	NA	NA
TRpn_112241	5.87022	NA	PREDICTED: Setaria italica non-specific lipid-transfer protein (LOC101770187), mRNA	NA	NA	NA	NA
TRpn_112243	2.852	NA	PREDICTED: Setaria italica phosphatidylinositol 3-kinase, root isoform (LOC101768837), transcript variant X3, mRNA	AT1G60490	Phosphatidylinositol 3-kinase VPS34	GO:0005524	ATP binding
TRpn_112254	-0.803177	NA	PREDICTED: Panicum hallii anthocyanin 5-aromatic acyltransferase-like (LOC112889795), mRNA	NA	NA	NA	NA
TRpn_112258	0.131891	NA	PREDICTED: Setaria italica autophagy-related protein 8C (LOC101778979), mRNA	AT1G62040	Autophagy-related protein 8c	GO:0000421	autophagic vacuole membrane
TRpn_112267	1.09372	NA	NA	NA	NA	NA	NA
TRpn_112284	0.584922	NA	PREDICTED: Panicum hallii 60S ribosomal protein L29-1-like (LOC112887669), mRNA	AT3G06680	60S ribosomal protein L29-2	GO:0003735	structural constituent of ribosome
TRpn_112311	2.17922	NA	Sorghum bicolor clone BAC 75D9, complete sequence	NA	NA	NA	NA
TRpn_112319	0.132157	NA	NA	NA	NA	NA	NA
TRpn_112351	-1.9547	NA	Paspalum notatum dehydration-responsive element-binding protein 2A (DREB2A) mRNA, complete cds	AT2G40390	NA	GO:0003674	molecular_function
TRpn_112363	0.131917	NA	#N/A	#N/A	#N/A	#N/A	#N/A
TRpn_112427	0.131989	NA	PREDICTED: Sorghum bicolor uncharacterized LOC8079232 (LOC8079232), mRNA	AT5G55570	NA	NA	NA
TRpn_112467	0.131769	NA	NA	AT4G23160	NA	GO:0000943	retrotransposon nucleocapsid
TRpn_112493	0.132071	NA	Panicum virgatum clone PV_ABa011-K10, complete sequence	NA	NA	NA	NA
TRpn_112530	-1.64941	NA	PREDICTED: Setaria italica ubiquitin-conjugating enzyme E2 2 (LOC101765602), mRNA	AT2G02760	Ubiquitin-conjugating enzyme E2 2	GO:0004842	ubiquitin-protein ligase activity
TRpn_112532	-0.934048	NA	NA	AT4G23160	NA	GO:0000943	retrotransposon nucleocapsid
TRpn_112539	1.08247	0.471428	Zea mays uncharacterized LOC100192019 (LOC100192019), mRNA	AT1G13130	NA	GO:0004553	hydrolase activity, hydrolyzing O-glycosyl compounds
TRpn_112541	1.93763	NA	PREDICTED: Setaria italica histone H2B.5 (LOC101763424), mRNA	AT3G45980	Histone H2B.6	GO:0000786	nucleosome
TRpn_112552	2.06711	NA	NA	NA	NA	NA	NA
TRpn_112588	2.27306	NA	NA	NA	NA	NA	NA
TRpn_112640	2.06476	NA	Zea mays DNA binding protein (LOC100284100), mRNA	NA	NA	NA	NA
TRpn_112672	-0.814224	NA	Saccharum hybrid cultivar R570 clone BAC 019G01 complete sequence	NA	NA	NA	NA
TRpn_112673	0.131931	NA	Saccharum hybrid cultivar R570 clone BAC 019G01 complete sequence	NA	NA	NA	NA
TRpn_112694	-1.91028	NA	Triticum aestivum cDNA, clone: WT002_I14, cultivar: Chinese Spring	NA	NA	NA	NA
TRpn_112695	-1.52476	NA	Triticum aestivum cDNA, clone: WT002_I14, cultivar: Chinese Spring	NA	NA	NA	NA
TRpn_112707	-0.992124	NA	NA	NA	NA	NA	NA
TRpn_112708	0.131986	NA	PREDICTED: Setaria italica transcription factor bHLH14 (LOC101763717), mRNA	NA	NA	NA	NA
TRpn_11272	-1.87022	NA	NA	NA	NA	NA	NA
TRpn_112720	2.51477	NA	PREDICTED: Sorghum bicolor pullulanase 1, chloroplastic (LOC8066007), transcript variant X2, misc_RNA	AT5G04360	Pullulanase 1, chloroplastic	GO:0004556	alpha-amylase activity
TRpn_112721	3.66751	NA	PREDICTED: Sorghum bicolor pullulanase 1, chloroplastic (LOC8066007), transcript variant X1, mRNA	AT5G04360	Pullulanase 1, chloroplastic	GO:0004556	alpha-amylase activity
TRpn_112730	0.297276	NA	PREDICTED: Setaria italica uncharacterized LOC101768438 (LOC101768438), mRNA	NA	NA	NA	NA
TRpn_112732	-1.91006	NA	PREDICTED: Zea mays uncharacterized LOC100280267 (pco141808(267)), transcript variant X1, mRNA	AT3G04290	GDSL esterase/lipase LTL1	GO:0005576	extracellular region
TRpn_112733	2.26838	NA	PREDICTED: Zea mays uncharacterized LOC109944040 (LOC109944040), mRNA	NA	NA	NA	NA
TRpn_112763	1.573	0.454338	PREDICTED: Setaria italica uncharacterized LOC101781343 (LOC101781343), mRNA	NA	NA	NA	NA
TRpn_112769	-1.91014	NA	Panicum virgatum clone PV_ABa073-K05, complete sequence	AT1G32930	Beta-1,6-galactosyltransferase GALT31A	GO:0006486	protein glycosylation
TRpn_112794	0.132091	NA	Zea mays subsp. parviglumis cultivar INIFAP-JSG y MAS 401 teosinte glume architecture 1 (tga1) gene, exon 2 and partial cds	NA	NA	NA	NA
TRpn_112809	0.131975	NA	NA	NA	NA	NA	NA
TRpn_112828	-0.511994	NA	PREDICTED: Setaria italica histone H2B.1 (LOC101774517), mRNA	AT3G45980	Histone H2B.6	GO:0000786	nucleosome
TRpn_112829	4.50676	NA	PREDICTED: Sorghum bicolor asparagine synthetase [glutamine-hydrolyzing] 1 (LOC110430248), mRNA	AT3G47340	Asparagine synthetase [glutamine-hydrolyzing] 1	GO:0004066	asparagine synthase (glutamine-hydrolyzing) activity
TRpn_112887	1.09372	NA	PREDICTED: Setaria italica calcium-dependent protein kinase 12 (LOC101753182), mRNA	AT1G76040	NA	GO:0004672	protein kinase activity
TRpn_112930	1.09362	NA	PREDICTED: Panicum hallii glycine-rich cell wall structural protein 2-like (LOC112899079), transcript variant X1, mRNA	NA	NA	NA	NA
TRpn_112940	1.09327	NA	PREDICTED: Setaria italica ethylene-responsive transcription factor RAP2-4 (LOC101781253), mRNA	AT1G78080	Ethylene-responsive transcription factor RAP2-4	GO:0006355	regulation of transcription, DNA-dependent
TRpn_112941	-3.57437	NA	PREDICTED: Setaria italica ethylene-responsive transcription factor RAP2-4 (LOC101781253), mRNA	AT1G78080	Ethylene-responsive transcription factor RAP2-4	GO:0006355	regulation of transcription, DNA-dependent
TRpn_112945	1.09384	NA	PREDICTED: Setaria italica 60S ribosomal protein L23a (LOC101782184), mRNA	AT3G55280	60S ribosomal protein L23a-2	GO:0003723	RNA binding
TRpn_112965	1.74907	NA	NA	NA	NA	NA	NA
TRpn_113015	0.131827	NA	PREDICTED: Panicum hallii uncharacterized LOC112899927 (LOC112899927), mRNA	NA	NA	NA	NA
TRpn_113056	-1.97675	NA	NA	NA	NA	NA	NA
TRpn_113079	-0.90944	NA	NA	NA	NA	NA	NA
TRpn_113104	-0.845204	NA	NA	NA	NA	NA	NA
TRpn_113111	0.131948	NA	NA	NA	NA	NA	NA
TRpn_113115	0.131899	NA	NA	AT3G29765	NA	GO:0008150	biological_process
TRpn_113116	1.09379	NA	PREDICTED: Panicum hallii ABC transporter G family member 45 (LOC112896217), mRNA	AT1G66950	ABC transporter G family member 39	GO:0005524	ATP binding
TRpn_113158	-0.79421	0.964502	Zea mays cultivar inbred line Mo17 glutamine synthetase (Gln1-4) gene, complete cds	AT5G37600	Glutamine synthetase cytosolic isozyme 1-1	GO:0004356	glutamate-ammonia ligase activity
TRpn_113187	0.229865	NA	Zea mays uncharacterized LOC100279199 (LOC100279199), non-coding RNA	NA	NA	NA	NA
TRpn_113189	2.99079	NA	NA	NA	NA	NA	NA
TRpn_113202	-0.120361	NA	PREDICTED: Sorghum bicolor MADS-box transcription factor 14 (LOC8085925), transcript variant X4, mRNA	AT1G69120	Floral homeotic protein APETALA 1	GO:0000977	RNA polymerase II regulatory region sequence-specific DNA binding
TRpn_113225	-1.49933	NA	Oryza sativa Japonica Group DNA, chromosome 3, cultivar: Nipponbare, complete sequence	NA	NA	NA	NA
TRpn_11330	-2.17739	NA	NA	NA	NA	NA	NA
TRpn_11331	-0.869895	NA	Saccharum hybrid cultivar R570 clone BAC 191L10 complete sequence	NA	NA	NA	NA
TRpn_113323	-1.79434	NA	PREDICTED: Oryza sativa Japonica Group histone H4 (LOC4331427), mRNA	AT5G59970	Histone H4	GO:0003677	DNA binding
TRpn_113330	0.132236	NA	PREDICTED: Sorghum bicolor potential E3 ubiquitin-protein ligase ariadne-2 (LOC8063902), mRNA	AT1G32340	NA	GO:0046872	metal ion binding
TRpn_113350	2.22816	NA	NA	NA	NA	NA	NA
TRpn_113386	-0.510909	NA	Paspalum juergensii chloroplast, complete genome	NA	NA	NA	NA
TRpn_113389	1.09347	NA	PREDICTED: Setaria italica histone H4 (LOC101764840), mRNA	AT5G59970	Histone H4	GO:0003677	DNA binding
TRpn_113417	0.132027	NA	PREDICTED: Sorghum bicolor 17.5 kDa class II heat shock protein (LOC8078754), mRNA	AT5G12020	17.6 kDa class II heat shock protein	GO:0005737	cytoplasm
TRpn_113421	0.13174	NA	PREDICTED: Sorghum bicolor F-box/LRR-repeat protein 3 (LOC8070182), mRNA	AT5G27920	NA	GO:0004842	ubiquitin-protein ligase activity
TRpn_113430	0.131903	NA	PREDICTED: Setaria italica phospholipase D beta 1 (LOC101772711), transcript variant X2, mRNA	AT2G42010	Phospholipase D beta 1	GO:0004630	phospholipase D activity
TRpn_113432	-0.253523	NA	PREDICTED: Sorghum bicolor trihelix transcription factor GTL1 (LOC8085164), mRNA	NA	NA	NA	NA
TRpn_113441	-0.572012	NA	PREDICTED: Panicum hallii oligopeptide transporter 7 (LOC112888676), mRNA	AT4G10770	Oligopeptide transporter 7	GO:0016021	integral to membrane
TRpn_113443	-0.871749	NA	PREDICTED: Panicum hallii vacuolar protein sorting-associated protein 32 homolog 2-like (LOC112892145), mRNA	AT2G19830	Vacuolar protein sorting-associated protein 32 homolog 1	GO:0016192	vesicle-mediated transport
TRpn_113445	0.132161	NA	NA	NA	NA	NA	NA
TRpn_113449	1.83227	NA	PREDICTED: Panicum hallii uncharacterized protein At4g14100-like (LOC112879495), transcript variant X2, mRNA	AT3G23760	NA	GO:0008150	biological_process
TRpn_113471	0.608444	NA	PREDICTED: Panicum hallii 60S ribosomal protein L29-1-like (LOC112891550), transcript variant X1, mRNA	AT3G06700	60S ribosomal protein L29-1	GO:0003735	structural constituent of ribosome
TRpn_113475	0.1322	NA	NA	NA	NA	NA	NA
TRpn_113480	-0.344951	0.991982	Oryza sativa Indica Group cultivar Shuhui498 chromosome 1 sequence	AT1G33420	PHD finger protein At1g33420	GO:0003677	DNA binding
TRpn_113481	0.131982	NA	PREDICTED: Sorghum bicolor PHD finger protein At1g33420 (LOC8063124), mRNA	AT1G33420	PHD finger protein At1g33420	GO:0003677	DNA binding
TRpn_113497	-2.43149	NA	Panicum virgatum clone PV_ABa051-D05, complete sequence	NA	NA	NA	NA
TRpn_113528	-0.631597	0.950729	Triticum turgidum subsp. durum Pm3 locus, genomic sequence	NA	NA	NA	NA
TRpn_113540	0.131437	NA	NA	NA	NA	NA	NA
TRpn_113544	0.132055	NA	PREDICTED: Panicum hallii 17.9 kDa class I heat shock protein (LOC112874258), mRNA	AT1G53540	17.6 kDa class I heat shock protein 3	GO:0005737	cytoplasm
TRpn_113549	2.11334	NA	NA	NA	NA	NA	NA
TRpn_113558	-1.38013	NA	NA	NA	NA	NA	NA
TRpn_113561	-0.500496	NA	#N/A	#N/A	#N/A	#N/A	#N/A
TRpn_113562	-3.02412	NA	PREDICTED: Panicum hallii 14-3-3-like protein GF14-A (LOC112897711), mRNA	AT1G78300	14-3-3-like protein GF14 omega	GO:0005634	nucleus
TRpn_113564	0.132067	NA	Zea mays RNA-binding protein 12 (LOC100283205), mRNA	NA	NA	NA	NA
TRpn_113586	-1.97343	NA	PREDICTED: Panicum hallii myosin-binding protein 7-like (LOC112874985), transcript variant X3, mRNA	NA	NA	NA	NA
TRpn_113607	1.83222	NA	PREDICTED: Setaria italica 60S acidic ribosomal protein P2A-like (LOC101758181), mRNA	NA	NA	NA	NA
TRpn_11365	-0.925033	NA	NA	NA	NA	NA	NA
TRpn_113668	0.131962	NA	PREDICTED: Panicum hallii uncharacterized LOC112897914 (LOC112897914), mRNA	NA	NA	NA	NA
TRpn_113713	-0.726434	0.959999	PREDICTED: Setaria italica flap endonuclease Xni (LOC101768263), transcript variant X5, mRNA	NA	NA	NA	NA
TRpn_113725	1.09357	NA	PREDICTED: Panicum hallii peptidyl-prolyl cis-trans isomerase FKBP18, chloroplastic (LOC112879063), transcript variant X2, mRNA	AT1G20810	Peptidyl-prolyl cis-trans isomerase FKBP18, chloroplastic	GO:0003755	peptidyl-prolyl cis-trans isomerase activity
TRpn_113729	1.09383	NA	Paspalum vaginatum clone StvCtg_00049 microsatellite sequence	NA	NA	NA	NA
TRpn_113733	0.862036	NA	PREDICTED: Setaria italica calnexin homolog (LOC101770357), mRNA	NA	NA	NA	NA
TRpn_113756	-0.821377	NA	NA	NA	NA	NA	NA
TRpn_113776	-2.78976	0.0843932	NA	NA	NA	NA	NA
TRpn_113782	0.131842	NA	PREDICTED: Panicum hallii 60S ribosomal protein L9-like (LOC112889811), mRNA	AT1G33120	60S ribosomal protein L9-1	GO:0003735	structural constituent of ribosome
TRpn_113799	-1.5247	NA	Panicum virgatum clone PV_ABa006-K10, complete sequence	AT4G23160	NA	GO:0000943	retrotransposon nucleocapsid
TRpn_113811	1.09343	NA	PREDICTED: Panicum hallii GDSL esterase/lipase At5g45950-like (LOC112889414), mRNA	AT5G45950	GDSL esterase/lipase At5g45950	GO:0005576	extracellular region
TRpn_113844	0.229744	NA	PREDICTED: Panicum hallii heavy metal-associated isoprenylated plant protein 34-like (LOC112874812), mRNA	NA	NA	NA	NA
TRpn_113856	3.22729	NA	Phyllostachys heterocycla genomic DNA, BAC clone: PH01B019A14, complete sequence	NA	NA	NA	NA
TRpn_113857	-2.17571	NA	Oryza ridleyi clone OR_ABa062P05, complete sequence	NA	NA	NA	NA
TRpn_113862	0.131947	NA	Paspalum vaginatum clone StvSingle_HKZDOCN01AO0BF microsatellite sequence	NA	NA	NA	NA
TRpn_113877	1.83628	NA	PREDICTED: Setaria italica non-structural maintenance of chromosomes element 4 homolog B (LOC101775457), mRNA	AT3G20760	Non-structural maintenance of chromosomes element 4 homolog B	GO:0003674	molecular_function
TRpn_113889	-0.918333	0.894017	PREDICTED: Setaria italica fatty acyl-CoA reductase 1 (LOC101774781), mRNA	NA	NA	NA	NA
TRpn_113890	1.58623	NA	Hordeum vulgare subsp. vulgare mRNA for predicted protein, complete cds, clone: NIASHv3112B21	NA	NA	NA	NA
TRpn_113904	0.131852	NA	PREDICTED: Zea mays 60S ribosomal protein L37-3 (LOC103626516), mRNA	AT1G15250	60S ribosomal protein L37-1	GO:0003735	structural constituent of ribosome
TRpn_113909	2.22812	NA	NA	NA	NA	NA	NA
TRpn_113932	0.711098	NA	Oryza sativa Indica Group cultivar RP Bio-226 chromosome 6 sequence	AT4G23160	NA	GO:0000943	retrotransposon nucleocapsid
TRpn_113961	0.132121	NA	NA	NA	NA	NA	NA
TRpn_113968	0.131836	NA	PREDICTED: Panicum hallii uncharacterized LOC112888919 (LOC112888919), mRNA	NA	NA	NA	NA
TRpn_113971	1.82356	0.0651714	PREDICTED: Panicum hallii sucrose synthase 2 (LOC112875082), mRNA	AT5G20830	Sucrose synthase 1	GO:0005986	sucrose biosynthetic process
TRpn_113972	-0.830188	NA	PREDICTED: Setaria italica uridine kinase-like protein 3 (LOC101755252), mRNA	AT1G55810	Uridine kinase-like protein 3	GO:0004845	uracil phosphoribosyltransferase activity
TRpn_113987	0.132123	NA	NA	NA	NA	NA	NA
TRpn_11399	-1.49327	NA	NA	NA	NA	NA	NA
TRpn_1140	0.365161	NA	PREDICTED: Sorghum bicolor putative UDP-rhamnose:rhamnosyltransferase 1 (LOC8061135), mRNA	NA	NA	NA	NA
TRpn_11400	1.93074	NA	NA	NA	NA	NA	NA
TRpn_11401	-3.79925	NA	NA	NA	NA	NA	NA
TRpn_114034	-2.55014	NA	Paspalum vaginatum clone StvCtg_00049 microsatellite sequence	NA	NA	NA	NA
TRpn_11404	1.83576	NA	NA	NA	NA	NA	NA
TRpn_114057	1.31833	0.412841	PREDICTED: Panicum hallii phosphatidylinositol transfer protein PDR16-like (LOC112878232), transcript variant X2, mRNA	NA	NA	NA	NA
TRpn_114070	-1.25096	0.67588	NA	NA	NA	NA	NA
TRpn_114071	0.132142	NA	NA	NA	NA	NA	NA
TRpn_114084	0.692313	0.977347	PREDICTED: Sorghum bicolor uncharacterized protein DDB_G0286299-like (LOC110432417), mRNA	NA	NA	NA	NA
TRpn_114087	2.73266	NA	NA	NA	NA	NA	NA
TRpn_114088	1.4891	0.59471	NA	NA	NA	NA	NA
TRpn_114089	1.0938	NA	NA	NA	NA	NA	NA
TRpn_114093	-3.1299	NA	NA	NA	NA	NA	NA
TRpn_11413	0.0665745	NA	PREDICTED: Setaria italica annexin D7 (LOC101772684), mRNA	AT5G10230	Annexin D7	GO:0005509	calcium ion binding
TRpn_114138	0.131933	NA	Zea mays full-length cDNA clone ZM_BFc0160J05 mRNA, complete cds	NA	NA	NA	NA
TRpn_11414	-2.50048	NA	PREDICTED: Setaria italica sister chromatid cohesion protein PDS5 homolog A (LOC101778123), transcript variant X2, mRNA	NA	NA	NA	NA
TRpn_114180	0.13219	NA	NA	NA	NA	NA	NA
TRpn_114181	1.21652	NA	PREDICTED: Sorghum bicolor superoxide dismutase [Fe] 1, chloroplastic (LOC8066912), mRNA	NA	NA	NA	NA
TRpn_114209	1.47846	NA	Saccharum hybrid cultivar R570 clone BAC 261D02 complete sequence	NA	NA	NA	NA
TRpn_114216	0.132216	NA	PREDICTED: Setaria italica ABC transporter B family member 9 (LOC101753826), mRNA	AT2G47000	ABC transporter B family member 4	GO:0005524	ATP binding
TRpn_114232	0.0523025	NA	NA	NA	NA	NA	NA
TRpn_114252	2.10769	0.389378	PREDICTED: Panicum hallii protein trichome birefringence-like (LOC112892248), mRNA	AT5G06700	Protein trichome birefringence	GO:0016021	integral to membrane
TRpn_114272	-0.0409455	NA	NA	NA	NA	NA	NA
TRpn_114305	0.131858	NA	NA	NA	NA	NA	NA
TRpn_114329	0.132018	NA	Zea mays full-length cDNA clone ZM_BFb0059K01 mRNA, complete cds	NA	NA	NA	NA
TRpn_114335	8.06972	0.356817	PREDICTED: Panicum hallii non-specific lipid-transfer protein C4-like (LOC112898388), mRNA	NA	NA	NA	NA
TRpn_114352	-0.944553	0.977206	NA	NA	NA	NA	NA
TRpn_114379	0.174358	0.991982	Triticum aestivum cDNA, clone: WT007_L15, cultivar: Chinese Spring	AT1G17050	Solanesyl diphosphate synthase 2, chloroplastic	GO:0009536	plastid
TRpn_114434	1.02335	NA	Sorghum bicolor mediator of RNA polymerase II transcription subunit 19a-like (LOC110437461), non-coding RNA	AT5G12230	Mediator of RNA polymerase II transcription subunit 19a	GO:0005515	protein binding
TRpn_114444	1.09364	NA	PREDICTED: Sorghum bicolor solute carrier family 35 member F2 (LOC8061736), mRNA	NA	NA	NA	NA
TRpn_114456	-2.64267	NA	NA	NA	NA	NA	NA
TRpn_11446	0.131935	NA	NA	NA	NA	NA	NA
TRpn_1145	-1.88828	0.593792	NA	NA	NA	NA	NA
TRpn_114506	-1.97158	NA	Paspalum vaginatum clone StvCtg_00049 microsatellite sequence	NA	NA	NA	NA
TRpn_114521	1.0936	NA	PREDICTED: Setaria italica probable protein phosphatase 2C 43 (LOC101770366), mRNA	AT5G06750	Probable protein phosphatase 2C 68	GO:0004722	protein serine/threonine phosphatase activity
TRpn_114537	0.132098	NA	Triticum aestivum chromosome 3B-specific BAC library, contig ctg0954b	NA	NA	NA	NA
TRpn_114555	-0.82335	NA	PREDICTED: Setaria italica mitochondrial import receptor subunit TOM7-1 (LOC101755704), mRNA	NA	NA	NA	NA
TRpn_114581	0.648482	NA	PREDICTED: Setaria italica non-specific lipid-transfer protein (LOC101770187), mRNA	NA	NA	NA	NA
TRpn_114585	0.132109	NA	NA	NA	NA	NA	NA
TRpn_114586	0.131879	NA	NA	NA	NA	NA	NA
TRpn_114598	-1.91054	NA	NA	NA	NA	NA	NA
TRpn_114617	0.131943	NA	PREDICTED: Panicum hallii low molecular mass early light-inducible protein HV60, chloroplastic-like (LOC112879574), mRNA	AT4G14690	Early light-induced protein 2, chloroplastic	GO:0009522	photosystem I
TRpn_114641	1.06001	0.675522	PREDICTED: Zea mays UBP1-associated protein 2C (LOC100382178), transcript variant X2, mRNA	AT3G12060	Protein trichome birefringence-like 1	GO:0016021	integral to membrane
TRpn_114685	-0.441807	NA	PREDICTED: Panicum hallii protein GLUTAMINE DUMPER 3-like (LOC112897344), mRNA	NA	NA	NA	NA
TRpn_114696	0.108381	0.991982	PREDICTED: Sorghum bicolor bifunctional purine biosynthesis protein PurH (LOC8071173), transcript variant X3, mRNA	AT2G35040	NA	GO:0003937	IMP cyclohydrolase activity
TRpn_11471	0.910258	0.757211	NA	NA	NA	NA	NA
TRpn_114714	0.122617	NA	NA	NA	NA	NA	NA
TRpn_114790	-4.50006	NA	NA	NA	NA	NA	NA
TRpn_114802	-2.07718	NA	Cenchrus purpureus cultivar Huanan cinnamoyl-CoA reductase (CCR) gene, complete cds	NA	NA	NA	NA
TRpn_11481	0.131921	NA	PREDICTED: Setaria italica ubiquitin-60S ribosomal protein L40-2 (LOC101761023), mRNA	NA	NA	NA	NA
TRpn_114850	1.83227	NA	NA	NA	NA	NA	NA
TRpn_114860	0.0465653	0.991982	PREDICTED: Sorghum bicolor non-specific lipid-transfer protein 2 (LOC8068044), mRNA	NA	NA	NA	NA
TRpn_114872	0.131896	NA	Zea mays full-length cDNA clone ZM_BFb0181B19 mRNA, complete cds	NA	NA	NA	NA
TRpn_114899	-1.57787	NA	NA	NA	NA	NA	NA
TRpn_114902	1.09372	NA	NA	NA	NA	NA	NA
TRpn_114914	0.13229	NA	Paspalum vaginatum clone StvCtg_02515 microsatellite sequence	NA	NA	NA	NA
TRpn_114916	2.85216	NA	NA	NA	NA	NA	NA
TRpn_114930	2.29474	NA	NA	NA	NA	NA	NA
TRpn_114970	-0.0304543	NA	Zea mays DNA binding protein (LOC100284100), mRNA	NA	NA	NA	NA
TRpn_114991	1.09348	NA	NA	NA	NA	NA	NA
TRpn_11500	-0.940221	NA	PREDICTED: Panicum hallii uncharacterized LOC112878733 (LOC112878733), mRNA	NA	NA	NA	NA
TRpn_115016	0.132126	NA	PREDICTED: Setaria italica zinc finger protein CONSTANS-LIKE 5 (LOC101764330), mRNA	NA	NA	NA	NA
TRpn_115022	1.17296	NA	PREDICTED: Panicum hallii REF/SRPP-like protein OsI_017815 (LOC112884378), mRNA	AT3G05500	REF/SRPP-like protein At3g05500	GO:0003746	translation elongation factor activity
TRpn_115024	-0.845395	NA	NA	NA	NA	NA	NA
TRpn_115030	1.83661	NA	PREDICTED: Panicum hallii CASP-like protein 2A1 (LOC112898875), mRNA	NA	NA	NA	NA
TRpn_115092	2.36925	NA	PREDICTED: Panicum hallii histone H3.3 (LOC112877775), mRNA	AT4G40040	Histone H3.3	GO:0003677	DNA binding
TRpn_115100	0.0349434	NA	PREDICTED: Panicum hallii probable carboxylesterase 18 (LOC112903479), mRNA	AT5G23530	Probable carboxylesterase 18	GO:0080030	methyl indole-3-acetate esterase activity
TRpn_115101	-0.824509	NA	PREDICTED: Panicum hallii disease resistance protein RGA2-like (LOC112884289), mRNA	NA	NA	NA	NA
TRpn_115108	-0.217725	0.959999	PREDICTED: Sorghum bicolor nucleolin 2 (LOC8077966), mRNA	NA	NA	NA	NA
TRpn_115120	-2.59723	NA	NA	NA	NA	NA	NA
TRpn_115121	-1.79464	NA	NA	NA	NA	NA	NA
TRpn_115134	1.83219	NA	Zea mays clone 1555248 hypothetical protein mRNA, complete cds	NA	NA	NA	NA
TRpn_115149	0.1323	NA	Zea mays clone 208357 mRNA sequence	NA	NA	NA	NA
TRpn_115157	0.131835	NA	PREDICTED: Panicum hallii prostaglandin reductase-3-like (LOC112880595), mRNA	NA	NA	NA	NA
TRpn_115163	0.132116	NA	NA	NA	NA	NA	NA
TRpn_115166	1.09368	NA	PREDICTED: Sorghum bicolor uncharacterized LOC8054225 (LOC8054225), mRNA	NA	NA	NA	NA
TRpn_115168	-0.631521	NA	Sorghum bicolor clone BAC 75D9, complete sequence	NA	NA	NA	NA
TRpn_11517	0.380537	0.927532	PREDICTED: Panicum hallii putative DNA glycosylase At3g47830 (LOC112889992), transcript variant X4, mRNA	NA	NA	NA	NA
TRpn_115175	1.09364	NA	PREDICTED: Setaria italica protein HYPER-SENSITIVITY-RELATED 4 (LOC101771588), mRNA	AT3G50930	Protein HYPER-SENSITIVITY-RELATED 4	GO:0005524	ATP binding
TRpn_115183	0.0751456	0.991982	PREDICTED: Setaria italica peroxidase 72 (LOC101759894), mRNA	AT5G66390	Peroxidase 72	GO:0004601	peroxidase activity
TRpn_11519	-0.932214	NA	Zea mays clone 454386 hypothetical protein mRNA, complete cds	NA	NA	NA	NA
TRpn_115194	0.920288	NA	Panicum virgatum clone PV_ABa107-B06, complete sequence	NA	NA	NA	NA
TRpn_115207	-0.908476	NA	Zea mays Hemolysin (hemolysin), mRNA	AT1G47330	DUF21 domain-containing protein At1g47330	GO:0016021	integral to membrane
TRpn_115209	0.131999	NA	PREDICTED: Sorghum bicolor acyltransferase-like protein At1g54570, chloroplastic (LOC8086356), mRNA	AT5G41120	NA	GO:0003824	catalytic activity
TRpn_115232	1.21485	NA	Paspalum vaginatum clone StvSingle_HKZDOCN04IYSEN microsatellite sequence	NA	NA	NA	NA
TRpn_115242	2.78086	NA	PREDICTED: Oryza sativa Japonica Group uncharacterized LOC4326433 (LOC4326433), mRNA	NA	NA	NA	NA
TRpn_115263	3.51032	NA	PREDICTED: Sorghum bicolor mediator of RNA polymerase II transcription subunit 25 (LOC110432905), transcript variant X2, mRNA	NA	NA	NA	NA
TRpn_115282	-1.85669	NA	PREDICTED: Sorghum bicolor V-type proton ATPase 16 kDa proteolipid subunit (LOC8072742), mRNA	AT1G19910	V-type proton ATPase subunit c2	GO:0005774	vacuolar membrane
TRpn_115295	-0.266153	NA	Zea mays catalytic/ hydrolase (LOC100283518), mRNA<>Zea mays clone 283057 catalytic/ hydrolase mRNA, complete cds	AT2G18360	NA	GO:0016787	hydrolase activity
TRpn_115301	-1.48166	NA	Zea mays poor homologous synapsis 1 protein (phs1) gene, complete cds	NA	NA	NA	NA
TRpn_115311	1.09359	NA	NA	NA	NA	NA	NA
TRpn_115319	-2.76409	NA	PREDICTED: Setaria italica zinc finger A20 and AN1 domain-containing stress-associated protein 1 (LOC101756697), mRNA	AT3G12630	Zinc finger A20 and AN1 domain-containing stress-associated protein 5	GO:0004842	ubiquitin-protein ligase activity
TRpn_115351	-3.52921	NA	NA	NA	NA	NA	NA
TRpn_115371	-0.444136	0.924435	PREDICTED: Panicum hallii peroxidase 72-like (LOC112895204), mRNA	AT5G66390	Peroxidase 72	GO:0004601	peroxidase activity
TRpn_115388	20.2164	NA	PREDICTED: Setaria italica GEM-like protein 1 (LOC101764166), mRNA	AT1G28200	GEM-like protein 1	GO:0003674	molecular_function
TRpn_115411	1.09378	NA	PREDICTED: Setaria italica 1,4-alpha-glucan-branching enzyme, chloroplastic/amyloplastic (LOC101778660), mRNA	AT5G03650	1,4-alpha-glucan-branching enzyme 2-2, chloroplastic/amyloplastic	GO:0004553	hydrolase activity, hydrolyzing O-glycosyl compounds
TRpn_11542	0.131964	NA	PREDICTED: Setaria italica putative kinase-like protein TMKL1 (LOC101759005), mRNA	NA	NA	NA	NA
TRpn_11543	1.09337	NA	PREDICTED: Setaria italica dnaJ homolog subfamily C member 8 (LOC101755411), mRNA	AT5G22080	NA	GO:0006457	protein folding
TRpn_115431	1.09372	NA	PREDICTED: Setaria italica plasma membrane ATPase 1 (LOC101778509), mRNA	AT5G62670	ATPase 11, plasma membrane-type	GO:0005524	ATP binding
TRpn_115451	2.70652	NA	Saccharum arundinaceum HRGP (HRGP) gene, complete cds	NA	NA	NA	NA
TRpn_11546	5.99618	0.750366	PREDICTED: Setaria italica endoglucanase 7 (LOC101766279), mRNA	NA	NA	NA	NA
TRpn_115485	0.132142	NA	PREDICTED: Panicum hallii protein UXT homolog (LOC112879935), mRNA	AT1G26660	NA	GO:0006457	protein folding
TRpn_115493	-2.29379	NA	PREDICTED: Sorghum bicolor anther-specific protein MZm3-3 (LOC8054876), mRNA	NA	NA	NA	NA
TRpn_11550	2.99292	0.905346	PREDICTED: Setaria italica endoglucanase 7 (LOC101766279), mRNA	NA	NA	NA	NA
TRpn_11551	-4.64492	0.410271	PREDICTED: Setaria italica endoglucanase 7 (LOC101766279), mRNA	NA	NA	NA	NA
TRpn_115566	7.17179	0.641464	#N/A	#N/A	#N/A	#N/A	#N/A
TRpn_115567	1.2949	0.743386	PREDICTED: Setaria italica GDSL esterase/lipase CPRD49 (LOC101779569), transcript variant X2, mRNA	AT3G11210	GDSL esterase/lipase CPRD49	GO:0052689	carboxylic ester hydrolase activity
TRpn_115585	-0.691281	NA	#N/A	#N/A	#N/A	#N/A	#N/A
TRpn_115588	-0.0738557	NA	Saccharum hybrid cultivar R570 clone BAC 261D02 complete sequence	NA	NA	NA	NA
TRpn_1156	0.131918	NA	NA	AT2G34930	NA	GO:0006952	defense response
TRpn_115617	0.819058	NA	#N/A	#N/A	#N/A	#N/A	#N/A
TRpn_115623	1.90214	0.641464	PREDICTED: Panicum hallii ent-isokaurene C2/C3-hydroxylase-like (LOC112877245), mRNA	NA	NA	NA	NA
TRpn_115626	0.138393	NA	PREDICTED: Panicum hallii uncharacterized LOC112899318 (LOC112899318), transcript variant X2, mRNA	NA	NA	NA	NA
TRpn_115641	0.131993	NA	NA	NA	NA	NA	NA
TRpn_115642	0.13202	NA	NA	NA	NA	NA	NA
TRpn_115676	0.935523	NA	PREDICTED: Panicum hallii transcription repressor OFP13-like (LOC112897805), transcript variant X1, mRNA	NA	NA	NA	NA
TRpn_115697	4.13208	NA	Zea mays full-length cDNA clone ZM_BFc0159D03 mRNA, complete cds	NA	NA	NA	NA
TRpn_115699	1.84835	NA	Zea mays subsp. mays cultivar Maguanbaogu RFLP locus csu1138 genomic sequence; and proline-rich protein gene, partial cds	NA	NA	NA	NA
TRpn_115700	-3.06281	NA	#N/A	#N/A	#N/A	#N/A	#N/A
TRpn_115701	0.131812	NA	Zea luxurians genotype L5 anonymous RFLP locus csu1138 genomic sequence; and proline-rich protein gene, partial cds	NA	NA	NA	NA
TRpn_115711	-0.881718	NA	Zea mays uncharacterized LOC100278455 (umc1713), mRNA<>Zea mays clone 403190 hypothetical protein mRNA, complete cds	NA	NA	NA	NA
TRpn_115724	0.131975	NA	NA	NA	NA	NA	NA
TRpn_115782	0.132019	NA	NA	NA	NA	NA	NA
TRpn_115791	0.132186	NA	PREDICTED: Mus pahari protein phosphatase 1 catalytic subunit gamma (Ppp1cc), mRNA	AT2G29400	Serine/threonine-protein phosphatase PP1 isozyme 1	GO:0004722	protein serine/threonine phosphatase activity
TRpn_115807	-0.51642	NA	PREDICTED: Setaria italica 40S ribosomal protein S23 (LOC101773276), mRNA	AT5G02960	40S ribosomal protein S23-2	GO:0003735	structural constituent of ribosome
TRpn_11582	0.102344	0.991982	NA	NA	NA	NA	NA
TRpn_115842	-1.4677	0.912934	PREDICTED: Panicum hallii extensin-like (LOC112901702), mRNA	NA	NA	NA	NA
TRpn_115843	-5.23984	0.183799	Saccharum arundinaceum HRGP (HRGP) gene, complete cds	NA	NA	NA	NA
TRpn_115850	1.09366	NA	PREDICTED: Panicum hallii E3 ubiquitin-protein ligase RFWD3-like (LOC112877954), mRNA	AT5G03450	NA	GO:0005634	nucleus
TRpn_115853	1.91947	NA	PREDICTED: Sorghum bicolor scarecrow-like protein 1 (LOC110433963), transcript variant X2, mRNA	AT1G21450	Scarecrow-like protein 1	GO:0003700	sequence-specific DNA binding transcription factor activity
TRpn_115854	0.131966	NA	Zea mays uncharacterized LOC100275448 (LOC100275448), mRNA	NA	NA	NA	NA
TRpn_115914	0.371728	NA	NA	NA	NA	NA	NA
TRpn_11593	-2.61774	NA	NA	NA	NA	NA	NA
TRpn_115947	-0.831982	NA	NA	NA	NA	NA	NA
TRpn_115951	0.131916	NA	Zea mays full-length cDNA clone ZM_BFc0149M24 mRNA, complete cds	NA	NA	NA	NA
TRpn_11596	-0.174266	0.991982	NA	NA	NA	NA	NA
TRpn_116063	0.132227	NA	PREDICTED: Panicum hallii ribulose bisphosphate carboxylase/oxygenase activase, chloroplastic (LOC112903238), transcript variant X2, mRNA	AT2G39730	Ribulose bisphosphate carboxylase/oxygenase activase, chloroplastic	GO:0005524	ATP binding
TRpn_116106	-1.90042	0.859635	PREDICTED: Panicum hallii uncharacterized LOC112878733 (LOC112878733), mRNA	NA	NA	NA	NA
TRpn_116126	0.132306	NA	PREDICTED: Sorghum bicolor uncharacterized LOC8059519 (LOC8059519), transcript variant X2, mRNA	NA	NA	NA	NA
TRpn_116133	0.132177	NA	Saccharum hybrid cultivar R570 clone BAC 185C01 complete sequence	NA	NA	NA	NA
TRpn_116134	0.132146	NA	Sorghum bicolor clone BAC 75D9, complete sequence	NA	NA	NA	NA
TRpn_116159	0.465267	NA	PREDICTED: Sorghum bicolor histone H4 (LOC8074181), mRNA	AT5G59970	Histone H4	GO:0003677	DNA binding
TRpn_11616	4.00456	3.63108e-07	PREDICTED: Zea mays uncharacterized LOC103626760 (LOC103626760), ncRNA	NA	NA	NA	NA
TRpn_116170	3.6629	0.437829	PREDICTED: Setaria italica luminal-binding protein 3 (LOC101775309), mRNA	AT5G28540	Mediator of RNA polymerase II transcription subunit 37a	GO:0006457	protein folding
TRpn_116203	-0.639574	0.863379	PREDICTED: Sorghum bicolor bZIP transcription factor 44 (LOC8064675), mRNA	NA	NA	NA	NA
TRpn_116227	0.131787	NA	PREDICTED: Sorghum bicolor putative transcription factor bHLH041 (LOC8078627), mRNA	NA	NA	NA	NA
TRpn_116251	1.95643	NA	NA	NA	NA	NA	NA
TRpn_116269	-0.496508	NA	PREDICTED: Setaria italica keratin-3, type I cytoskeletal 51 kDa-like (LOC101760002), mRNA	NA	NA	NA	NA
TRpn_1163	0.13191	NA	PREDICTED: Zea mays putative cytochrome P450 superfamily protein (LOC100382270), transcript variant X2, mRNA	NA	NA	NA	NA
TRpn_116311	1.09376	NA	NA	NA	NA	NA	NA
TRpn_116318	-0.631757	NA	NA	NA	NA	NA	NA
TRpn_116342	0.131793	NA	PREDICTED: Panicum hallii glutamine synthetase cytosolic isozyme 1-1 (LOC112888810), mRNA	AT1G66200	Glutamine synthetase cytosolic isozyme 1-2	GO:0004356	glutamate-ammonia ligase activity
TRpn_116348	2.60162	NA	PREDICTED: Setaria italica luminal-binding protein 3 (LOC101775309), mRNA	AT5G28540	Mediator of RNA polymerase II transcription subunit 37a	GO:0006457	protein folding
TRpn_116369	0.132022	NA	PREDICTED: Setaria italica vacuolar protein-sorting-associated protein 11 homolog (LOC101764268), mRNA	AT2G05170	Vacuolar protein-sorting-associated protein 11 homolog	GO:0005215	transporter activity
TRpn_116373	-1.58808	NA	NA	NA	NA	NA	NA
TRpn_116384	1.09378	NA	NA	AT5G48050	NA	GO:0000943	retrotransposon nucleocapsid
TRpn_116385	0.131903	NA	Panicum virgatum clone PV_ABa094-D05, complete sequence	NA	NA	NA	NA
TRpn_116403	0.131937	NA	Saccharum hybrid cultivar R570 clone BAC 022O20 complete sequence	NA	NA	NA	NA
TRpn_116448	1.0937	NA	NA	NA	NA	NA	NA
TRpn_116459	2.62891	NA	PREDICTED: Setaria italica cytochrome P450 93G1-like (LOC101761949), mRNA	AT5G07990	Flavonoid 3'-monooxygenase	GO:0005506	iron ion binding
TRpn_116462	0.521218	NA	PREDICTED: Panicum hallii histone H2B.3 (LOC112892267), mRNA	AT3G45980	Histone H2B.6	GO:0000786	nucleosome
TRpn_116502	1.72605	NA	PREDICTED: Sorghum bicolor transmembrane protein 205 (LOC8068832), mRNA	AT3G62580	NA	GO:0003674	molecular_function
TRpn_116555	-3.3897	NA	Panicum virgatum clone PV_ABa051-D05, complete sequence	NA	NA	NA	NA
TRpn_116577	-0.390185	NA	PREDICTED: Setaria italica uncharacterized LOC101775127 (LOC101775127), mRNA	NA	NA	NA	NA
TRpn_116588	-4.99354	NA	PREDICTED: Sorghum bicolor transmembrane protein 56-B (LOC8057182), transcript variant X1, mRNA	NA	NA	NA	NA
TRpn_116590	0.185695	NA	PREDICTED: Panicum hallii phosphoglucan phosphatase LSF1, chloroplastic (LOC112896678), transcript variant X1, mRNA	AT3G01510	Phosphoglucan phosphatase LSF1, chloroplastic	GO:0005983	starch catabolic process
TRpn_116596	-0.901019	0.532872	PREDICTED: Sorghum bicolor uncharacterized LOC8060108 (LOC8060108), mRNA	AT3G09050	NA	GO:0003674	molecular_function
TRpn_116598	0.132251	NA	Zea mays clone 208357 mRNA sequence	NA	NA	NA	NA
TRpn_116636	1.09365	NA	NA	NA	NA	NA	NA
TRpn_11664	-0.983059	NA	PREDICTED: Sorghum bicolor probable lysophospholipase BODYGUARD 3 (LOC8062878), mRNA	AT5G41900	Probable lysophospholipase BODYGUARD 2	GO:0005576	extracellular region
TRpn_11665	0.19701	NA	PREDICTED: Sorghum bicolor probable lysophospholipase BODYGUARD 3 (LOC8062878), mRNA	AT4G24140	NA	GO:0005576	extracellular region
TRpn_11666	-1.41852	NA	PREDICTED: Sorghum bicolor probable lysophospholipase BODYGUARD 3 (LOC8062878), mRNA	AT5G41900	Probable lysophospholipase BODYGUARD 2	GO:0005576	extracellular region
TRpn_116682	1.09374	NA	PREDICTED: Panicum hallii ribosome-binding factor PSRP1, chloroplastic (LOC112874122), mRNA	AT5G24490	NA	GO:0003735	structural constituent of ribosome
TRpn_116707	1.09375	0.957918	PREDICTED: Sorghum bicolor uncharacterized LOC8056287 (LOC8056287), mRNA	AT1G34550	NA	GO:0009793	embryo development ending in seed dormancy
TRpn_116739	1.09369	NA	Saccharum hybrid cultivar R570 clone BAC 094E17 complete sequence	AT4G23160	NA	GO:0000943	retrotransposon nucleocapsid
TRpn_116777	1.09338	NA	#N/A	#N/A	#N/A	#N/A	#N/A
TRpn_116779	0.132128	NA	NA	NA	NA	NA	NA
TRpn_116802	1.09371	NA	Oryza sativa Japonica Group DNA, chromosome 3, cultivar: Nipponbare, complete sequence	AT4G23160	NA	GO:0000943	retrotransposon nucleocapsid
TRpn_116811	0.131989	NA	PREDICTED: Panicum hallii BAG family molecular chaperone regulator 1-like (LOC112882927), transcript variant X1, mRNA	AT5G52060	BAG family molecular chaperone regulator 1	GO:0051087	chaperone binding
TRpn_116812	-0.959446	NA	PREDICTED: Setaria italica U-box domain-containing protein 33 (LOC101756006), mRNA	AT2G45910	U-box domain-containing protein 33	GO:0016301	kinase activity
TRpn_116876	-0.485717	NA	PREDICTED: Panicum hallii uncharacterized LOC112887956 (LOC112887956), mRNA	AT1G56580	NA	GO:0010090	trichome morphogenesis
TRpn_116884	1.44762	NA	PREDICTED: Oryza brachyantha non-specific phospholipase C2-like (LOC102721885), mRNA	AT2G26870	Non-specific phospholipase C2	GO:0005576	extracellular region
TRpn_11691	0.131819	NA	NA	NA	NA	NA	NA
TRpn_116914	-0.881633	NA	NA	NA	NA	NA	NA
TRpn_11693	-2.08394	0.909778	PREDICTED: Panicum hallii non-specific lipid-transfer protein 4-like (LOC112899811), mRNA	AT3G53980	NA	GO:0005504	fatty acid binding
TRpn_116936	1.4521	NA	PREDICTED: Setaria italica stress-related protein (LOC101755757), mRNA	NA	NA	NA	NA
TRpn_116946	0.131969	NA	NA	NA	NA	NA	NA
TRpn_117014	-0.631683	NA	PREDICTED: Panicum hallii probable beta-1,3-galactosyltransferase 8 (LOC112884842), mRNA	NA	NA	NA	NA
TRpn_11703	-0.47296	NA	PREDICTED: Setaria italica ubiquitin carboxyl-terminal hydrolase 4 (LOC101759367), mRNA	NA	NA	NA	NA
TRpn_117049	0.129651	NA	#N/A	#N/A	#N/A	#N/A	#N/A
TRpn_117050	1.83635	NA	PREDICTED: Setaria italica putative ABC transporter C family member 15 (LOC101782898), mRNA	AT3G60970	Putative ABC transporter C family member 15	GO:0005524	ATP binding
TRpn_117055	0.131888	NA	PREDICTED: Setaria italica non-specific phospholipase C6 (LOC101763129), mRNA	AT3G48610	Non-specific phospholipase C6	GO:0005576	extracellular region
TRpn_117056	-2.17332	NA	NA	NA	NA	NA	NA
TRpn_117071	0.132007	NA	PREDICTED: Setaria italica uncharacterized LOC101755591 (LOC101755591), mRNA	NA	NA	NA	NA
TRpn_117083	0.131986	NA	Zea mays uncharacterized LOC100382282 (umc1319), mRNA	NA	NA	NA	NA
TRpn_117105	-1.42248	NA	PREDICTED: Setaria italica histone H1 (LOC101762820), mRNA	NA	NA	NA	NA
TRpn_117148	0.131924	0.991982	#N/A	#N/A	#N/A	#N/A	#N/A
TRpn_117160	6.57149	0.256039	PREDICTED: Sorghum bicolor non-specific lipid-transfer protein C4 (LOC8057859), mRNA	NA	NA	NA	NA
TRpn_117164	0.769786	NA	PREDICTED: Zea mays Inactive leucine-rich repeat receptor-like serine/threonine-protein kinase (umc1153), transcript variant X1, mRNA	NA	NA	NA	NA
TRpn_117173	-0.886998	NA	NA	NA	NA	NA	NA
TRpn_117185	-2.61965	NA	PREDICTED: Setaria italica dnaJ homolog subfamily C member 28 (LOC101786640), mRNA	AT5G03560	NA	GO:0015391	nucleobase:cation symporter activity
TRpn_117227	0.538375	NA	PREDICTED: Panicum hallii uncharacterized LOC112887956 (LOC112887956), mRNA	AT1G56580	NA	GO:0010090	trichome morphogenesis
TRpn_117242	-1.2155	NA	PREDICTED: Panicum hallii phosphatidylinositol 3-kinase, root isoform (LOC112896755), transcript variant X1, mRNA	AT1G60490	Phosphatidylinositol 3-kinase VPS34	GO:0005524	ATP binding
TRpn_117252	-0.104685	NA	PREDICTED: Setaria italica ethylene-responsive transcription factor RAP2-10-like (LOC101771564), mRNA	AT5G67190	Ethylene-responsive transcription factor ERF010	GO:0003677	DNA binding
TRpn_11728	2.11348	NA	Setaria italica ethylene-responsive transcription factor ERF034-like (LOC101781338), mRNA<>Setaria italica clone SiDREB hypothetical protein mRNA, complete cds	AT2G44940	Ethylene-responsive transcription factor ERF034	GO:0003677	DNA binding
TRpn_117296	0.82118	NA	PREDICTED: Setaria italica remorin 4.1 (LOC101773437), mRNA	NA	NA	NA	NA
TRpn_117326	2.17255	0.908669	PREDICTED: Setaria italica uncharacterized LOC111257930 (LOC111257930), ncRNA	AT1G02205	Protein ECERIFERUM 1	GO:0046185	aldehyde catabolic process
TRpn_117334	0.131914	NA	PREDICTED: Sorghum bicolor aldehyde dehydrogenase family 2 member B7, mitochondrial-like (LOC110434959), mRNA	AT3G48000	Aldehyde dehydrogenase family 2 member B4, mitochondrial	GO:0004028	3-chloroallyl aldehyde dehydrogenase activity
TRpn_117343	0.132117	NA	PREDICTED: Setaria italica 16.9 kDa class I heat shock protein 1 (LOC101775696), mRNA	AT5G59720	18.1 kDa class I heat shock protein	GO:0005737	cytoplasm
TRpn_117354	-2.11418	NA	PREDICTED: Panicum hallii uncharacterized LOC112902589 (LOC112902589), mRNA	NA	NA	NA	NA
TRpn_117365	-1.42231	NA	PREDICTED: Setaria italica uncharacterized LOC101762121 (LOC101762121), mRNA	AT1G45688	NA	GO:0003674	molecular_function
TRpn_117367	2.5891	NA	Saccharum hybrid cultivar 22 kDa drought-inducible protein mRNA, complete cds	NA	NA	NA	NA
TRpn_117377	3.7864	NA	PREDICTED: Setaria italica desiccation-related protein PCC13-62 (LOC101775492), mRNA	AT1G47980	NA	GO:0003674	molecular_function
TRpn_117379	0.131695	NA	PREDICTED: Setaria italica pre-mRNA-splicing factor 38B-like (LOC111255656), mRNA	NA	NA	NA	NA
TRpn_117398	1.09348	NA	PREDICTED: Panicum hallii L-ascorbate peroxidase 1, cytosolic (LOC112873832), mRNA	AT1G07890	L-ascorbate peroxidase 1, cytosolic	GO:0004601	peroxidase activity
TRpn_117420	0.296162	NA	Oryza sativa Indica Group cultivar Shuhui498 chromosome 7 sequence	NA	NA	NA	NA
TRpn_117427	-0.82503	NA	PREDICTED: Panicum hallii histone H4 (LOC112899204), mRNA	AT5G59970	Histone H4	GO:0003677	DNA binding
TRpn_117429	0.865768	NA	NA	NA	NA	NA	NA
TRpn_117456	0.13207	NA	Triticum aestivum omega gliadin-D1, omega gliadin-D2, omega gliadin-D3, gamma gliadin-D1, delta gliadin-D1, gamma gliadin-D2, gamma gliadin-D3, gamma gliadin-D4, LMW-D1, LMW-D2, LMW-D3, LMW-D6, and LMW-D7 genes, complete cds	AT4G23160	NA	GO:0000943	retrotransposon nucleocapsid
TRpn_117460	1.09363	NA	NA	NA	NA	NA	NA
TRpn_117462	-0.0714833	NA	PREDICTED: Panicum hallii histone H2B.1-like (LOC112874974), mRNA	AT5G59910	Histone H2B.11	GO:0000786	nucleosome
TRpn_117471	-2.13158	NA	PREDICTED: Sorghum bicolor uncharacterized LOC8075204 (LOC8075204), mRNA	NA	NA	NA	NA
TRpn_117487	0.131898	NA	Oryza sativa Indica Group cultivar Shuhui498 chromosome 11 sequence	NA	NA	NA	NA
TRpn_117521	-2.99079	NA	Zea mays clone 289395 mRNA sequence	AT5G59320	Non-specific lipid-transfer protein 3	GO:0006869	lipid transport
TRpn_117530	1.71713	NA	NA	NA	NA	NA	NA
TRpn_117541	0.279857	NA	Saccharum hybrid cultivar R570 clone BAC 261D02 complete sequence	NA	NA	NA	NA
TRpn_117543	-1.48609	NA	PREDICTED: Panicum hallii oligopeptide transporter 4-like (LOC112887595), mRNA	AT5G64410	Oligopeptide transporter 4	GO:0006857	oligopeptide transport
TRpn_117597	0.132066	NA	NA	NA	NA	NA	NA
TRpn_1176	-0.680209	0.972434	PREDICTED: Setaria italica protein phosphatase inhibitor 2 (LOC101753975), transcript variant X4, mRNA	NA	NA	NA	NA
TRpn_117621	1.09376	NA	NA	NA	NA	NA	NA
TRpn_117630	-2.67419	NA	Triticum aestivum omega gliadin-D1, omega gliadin-D2, omega gliadin-D3, gamma gliadin-D1, delta gliadin-D1, gamma gliadin-D2, gamma gliadin-D3, gamma gliadin-D4, LMW-D1, LMW-D2, LMW-D3, LMW-D6, and LMW-D7 genes, complete cds	AT4G23160	NA	GO:0000943	retrotransposon nucleocapsid
TRpn_117650	0.761104	0.83871	Paspalum pubiflorum chloroplast, complete genome	NA	NA	NA	NA
TRpn_117668	0.131997	NA	NA	NA	NA	NA	NA
TRpn_117674	0.132002	NA	PREDICTED: Sorghum bicolor ras-related protein RABD2c (LOC8065289), mRNA	AT4G17530	Ras-related protein RABD2c	GO:0005525	GTP binding
TRpn_1177	0.13208	NA	PREDICTED: Setaria italica protein phosphatase inhibitor 2 (LOC101753975), transcript variant X4, mRNA	NA	NA	NA	NA
TRpn_11770	-0.795188	0.965372	PREDICTED: Panicum hallii uncharacterized LOC112889724 (LOC112889724), ncRNA	NA	NA	NA	NA
TRpn_11771	-13.5208	0.00201349	PREDICTED: Panicum hallii uncharacterized LOC112889724 (LOC112889724), ncRNA	NA	NA	NA	NA
TRpn_117711	-0.853607	NA	PREDICTED: Sorghum bicolor uncharacterized LOC8085968 (LOC8085968), mRNA	NA	NA	NA	NA
TRpn_11772	1.09351	NA	PREDICTED: Sorghum bicolor 1-aminocyclopropane-1-carboxylate oxidase homolog 1 (LOC8085738), mRNA	AT1G06620	1-aminocyclopropane-1-carboxylate oxidase homolog 1	GO:0016706	oxidoreductase activity, acting on paired donors, with incorporation or reduction of molecular oxygen, 2-oxoglutarate as one donor, and incorporation of one atom each of oxygen into both donors
TRpn_117725	0.132009	NA	PREDICTED: Sorghum bicolor alpha-galactosidase (LOC8065821), transcript variant X1, mRNA	AT5G08380	Alpha-galactosidase 1	GO:0004557	alpha-galactosidase activity
TRpn_117733	1.09374	NA	PREDICTED: Setaria italica probable E3 ubiquitin-protein ligase XBOS33 (LOC101775397), mRNA	AT5G07270	E3 ubiquitin-protein ligase XBAT33	GO:0004842	ubiquitin-protein ligase activity
TRpn_11779	-0.495165	NA	PREDICTED: Sorghum bicolor 1-aminocyclopropane-1-carboxylate oxidase homolog 1 (LOC8085738), mRNA	AT1G06620	1-aminocyclopropane-1-carboxylate oxidase homolog 1	GO:0016706	oxidoreductase activity, acting on paired donors, with incorporation or reduction of molecular oxygen, 2-oxoglutarate as one donor, and incorporation of one atom each of oxygen into both donors
TRpn_117839	1.09358	NA	NA	NA	NA	NA	NA
TRpn_117858	0.131881	NA	PREDICTED: Setaria italica uncharacterized LOC101767686 (LOC101767686), mRNA	AT5G55140	NA	GO:0003735	structural constituent of ribosome
TRpn_117887	0.451247	NA	PREDICTED: Panicum hallii uncharacterized LOC112897149 (LOC112897149), transcript variant X4, mRNA	NA	NA	NA	NA
TRpn_117894	1.09367	NA	Zea mays clone 17778 mRNA sequence	AT2G37170	Aquaporin PIP2-2	GO:0015250	water channel activity
TRpn_117899	-2.92046	NA	PREDICTED: Panicum hallii non-specific lipid-transfer protein 2-like (LOC112893996), mRNA	NA	NA	NA	NA
TRpn_117907	1.07214	NA	PREDICTED: Setaria italica beta-galactosidase 6 (LOC101784580), mRNA	AT2G28470	Beta-galactosidase 8	GO:0004565	beta-galactosidase activity
TRpn_117927	-2.4623	NA	PREDICTED: Setaria italica U1 small nuclear ribonucleoprotein C-like (LOC101769079), mRNA	NA	NA	NA	NA
TRpn_117960	-0.969652	NA	PREDICTED: Setaria italica mitogen-activated protein kinase 7 (LOC101769578), mRNA	NA	NA	NA	NA
TRpn_11797	-0.0305793	NA	PREDICTED: Sorghum bicolor scarecrow-like protein 14 (LOC8086037), mRNA	NA	NA	NA	NA
TRpn_11798	-1.42226	NA	NA	NA	NA	NA	NA
TRpn_117984	-2.92607	NA	PREDICTED: Setaria italica uncharacterized LOC101779547 (LOC101779547), mRNA	AT5G62150	NA	GO:0003674	molecular_function
TRpn_118009	0.600674	0.991982	PREDICTED: Panicum hallii respiratory burst oxidase homolog protein E-like (LOC112896721), mRNA	NA	NA	NA	NA
TRpn_118014	0.13198	NA	Oryza sativa Japonica Group DNA, chromosome 3, cultivar: Nipponbare, complete sequence	NA	NA	NA	NA
TRpn_118049	1.72344	NA	NA	NA	NA	NA	NA
TRpn_118050	1.09374	NA	PREDICTED: Setaria italica 40S ribosomal protein S24-1 (LOC101777605), mRNA	AT5G28060	40S ribosomal protein S24-2	GO:0003735	structural constituent of ribosome
TRpn_118051	1.09339	NA	Zea mays BAC clone CH201-9J2 from chromosome 5, complete sequence	NA	NA	NA	NA
TRpn_118054	0.161279	NA	Zea mays cultivar Mo17 locus 9008, complete sequence	NA	NA	NA	NA
TRpn_118102	1.93763	NA	PREDICTED: Sorghum bicolor uncharacterized protein C6G9.01c (LOC8062943), mRNA	NA	NA	NA	NA
TRpn_118175	-0.831045	NA	Zea mays uncharacterized LOC113939972 (LOC113939972), mRNA	NA	NA	NA	NA
TRpn_118186	0.131857	NA	PREDICTED: Zea mays UNE1 (LOC103649618), mRNA	NA	NA	NA	NA
TRpn_118193	-1.68946	NA	#N/A	#N/A	#N/A	#N/A	#N/A
TRpn_118195	-1.70355	0.782674	PREDICTED: Panicum hallii transcription factor bHLH93-like (LOC112889546), mRNA	AT5G65640	Transcription factor bHLH93	GO:0003677	DNA binding
TRpn_118200	3.6111	0.203683	PREDICTED: Sorghum bicolor cyclin-P4-1 (LOC8055631), mRNA	NA	NA	NA	NA
TRpn_118206	0.131967	0.991982	PREDICTED: Panicum hallii probable beta-1,3-galactosyltransferase 8 (LOC112884842), mRNA	AT1G05170	Probable beta-1,3-galactosyltransferase 2	GO:0000139	Golgi membrane
TRpn_118244	0.132123	NA	PREDICTED: Setaria italica uncharacterized LOC101772681 (LOC101772681), mRNA	NA	NA	NA	NA
TRpn_118282	1.09355	NA	PREDICTED: Setaria italica multicopper oxidase LPR1 homolog 2-like (LOC101766383), mRNA	AT1G23010	Multicopper oxidase LPR1	GO:0005507	copper ion binding
TRpn_118359	0.0187292	NA	PREDICTED: Sorghum bicolor uncharacterized LOC8055879 (LOC8055879), mRNA	NA	NA	NA	NA
TRpn_118367	0.116409	NA	NA	NA	NA	NA	NA
TRpn_118371	0.132275	NA	PREDICTED: Sorghum bicolor protein FAR1-RELATED SEQUENCE 5 (LOC8062483), transcript variant X2, mRNA	AT4G38180	Protein FAR1-RELATED SEQUENCE 5	GO:0005634	nucleus
TRpn_118372	0.132163	NA	NA	NA	NA	NA	NA
TRpn_118377	-0.0303108	NA	Oryza coarctata mitochondrion, complete genome	NA	NA	NA	NA
TRpn_118379	7.76409	2.51534e-06	PREDICTED: Setaria italica uncharacterized LOC101776209 (LOC101776209), transcript variant X4, mRNA	NA	NA	NA	NA
TRpn_118442	-1.77093	NA	PREDICTED: Setaria italica protein STRICTOSIDINE SYNTHASE-LIKE 4 (LOC101756979), mRNA	AT3G51420	Protein STRICTOSIDINE SYNTHASE-LIKE 4	GO:0005773	vacuole
TRpn_118444	-1.88366	0.773913	PREDICTED: Panicum hallii uncharacterized LOC112895374 (LOC112895374), mRNA	NA	NA	NA	NA
TRpn_118448	0.00330017	NA	NA	NA	NA	NA	NA
TRpn_118449	0.131959	NA	NA	NA	NA	NA	NA
TRpn_118464	0.131975	NA	PREDICTED: Sorghum bicolor cysteine-rich and transmembrane domain-containing protein A (LOC8066234), mRNA	NA	NA	NA	NA
TRpn_118473	1.09369	NA	NA	NA	NA	NA	NA
TRpn_118491	0.13205	NA	PREDICTED: Setaria italica mediator of RNA polymerase II transcription subunit 19a (LOC101779318), mRNA	NA	NA	NA	NA
TRpn_118492	2.07474	NA	NA	NA	NA	NA	NA
TRpn_11850	-0.946779	NA	NA	NA	NA	NA	NA
TRpn_11852	-2.43274	NA	NA	NA	NA	NA	NA
TRpn_11853	-1.85064	NA	NA	NA	NA	NA	NA
TRpn_118546	-0.878615	0.959999	NA	NA	NA	NA	NA
TRpn_118568	2.47345	NA	NA	NA	NA	NA	NA
TRpn_118575	2.48795	NA	PREDICTED: Sorghum bicolor transcription factor DIVARICATA (LOC8072504), mRNA	NA	NA	NA	NA
TRpn_118578	1.0935	NA	NA	NA	NA	NA	NA
TRpn_118600	3.35175	NA	PREDICTED: Setaria italica non-specific lipid-transfer protein (LOC101770187), mRNA	NA	NA	NA	NA
TRpn_118636	-0.844739	NA	Zea mays uncharacterized LOC100275694 (LOC100275694), mRNA	NA	NA	NA	NA
TRpn_118638	-1.5934	NA	PREDICTED: Panicum hallii chlorophyll a-b binding protein 1, chloroplastic (LOC112880660), mRNA	AT2G34420	NA	GO:0009522	photosystem I
TRpn_118681	1.09329	NA	PREDICTED: Setaria italica MADS-box transcription factor 1 (LHS1), transcript variant X2, mRNA	AT2G03710	Agamous-like MADS-box protein AGL3	GO:0000977	RNA polymerase II regulatory region sequence-specific DNA binding
TRpn_118703	0.131954	NA	Oryza sativa Japonica Group DNA, chromosome 2, cultivar: Nipponbare, complete sequence	NA	NA	NA	NA
TRpn_118712	-0.591742	NA	PREDICTED: Setaria italica SKP1-like protein 1A (LOC101756927), mRNA	AT5G42190	SKP1-like protein 1B	GO:0004842	ubiquitin-protein ligase activity
TRpn_118724	3.25445	NA	PREDICTED: Panicum hallii fatty acyl-CoA reductase 1-like (LOC112897537), mRNA	AT5G22500	Fatty acyl-CoA reductase 1	GO:0006629	lipid metabolic process
TRpn_118768	1.0935	NA	PREDICTED: Panicum hallii GDSL esterase/lipase At5g45950-like (LOC112889414), mRNA	AT5G45950	GDSL esterase/lipase At5g45950	GO:0005576	extracellular region
TRpn_118779	0.0219521	NA	PREDICTED: Setaria italica chlorophyll a-b binding protein, chloroplastic (LOC101782406), mRNA	AT3G27690	NA	GO:0009522	photosystem I
TRpn_118782	0.131996	NA	NA	NA	NA	NA	NA
TRpn_118796	0.13189	NA	NA	NA	NA	NA	NA
TRpn_118841	-0.93771	NA	PREDICTED: Setaria italica F-box protein At2g26850 (LOC101768957), mRNA	AT2G26850	F-box protein At2g26850	GO:0003674	molecular_function
TRpn_118846	0.132443	NA	PREDICTED: Sorghum bicolor heavy metal-associated isoprenylated plant protein 6 (LOC8079170), mRNA	NA	NA	NA	NA
TRpn_118874	2.40529	NA	NA	NA	NA	NA	NA
TRpn_118882	0.6656	NA	PREDICTED: Setaria italica tubulin beta-5 chain (LOC101766513), mRNA	AT5G12250	Tubulin beta-6 chain	GO:0003924	GTPase activity
TRpn_118924	-1.45027	NA	NA	NA	NA	NA	NA
TRpn_11893	0.131637	NA	NA	NA	NA	NA	NA
TRpn_118930	2.22812	NA	PREDICTED: Sorghum bicolor NAC domain-containing protein 67 (LOC8057074), mRNA	AT5G08790	Protein ATAF2	GO:0007275	multicellular organismal development
TRpn_11894	0.131967	NA	NA	NA	NA	NA	NA
TRpn_118957	0.132273	NA	NA	NA	NA	NA	NA
TRpn_11897	0.132019	NA	Paspalum vaginatum clone StvCtg_01972 microsatellite sequence	NA	NA	NA	NA
TRpn_118971	3.473	NA	PREDICTED: Setaria italica uncharacterized LOC101774910 (LOC101774910), mRNA	NA	NA	NA	NA
TRpn_118987	0.132	NA	PREDICTED: Panicum hallii protein ENHANCED DISEASE RESISTANCE 2-like (LOC112890792), transcript variant X2, mRNA	AT5G10750	NA	GO:0008150	biological_process
TRpn_118988	-1.83376	NA	PREDICTED: Panicum hallii protein ENHANCED DISEASE RESISTANCE 2-like (LOC112890792), transcript variant X2, mRNA	AT5G10750	NA	GO:0008150	biological_process
TRpn_1190	-0.926674	NA	PREDICTED: Panicum hallii vascular-related unknown protein 4-like (LOC112900042), mRNA	NA	NA	NA	NA
TRpn_119036	2.11112	NA	Zea mays PCO141993 mRNA sequence	AT1G21460	Bidirectional sugar transporter SWEET1	GO:0016020	membrane
TRpn_119044	1.76744	NA	Oryza sativa Japonica Group SINE:OsSN2 DNA	NA	NA	NA	NA
TRpn_119049	1.09367	NA	PREDICTED: Panicum hallii scarecrow-like protein 3 (LOC112902153), mRNA	NA	NA	NA	NA
TRpn_119057	0.131954	NA	NA	NA	NA	NA	NA
TRpn_119064	0.13177	NA	PREDICTED: Setaria italica U-box domain-containing protein 11 (LOC101783705), mRNA	NA	NA	NA	NA
TRpn_119075	2.21808	NA	NA	NA	NA	NA	NA
TRpn_119095	1.09379	NA	NA	NA	NA	NA	NA
TRpn_119097	-2.4765	NA	NA	NA	NA	NA	NA
TRpn_1191	-0.030553	NA	PREDICTED: Panicum hallii vascular-related unknown protein 4-like (LOC112900042), mRNA	NA	NA	NA	NA
TRpn_119104	1.09367	NA	PREDICTED: Setaria italica cytochrome P450 94C1 (LOC101780102), mRNA	AT2G27690	Cytochrome P450 94C1	GO:0016021	integral to membrane
TRpn_119112	0.131915	NA	NA	NA	NA	NA	NA
TRpn_119161	1.09359	NA	NA	NA	NA	NA	NA
TRpn_119162	0.131743	NA	PREDICTED: Zea mays acyl-desaturase (LOC100284973), transcript variant X1, mRNA	AT2G43710	Stearoyl-[acyl-carrier-protein] 9-desaturase 7, chloroplastic	GO:0004768	stearoyl-CoA 9-desaturase activity
TRpn_119198	-0.991002	NA	NA	NA	NA	NA	NA
TRpn_119202	0.132256	NA	NA	NA	NA	NA	NA
TRpn_119234	0.132165	NA	PREDICTED: Panicum hallii histone H2B.1 (LOC112893114), mRNA	AT3G45980	Histone H2B.6	GO:0000786	nucleosome
TRpn_119261	-1.4116	NA	PREDICTED: Panicum hallii glycine-rich cell wall structural protein 2-like (LOC112899079), transcript variant X1, mRNA	NA	NA	NA	NA
TRpn_119272	3.64918	NA	NA	NA	NA	NA	NA
TRpn_119293	0.132009	NA	NA	NA	NA	NA	NA
TRpn_11931	-0.945533	NA	NA	NA	NA	NA	NA
TRpn_11932	-1.13412	0.602181	NA	NA	NA	NA	NA
TRpn_11933	-3.05164	NA	NA	NA	NA	NA	NA
TRpn_119341	-0.981927	NA	PREDICTED: Sorghum bicolor ESCRT-related protein CHMP1 (LOC8067706), mRNA	AT1G73030	ESCRT-related protein CHMP1B	GO:0016192	vesicle-mediated transport
TRpn_119357	1.09369	NA	Triticum tauschii st1 gene, exons 1-13	AT4G08620	Sulfate transporter 1.1	GO:0008271	secondary active sulfate transmembrane transporter activity
TRpn_119377	6.15276	0.000762378	Zea mays clone 246028 mRNA sequence	NA	NA	NA	NA
TRpn_119411	2.65561	NA	Panicum virgatum clone PV_ABa094-H10, complete sequence	NA	NA	NA	NA
TRpn_119419	2.17638	NA	Zea mays proline rich cell wall protein 1 (prcw1), mRNA	NA	NA	NA	NA
TRpn_119433	1.5589	NA	PREDICTED: Setaria italica heavy metal-associated isoprenylated plant protein 6 (LOC101753240), mRNA	NA	NA	NA	NA
TRpn_119450	1.09362	NA	Panicum virgatum cultivar Alamo caffeoyl-coenzymeA O-methyltransferase 1b (CCoAOMT1b) mRNA, complete cds	AT4G34050	Caffeoyl-CoA O-methyltransferase 1	GO:0008171	O-methyltransferase activity
TRpn_119475	-0.813278	0.831745	PREDICTED: Panicum hallii tetraspanin-6-like (LOC112894699), mRNA	AT3G12090	Tetraspanin-6	GO:0003674	molecular_function
TRpn_119485	1.8324	NA	NA	NA	NA	NA	NA
TRpn_119489	0.607361	0.905346	PREDICTED: Aegilops tauschii subsp. tauschii protein STRICTOSIDINE SYNTHASE-LIKE 4-like (LOC109787019), mRNA	NA	NA	NA	NA
TRpn_119497	0.131613	NA	NA	NA	NA	NA	NA
TRpn_119504	0.131808	NA	NA	NA	NA	NA	NA
TRpn_119507	2.184	NA	PREDICTED: Setaria italica CAX-interacting protein 4 (LOC101779775), mRNA	AT2G28910	CAX-interacting protein 4	GO:0003676	nucleic acid binding
TRpn_119534	-0.99434	NA	PREDICTED: Setaria italica cytochrome P450 85A1 (LOC101770408), mRNA	NA	NA	NA	NA
TRpn_11955	0.0641081	0.991982	NA	NA	NA	NA	NA
TRpn_11959	-4.09771	NA	PREDICTED: Aegilops tauschii subsp. tauschii cysteine-rich receptor-like protein kinase 40 (LOC109772563), transcript variant X6, misc_RNA	AT4G23150	Cysteine-rich receptor-like protein kinase 7	GO:0005524	ATP binding
TRpn_11960	-2.67089	NA	PREDICTED: Aegilops tauschii subsp. tauschii cysteine-rich receptor-like protein kinase 40 (LOC109772563), transcript variant X6, misc_RNA	AT1G65790	Receptor-like serine/threonine-protein kinase SD1-7	GO:0009875	pollen-pistil interaction
TRpn_119603	0.132009	NA	PREDICTED: Panicum hallii anthocyanidin 5,3-O-glucosyltransferase-like (LOC112887290), mRNA	AT3G16520	UDP-glycosyltransferase 88A1	GO:0008194	UDP-glycosyltransferase activity
TRpn_119604	0.594271	NA	PREDICTED: Panicum hallii anthocyanidin 5,3-O-glucosyltransferase-like (LOC112887290), mRNA	AT3G16520	UDP-glycosyltransferase 88A1	GO:0008194	UDP-glycosyltransferase activity
TRpn_119609	0.131929	NA	PREDICTED: Panicum hallii phenylalanine ammonia-lyase-like (LOC112899649), mRNA	AT3G53260	Phenylalanine ammonia-lyase 2	GO:0006979	response to oxidative stress
TRpn_11961	-1.84017	NA	NA	AT3G14470	Putative disease resistance RPP13-like protein 1	GO:0006952	defense response
TRpn_119618	2.00568	NA	PREDICTED: Setaria italica cold-responsive protein kinase 1 (LOC101776462), transcript variant X4, mRNA	AT3G09010	NA	GO:0004674	protein serine/threonine kinase activity
TRpn_119621	-4.27485	0.248559	NA	NA	NA	NA	NA
TRpn_119629	1.28205	NA	PREDICTED: Panicum hallii histone H2B.3 (LOC112892267), mRNA	AT3G45980	Histone H2B.6	GO:0000786	nucleosome
TRpn_119633	1.09374	NA	PREDICTED: Setaria italica 16.6 kDa heat shock protein (LOC101777729), mRNA	AT1G07400	17.8 kDa class I heat shock protein	GO:0009408	response to heat
TRpn_119658	-0.603574	NA	PREDICTED: Setaria italica autophagy-related protein 8C (LOC101778979), mRNA	AT1G62040	Autophagy-related protein 8c	GO:0000421	autophagic vacuole membrane
TRpn_119681	0.131891	NA	PREDICTED: Panicum hallii cytochrome P450 704B1 (LOC112874776), mRNA	AT1G69500	Cytochrome P450 704B1	GO:0010584	pollen exine formation
TRpn_119697	-3.83316	0.168519	PREDICTED: Panicum hallii extensin-like (LOC112901702), mRNA	NA	NA	NA	NA
TRpn_119728	0.132106	NA	PREDICTED: Sorghum bicolor NAC domain-containing protein 43 (LOC8069067), mRNA	AT2G46770	NAC domain-containing protein 43	GO:0003677	DNA binding
TRpn_11973	0.131844	NA	PREDICTED: Sorghum bicolor myb-related protein Zm38 (LOC8081124), mRNA	NA	NA	NA	NA
TRpn_119730	-2.45581	NA	PREDICTED: Sorghum bicolor uncharacterized LOC8065463 (LOC8065463), mRNA	AT1G03650	NA	GO:0008080	N-acetyltransferase activity
TRpn_119732	1.15209	NA	NA	NA	NA	NA	NA
TRpn_119733	0.131965	NA	PREDICTED: Setaria italica acyl-CoA-binding protein (LOC101783678), mRNA	NA	NA	NA	NA
TRpn_11974	0.131994	NA	PREDICTED: Sorghum bicolor myb-related protein Zm38 (LOC8081124), mRNA	NA	NA	NA	NA
TRpn_119756	-0.138832	0.991923	PREDICTED: Sorghum bicolor plant UBX domain-containing protein 8 (LOC8059029), mRNA	NA	NA	NA	NA
TRpn_119795	0.868814	NA	Zea mays DnaJ-related protein ZMDJ1 (mdJ1) gene, complete cds	NA	NA	NA	NA
TRpn_119806	-2.20666	NA	Aeginetia indica gene for AiHT40, complete sequence	NA	NA	NA	NA
TRpn_119814	0.131936	NA	NA	NA	NA	NA	NA
TRpn_119832	0.131968	NA	Zea mays putative transposase (Z195D10.1) gene, partial cds; glycyl-tRNA synthetase (Z195D10.2), ornithine carbamoyltransferase (Z195D10.3), putative gag protein (Z195D10.5), putative SET-domain transcriptional regulator (Z195D10.7), putative oxysterol-binding protein (Z195D10.8), putative polyprotein (Z195D10.9), putative oxysterol-binding protein (Z195D10.10), putative gag-pol polyprotein (Z195…	NA	NA	NA	NA
TRpn_119871	0.154802	0.991982	PREDICTED: Sorghum bicolor hepatoma-derived growth factor-related protein 2 (LOC8069497), transcript variant X2, mRNA	NA	NA	NA	NA
TRpn_119907	0.446854	0.991923	NA	NA	NA	NA	NA
TRpn_119976	-0.822649	NA	PREDICTED: Panicum hallii U-box domain-containing protein 33-like (LOC112881326), transcript variant X3, mRNA	NA	NA	NA	NA
TRpn_119986	0.132148	NA	PREDICTED: Setaria italica ubiquitin-conjugating enzyme E2-17 kDa (LOC101781975), mRNA	AT1G64230	Ubiquitin-conjugating enzyme E2 28	GO:0004842	ubiquitin-protein ligase activity
TRpn_120027	2.39687	NA	Zea mays clone 246028 mRNA sequence	NA	NA	NA	NA
TRpn_120037	-2.1018	NA	NA	NA	NA	NA	NA
TRpn_120039	0.277923	NA	PREDICTED: Panicum hallii transcription factor BHLH089-like (LOC112878577), mRNA	NA	NA	NA	NA
TRpn_120070	2.22811	NA	PREDICTED: Setaria italica protein RNA-directed DNA methylation 3 (LOC101762347), mRNA	NA	NA	NA	NA
TRpn_120079	-1.96645	NA	NA	NA	NA	NA	NA
TRpn_120089	-1.29961	NA	PREDICTED: Panicum hallii uncharacterized mitochondrial protein AtMg00810-like (LOC112876007), mRNA	AT4G23160	NA	GO:0000943	retrotransposon nucleocapsid
TRpn_120103	1.09353	NA	#N/A	#N/A	#N/A	#N/A	#N/A
TRpn_12013	-0.845504	NA	NA	NA	NA	NA	NA
TRpn_120131	0.131963	NA	PREDICTED: Setaria italica pyridoxal reductase, chloroplastic (LOC101759305), transcript variant X1, mRNA	AT5G53580	Pyridoxal reductase, chloroplastic	GO:0004033	aldo-keto reductase (NADP) activity
TRpn_12014	-1.40062	0.953859	PREDICTED: Sorghum bicolor UDP-glycosyltransferase 73B4 (LOC8065434), mRNA	AT2G15480	UDP-glycosyltransferase 73B5	GO:0008194	UDP-glycosyltransferase activity
TRpn_120144	1.41041	NA	PREDICTED: Setaria italica uncharacterized LOC101769787 (LOC101769787), mRNA	AT1G22930	NA	GO:0008150	biological_process
TRpn_120154	1.09379	NA	PREDICTED: Panicum hallii peptidyl-prolyl cis-trans isomerase FKBP15-1-like (LOC112893757), mRNA	NA	NA	NA	NA
TRpn_120163	-1.13979	NA	PREDICTED: Zea mays uncharacterized LOC109944040 (LOC109944040), mRNA	NA	NA	NA	NA
TRpn_120165	2.8754	NA	PREDICTED: Sorghum bicolor CBL-interacting protein kinase 9 (LOC8085707), mRNA	AT1G01140	CBL-interacting serine/threonine-protein kinase 9	GO:0004674	protein serine/threonine kinase activity
TRpn_120207	-3.24626	NA	PREDICTED: Setaria italica luminal-binding protein 3 (LOC101775309), mRNA	AT5G28540	Mediator of RNA polymerase II transcription subunit 37a	GO:0006457	protein folding
TRpn_120228	-0.838816	NA	NA	NA	NA	NA	NA
TRpn_120236	-1.55037	NA	PREDICTED: Setaria italica G-type lectin S-receptor-like serine/threonine-protein kinase At2g19130 (LOC101760073), mRNA	AT2G19130	G-type lectin S-receptor-like serine/threonine-protein kinase At2g19130	GO:0004672	protein kinase activity
TRpn_120255	2.15237	0.43327	PREDICTED: Panicum hallii uncharacterized LOC112876668 (LOC112876668), ncRNA	AT2G48030	NA	GO:0016787	hydrolase activity
TRpn_120264	0.131854	NA	Saccharum hybrid cultivar R570_BAC clone Sh186P07	AT3G14470	Putative disease resistance RPP13-like protein 1	GO:0006952	defense response
TRpn_120272	0.131914	NA	PREDICTED: Sorghum bicolor uncharacterized LOC8072409 (LOC8072409), mRNA	NA	NA	NA	NA
TRpn_120288	-0.631697	NA	PREDICTED: Panicum hallii desiccation-related protein PCC13-62-like (LOC112887986), mRNA	AT3G62730	NA	GO:0003674	molecular_function
TRpn_120289	0.807887	NA	PREDICTED: Sorghum bicolor isoprenyl transferase (LOC8058935), transcript variant X2, mRNA	AT5G58770	Dehydrodolichyl diphosphate synthase 2	GO:0006486	protein glycosylation
TRpn_120329	-2.69531	NA	PREDICTED: Setaria italica histone H1 (LOC101762820), mRNA	NA	NA	NA	NA
TRpn_12033	-0.829344	NA	PREDICTED: Panicum hallii transcription repressor OFP13-like (LOC112897805), transcript variant X1, mRNA	NA	NA	NA	NA
TRpn_120333	-4.01548	NA	NA	NA	NA	NA	NA
TRpn_120343	0.131928	NA	PREDICTED: Panicum hallii probable U6 snRNA-associated Sm-like protein LSm4 (LOC112892036), mRNA	AT5G27720	Sm-like protein LSM4	GO:0005634	nucleus
TRpn_120359	0.131913	NA	PREDICTED: Panicum hallii phytosulfokine receptor 1-like (LOC112872399), mRNA	AT2G02220	Phytosulfokine receptor 1	GO:0004674	protein serine/threonine kinase activity
TRpn_12036	1.09337	NA	PREDICTED: Oryza brachyantha uncharacterized protein ycf36 (LOC102708879), transcript variant X2, mRNA	NA	NA	NA	NA
TRpn_120362	0.131875	NA	PREDICTED: Setaria italica uncharacterized LOC101755318 (LOC101755318), mRNA	NA	NA	NA	NA
TRpn_120368	-1.38453	NA	PREDICTED: Panicum hallii auxin-responsive protein IAA30-like (LOC112887904), mRNA	NA	NA	NA	NA
TRpn_12037	1.09363	NA	PREDICTED: Panicum hallii 50S ribosomal protein L7/L12-like (LOC112876195), mRNA	AT1G70190	NA	GO:0003735	structural constituent of ribosome
TRpn_120385	-2.37362	NA	PREDICTED: Sorghum bicolor uncharacterized LOC8065336 (LOC8065336), transcript variant X2, mRNA	NA	NA	NA	NA
TRpn_12039	-1.85113	NA	NA	NA	NA	NA	NA
TRpn_120411	-0.25776	NA	NA	NA	NA	NA	NA
TRpn_120412	0.881294	NA	NA	NA	NA	NA	NA
TRpn_120431	-1.91109	NA	NA	NA	NA	NA	NA
TRpn_120435	-0.980162	NA	NA	NA	NA	NA	NA
TRpn_120436	3.10024	0.0309357	PREDICTED: Sorghum bicolor casein kinase 1 (LOC8070490), transcript variant X4, mRNA	NA	NA	NA	NA
TRpn_120444	-1.85433	NA	Paspalum notatum dehydration-responsive element-binding protein 2A (DREB2A) mRNA, complete cds	AT2G40390	NA	GO:0003674	molecular_function
TRpn_120450	-0.982167	NA	NA	NA	NA	NA	NA
TRpn_120460	-2.5011	0.446874	NA	NA	NA	NA	NA
TRpn_120475	0.131768	NA	NA	NA	NA	NA	NA
TRpn_120486	-0.561556	NA	NA	NA	NA	NA	NA
TRpn_120487	0.171145	NA	NA	NA	NA	NA	NA
TRpn_12049	0.131976	NA	NA	NA	NA	NA	NA
TRpn_120492	5.89305	1.21912e-11	Zea mays Pentatricopeptide repeat-containing protein (LOC100304218), mRNA<>Zea mays full-length cDNA clone ZM_BFb0006N01 mRNA, complete cds	AT3G26782	Pentatricopeptide repeat-containing protein At3g26782, mitochondrial	GO:0008270	zinc ion binding
TRpn_120493	1.22056	0.398628	PREDICTED: Sorghum bicolor serine/threonine-protein kinase STY17 (LOC8056509), mRNA	NA	NA	NA	NA
TRpn_12052	0.658311	0.905346	NA	NA	NA	NA	NA
TRpn_120536	0.131565	NA	Oryza sativa Indica Group cultivar Shuhui498 chromosome 9 sequence	NA	NA	NA	NA
TRpn_120539	0.131851	NA	PREDICTED: Panicum hallii auxin-responsive protein IAA17-like (LOC112884163), mRNA	AT5G65670	Auxin-responsive protein IAA9	GO:0005634	nucleus
TRpn_120542	-1.002	NA	PREDICTED: Setaria italica uncharacterized LOC111257385 (LOC111257385), ncRNA	NA	NA	NA	NA
TRpn_120543	1.71701	NA	NA	NA	NA	NA	NA
TRpn_120581	0.866576	NA	PREDICTED: Panicum hallii tetraketide alpha-pyrone reductase 1-like (LOC112896459), mRNA	AT4G35420	Tetraketide alpha-pyrone reductase 1	GO:0050662	coenzyme binding
TRpn_120582	2.98275	NA	PREDICTED: Panicum hallii tetraketide alpha-pyrone reductase 1-like (LOC112896459), mRNA	AT4G35420	Tetraketide alpha-pyrone reductase 1	GO:0050662	coenzyme binding
TRpn_120662	-0.930897	NA	PREDICTED: Panicum hallii pre-mRNA-splicing factor syf2 (LOC112890171), mRNA	AT2G16860	NA	GO:0003674	molecular_function
TRpn_120687	1.09369	NA	NA	NA	NA	NA	NA
TRpn_120691	0.131972	NA	PREDICTED: Zea mays uncharacterized mitochondrial protein AtMg00810-like (LOC109944816), mRNA	NA	NA	NA	NA
TRpn_120720	0.223217	0.894017	PREDICTED: Setaria italica protein odr-4 homolog (LOC101774103), mRNA	NA	NA	NA	NA
TRpn_120721	-0.840055	NA	PREDICTED: Panicum hallii protein odr-4 homolog (LOC112896585), transcript variant X2, mRNA	NA	NA	NA	NA
TRpn_12077	-3.3113	NA	NA	NA	NA	NA	NA
TRpn_12078	0.131717	NA	NA	NA	NA	NA	NA
TRpn_120795	0.559832	NA	NA	NA	NA	NA	NA
TRpn_120821	-2.91354	NA	PREDICTED: Panicum hallii translationally-controlled tumor protein homolog (LOC112903132), mRNA	AT3G16640	Translationally-controlled tumor protein 1	GO:0005737	cytoplasm
TRpn_12084	-1.84955	NA	NA	NA	NA	NA	NA
TRpn_120846	-1.58736	NA	PREDICTED: Panicum hallii probable small nuclear ribonucleoprotein F (LOC112896258), mRNA	AT4G30220	Probable small nuclear ribonucleoprotein F	GO:0005634	nucleus
TRpn_120862	0.131824	NA	Zea mays uncharacterized LOC100192807 (LOC100192807), mRNA	AT2G26670	Heme oxygenase 1, chloroplastic	GO:0006788	heme oxidation
TRpn_120902	1.00998	NA	PREDICTED: Sorghum bicolor uncharacterized LOC8075204 (LOC8075204), mRNA	AT3G56590	NA	GO:0003674	molecular_function
TRpn_120926	2.16552	NA	Paspalum vaginatum clone StvCtg_01451 microsatellite sequence	NA	NA	NA	NA
TRpn_120927	-0.817451	NA	Paspalum vaginatum clone StvCtg_01451 microsatellite sequence	NA	NA	NA	NA
TRpn_120929	3.35191	NA	#N/A	#N/A	#N/A	#N/A	#N/A
TRpn_120930	2.66826	0.296635	PREDICTED: Setaria italica uncharacterized LOC101753026 (LOC101753026), mRNA	NA	NA	NA	NA
TRpn_120931	1.73285	NA	PREDICTED: Setaria italica uncharacterized LOC101753026 (LOC101753026), mRNA	NA	NA	NA	NA
TRpn_120932	0.132209	NA	PREDICTED: Setaria italica uncharacterized LOC101753026 (LOC101753026), mRNA	NA	NA	NA	NA
TRpn_120947	0.132333	NA	NA	NA	NA	NA	NA
TRpn_12097	0.769666	0.743301	PREDICTED: Sorghum bicolor 30S ribosomal protein S17, chloroplastic (LOC110436277), mRNA	AT1G79850	30S ribosomal protein S17, chloroplastic	GO:0003735	structural constituent of ribosome
TRpn_12103	1.09369	NA	Zea mays ATP synthase delta chain (LOC100281167), mRNA	AT5G47030	ATP synthase subunit delta', mitochondrial	GO:0005753	mitochondrial proton-transporting ATP synthase complex
TRpn_12105	0.122411	NA	PREDICTED: Sus scrofa VPS26, retromer complex component A (VPS26A), transcript variant X3, mRNA	NA	NA	NA	NA
TRpn_12106	-0.0980941	NA	PREDICTED: Sorghum bicolor vacuolar protein sorting-associated protein 26A (LOC8064101), mRNA	AT4G27690	Vacuolar protein sorting-associated protein 26B	GO:0005623	cell
TRpn_121062	0.131983	NA	Zea mays linoleate 9S-lipoxygenase2 (lox2), mRNA	AT1G55020	Linoleate 9S-lipoxygenase 1	GO:0010311	lateral root formation
TRpn_121065	-2.05412	NA	PREDICTED: Panicum hallii uncharacterized acetyltransferase At3g50280-like (LOC112897492), mRNA	AT5G07860	NA	GO:0016740	transferase activity
TRpn_121089	2.93773	NA	Zea mays OSJNBa0093O08.6-like protein (pco082477), mRNA<>Zea mays full-length cDNA clone ZM_BFc0189A11 mRNA, complete cds	AT1G20140	SKP1-like protein 4	GO:0004842	ubiquitin-protein ligase activity
TRpn_121094	0.461855	NA	PREDICTED: Sorghum bicolor uncharacterized LOC8065094 (LOC8065094), ncRNA	NA	NA	NA	NA
TRpn_121102	7.91507	9.67986e-06	Oryza sativa Indica Group cultivar Shuhui498 chromosome 6 sequence	NA	NA	NA	NA
TRpn_121103	0.132482	NA	Oryza sativa Indica Group cultivar Shuhui498 chromosome 6 sequence	NA	NA	NA	NA
TRpn_121137	-0.831969	NA	Zea mays carnitine racemase like protein (LOC100285527), mRNA<>Zea mays clone 385711 carnitine racemase like protein mRNA, complete cds	NA	NA	NA	NA
TRpn_121145	-0.524765	NA	PREDICTED: Panicum hallii heavy metal-associated isoprenylated plant protein 39-like (LOC112877542), transcript variant X3, mRNA	NA	NA	NA	NA
TRpn_121156	-0.954954	NA	PREDICTED: Setaria italica rust resistance kinase Lr10 (LOC101762726), mRNA	NA	NA	NA	NA
TRpn_121169	1.13642	NA	NA	NA	NA	NA	NA
TRpn_121171	-0.0177532	NA	NA	NA	NA	NA	NA
TRpn_121174	-1.59334	NA	PREDICTED: Sorghum bicolor coronatine-insensitive protein homolog 1a (LOC8058923), mRNA	NA	NA	NA	NA
TRpn_121191	-0.811653	NA	NA	NA	NA	NA	NA
TRpn_121192	0.13233	NA	NA	NA	NA	NA	NA
TRpn_121195	0.13195	NA	PREDICTED: Sorghum bicolor aspartyl protease APCB1 (LOC8077693), mRNA	AT1G49050	Aspartyl protease APCB1	GO:0006508	proteolysis
TRpn_12121	0.150773	NA	NA	NA	NA	NA	NA
TRpn_121221	-0.591231	NA	PREDICTED: Sorghum bicolor uncharacterized LOC8084108 (LOC8084108), mRNA	NA	NA	NA	NA
TRpn_121255	3.75837	0.385316	PREDICTED: Setaria italica proline dehydrogenase 2, mitochondrial (LOC101775799), mRNA	AT5G38710	Proline dehydrogenase 2, mitochondrial	GO:0004657	proline dehydrogenase activity
TRpn_121256	1.90557	0.868166	#N/A	#N/A	#N/A	#N/A	#N/A
TRpn_121258	0.131623	NA	PREDICTED: Setaria italica polcalcin Phl p 7 (LOC101752492), mRNA	AT5G17480	Probable calcium-binding protein CML29	GO:0005509	calcium ion binding
TRpn_121259	0.131683	NA	PREDICTED: Setaria italica homeobox protein engrailed-1 (LOC101757324), mRNA	NA	NA	NA	NA
TRpn_121314	-0.0303568	NA	Zea mays full-length cDNA clone ZM_BFc0099C09 mRNA, complete cds	NA	NA	NA	NA
TRpn_121330	0.132133	NA	PREDICTED: Panicum hallii tyrosine-sulfated glycopeptide receptor 1-like (LOC112883375), mRNA	AT1G72300	Tyrosine-sulfated glycopeptide receptor 1	GO:0004674	protein serine/threonine kinase activity
TRpn_121331	1.09839	NA	PREDICTED: Panicum hallii tyrosine-sulfated glycopeptide receptor 1-like (LOC112883375), mRNA	AT1G72300	Tyrosine-sulfated glycopeptide receptor 1	GO:0004674	protein serine/threonine kinase activity
TRpn_121333	3.63064	NA	NA	NA	NA	NA	NA
TRpn_121344	1.70452	0.0119732	PREDICTED: Setaria italica protein disulfide isomerase-like 2-1 (LOC101755755), mRNA	AT2G47470	Protein disulfide-isomerase like 2-1	GO:0005783	endoplasmic reticulum
TRpn_121348	0.132196	NA	PREDICTED: Panicum hallii DNA-binding protein MNB1B-like (LOC112901286), mRNA	NA	NA	NA	NA
TRpn_121352	1.09349	NA	PREDICTED: Sorghum bicolor glucan endo-1,3-beta-glucosidase 12 (LOC8075213), mRNA	AT2G05790	NA	GO:0004553	hydrolase activity, hydrolyzing O-glycosyl compounds
TRpn_12136	0.131955	NA	PREDICTED: Oryza sativa Japonica Group indole-2-monooxygenase (LOC4344448), mRNA	NA	NA	NA	NA
TRpn_121364	0.342273	NA	PREDICTED: Sorghum bicolor uncharacterized LOC8082839 (LOC8082839), mRNA	AT3G11760	NA	GO:0003674	molecular_function
TRpn_121366	0.245432	0.868294	Zea mays uncharacterized LOC100194286 (LOC100194286), mRNA	AT1G02560	ATP-dependent Clp protease proteolytic subunit 5, chloroplastic	GO:0009534	chloroplast thylakoid
TRpn_12137	0.131944	NA	NA	NA	NA	NA	NA
TRpn_121376	0.131965	NA	NA	NA	NA	NA	NA
TRpn_12138	-0.796705	NA	PREDICTED: Panicum hallii protein NUCLEAR FUSION DEFECTIVE 4-like (LOC112883977), mRNA	AT2G28120	NA	NA	NA
TRpn_12139	0.131857	NA	NA	NA	NA	NA	NA
TRpn_121412	1.83232	NA	PREDICTED: Sorghum bicolor fasciclin-like arabinogalactan protein 11 (LOC8080825), mRNA	AT5G03170	Fasciclin-like arabinogalactan protein 11	GO:0031225	anchored to membrane
TRpn_12143	-1.19756	0.654177	NA	NA	NA	NA	NA
TRpn_121450	0.132143	NA	PREDICTED: Panicum hallii uncharacterized protein At2g34160-like (LOC112884781), mRNA	NA	NA	NA	NA
TRpn_121476	-4.32378	NA	PREDICTED: Aegilops tauschii subsp. tauschii receptor-like protein kinase FERONIA (LOC109775640), mRNA	NA	NA	NA	NA
TRpn_121477	-2.12222	0.913656	PREDICTED: Aegilops tauschii subsp. tauschii receptor-like protein kinase FERONIA (LOC109775640), mRNA	NA	NA	NA	NA
TRpn_121478	-0.0706076	0.991982	#N/A	#N/A	#N/A	#N/A	#N/A
TRpn_121497	-0.30727	NA	Sorghum bicolor mitochondrion, complete genome	ATCG00430	NAD(P)H-quinone oxidoreductase subunit K, chloroplastic	GO:0009535	chloroplast thylakoid membrane
TRpn_121505	-0.845224	NA	PREDICTED: Aegilops tauschii subsp. tauschii wall-associated receptor kinase 4-like (LOC109754739), mRNA	AT1G16120	Wall-associated receptor kinase-like 1	GO:0005524	ATP binding
TRpn_121511	2.43892	NA	Saccharum officinarum mitochondrial chromosome 1 DNA, complete genome, cultivar: Khon Kaen 3	NA	NA	NA	NA
TRpn_121533	-0.845027	NA	NA	NA	NA	NA	NA
TRpn_121549	2.0122	0.0163228	PREDICTED: Setaria italica dehydrin HIRD11 (LOC101763238), transcript variant X2, mRNA	NA	NA	NA	NA
TRpn_121562	-0.828108	NA	Phyllostachys edulis cDNA clone: bphyem120g18, full insert sequence	NA	NA	NA	NA
TRpn_121572	0.131954	NA	NA	NA	NA	NA	NA
TRpn_121577	0.191845	NA	NA	NA	NA	NA	NA
TRpn_121581	-0.824644	0.648002	PREDICTED: Zea mays uncharacterized LOC109945366 (LOC109945366), ncRNA	AT5G52882	NA	NA	NA
TRpn_121582	3.61187	NA	NA	NA	NA	NA	NA
TRpn_121593	-0.111707	NA	PREDICTED: Zea mays cysteine-rich receptor-like protein kinase 19 (LOC103647728), mRNA	NA	NA	NA	NA
TRpn_121596	-0.865385	0.761547	PREDICTED: Sorghum bicolor CBS domain-containing protein CBSX6 (LOC8059365), mRNA	AT1G65320	CBS domain-containing protein CBSX6	GO:0008150	biological_process
TRpn_121611	1.10653	NA	Saccharum officinarum mitochondrial chromosome 1 DNA, complete genome, cultivar: Khon Kaen 3	NA	NA	NA	NA
TRpn_121631	0.13191	0.991982	PREDICTED: Panicum hallii protein unc-13 homolog (LOC112875266), mRNA	AT2G33420	NA	GO:0003674	molecular_function
TRpn_121636	-0.527012	NA	NA	NA	NA	NA	NA
TRpn_121645	-0.785985	NA	NA	NA	NA	NA	NA
TRpn_121649	0.187873	NA	NA	NA	NA	NA	NA
TRpn_121715	0.132128	NA	NA	NA	NA	NA	NA
TRpn_121763	1.44142	NA	PREDICTED: Sorghum bicolor tubby-like F-box protein 6 (LOC110432047), transcript variant X1, mRNA	AT2G47900	Tubby-like F-box protein 3	GO:0005654	nucleoplasm
TRpn_121777	3.83046	NA	NA	NA	NA	NA	NA
TRpn_121811	-3.44169	NA	Zea mays clone 688321 hypothetical protein mRNA, complete cds	NA	NA	NA	NA
TRpn_121844	1.22209	0.705843	PREDICTED: Sorghum bicolor calnexin homolog (LOC110436187), mRNA	AT5G61790	Calnexin homolog 1	GO:0005739	mitochondrion
TRpn_121846	1.09353	NA	PREDICTED: Panicum hallii diacylglycerol O-acyltransferase 3, cytosolic (LOC112886405), mRNA	NA	NA	NA	NA
TRpn_121884	0.131963	NA	NA	NA	NA	NA	NA
TRpn_12189	0.131839	NA	PREDICTED: Sorghum bicolor probable xyloglucan galactosyltransferase GT19 (LOC8058107), mRNA	AT4G22580	Probable xyloglucan galactosyltransferase GT19	GO:0003824	catalytic activity
TRpn_121911	-1.35408	0.286172	PREDICTED: Sorghum bicolor protein trichome birefringence-like 3 (LOC8081433), mRNA	AT5G01360	Protein trichome birefringence-like 3	GO:0000139	Golgi membrane
TRpn_121980	0.13192	NA	PREDICTED: Sorghum bicolor thiosulfate/3-mercaptopyruvate sulfurtransferase 1, mitochondrial (LOC8074692), transcript variant X3, mRNA	AT1G79230	Thiosulfate/3-mercaptopyruvate sulfurtransferase 1, mitochondrial	GO:0004792	thiosulfate sulfurtransferase activity
TRpn_121990	0.270875	0.891433	Zea mays full-length cDNA clone ZM_BFb0157H04 mRNA, complete cds	AT5G19770	Tubulin alpha-3 chain	GO:0005200	structural constituent of cytoskeleton
TRpn_122086	2.02285	NA	NA	NA	NA	NA	NA
TRpn_122108	2.67641	NA	PREDICTED: Panicum hallii desiccation-related protein PCC13-62-like (LOC112901021), mRNA	AT1G47980	NA	GO:0003674	molecular_function
TRpn_122109	1.13512	NA	PREDICTED: Panicum hallii desiccation-related protein PCC13-62-like (LOC112901021), mRNA	AT1G47980	NA	GO:0003674	molecular_function
TRpn_122150	1.66596	NA	PREDICTED: Panicum hallii uncharacterized LOC112897811 (LOC112897811), transcript variant X3, mRNA	NA	NA	NA	NA
TRpn_122159	-0.862383	NA	NA	NA	NA	NA	NA
TRpn_122160	1.09377	NA	NA	NA	NA	NA	NA
TRpn_122186	1.09372	NA	PREDICTED: Zea mays uncharacterized LOC109943490 (LOC109943490), transcript variant X5, ncRNA	AT1G66950	ABC transporter G family member 39	GO:0005524	ATP binding
TRpn_122196	-1.58574	NA	PREDICTED: Sorghum bicolor vacuolar protein sorting-associated protein 26A (LOC8064101), mRNA	NA	NA	NA	NA
TRpn_122204	-1.48874	NA	NA	NA	NA	NA	NA
TRpn_122220	0.629914	NA	Zea mays PCO068743 mRNA sequence	AT5G59890	Actin-depolymerizing factor 4	GO:0005737	cytoplasm
TRpn_122223	0.10757	NA	NA	NA	NA	NA	NA
TRpn_122224	1.51987	NA	NA	NA	NA	NA	NA
TRpn_122312	2.35478	NA	NA	NA	NA	NA	NA
TRpn_122329	-0.687232	NA	NA	NA	NA	NA	NA
TRpn_122330	0.131978	NA	NA	NA	NA	NA	NA
TRpn_122339	-0.420481	NA	Zea mays subsp. mays isolate GUA131 RFLP marker sequence	AT3G55620	Eukaryotic translation initiation factor 6-2	GO:0003743	translation initiation factor activity
TRpn_122359	2.47528	0.564385	PREDICTED: Sorghum bicolor uncharacterized LOC110432440 (LOC110432440), ncRNA	NA	NA	NA	NA
TRpn_122360	-1.49562	NA	PREDICTED: Sorghum bicolor uncharacterized LOC110432440 (LOC110432440), ncRNA	NA	NA	NA	NA
TRpn_122362	1.09371	0.941536	NA	NA	NA	NA	NA
TRpn_122372	-0.948504	NA	PREDICTED: Panicum hallii LEAF RUST 10 DISEASE-RESISTANCE LOCUS RECEPTOR-LIKE PROTEIN KINASE-like 1.5 (LOC112877524), mRNA	NA	NA	NA	NA
TRpn_122402	1.09362	NA	PREDICTED: Setaria italica U-box domain-containing protein 33 (LOC101756006), mRNA	AT2G45910	U-box domain-containing protein 33	GO:0016301	kinase activity
TRpn_122403	-0.879168	NA	PREDICTED: Panicum hallii U-box domain-containing protein 33-like (LOC112881326), transcript variant X1, mRNA	AT2G45910	U-box domain-containing protein 33	GO:0016301	kinase activity
TRpn_122404	1.09377	NA	#N/A	#N/A	#N/A	#N/A	#N/A
TRpn_122409	-0.948906	NA	PREDICTED: Setaria italica phenylalanine ammonia-lyase (LOC101756700), mRNA	AT3G53260	Phenylalanine ammonia-lyase 2	GO:0006979	response to oxidative stress
TRpn_122436	-0.536721	NA	PREDICTED: Panicum hallii 60S ribosomal protein L36-3-like (LOC112884557), transcript variant X1, mRNA	AT3G53740	60S ribosomal protein L36-2	GO:0003735	structural constituent of ribosome
TRpn_122437	-1.91064	NA	PREDICTED: Panicum hallii 60S ribosomal protein L36-3-like (LOC112884557), transcript variant X1, mRNA	AT3G53740	60S ribosomal protein L36-2	GO:0003735	structural constituent of ribosome
TRpn_122529	0.131944	NA	PREDICTED: Panicum hallii probable 5'-adenylylsulfate reductase 1, chloroplastic (LOC112881988), mRNA	AT4G21990	5'-adenylylsulfate reductase 3, chloroplastic	GO:0019344	cysteine biosynthetic process
TRpn_12253	0.131753	NA	NA	NA	NA	NA	NA
TRpn_122557	0.383918	NA	NA	NA	NA	NA	NA
TRpn_122558	1.88851	NA	PREDICTED: Panicum hallii silicon efflux transporter LSI2-like (LOC112894275), mRNA	AT1G02260	NA	GO:0005215	transporter activity
TRpn_122589	1.09371	0.961927	NA	NA	NA	NA	NA
TRpn_122591	-1.47938	NA	NA	NA	NA	NA	NA
TRpn_122593	-2.22861	NA	PREDICTED: Setaria italica transcription factor BIM1 (LOC101771138), mRNA	NA	NA	NA	NA
TRpn_12261	-2.21841	NA	Zea mays full-length cDNA clone ZM_BFc0047N14 mRNA, complete cds	NA	NA	NA	NA
TRpn_122631	0.132041	NA	NA	NA	NA	NA	NA
TRpn_12264	-1.42256	NA	PREDICTED: Panicum hallii glyoxylate/hydroxypyruvate reductase HPR3-like (LOC112899404), transcript variant X1, mRNA	AT1G12550	Glyoxylate/hydroxypyruvate reductase HPR3	GO:0009854	oxidative photosynthetic carbon pathway
TRpn_12265	0.131917	NA	Zea mays clone 1517669 mRNA sequence	NA	NA	NA	NA
TRpn_122656	-0.843789	NA	NA	NA	NA	NA	NA
TRpn_122660	0.13191	NA	NA	NA	NA	NA	NA
TRpn_122668	1.78586	NA	NA	NA	NA	NA	NA
TRpn_122675	-0.983941	NA	NA	NA	NA	NA	NA
TRpn_122686	0.0663859	NA	NA	NA	NA	NA	NA
TRpn_122701	1.09359	NA	PREDICTED: Sorghum bicolor enoyl-CoA delta isomerase 2, peroxisomal (LOC8080498), mRNA	NA	NA	NA	NA
TRpn_122706	-0.0356971	NA	PREDICTED: Panicum hallii cilia- and flagella-associated protein 298-like (LOC112887694), transcript variant X8, mRNA	NA	NA	NA	NA
TRpn_122712	1.95481	0.506282	PREDICTED: Setaria italica protein NLP1 (LOC101777377), transcript variant X3, mRNA	AT2G17150	Protein NLP1	GO:0005634	nucleus
TRpn_122732	2.62854	NA	NA	AT5G13930	Chalcone synthase	GO:0005515	protein binding
TRpn_122755	0.131875	NA	PREDICTED: Sorghum bicolor mucin-1 (LOC8055362), mRNA	NA	NA	NA	NA
TRpn_122768	0.132069	NA	PREDICTED: Sorghum bicolor fatty acyl-CoA reductase 1 (LOC8063746), mRNA	NA	NA	NA	NA
TRpn_1228	0.0854059	NA	PREDICTED: Aegilops tauschii subsp. tauschii AAA-ATPase At3g50940-like (LOC109742675), mRNA	AT3G50940	AAA-ATPase At3g50940	GO:0005524	ATP binding
TRpn_122813	-0.731143	0.985951	PREDICTED: Panicum hallii uncharacterized LOC112896432 (LOC112896432), mRNA	NA	NA	NA	NA
TRpn_122822	-1.26879	0.991923	NA	NA	NA	NA	NA
TRpn_122838	2.93411	NA	PREDICTED: Sorghum bicolor uncharacterized protein DDB_G0286299-like (LOC110432417), mRNA	NA	NA	NA	NA
TRpn_122848	0.131999	NA	PREDICTED: Setaria italica uncharacterized LOC101769472 (LOC101769472), transcript variant X1, mRNA	NA	NA	NA	NA
TRpn_122852	0.13204	NA	NA	NA	NA	NA	NA
TRpn_122890	2.08089	NA	PREDICTED: Setaria italica HMG1/2-like protein (LOC101778041), mRNA	NA	NA	NA	NA
TRpn_122909	0.131816	NA	NA	NA	NA	NA	NA
TRpn_122983	0.132035	NA	NA	NA	NA	NA	NA
TRpn_123	-1.46553	NA	NA	NA	NA	NA	NA
TRpn_123011	0.734412	0.894017	NA	NA	NA	NA	NA
TRpn_123022	-1.90498	NA	PREDICTED: Sorghum bicolor serine/arginine-rich splicing factor RS2Z32 (LOC8067361), mRNA	NA	NA	NA	NA
TRpn_123023	1.09349	NA	NA	NA	NA	NA	NA
TRpn_123051	2.15604	NA	NA	NA	NA	NA	NA
TRpn_123064	0.132064	NA	NA	NA	NA	NA	NA
TRpn_123065	-1.91052	NA	NA	NA	NA	NA	NA
TRpn_123103	1.09374	NA	NA	NA	NA	NA	NA
TRpn_123127	1.51648	NA	NA	NA	NA	NA	NA
TRpn_123171	0.131905	NA	PREDICTED: Setaria italica non-specific lipid-transfer protein (LOC101756443), mRNA	NA	NA	NA	NA
TRpn_123189	0.197257	0.957918	PREDICTED: Panicum hallii remorin 4.1-like (LOC112875506), mRNA	AT2G41870	NA	GO:0003677	DNA binding
TRpn_123190	-0.415368	NA	PREDICTED: Setaria italica remorin 4.1 (LOC101765125), mRNA	AT2G41870	NA	GO:0003677	DNA binding
TRpn_123191	1.9507	NA	PREDICTED: Panicum hallii remorin 4.1-like (LOC112883283), mRNA	NA	NA	NA	NA
TRpn_123197	0.132094	NA	NA	NA	NA	NA	NA
TRpn_123211	-0.42654	NA	NA	NA	NA	NA	NA
TRpn_123221	0.131757	NA	PREDICTED: Panicum hallii transcription factor VIP1-like (LOC112884383), mRNA	NA	NA	NA	NA
TRpn_123228	0.1953	0.963139	Saccharum hybrid cultivar R570 clone BAC 013P09 complete sequence	AT2G04520	NA	GO:0003743	translation initiation factor activity
TRpn_123260	0.131932	NA	NA	NA	NA	NA	NA
TRpn_123464	-2.34848	NA	NA	NA	NA	NA	NA
TRpn_123507	-0.860008	NA	PREDICTED: Sorghum bicolor myb-related protein 2 (LOC8083688), mRNA	AT5G18240	Myb-related protein 1	GO:0005634	nucleus
TRpn_123563	0.132028	NA	PREDICTED: Setaria italica auxin-responsive protein SAUR36 (LOC101769957), mRNA	NA	NA	NA	NA
TRpn_123595	-0.503643	NA	NA	NA	NA	NA	NA
TRpn_123618	-0.0196962	NA	NA	NA	NA	NA	NA
TRpn_123624	1.09379	NA	#N/A	#N/A	#N/A	#N/A	#N/A
TRpn_123631	1.09353	NA	PREDICTED: Setaria italica sm-like protein LSM5 (LOC101755385), mRNA	AT5G48870	Sm-like protein LSM5	GO:0005634	nucleus
TRpn_123632	2.40577	NA	NA	NA	NA	NA	NA
TRpn_123714	3.29844	NA	NA	NA	NA	NA	NA
TRpn_123764	0.131897	NA	PREDICTED: Setaria italica phosphopantothenoylcysteine decarboxylase (LOC101771111), mRNA	NA	NA	NA	NA
TRpn_123794	-2.65567	NA	Homo sapiens BAC clone RP11-327C24 from UL, complete sequence	NA	NA	NA	NA
TRpn_123795	0.937064	NA	Homo sapiens cDNA clone IMAGE:4523513, partial cds	NA	NA	NA	NA
TRpn_123796	-1.2988	NA	NA	NA	NA	NA	NA
TRpn_123797	-1.34735	NA	Homo sapiens BAC clone CH17-222N15 from chromosome 1, complete sequence	NA	NA	NA	NA
TRpn_123798	0.310717	NA	Homo sapiens BAC clone CH17-222N15 from chromosome 1, complete sequence	NA	NA	NA	NA
TRpn_123799	2.89536	0.580091	Homo sapiens BAC clone RP11-327C24 from UL, complete sequence	NA	NA	NA	NA
TRpn_123812	-0.992058	NA	PREDICTED: Setaria italica uncharacterized LOC101785653 (LOC101785653), transcript variant X2, mRNA	NA	NA	NA	NA
TRpn_123851	0.131908	NA	PREDICTED: Setaria italica pre-mRNA-splicing factor SLU7 (LOC101763020), mRNA	AT1G65660	Pre-mRNA-splicing factor SLU7-A	GO:0000398	nuclear mRNA splicing, via spliceosome
TRpn_123869	1.07477	0.959999	Zea mays quinone oxidoreductase-like protein At1g23740-like (LOC100284837), mRNA<>Zea mays clone 336442 quinone oxidoreductase-like protein At1g23740 mRNA, complete cds	AT1G23740	Quinone oxidoreductase-like protein At1g23740, chloroplastic	GO:0008270	zinc ion binding
TRpn_123872	-0.581579	0.991982	PREDICTED: Sorghum bicolor 2-methylene-furan-3-one reductase (LOC110436955), mRNA	AT1G23740	Quinone oxidoreductase-like protein At1g23740, chloroplastic	GO:0008270	zinc ion binding
TRpn_123877	0.132202	NA	PREDICTED: Sorghum bicolor transcription factor TGAL9 (LOC8082893), transcript variant X3, mRNA	NA	NA	NA	NA
TRpn_123878	1.0939	NA	PREDICTED: Sorghum bicolor transcription factor TGAL9 (LOC8082893), transcript variant X3, mRNA	NA	NA	NA	NA
TRpn_123880	0.132116	NA	PREDICTED: Panicum hallii transcription factor TGAL9-like (LOC112873178), transcript variant X3, mRNA	NA	NA	NA	NA
TRpn_123881	0.132109	NA	#N/A	#N/A	#N/A	#N/A	#N/A
TRpn_123906	1.09352	NA	NA	NA	NA	NA	NA
TRpn_123919	1.09373	NA	NA	NA	NA	NA	NA
TRpn_123924	0.132048	NA	NA	NA	NA	NA	NA
TRpn_123925	0.132128	NA	NA	NA	NA	NA	NA
TRpn_123937	0.131934	NA	PREDICTED: Panicum hallii protein FLX-like 2 (LOC112874954), transcript variant X2, mRNA	AT1G67170	Protein FLX-like 2	GO:0003674	molecular_function
TRpn_123944	0.132156	NA	PREDICTED: Setaria italica long chain acyl-CoA synthetase 1 (LOC101758749), mRNA	NA	NA	NA	NA
TRpn_123951	-0.82984	NA	NA	NA	NA	NA	NA
TRpn_123953	0.131871	NA	PREDICTED: Sorghum bicolor uncharacterized LOC8079045 (LOC8079045), transcript variant X1, mRNA	NA	NA	NA	NA
TRpn_123969	-0.817844	NA	NA	NA	NA	NA	NA
TRpn_123984	6.18009	0.000204499	NA	NA	NA	NA	NA
TRpn_123994	-0.694949	0.905346	PREDICTED: Panicum hallii uncharacterized LOC112902214 (LOC112902214), mRNA	NA	NA	NA	NA
TRpn_123999	-0.845068	NA	Stipa pennata clone SP_SSR30 microsatellite sequence; mitochondrial	NA	NA	NA	NA
TRpn_124023	-1.57456	0.73485	PREDICTED: Penaeus vannamei small subunit ribosomal RNA (LOC113816000), rRNA	NA	NA	NA	NA
TRpn_124030	1.09364	NA	NA	NA	NA	NA	NA
TRpn_124033	-1.10769	NA	PREDICTED: Panicum hallii style cell-cycle inhibitor 1-A (LOC112877265), mRNA	AT1G79200	NA	GO:0003674	molecular_function
TRpn_124073	2.11359	NA	PREDICTED: Panicum hallii uncharacterized LOC112886762 (LOC112886762), mRNA	NA	NA	NA	NA
TRpn_124094	1.2025	0.832645	PREDICTED: Panicum hallii auxin-responsive protein SAUR36-like (LOC112879745), mRNA	AT5G27780	NA	GO:0003674	molecular_function
TRpn_124105	0.131962	NA	PREDICTED: Panicum hallii BURP domain-containing protein 15-like (LOC112881136), mRNA	NA	NA	NA	NA
TRpn_124130	1.2956	0.905346	PREDICTED: Panicum hallii gamma-glutamylcyclotransferase 2-3 (LOC112899877), mRNA	AT1G44790	Gamma-glutamylcyclotransferase 2-3	GO:0005737	cytoplasm
TRpn_124170	2.0136	0.80292	PREDICTED: Setaria italica glutathione S-transferase 4 (LOC101783868), mRNA	AT3G62760	Glutathione S-transferase F13	GO:0004364	glutathione transferase activity
TRpn_124171	1.09753	NA	PREDICTED: Setaria italica glutathione S-transferase 4 (LOC101783868), mRNA	AT3G62760	Glutathione S-transferase F13	GO:0004364	glutathione transferase activity
TRpn_12422	-1.95531	NA	PREDICTED: Panicum hallii 40S ribosomal protein S8-like (LOC112890374), mRNA	AT5G59240	40S ribosomal protein S8-2	GO:0003735	structural constituent of ribosome
TRpn_124249	0.132038	NA	NA	NA	NA	NA	NA
TRpn_12426	-0.802925	NA	PREDICTED: Sorghum bicolor uncharacterized LOC110435135 (LOC110435135), transcript variant X4, ncRNA	NA	NA	NA	NA
TRpn_124289	1.23776	NA	PREDICTED: Panicum hallii tetraketide alpha-pyrone reductase 2 (LOC112891399), mRNA	AT1G68540	Tetraketide alpha-pyrone reductase 2	GO:0003824	catalytic activity
TRpn_12429	0.13201	NA	#N/A	#N/A	#N/A	#N/A	#N/A
TRpn_124302	2.47551	NA	NA	NA	NA	NA	NA
TRpn_124314	0.13198	NA	NA	NA	NA	NA	NA
TRpn_124315	4.16925	NA	PREDICTED: Setaria italica heavy metal-associated isoprenylated plant protein 20 (LOC101756367), mRNA	NA	NA	NA	NA
TRpn_124316	1.95477	0.412841	PREDICTED: Sorghum bicolor heavy metal-associated isoprenylated plant protein 20 (LOC8067059), mRNA	AT1G71050	Heavy metal-associated isoprenylated plant protein 20	GO:0016020	membrane
TRpn_124319	0.13199	NA	PREDICTED: Setaria italica heavy metal-associated isoprenylated plant protein 20 (LOC101756367), mRNA	AT1G22990	Heavy metal-associated isoprenylated plant protein 22	GO:0016020	membrane
TRpn_124357	0.132122	NA	NA	NA	NA	NA	NA
TRpn_124395	2.27862	0.59471	PREDICTED: Sorghum bicolor myb-related protein Zm38 (LOC8075389), mRNA	AT1G66230	NA	GO:0003700	sequence-specific DNA binding transcription factor activity
TRpn_124402	1.09379	NA	PREDICTED: Sorghum bicolor uncharacterized LOC8062361 (LOC8062361), mRNA	NA	NA	NA	NA
TRpn_124405	-0.525669	NA	Zea mays clone 1291290 mRNA sequence	NA	NA	NA	NA
TRpn_124406	0.132071	NA	PREDICTED: Sorghum bicolor putative disease resistance protein At3g14460 (LOC8063028), mRNA	NA	NA	NA	NA
TRpn_124408	0.131945	NA	NA	NA	NA	NA	NA
TRpn_124426	1.89529	NA	PREDICTED: Setaria italica anthocyanidin 5,3-O-glucosyltransferase (LOC101771247), mRNA	NA	NA	NA	NA
TRpn_124456	0.131881	NA	NA	NA	NA	NA	NA
TRpn_124460	-5.67829	0.245832	NA	NA	NA	NA	NA
TRpn_124485	0.131896	NA	NA	NA	NA	NA	NA
TRpn_124497	0.948717	NA	NA	NA	NA	NA	NA
TRpn_124528	0.561591	NA	Pan troglodytes BAC clone CH251-594C3 from chromosome x, complete sequence	NA	NA	NA	NA
TRpn_124529	4.0673	NA	Homo sapiens chromosome 4 clone B207D4 map 4q25, complete sequence	NA	NA	NA	NA
TRpn_124568	2.70726	NA	NA	NA	NA	NA	NA
TRpn_124598	-1.38275	0.810264	Saccharum hybrid cultivar SP80-3280 phytochrome-interacting factor-3 mRNA, complete cds	NA	NA	NA	NA
TRpn_124599	-1.4979	0.908669	Saccharum hybrid cultivar SP80-3280 phytochrome-interacting factor-3 mRNA, complete cds	NA	NA	NA	NA
TRpn_124600	3.70928	NA	Saccharum hybrid cultivar SP80-3280 phytochrome-interacting factor-3 mRNA, complete cds	NA	NA	NA	NA
TRpn_124610	0.131874	NA	PREDICTED: Zea mays putative FKBP-like peptidyl-prolyl cis-trans isomerase family protein (LOC100272703), transcript variant X4, mRNA	AT5G13410	Peptidyl-prolyl cis-trans isomerase FKBP19, chloroplastic	GO:0003755	peptidyl-prolyl cis-trans isomerase activity
TRpn_124614	-0.67808	NA	PREDICTED: Setaria italica peptidyl-prolyl cis-trans isomerase FKBP19, chloroplastic (LOC101777636), mRNA	AT5G13410	Peptidyl-prolyl cis-trans isomerase FKBP19, chloroplastic	GO:0003755	peptidyl-prolyl cis-trans isomerase activity
TRpn_124630	0.132114	NA	PREDICTED: Sorghum bicolor uncharacterized LOC8083947 (LOC8083947), mRNA	NA	NA	NA	NA
TRpn_12468	-1.51083	NA	NA	NA	NA	NA	NA
TRpn_1247	-3.40519	0.349362	NA	NA	NA	NA	NA
TRpn_12470	0.131883	NA	PREDICTED: Brachypodium distachyon probable E3 ubiquitin-protein ligase RHY1A (LOC100828635), mRNA	NA	NA	NA	NA
TRpn_124733	-0.671541	NA	NA	NA	NA	NA	NA
TRpn_124734	1.08035	NA	NA	NA	NA	NA	NA
TRpn_124735	1.83212	NA	NA	NA	NA	NA	NA
TRpn_124737	2.2029	NA	Homo sapiens BAC clone RP11-1129K24 from 2, complete sequence	NA	NA	NA	NA
TRpn_124738	0.131886	NA	Homo sapiens alpha satellite DNA, subclone E1BEcoRI-3	NA	NA	NA	NA
TRpn_124739	0.0168974	NA	Homo sapiens BAC clone CH17-338K16 from chromosome 7, complete sequence	NA	NA	NA	NA
TRpn_124741	-0.0303492	NA	Human alphoid repetitive DNA, subclone pHS53	NA	NA	NA	NA
TRpn_124742	2.90198	NA	Human alphoid repetitive DNA, subclone pHS53	NA	NA	NA	NA
TRpn_124743	-0.910405	NA	Homo sapiens alpha satellite, pZ5.1 probe	NA	NA	NA	NA
TRpn_124746	0.131885	NA	Human alphoid repetitive DNA, subclone pHS53	NA	NA	NA	NA
TRpn_124747	1.71733	NA	Homo sapiens alpha satellite, pZ5.1 probe	NA	NA	NA	NA
TRpn_124748	-2.75204	NA	#N/A	#N/A	#N/A	#N/A	#N/A
TRpn_124749	0.593289	NA	Homo sapiens DNA, flanking sequence of putative initiation site for DNA replication, clone: D5_E04	NA	NA	NA	NA
TRpn_124750	0.132061	NA	Homo sapiens alpha satellite, pZ5.1 probe	NA	NA	NA	NA
TRpn_124751	0.131622	NA	NA	NA	NA	NA	NA
TRpn_124755	1.32006	0.880962	NA	NA	NA	NA	NA
TRpn_124757	-1.89618	NA	NA	NA	NA	NA	NA
TRpn_124812	-2.63174	NA	NA	NA	NA	NA	NA
TRpn_12482	-2.92739	NA	PREDICTED: Panicum hallii uncharacterized LOC112874792 (LOC112874792), mRNA	NA	NA	NA	NA
TRpn_12483	0.432053	NA	PREDICTED: Setaria italica trihelix transcription factor ASIL1 (LOC101761664), mRNA	NA	NA	NA	NA
TRpn_124855	1.53396	0.364138	PREDICTED: Setaria italica putative disease resistance RPP13-like protein 1 (LOC101776335), mRNA	AT3G14460	Putative disease resistance protein At3g14460	GO:0006952	defense response
TRpn_124875	-0.76913	NA	PREDICTED: Panicum hallii LRR receptor kinase SERK2-like (LOC112902752), mRNA	AT5G10290	Probable LRR receptor-like serine/threonine-protein kinase At5g10290	GO:0005524	ATP binding
TRpn_124940	0.131977	NA	PREDICTED: Setaria italica E3 ubiquitin-protein ligase Os04g0590900 (LOC101755077), mRNA	AT4G17905	Putative RING-H2 finger protein ATL53	GO:0016021	integral to membrane
TRpn_124943	-0.900353	NA	PREDICTED: Sorghum bicolor E3 ubiquitin-protein ligase Os04g0590900 (LOC8060470), mRNA	NA	NA	NA	NA
TRpn_12498	1.07574	NA	PREDICTED: Setaria italica probable acyl-activating enzyme 5, peroxisomal (LOC101774823), mRNA	AT5G16370	Probable acyl-activating enzyme 5, peroxisomal	GO:0005777	peroxisome
TRpn_124997	0.131919	NA	NA	NA	NA	NA	NA
TRpn_124998	-0.88786	NA	NA	NA	NA	NA	NA
TRpn_1250	0.131778	NA	Hordeum vulgare subsp. vulgare cDNA clone: FLbaf139e19, mRNA sequence	NA	NA	NA	NA
TRpn_125001	3.6751	NA	NA	NA	NA	NA	NA
TRpn_125051	0.590045	NA	Zea mays uncharacterized LOC100275514 (LOC100275514), mRNA<>Zea mays clone 1563713 hypothetical protein mRNA, complete cds	NA	NA	NA	NA
TRpn_125053	2.18773	NA	PREDICTED: Sorghum bicolor MADS-box transcription factor 27 (LOC8070556), transcript variant X3, mRNA	NA	NA	NA	NA
TRpn_125054	2.4432	0.412841	Zea mays cultivar CML322 mads2 gene, partial sequence	NA	NA	NA	NA
TRpn_125083	-0.432954	NA	PREDICTED: Sorghum bicolor uncharacterized LOC8077149 (LOC8077149), mRNA	AT1G19330	NA	GO:0003674	molecular_function
TRpn_125084	1.0988	0.715926	Zea mays uncharacterized LOC100279199 (LOC100279199), mRNA	NA	NA	NA	NA
TRpn_125171	-0.456137	NA	PREDICTED: Sorghum bicolor histone H2A.Z-specific chaperone chz-1 (LOC8070841), transcript variant X1, mRNA	NA	NA	NA	NA
TRpn_125254	0.13206	NA	PREDICTED: Setaria italica auxin response factor 18 (LOC101784034), transcript variant X1, mRNA	NA	NA	NA	NA
TRpn_125268	2.74993	NA	NA	NA	NA	NA	NA
TRpn_125323	-0.806876	NA	PREDICTED: Panicum hallii S-norcoclaurine synthase 1-like (LOC112876617), mRNA	AT1G17020	Protein SRG1	GO:0009813	flavonoid biosynthetic process
TRpn_125327	0.131724	NA	PREDICTED: Sorghum bicolor uncharacterized LOC8081519 (LOC8081519), mRNA	NA	NA	NA	NA
TRpn_125332	0.860987	NA	PREDICTED: Panicum hallii G-type lectin S-receptor-like serine/threonine-protein kinase At2g19130 (LOC112881471), mRNA	AT2G19130	G-type lectin S-receptor-like serine/threonine-protein kinase At2g19130	GO:0004672	protein kinase activity
TRpn_125353	-0.272949	0.947385	PREDICTED: Sorghum bicolor metallocarboxypeptidase A-like protein TRV_02598 (LOC8085221), transcript variant X2, mRNA	NA	NA	NA	NA
TRpn_125411	0.161687	0.991982	PREDICTED: Panicum hallii uncharacterized LOC112890862 (LOC112890862), mRNA	NA	NA	NA	NA
TRpn_125414	-0.910808	NA	Oryza sativa Indica Group cultivar Shuhui498 chromosome 8 sequence	NA	NA	NA	NA
TRpn_125428	-1.16117	NA	NA	NA	NA	NA	NA
TRpn_125461	0.0280026	NA	PREDICTED: Setaria italica 60S ribosomal protein L13-2 (LOC101776591), transcript variant X2, mRNA	AT3G49010	60S ribosomal protein L13-1	GO:0003735	structural constituent of ribosome
TRpn_125467	-0.810357	0.980037	Zea mays clone 363905 hypothetical protein mRNA, complete cds	NA	NA	NA	NA
TRpn_12547	-1.50503	NA	NA	NA	NA	NA	NA
TRpn_125471	0.132033	NA	NA	NA	NA	NA	NA
TRpn_12548	-2.87327	NA	NA	NA	NA	NA	NA
TRpn_125490	-1.49839	NA	Panicum virgatum clone PV_ABa051-H05, complete sequence	NA	NA	NA	NA
TRpn_125491	1.09368	NA	PREDICTED: Setaria italica uncharacterized mitochondrial protein AtMg00810-like (LOC111256744), mRNA	NA	NA	NA	NA
TRpn_125504	-0.898789	NA	PREDICTED: Setaria italica probable pectinesterase 8 (LOC101785155), mRNA	AT2G36710	Probable pectinesterase 15	GO:0005576	extracellular region
TRpn_125505	-2.43099	NA	PREDICTED: Setaria italica probable pectinesterase 8 (LOC101785155), mRNA	AT1G05310	Probable pectinesterase 8	GO:0005576	extracellular region
TRpn_125506	-0.434927	NA	PREDICTED: Setaria italica probable pectinesterase 8 (LOC101785155), mRNA	AT1G05310	Probable pectinesterase 8	GO:0005576	extracellular region
TRpn_125526	2.98359	0.295659	PREDICTED: Panicum hallii probable galactinol--sucrose galactosyltransferase 2 (LOC112900358), transcript variant X1, mRNA	AT3G57520	Probable galactinol--sucrose galactosyltransferase 2	GO:0003824	catalytic activity
TRpn_125527	1.02217	0.881096	PREDICTED: Panicum hallii probable galactinol--sucrose galactosyltransferase 2 (LOC112900358), transcript variant X2, mRNA	AT3G57520	Probable galactinol--sucrose galactosyltransferase 2	GO:0003824	catalytic activity
TRpn_125529	0.965005	NA	PREDICTED: Panicum hallii uncharacterized LOC112877002 (LOC112877002), mRNA	AT1G69060	NA	GO:0008150	biological_process
TRpn_125539	0.131759	NA	NA	NA	NA	NA	NA
TRpn_12556	0.131692	NA	NA	AT3G53240	NA	GO:0007165	signal transduction
TRpn_125583	1.09375	NA	PREDICTED: Panicum hallii protein NRT1/ PTR FAMILY 5.10-like (LOC112886224), mRNA	NA	NA	NA	NA
TRpn_125594	-1.49665	NA	NA	NA	NA	NA	NA
TRpn_12560	-2.35095	0.116536	Oryza sativa Indica Group cultivar Shuhui498 chromosome 9 sequence	NA	NA	NA	NA
TRpn_125620	-0.825342	NA	Zea mays clone 1483354 mRNA sequence	NA	NA	NA	NA
TRpn_125631	1.0935	NA	PREDICTED: Sorghum bicolor protein RETICULATA-RELATED 4, chloroplastic (LOC8076842), transcript variant X2, mRNA	NA	NA	NA	NA
TRpn_125647	-0.992087	NA	NA	NA	NA	NA	NA
TRpn_125649	2.35416	NA	PREDICTED: Zea mays probable inactive leucine-rich repeat receptor kinase XIAO (LOC103649659), mRNA	NA	NA	NA	NA
TRpn_12566	-1.59106	0.709389	NA	NA	NA	NA	NA
TRpn_12567	-2.38847	NA	NA	NA	NA	NA	NA
TRpn_125670	0.132045	NA	PREDICTED: Panicum hallii flotillin-like protein 2 (LOC112876830), mRNA	AT5G25250	Flotillin-like protein 1	GO:0003674	molecular_function
TRpn_125675	-0.980868	NA	NA	NA	NA	NA	NA
TRpn_125688	0.537865	NA	NA	NA	NA	NA	NA
TRpn_125694	-0.391542	0.947514	NA	NA	NA	NA	NA
TRpn_125734	-1.51092	NA	PREDICTED: Zea mays zinc finger protein 2 (LOC103638983), mRNA	NA	NA	NA	NA
TRpn_125787	2.22806	NA	PREDICTED: Panicum hallii fasciclin-like arabinogalactan protein 16 (LOC112874983), mRNA	AT2G35860	Fasciclin-like arabinogalactan protein 16	GO:0005576	extracellular region
TRpn_12582	-0.514269	0.894017	Panicum virgatum clone PV_ABa073-K05, complete sequence	AT1G05170	Probable beta-1,3-galactosyltransferase 2	GO:0000139	Golgi membrane
TRpn_125857	-0.933533	NA	PREDICTED: Setaria italica adenylate cyclase, terminal-differentiation specific (LOC101759007), mRNA	NA	NA	NA	NA
TRpn_125900	-0.0787981	NA	PREDICTED: Zea mays ent-cassadiene C2-hydroxylase (LOC103626064), mRNA	AT2G30770	Indoleacetaldoxime dehydratase	GO:0005506	iron ion binding
TRpn_125901	0.132342	NA	PREDICTED: Zea mays ent-cassadiene C2-hydroxylase (LOC103626064), mRNA	AT2G30770	Indoleacetaldoxime dehydratase	GO:0005506	iron ion binding
TRpn_125905	0.298741	NA	Zea mays full-length cDNA clone ZM_BFb0076F18 mRNA, complete cds	AT4G23820	NA	GO:0004650	polygalacturonase activity
TRpn_12597	-0.844994	NA	NA	NA	NA	NA	NA
TRpn_125970	5.53595	0.00126971	PREDICTED: Panicum hallii universal stress protein PHOS34 (LOC112891894), mRNA	NA	NA	NA	NA
TRpn_12599	-0.788279	NA	NA	NA	NA	NA	NA
TRpn_125999	1.09359	NA	Zea mays clone 1461497 hypothetical protein mRNA, complete cds	NA	NA	NA	NA
TRpn_1260	1.90863	NA	PREDICTED: Sorghum bicolor probable glutathione S-transferase GSTU6 (LOC8062880), mRNA	AT1G10370	Glutathione S-transferase U17	GO:0004364	glutathione transferase activity
TRpn_12600	-1.8512	NA	NA	NA	NA	NA	NA
TRpn_12605	0.786497	0.894017	PREDICTED: Sorghum bicolor protein HOTHEAD (LOC8062893), mRNA	AT1G12570	NA	GO:0016832	aldehyde-lyase activity
TRpn_12607	1.09373	NA	PREDICTED: Sorghum bicolor protein HOTHEAD (LOC8062893), mRNA	AT5G51950	NA	GO:0016832	aldehyde-lyase activity
TRpn_126082	2.59451	NA	NA	NA	NA	NA	NA
TRpn_12609	0.131989	NA	PREDICTED: Sorghum bicolor protein HOTHEAD (LOC8062893), mRNA	AT5G51950	NA	GO:0016832	aldehyde-lyase activity
TRpn_126097	0.987271	NA	PREDICTED: Setaria italica histone H1E (LOC101770543), transcript variant X2, mRNA	NA	NA	NA	NA
TRpn_126112	0.131958	NA	NA	NA	NA	NA	NA
TRpn_12612	-1.22334	0.908669	NA	NA	NA	NA	NA
TRpn_126158	0.132134	NA	PREDICTED: Zea mays molybdopterin synthase sulfur carrier subunit-like (LOC103655479), mRNA	AT4G10100	Molybdopterin synthase sulfur carrier subunit	GO:0003824	catalytic activity
TRpn_126170	3.46029	NA	PREDICTED: Setaria italica serine/threonine-protein kinase WAG1 (LOC101757175), mRNA	AT2G36350	NA	GO:0005524	ATP binding
TRpn_126184	0.177028	NA	PREDICTED: Panicum hallii probable rRNA-processing protein EBP2 homolog (LOC112879957), mRNA	AT3G22660	Probable rRNA-processing protein EBP2 homolog	GO:0003723	RNA binding
TRpn_126187	-0.99453	NA	PREDICTED: Sorghum bicolor uncharacterized protein C6G9.01c (LOC8062943), mRNA	NA	NA	NA	NA
TRpn_126198	3.60506	0.154723	PREDICTED: Setaria italica uncharacterized LOC101768894 (LOC101768894), mRNA	AT1G56580	NA	GO:0010090	trichome morphogenesis
TRpn_12622	0.0859652	0.991982	PREDICTED: Panicum hallii ABC transporter B family member 21-like (LOC112895829), mRNA	AT1G02520	ABC transporter B family member 11	GO:0005524	ATP binding
TRpn_12624	-14.3269	0.0385715	PREDICTED: Panicum hallii ABC transporter B family member 21-like (LOC112895829), mRNA	AT1G02520	ABC transporter B family member 11	GO:0005524	ATP binding
TRpn_126246	1.83245	NA	PREDICTED: Sorghum bicolor probable carboxylesterase 12 (LOC8063712), mRNA	NA	NA	NA	NA
TRpn_12627	0.131939	NA	PREDICTED: Sorghum bicolor ABC transporter B family member 4 (LOC8071289), mRNA	AT2G47000	ABC transporter B family member 4	GO:0005524	ATP binding
TRpn_126272	0.132179	NA	PREDICTED: Panicum hallii GDSL esterase/lipase EXL3-like (LOC112873590), mRNA	AT1G75900	GDSL esterase/lipase EXL3	GO:0016298	lipase activity
TRpn_126290	1.93805	NA	NA	NA	NA	NA	NA
TRpn_126291	0.13196	NA	PREDICTED: Panicum hallii VQ motif-containing protein 25-like (LOC112898723), mRNA	NA	NA	NA	NA
TRpn_126311	-1.48017	NA	PREDICTED: Setaria italica calvin cycle protein CP12-2, chloroplastic (LOC101765155), mRNA	AT3G62410	Calvin cycle protein CP12-2, chloroplastic	GO:0009416	response to light stimulus
TRpn_12632	-0.826876	NA	#N/A	#N/A	#N/A	#N/A	#N/A
TRpn_126333	0.132179	NA	NA	NA	NA	NA	NA
TRpn_12634	3.45957	0.905346	#N/A	#N/A	#N/A	#N/A	#N/A
TRpn_126353	0.929825	NA	Saccharum spontaneum voucher Y. Liu 75 peroxidase 1a (POD) mRNA, complete cds	AT1G05260	Peroxidase 3	GO:0004601	peroxidase activity
TRpn_126367	0.131892	NA	Zea mays uncharacterized LOC100276292 (umc2168), mRNA	NA	NA	NA	NA
TRpn_126369	0.131929	NA	PREDICTED: Setaria italica uncharacterized LOC101778970 (LOC101778970), mRNA	NA	NA	NA	NA
TRpn_126405	0.131976	NA	NA	NA	NA	NA	NA
TRpn_12643	-1.84655	NA	#N/A	#N/A	#N/A	#N/A	#N/A
TRpn_126432	-1.25467	NA	PREDICTED: Setaria italica glutamic acid-rich protein (LOC101780164), mRNA	NA	NA	NA	NA
TRpn_126441	2.74339	NA	Oryza sativa Indica Group cultivar Shuhui498 chromosome 8 sequence	AT5G07390	Respiratory burst oxidase homolog protein A	GO:0004601	peroxidase activity
TRpn_12646	0.0998726	0.991982	PREDICTED: Panicum hallii ABC transporter B family member 4-like (LOC112886404), mRNA	AT1G02520	ABC transporter B family member 11	GO:0005524	ATP binding
TRpn_126460	1.1087	NA	PREDICTED: Setaria italica homeobox-leucine zipper protein HOX23-like (LOC101768252), mRNA	NA	NA	NA	NA
TRpn_126462	1.46917	NA	NA	NA	NA	NA	NA
TRpn_126466	-1.83039	NA	PREDICTED: Setaria italica putative 12-oxophytodienoate reductase 13 (LOC101757769), transcript variant X1, mRNA	AT1G09400	Putative 12-oxophytodienoate reductase-like protein 1	GO:0010181	FMN binding
TRpn_126479	-1.43265	NA	PREDICTED: Panicum hallii high mobility group B protein 7-like (LOC112897630), mRNA	NA	NA	NA	NA
TRpn_126486	2.32049	NA	PREDICTED: Panicum hallii uncharacterized LOC112873019 (LOC112873019), mRNA	NA	NA	NA	NA
TRpn_126515	3.18434	0.307506	PREDICTED: Sorghum bicolor probable arabinosyltransferase ARAD1 (LOC8075676), mRNA	AT1G74680	NA	GO:0003824	catalytic activity
TRpn_126516	2.62763	NA	PREDICTED: Sorghum bicolor probable arabinosyltransferase ARAD1 (LOC8075676), mRNA	AT1G74680	NA	GO:0003824	catalytic activity
TRpn_126520	1.11329	0.226751	PREDICTED: Sorghum bicolor F-box/LRR-repeat protein 4 (LOC8079163), mRNA	AT4G15475	F-box/LRR-repeat protein 4	GO:0004842	ubiquitin-protein ligase activity
TRpn_126521	2.90383	NA	PREDICTED: Panicum hallii F-box/LRR-repeat protein 4 (LOC112902252), mRNA	AT4G15475	F-box/LRR-repeat protein 4	GO:0004842	ubiquitin-protein ligase activity
TRpn_12653	-1.54087	NA	Oryza sativa Indica Group cultivar Shuhui498 chromosome 5 sequence	AT2G47000	ABC transporter B family member 4	GO:0005524	ATP binding
TRpn_12654	0.131834	NA	NA	NA	NA	NA	NA
TRpn_126544	-1.91707	NA	PREDICTED: Setaria italica uncharacterized LOC111256696 (LOC111256696), ncRNA	AT3G62400	Cytochrome c oxidase subunit 5C-2	GO:0003674	molecular_function
TRpn_126547	-1.59331	NA	NA	NA	NA	NA	NA
TRpn_126548	1.09377	NA	PREDICTED: Panicum hallii ent-isokaurene C2/C3-hydroxylase-like (LOC112873014), mRNA	AT5G42590	Cytochrome P450 71A16	GO:0005506	iron ion binding
TRpn_126558	0.363688	NA	PREDICTED: Sorghum bicolor uncharacterized LOC8056474 (LOC8056474), mRNA	AT2G31410	NA	GO:0003674	molecular_function
TRpn_126569	-0.430565	NA	NA	NA	NA	NA	NA
TRpn_126585	0.131912	NA	PREDICTED: Setaria italica glucan endo-1,3-beta-glucosidase 5 (LOC101761286), mRNA	AT4G17180	NA	GO:0004553	hydrolase activity, hydrolyzing O-glycosyl compounds
TRpn_126618	-0.844915	NA	NA	NA	NA	NA	NA
TRpn_126647	0.132178	NA	NA	NA	NA	NA	NA
TRpn_126659	1.0938	NA	PREDICTED: Setaria italica extensin (LOC101760646), mRNA	AT1G79480	NA	NA	NA
TRpn_126662	0.131885	NA	PREDICTED: Panicum hallii protein NRT1/ PTR FAMILY 5.6-like (LOC112878341), mRNA	AT2G37900	Protein NRT1/ PTR FAMILY 5.6	GO:0005215	transporter activity
TRpn_126665	-0.839207	NA	NA	NA	NA	NA	NA
TRpn_126667	0.132331	NA	NA	NA	NA	NA	NA
TRpn_126691	-0.867851	0.935929	PREDICTED: Panicum hallii uncharacterized LOC112877209 (LOC112877209), mRNA	AT2G44310	NA	GO:0005509	calcium ion binding
TRpn_126742	1.09349	NA	PREDICTED: Panicum hallii ribosome-binding factor PSRP1, chloroplastic (LOC112874122), mRNA	AT5G24490	NA	GO:0003735	structural constituent of ribosome
TRpn_126756	2.70796	NA	Zea mays pathogenesis-related protein 5 (LOC100284138), mRNA<>Zea mays clone 300231 pathogenesis-related protein 5 precursor, mRNA, complete cds	NA	NA	NA	NA
TRpn_126757	0.350492	0.910405	PREDICTED: Setaria italica transcription factor NIGTH1 (LOC101755467), mRNA	NA	NA	NA	NA
TRpn_126764	0.131839	NA	PREDICTED: Setaria italica uncharacterized LOC101765916 (LOC101765916), ncRNA	NA	NA	NA	NA
TRpn_126770	0.132194	NA	NA	NA	NA	NA	NA
TRpn_126794	-0.549692	NA	NA	NA	NA	NA	NA
TRpn_126798	0.131986	NA	PREDICTED: Setaria italica ras-associated and pleckstrin homology domains-containing protein 1 (LOC101784027), mRNA	NA	NA	NA	NA
TRpn_126820	1.84397	NA	NA	NA	NA	NA	NA
TRpn_126822	0.0782479	NA	NA	NA	NA	NA	NA
TRpn_126852	-1.6631	NA	PREDICTED: Panicum hallii serine/threonine-protein kinase GRIK1-like (LOC112875788), mRNA	NA	NA	NA	NA
TRpn_126926	2.22808	NA	PREDICTED: Sorghum bicolor heavy metal-associated isoprenylated plant protein 16 (LOC8058672), mRNA	NA	NA	NA	NA
TRpn_126931	0.131722	NA	PREDICTED: Panicum hallii uncharacterized LOC112893190 (LOC112893190), mRNA	NA	NA	NA	NA
TRpn_126933	0.120496	0.991982	Zea mays cultivar CI7 glutamate formiminotransferase 1 (GFT1) gene, partial cds	NA	NA	NA	NA
TRpn_126934	3.46651	0.761547	Zea mays cultivar CI7 glutamate formiminotransferase 1 (GFT1) gene, partial cds	NA	NA	NA	NA
TRpn_126939	0.131928	NA	PREDICTED: Panicum hallii uncharacterized LOC112879455 (LOC112879455), mRNA	NA	NA	NA	NA
TRpn_127021	-0.963541	NA	PREDICTED: Setaria italica uncharacterized LOC101783084 (LOC101783084), mRNA	NA	NA	NA	NA
TRpn_127023	-1.22129	NA	NA	NA	NA	NA	NA
TRpn_127030	-0.979645	NA	PREDICTED: Panicum hallii uncharacterized LOC112889426 (LOC112889426), mRNA	AT4G20330	NA	GO:0003743	translation initiation factor activity
TRpn_127058	-0.242727	0.991982	PREDICTED: Panicum hallii protein NDH-DEPENDENT CYCLIC ELECTRON FLOW 5 (LOC112875882), mRNA	AT1G55370	Protein NDH-DEPENDENT CYCLIC ELECTRON FLOW 5	NA	NA
TRpn_127059	5.23568	NA	PREDICTED: Sorghum bicolor protein NDH-DEPENDENT CYCLIC ELECTRON FLOW 5 (LOC110429929), transcript variant X1, mRNA	NA	NA	NA	NA
TRpn_127075	0.132183	NA	Zea mays clone 208357 mRNA sequence	NA	NA	NA	NA
TRpn_127087	0.131771	NA	PREDICTED: Sorghum bicolor ras-related protein Rab11D (LOC8081914), mRNA	AT5G65270	Ras-related protein RABA4a	GO:0005525	GTP binding
TRpn_127088	1.94223	NA	PREDICTED: Setaria italica protein translation factor SUI1 homolog (LOC101759160), mRNA	AT1G54290	Protein translation factor SUI1 homolog 2	GO:0003743	translation initiation factor activity
TRpn_127110	0.131852	NA	NA	NA	NA	NA	NA
TRpn_127146	0.131877	NA	PREDICTED: Setaria italica probable ribosome biogenesis protein RLP24 (LOC101754979), mRNA	AT2G44860	Probable ribosome biogenesis protein RLP24	GO:0003735	structural constituent of ribosome
TRpn_127164	1.60506	NA	PREDICTED: Panicum hallii CASP-like protein 2C4 (LOC112899440), mRNA	NA	NA	NA	NA
TRpn_127204	-0.965924	NA	NA	NA	NA	NA	NA
TRpn_127215	0.131994	NA	NA	NA	NA	NA	NA
TRpn_127235	1.09378	NA	NA	NA	NA	NA	NA
TRpn_127336	0.132291	NA	NA	NA	NA	NA	NA
TRpn_127339	1.83525	NA	PREDICTED: Setaria italica scarecrow-like protein 3 (LOC105914801), mRNA	AT1G50420	Scarecrow-like protein 3	GO:0003700	sequence-specific DNA binding transcription factor activity
TRpn_127354	-0.118759	NA	PREDICTED: Sorghum bicolor uncharacterized LOC8062162 (LOC8062162), mRNA	AT2G25870	NA	GO:0016787	hydrolase activity
TRpn_127359	0.185483	NA	PREDICTED: Sorghum bicolor phosphatidylinositol/phosphatidylcholine transfer protein SFH2 (LOC8057367), mRNA	AT3G46450	NA	GO:0005215	transporter activity
TRpn_127365	-1.19213	NA	NA	NA	NA	NA	NA
TRpn_127382	4.91563	NA	NA	NA	NA	NA	NA
TRpn_127383	0.132288	NA	#N/A	#N/A	#N/A	#N/A	#N/A
TRpn_127384	-4.93973	NA	NA	NA	NA	NA	NA
TRpn_127385	0.132106	NA	NA	NA	NA	NA	NA
TRpn_127386	-1.49025	NA	NA	NA	NA	NA	NA
TRpn_127389	-5.40642	0.651649	#N/A	#N/A	#N/A	#N/A	#N/A
TRpn_1274	0.131892	NA	Zea mays clone 208357 mRNA sequence	NA	NA	NA	NA
TRpn_127479	-2.17859	NA	PREDICTED: Panicum hallii uncharacterized LOC112892638 (LOC112892638), mRNA	NA	NA	NA	NA
TRpn_127486	0.8069	0.959999	NA	NA	NA	NA	NA
TRpn_127497	1.72651	NA	PREDICTED: Panicum hallii uncharacterized protein At4g13200, chloroplastic (LOC112899832), mRNA	NA	NA	NA	NA
TRpn_1275	0.132132	NA	Zea mays clone 208357 mRNA sequence	NA	NA	NA	NA
TRpn_127536	-0.776283	0.959999	PREDICTED: Panicum hallii UDP-glycosyltransferase 73C6-like (LOC112893619), mRNA	AT2G36780	UDP-glycosyltransferase 73C3	GO:0008194	UDP-glycosyltransferase activity
TRpn_127547	0.13194	NA	PREDICTED: Setaria italica CAX-interacting protein 4 (LOC101779775), mRNA	NA	NA	NA	NA
TRpn_127548	-0.624887	NA	PREDICTED: Setaria italica CAX-interacting protein 4 (LOC101779775), mRNA	NA	NA	NA	NA
TRpn_127577	0.131668	NA	PREDICTED: Panicum hallii cellulose synthase-like protein D1 (LOC112874150), mRNA	AT3G03050	Cellulose synthase-like protein D3	GO:0000139	Golgi membrane
TRpn_127619	2.62551	NA	PREDICTED: Panicum hallii NADH dehydrogenase [ubiquinone] iron-sulfur protein 5-B (LOC112896337), mRNA	AT3G62790	NADH dehydrogenase [ubiquinone] iron-sulfur protein 5-B	GO:0003674	molecular_function
TRpn_127635	0.132208	NA	NA	NA	NA	NA	NA
TRpn_127642	2.88253	NA	Panicum virgatum caffeic acid 3-O-methyltransferase (COMT) mRNA, complete cds	AT5G54160	Flavone 3'-O-methyltransferase 1	GO:0017096	acetylserotonin O-methyltransferase activity
TRpn_127684	0.532172	NA	NA	NA	NA	NA	NA
TRpn_127826	0.132058	NA	PREDICTED: Setaria italica uncharacterized LOC101765861 (LOC101765861), mRNA	NA	NA	NA	NA
TRpn_127827	-1.42817	NA	NA	NA	NA	NA	NA
TRpn_12783	-3.26817	NA	Zea mays MADS-box protein (ZAP1) mRNA, complete cds	NA	NA	NA	NA
TRpn_127841	0.132227	NA	NA	NA	NA	NA	NA
TRpn_127908	2.70802	NA	NA	NA	NA	NA	NA
TRpn_127948	0.132124	NA	PREDICTED: Sorghum bicolor probable carboxylesterase 15 (LOC8086437), mRNA	AT5G06570	Probable carboxylesterase 15	GO:0016787	hydrolase activity
TRpn_127982	0.132112	NA	PREDICTED: Sorghum bicolor desumoylating isopeptidase 2 (LOC8066876), transcript variant X1, mRNA	AT4G25660	NA	GO:0003674	molecular_function
TRpn_127995	1.09348	NA	Oryza coarctata mitochondrion, complete genome	NA	NA	NA	NA
TRpn_1280	1.06776	NA	Paspalum vaginatum metallothionein2a (MT2a) mRNA, complete cds	NA	NA	NA	NA
TRpn_128092	-0.464827	0.933265	PREDICTED: Panicum hallii protein IQ-DOMAIN 1 (LOC112884962), transcript variant X2, mRNA	NA	NA	NA	NA
TRpn_128150	0.131701	NA	NA	NA	NA	NA	NA
TRpn_128157	1.46306	NA	PREDICTED: Panicum hallii uncharacterized LOC112882046 (LOC112882046), mRNA	NA	NA	NA	NA
TRpn_128159	1.09373	NA	PREDICTED: Setaria italica cytochrome P450 85A1 (LOC101770408), mRNA	NA	NA	NA	NA
TRpn_128160	1.93801	NA	PREDICTED: Setaria italica cytochrome P450 85A1 (LOC101770408), mRNA	NA	NA	NA	NA
TRpn_128162	-1.59316	NA	#N/A	#N/A	#N/A	#N/A	#N/A
TRpn_128163	-0.829221	NA	PREDICTED: Setaria italica cytochrome P450 85A1 (LOC101770408), mRNA	NA	NA	NA	NA
TRpn_128176	-1.42613	NA	Zea mays subsp. mays Mu tranposon insertion Mu1003608 flanking sequence	NA	NA	NA	NA
TRpn_128210	-0.235687	NA	NA	NA	NA	NA	NA
TRpn_128214	1.09364	NA	PREDICTED: Sorghum bicolor uncharacterized LOC8072544 (LOC8072544), transcript variant X1, mRNA	NA	NA	NA	NA
TRpn_128226	-0.563954	NA	PREDICTED: Setaria italica uncharacterized LOC101759593 (LOC101759593), mRNA	AT5G17210	NA	GO:0003674	molecular_function
TRpn_128251	0.131989	NA	NA	NA	NA	NA	NA
TRpn_128255	0.663146	NA	PREDICTED: Sorghum bicolor guanine deaminase (LOC8081804), transcript variant X1, mRNA	NA	NA	NA	NA
TRpn_128259	0.131943	NA	NA	NA	NA	NA	NA
TRpn_128272	0.322907	NA	Zea mays uncharacterized LOC100274817 (LOC100274817), mRNA	NA	NA	NA	NA
TRpn_128277	-0.83237	NA	Zea mays clone 221697 mRNA sequence	NA	NA	NA	NA
TRpn_128284	0.131961	NA	NA	NA	NA	NA	NA
TRpn_128296	-0.877749	NA	PREDICTED: Panicum hallii flavonol 3-O-glucosyltransferase UGT89B1-like (LOC112898860), mRNA	AT1G73880	UDP-glycosyltransferase 89B1	GO:0008194	UDP-glycosyltransferase activity
TRpn_1283	0.132104	NA	PREDICTED: Sorghum bicolor NAC domain-containing protein 48 (LOC8076977), mRNA	NA	NA	NA	NA
TRpn_128300	0.131784	NA	NA	NA	NA	NA	NA
TRpn_128353	1.0934	NA	NA	NA	NA	NA	NA
TRpn_128366	-1.65449	NA	PREDICTED: Panicum hallii cryptochrome-1-like (LOC112901063), transcript variant X2, mRNA	NA	NA	NA	NA
TRpn_128390	0.132031	NA	NA	NA	NA	NA	NA
TRpn_128402	-1.39439	0.810264	Saccharum hybrid cultivar R570 clone BAC 039D18 complete sequence	NA	NA	NA	NA
TRpn_128408	-1.49707	NA	NA	NA	NA	NA	NA
TRpn_12841	0.131636	NA	Saccharum hybrid cultivar R570 clone BAC 261H05 complete sequence	NA	NA	NA	NA
TRpn_12842	0.131721	NA	Saccharum hybrid cultivar R570 clone BAC 261H05 complete sequence	NA	NA	NA	NA
TRpn_12843	0.131721	NA	Saccharum hybrid cultivar R570 clone BAC 261H05 complete sequence	NA	NA	NA	NA
TRpn_128433	0.132172	NA	PREDICTED: Sorghum bicolor 4-hydroxyphenylacetaldehyde oxime monooxygenase-like (LOC8057306), transcript variant X1, mRNA	AT5G57260	Cytochrome P450 71B10	GO:0005506	iron ion binding
TRpn_128436	-1.97265	NA	NA	NA	NA	NA	NA
TRpn_128437	-0.175091	0.991982	Hordeum vulgare subsp. vulgare mRNA for predicted protein, complete cds, clone: NIASHv2031K09	NA	NA	NA	NA
TRpn_128469	-2.85112	0.35799	Paspalum vaginatum clone StvCtg_02837 microsatellite sequence	NA	NA	NA	NA
TRpn_128481	0.182083	NA	PREDICTED: Panicum hallii glucan endo-1,3-beta-glucosidase 7-like (LOC112878187), transcript variant X2, mRNA	AT4G34480	Glucan endo-1,3-beta-glucosidase 7	GO:0004553	hydrolase activity, hydrolyzing O-glycosyl compounds
TRpn_128518	0.163122	NA	NA	NA	NA	NA	NA
TRpn_128532	0.132014	NA	PREDICTED: Sorghum bicolor transcription factor MYB2 (LOC8073365), mRNA	NA	NA	NA	NA
TRpn_128567	0.132014	NA	NA	NA	NA	NA	NA
TRpn_128587	0.131942	NA	NA	NA	NA	NA	NA
TRpn_128603	-1.91007	NA	NA	NA	NA	NA	NA
TRpn_128666	0.175293	NA	PREDICTED: Panicum hallii anti-sigma-I factor RsgI6-like (LOC112894327), mRNA	NA	NA	NA	NA
TRpn_128686	0.180735	NA	PREDICTED: Zea mays Pre-mRNA-processing protein 40C (LOC100304231), transcript variant X2, mRNA	NA	NA	NA	NA
TRpn_128692	1.83232	NA	NA	NA	NA	NA	NA
TRpn_128694	2.93938	NA	NA	NA	NA	NA	NA
TRpn_128708	0.430776	NA	PREDICTED: Sorghum bicolor serine carboxypeptidase II-3 (LOC8077125), transcript variant X4, mRNA	AT5G23210	Serine carboxypeptidase-like 34	GO:0004185	serine-type carboxypeptidase activity
TRpn_128713	1.09357	NA	NA	NA	NA	NA	NA
TRpn_128719	1.09373	NA	NA	NA	NA	NA	NA
TRpn_128721	0.132012	NA	PREDICTED: Sorghum bicolor putative receptor protein kinase ZmPK1 (LOC8056568), mRNA	NA	NA	NA	NA
TRpn_128722	1.44767	NA	NA	NA	NA	NA	NA
TRpn_128734	0.867375	NA	NA	NA	NA	NA	NA
TRpn_128742	0.132024	NA	NA	NA	NA	NA	NA
TRpn_128779	0.132078	NA	NA	NA	NA	NA	NA
TRpn_128780	1.0938	NA	NA	NA	NA	NA	NA
TRpn_128781	0.566579	NA	PREDICTED: Panicum hallii pentatricopeptide repeat-containing protein At2g22070-like (LOC112875886), mRNA	AT1G47580	Pentatricopeptide repeat-containing protein DWY1, chloroplastic	GO:0006464	cellular protein modification process
TRpn_128782	-0.810882	NA	NA	NA	NA	NA	NA
TRpn_128796	1.59253	0.0232831	Zea mays Nodulin-related protein 1 (umc1467), mRNA<>Zea mays full-length cDNA clone ZM_BFc0034D19 mRNA, complete cds	NA	NA	NA	NA
TRpn_128800	0.991671	NA	NA	NA	NA	NA	NA
TRpn_128806	0.13182	NA	Paspalum minus chloroplast, complete genome	NA	NA	NA	NA
TRpn_128817	-1.9103	NA	NA	NA	NA	NA	NA
TRpn_128820	0.132126	NA	NA	NA	NA	NA	NA
TRpn_128825	-0.754076	NA	Zea mays clone 272878 RNA-binding protein 12 mRNA, complete cds	NA	NA	NA	NA
TRpn_128840	1.09367	NA	Zea mays hydroxyproline-rich glycoprotein family protein (LOC100274292), mRNA<>Zea mays full-length cDNA clone ZM_BFc0016F21 mRNA, complete cds	AT2G39050	NA	GO:0005634	nucleus
TRpn_128847	0.132185	NA	NA	NA	NA	NA	NA
TRpn_128848	2.228	NA	NA	NA	NA	NA	NA
TRpn_12885	1.06864	NA	PREDICTED: Panicum hallii AAA-ATPase ASD, mitochondrial-like (LOC112884999), mRNA	AT3G28540	AAA-ATPase At3g28540	GO:0005524	ATP binding
TRpn_128937	0.131618	NA	PREDICTED: Setaria italica inositol-3-phosphate synthase 1 (LOC101769734), mRNA	AT2G22240	Inositol-3-phosphate synthase isozyme 2	GO:0004512	inositol-3-phosphate synthase activity
TRpn_128953	1.84864	NA	PREDICTED: Panicum hallii E3 ubiquitin-protein ligase EL5-like (LOC112894180), mRNA	NA	NA	NA	NA
TRpn_128990	0.132052	NA	NA	NA	NA	NA	NA
TRpn_128992	1.09371	NA	NA	NA	NA	NA	NA
TRpn_128995	1.09342	NA	PREDICTED: Sorghum bicolor calcium-dependent protein kinase 23 (LOC8062861), mRNA	NA	NA	NA	NA
TRpn_129019	-3.09522	0.295595	Zea mays full-length cDNA clone ZM_BFb0286A17 mRNA, complete cds	NA	NA	NA	NA
TRpn_129068	-0.496546	NA	Zea mays uncharacterized LOC100274260 (LOC100274260), mRNA	AT1G04110	Subtilisin-like protease SBT1.2	GO:0006508	proteolysis
TRpn_129093	-0.137318	NA	NA	NA	NA	NA	NA
TRpn_129097	0.308698	0.963139	PREDICTED: Zea mays zinc finger protein GIS3 (LOC103640609), mRNA	NA	NA	NA	NA
TRpn_129149	1.02773	NA	PREDICTED: Sorghum bicolor uncharacterized LOC8054288 (LOC8054288), mRNA	AT3G09085	NA	GO:0003674	molecular_function
TRpn_129173	-0.693311	0.83871	PREDICTED: Setaria italica reticulon-like protein B9 (LOC101773950), transcript variant X2, mRNA	AT3G18260	Reticulon-like protein B9	GO:0003674	molecular_function
TRpn_129175	2.11177	NA	PREDICTED: Panicum hallii uncharacterized LOC112893994 (LOC112893994), transcript variant X1, mRNA	AT2G01220	NA	GO:0009058	biosynthetic process
TRpn_129184	0.131652	NA	PREDICTED: Setaria italica probable protein phosphatase 2C 43 (LOC101770366), mRNA	NA	NA	NA	NA
TRpn_129185	0.385772	0.991982	PREDICTED: Setaria italica probable protein phosphatase 2C 43 (LOC101770366), mRNA	NA	NA	NA	NA
TRpn_129285	-1.91074	NA	NA	NA	NA	NA	NA
TRpn_129413	0.13175	NA	PREDICTED: Sorghum bicolor sulfate transporter 1.2 (LOC8081890), transcript variant X4, mRNA	AT1G78000	Sulfate transporter 1.2	GO:0005886	plasma membrane
TRpn_129432	-1.49845	NA	NA	NA	NA	NA	NA
TRpn_129506	-0.433196	NA	PREDICTED: Setaria italica probable serine/threonine-protein kinase PBL11 (LOC101781873), transcript variant X4, mRNA	AT5G03320	NA	GO:0004672	protein kinase activity
TRpn_129529	0.132065	NA	Paspalum vaginatum clone StvCtg_09966 microsatellite sequence	NA	NA	NA	NA
TRpn_129536	-0.821463	NA	PREDICTED: Sorghum bicolor protein O-glucosyltransferase 1 (LOC8071332), mRNA	AT5G23850	NA	GO:0016021	integral to membrane
TRpn_129538	-2.21926	NA	PREDICTED: Panicum hallii protein O-glucosyltransferase 1-like (LOC112888960), mRNA	AT3G48980	NA	NA	NA
TRpn_129592	0.132248	NA	PREDICTED: Sorghum bicolor L-type lectin-domain containing receptor kinase IV.4 (LOC8055504), mRNA	AT4G02410	L-type lectin-domain containing receptor kinase IV.3	GO:0005524	ATP binding
TRpn_129634	-0.92359	NA	Zea mays clone EL01N0369B08.c mRNA sequence	NA	NA	NA	NA
TRpn_129682	1.09372	NA	NA	NA	NA	NA	NA
TRpn_129696	-2.37759	NA	NA	NA	NA	NA	NA
TRpn_129697	-0.961612	NA	NA	NA	NA	NA	NA
TRpn_129701	3.46911	NA	NA	NA	NA	NA	NA
TRpn_129702	-1.9099	NA	#N/A	#N/A	#N/A	#N/A	#N/A
TRpn_129704	1.8562	NA	PREDICTED: Setaria italica UDP-glycosyltransferase 74C1 (LOC101776251), transcript variant X2, misc_RNA	NA	NA	NA	NA
TRpn_129705	-1.4221	NA	PREDICTED: Setaria italica UDP-glycosyltransferase 74C1 (LOC101776251), transcript variant X2, misc_RNA	NA	NA	NA	NA
TRpn_129706	-0.732203	NA	PREDICTED: Setaria italica UDP-glycosyltransferase 74C1 (LOC101776251), transcript variant X2, misc_RNA	NA	NA	NA	NA
TRpn_129744	-0.614393	NA	NA	NA	NA	NA	NA
TRpn_129745	-0.984476	NA	NA	NA	NA	NA	NA
TRpn_129758	1.47925	NA	NA	NA	NA	NA	NA
TRpn_129759	3.03069	0.156355	NA	NA	NA	NA	NA
TRpn_129813	-1.47838	NA	NA	NA	NA	NA	NA
TRpn_12986	0.1318	NA	PREDICTED: Zea mays zinc finger protein GIS3 (LOC103640609), mRNA	NA	NA	NA	NA
TRpn_12987	1.09367	NA	PREDICTED: Zea mays zinc finger protein GIS3 (LOC103640609), mRNA	NA	NA	NA	NA
TRpn_12988	0.642459	NA	Zea mays uncharacterized LOC100274943 (LOC100274943), mRNA	NA	NA	NA	NA
TRpn_129891	-0.0891424	NA	PREDICTED: Sorghum bicolor receptor kinase-like protein Xa21 (LOC8063102), mRNA	AT3G47570	Probable LRR receptor-like serine/threonine-protein kinase At3g47570	GO:0004674	protein serine/threonine kinase activity
TRpn_12990	1.09372	NA	Saccharum hybrid cultivar R570 clone BAC 250D06 complete sequence	NA	NA	NA	NA
TRpn_129927	0.131982	NA	Saccharum hybrid cultivar R570 retrotransposons LTR Copia Maximus Sh029N14_te00005, LTR Gypsy Tat Sh029N14_te00007, and LTR Copia Maximus Sh029N14_te00005, probable calcium-activated outward-rectifying potassium channel 5 (Sh029N14_g0100) pseudogene, and retrotransposon LTR Gypsy Sh029N14_te00010, complete sequence; Phytochrome C (Sh029N14_g0130) gene, complete cds; retrotransposons LTR Copia scM…	AT4G23160	NA	GO:0000943	retrotransposon nucleocapsid
TRpn_12995	0.131939	NA	NA	NA	NA	NA	NA
TRpn_129996	0.132014	NA	NA	NA	NA	NA	NA
TRpn_130002	0.131692	NA	NA	NA	NA	NA	NA
TRpn_130039	1.75418	NA	PREDICTED: Sorghum bicolor pullulanase 1, chloroplastic (LOC8066007), transcript variant X1, mRNA	AT5G04360	Pullulanase 1, chloroplastic	GO:0004556	alpha-amylase activity
TRpn_130047	2.228	NA	PREDICTED: Setaria italica mediator of RNA polymerase II transcription subunit 28 (LOC101784523), mRNA	AT3G52860	Mediator of RNA polymerase II transcription subunit 28	GO:0003674	molecular_function
TRpn_130057	-0.839339	NA	NA	NA	NA	NA	NA
TRpn_130123	-0.544141	NA	NA	NA	NA	NA	NA
TRpn_130124	3.58697	NA	NA	NA	NA	NA	NA
TRpn_130172	0.132111	NA	PREDICTED: Setaria italica tuliposide A-converting enzyme 1, chloroplastic (LOC101771410), mRNA	AT3G48690	Probable carboxylesterase 12	GO:0080030	methyl indole-3-acetate esterase activity
TRpn_130175	-1.91035	NA	PREDICTED: Setaria italica F-box protein At1g10780 (LOC101755341), mRNA	AT1G10780	F-box protein At1g10780	GO:0003674	molecular_function
TRpn_130176	0.131822	NA	PREDICTED: Panicum hallii F-box protein At1g10780-like (LOC112882458), mRNA	AT1G10780	F-box protein At1g10780	GO:0003674	molecular_function
TRpn_1302	-1.9103	NA	PREDICTED: Setaria italica uncharacterized LOC101764577 (LOC101764577), mRNA	NA	NA	NA	NA
TRpn_130219	0.131959	NA	PREDICTED: Setaria italica H/ACA ribonucleoprotein complex subunit 4 (LOC101761770), mRNA	AT3G57150	H/ACA ribonucleoprotein complex subunit 4	GO:0003723	RNA binding
TRpn_130228	1.09373	NA	PREDICTED: Panicum hallii tRNA-dihydrouridine(16/17) synthase [NAD(P)(+)]-like (LOC112890798), mRNA	AT5G67220	NA	GO:0006808	regulation of nitrogen utilization
TRpn_130229	1.21777	NA	PREDICTED: Setaria italica tRNA-dihydrouridine(16/17) synthase [NAD(P)(+)]-like (LOC101781482), mRNA	AT5G67220	NA	GO:0006808	regulation of nitrogen utilization
TRpn_130238	0.132138	NA	PREDICTED: Setaria italica uncharacterized LOC101784485 (LOC101784485), mRNA	NA	NA	NA	NA
TRpn_130273	1.09379	NA	NA	NA	NA	NA	NA
TRpn_130281	-0.0820521	0.991982	NA	NA	NA	NA	NA
TRpn_130293	-0.0305665	NA	NA	NA	NA	NA	NA
TRpn_130334	0.131984	NA	NA	NA	NA	NA	NA
TRpn_130345	-0.823586	NA	PREDICTED: Setaria italica protein PYRICULARIA ORYZAE RESISTANCE 21 (LOC101764256), mRNA	NA	NA	NA	NA
TRpn_130403	0.147174	NA	PREDICTED: Sorghum bicolor dormancy-associated protein 1 (LOC110433518), mRNA	AT2G33830	Dormancy-associated protein homolog 1	NA	NA
TRpn_130404	0.131913	NA	PREDICTED: Sorghum bicolor dormancy-associated protein 1 (LOC110433518), mRNA	AT1G28330	Dormancy-associated protein 1	GO:0003674	molecular_function
TRpn_13050	0.132149	NA	NA	NA	NA	NA	NA
TRpn_130520	2.31598	NA	NA	NA	NA	NA	NA
TRpn_13067	0.131758	NA	NA	NA	NA	NA	NA
TRpn_130730	1.54683	NA	NA	NA	NA	NA	NA
TRpn_130733	1.09381	NA	NA	NA	NA	NA	NA
TRpn_130746	0.0578283	0.991982	PREDICTED: Sorghum bicolor purple acid phosphatase 17 (LOC8078871), mRNA	NA	NA	NA	NA
TRpn_130784	1.92306	0.594384	PREDICTED: Panicum hallii uncharacterized LOC112874667 (LOC112874667), mRNA	AT2G01755	NA	GO:0003674	molecular_function
TRpn_130789	-0.980193	NA	PREDICTED: Sorghum bicolor uncharacterized LOC8080632 (LOC8080632), mRNA	NA	NA	NA	NA
TRpn_130793	1.99475	NA	Cenchrus purpureus cultivar Huanan cinnamoyl-CoA reductase (CCR) gene, complete cds	NA	NA	NA	NA
TRpn_130796	0.160441	NA	Panicum virgatum clone PV_ABa094-H10, complete sequence	NA	NA	NA	NA
TRpn_130816	-0.94886	NA	PREDICTED: Panicum hallii temperature-induced lipocalin-1 (LOC112896208), mRNA	AT5G58070	Temperature-induced lipocalin-1	GO:0005215	transporter activity
TRpn_130818	1.0937	NA	PREDICTED: Panicum hallii temperature-induced lipocalin-1 (LOC112896208), mRNA	AT5G58070	Temperature-induced lipocalin-1	GO:0005215	transporter activity
TRpn_130881	0.131989	NA	NA	NA	NA	NA	NA
TRpn_130902	0.446023	0.991982	PREDICTED: Sorghum bicolor serine/threonine-protein kinase HT1 (LOC8063940), transcript variant X2, mRNA	AT4G31170	NA	GO:0016301	kinase activity
TRpn_130906	0.131897	NA	PREDICTED: Sorghum bicolor serine/threonine-protein kinase HT1 (LOC8063940), transcript variant X2, mRNA	AT4G31170	NA	GO:0016301	kinase activity
TRpn_130907	-7.17182	0.641464	PREDICTED: Zea mays Protein kinase superfamily protein (pco135860), transcript variant X1, mRNA	AT4G31170	NA	GO:0016301	kinase activity
TRpn_130931	1.09351	NA	NA	NA	NA	NA	NA
TRpn_130953	-0.00321741	NA	NA	NA	NA	NA	NA
TRpn_130954	3.38416	NA	NA	NA	NA	NA	NA
TRpn_130979	0.166765	NA	PREDICTED: Panicum hallii zinc finger A20 and AN1 domain-containing stress-associated protein 5-like (LOC112890681), mRNA	NA	NA	NA	NA
TRpn_130991	0.131991	NA	PREDICTED: Sorghum bicolor uncharacterized LOC8068870 (LOC8068870), mRNA	NA	NA	NA	NA
TRpn_131118	0.995429	NA	PREDICTED: Setaria italica 40S ribosomal protein S9-2 (LOC101781992), mRNA	AT5G39850	40S ribosomal protein S9-2	GO:0006412	translation
TRpn_131145	1.76649	0.899259	PREDICTED: Setaria italica protein phosphatase inhibitor 2 (LOC101753975), transcript variant X4, mRNA	NA	NA	NA	NA
TRpn_131247	2.0939	NA	NA	NA	NA	NA	NA
TRpn_131250	0.132016	NA	NA	NA	NA	NA	NA
TRpn_131274	1.09375	NA	PREDICTED: Setaria italica eukaryotic translation initiation factor 5B (LOC101769180), transcript variant X2, mRNA	NA	NA	NA	NA
TRpn_131329	2.22807	NA	NA	NA	NA	NA	NA
TRpn_131343	0.123771	NA	NA	NA	NA	NA	NA
TRpn_131344	-0.877068	NA	NA	NA	NA	NA	NA
TRpn_131379	1.09362	NA	Panicum virgatum clone PV_ABa003-D10, complete sequence	NA	NA	NA	NA
TRpn_131391	1.09357	NA	NA	NA	NA	NA	NA
TRpn_131392	2.22825	NA	NA	NA	NA	NA	NA
TRpn_13140	0.0707237	NA	PREDICTED: Zea mays dentin sialophosphoprotein (LOC103645806), transcript variant X6, mRNA	AT1G10370	Glutathione S-transferase U17	GO:0004364	glutathione transferase activity
TRpn_131413	-0.776708	NA	PREDICTED: Setaria italica uncharacterized LOC101755773 (LOC101755773), mRNA	NA	NA	NA	NA
TRpn_131421	0.132011	NA	PREDICTED: Zea mays uncharacterized LOC103626760 (LOC103626760), ncRNA	NA	NA	NA	NA
TRpn_131428	0.255415	NA	PREDICTED: Panicum hallii tetraspanin-6-like (LOC112894699), mRNA	AT4G23410	Tetraspanin-5	GO:0007568	aging
TRpn_131429	0.131872	NA	PREDICTED: Panicum hallii tetraspanin-6-like (LOC112894699), mRNA	AT3G12090	Tetraspanin-6	GO:0003674	molecular_function
TRpn_131430	0.139781	NA	PREDICTED: Panicum hallii tetraspanin-6-like (LOC112894699), mRNA	AT3G12090	Tetraspanin-6	GO:0003674	molecular_function
TRpn_131448	-0.956643	NA	Zea mays uncharacterized LOC100278247 (LOC100278247), mRNA	NA	NA	NA	NA
TRpn_131494	0.13226	NA	PREDICTED: Sorghum bicolor uncharacterized LOC8068114 (LOC8068114), transcript variant X2, mRNA	AT3G28880	NA	GO:0008150	biological_process
TRpn_131495	1.09373	NA	PREDICTED: Sorghum bicolor uncharacterized LOC8068114 (LOC8068114), transcript variant X2, mRNA	AT3G28880	NA	GO:0008150	biological_process
TRpn_131496	0.166961	NA	PREDICTED: Sorghum bicolor uncharacterized LOC8068114 (LOC8068114), transcript variant X2, mRNA	AT3G28880	NA	GO:0008150	biological_process
TRpn_131497	-2.17511	NA	NA	NA	NA	NA	NA
TRpn_131500	0.303337	0.991982	PREDICTED: Panicum hallii scarecrow-like protein 1 (LOC112895369), transcript variant X1, mRNA	NA	NA	NA	NA
TRpn_131508	2.45113	NA	PREDICTED: Setaria italica AUGMIN subunit 7 (LOC101763407), mRNA	NA	NA	NA	NA
TRpn_131557	0.132113	NA	NA	NA	NA	NA	NA
TRpn_131614	-1.831	NA	PREDICTED: Setaria italica multicopper oxidase LPR1 homolog 2-like (LOC101766383), mRNA	AT1G71040	Multicopper oxidase LPR2	GO:0005507	copper ion binding
TRpn_131617	0.131993	NA	PREDICTED: Setaria italica multicopper oxidase LPR1 homolog 2-like (LOC101766383), mRNA	AT1G71040	Multicopper oxidase LPR2	GO:0005507	copper ion binding
TRpn_131618	0.204489	NA	Zea mays Multicopper oxidase LPR2 (LOC100275791), mRNA	AT1G71040	Multicopper oxidase LPR2	GO:0005507	copper ion binding
TRpn_131669	0.132089	NA	NA	NA	NA	NA	NA
TRpn_131690	-0.529995	NA	#N/A	#N/A	#N/A	#N/A	#N/A
TRpn_131694	-0.00692627	NA	PREDICTED: Sorghum bicolor elongation factor 1-gamma 3 (LOC8079301), mRNA	AT1G57720	Probable elongation factor 1-gamma 2	GO:0003746	translation elongation factor activity
TRpn_131705	1.40815	NA	NA	NA	NA	NA	NA
TRpn_131761	-0.0305126	NA	NA	NA	NA	NA	NA
TRpn_131770	1.82958	NA	PREDICTED: Panicum hallii uncharacterized LOC112877107 (LOC112877107), mRNA	AT5G42760	NA	NA	NA
TRpn_131771	1.09383	NA	PREDICTED: Panicum hallii uncharacterized LOC112877107 (LOC112877107), mRNA	AT5G42760	NA	NA	NA
TRpn_131774	0.131641	NA	PREDICTED: Panicum hallii protein RALF-like 19 (LOC112886190), mRNA	NA	NA	NA	NA
TRpn_131776	0.131715	NA	PREDICTED: Oryza sativa Japonica Group transposon Ty3-G Gag-Pol polyprotein (LOC4342909), mRNA	NA	NA	NA	NA
TRpn_131779	-1.42248	NA	Sorghum bicolor BAC 170F8, complete sequence	NA	NA	NA	NA
TRpn_13179	-1.84574	NA	NA	NA	NA	NA	NA
TRpn_131840	0.132125	NA	NA	NA	NA	NA	NA
TRpn_131841	-1.23606	0.750063	NA	NA	NA	NA	NA
TRpn_131842	-1.42817	NA	NA	NA	NA	NA	NA
TRpn_131863	0.937731	0.441003	PREDICTED: Setaria italica kynurenine formamidase (LOC101772991), mRNA	NA	NA	NA	NA
TRpn_131914	0.132026	NA	PREDICTED: Sorghum bicolor WD repeat-containing protein 44 (LOC8076465), mRNA	NA	NA	NA	NA
TRpn_131925	0.131722	NA	NA	NA	NA	NA	NA
TRpn_132003	-0.477611	0.965839	PREDICTED: Setaria italica dehydrin HIRD11 (LOC101763238), transcript variant X2, mRNA	NA	NA	NA	NA
TRpn_132042	0.131967	NA	PREDICTED: Zea mays glycine-rich protein 1 (LOC100277458), mRNA	NA	NA	NA	NA
TRpn_132057	-0.0305997	NA	PREDICTED: Panicum hallii protein NEGATIVE REGULATOR OF RESISTANCE-like (LOC112894134), mRNA	NA	NA	NA	NA
TRpn_132059	-0.355062	NA	Zea mays clone 289395 mRNA sequence	AT5G59320	Non-specific lipid-transfer protein 3	GO:0006869	lipid transport
TRpn_132066	-1.35369	NA	Zea mays full-length cDNA clone ZM_BFb0155L18 mRNA, complete cds	NA	NA	NA	NA
TRpn_132141	-1.89255	NA	PREDICTED: Panicum hallii ATP-dependent zinc metalloprotease FTSH 1, chloroplastic (LOC112888790), mRNA	NA	NA	NA	NA
TRpn_132152	2.38484	NA	NA	NA	NA	NA	NA
TRpn_132157	-0.410288	NA	NA	NA	NA	NA	NA
TRpn_132162	1.09383	NA	NA	NA	NA	NA	NA
TRpn_132182	1.09377	NA	NA	NA	NA	NA	NA
TRpn_132200	-1.46425	NA	Oryza meyeriana var. granulata clone OG_ABa0170K07, complete sequence	NA	NA	NA	NA
TRpn_132240	-1.30124	NA	PREDICTED: Setaria italica uncharacterized LOC101776053 (LOC101776053), mRNA	NA	NA	NA	NA
TRpn_132322	0.132089	NA	PREDICTED: Panicum hallii cytochrome c1-like (LOC112891019), mRNA	NA	NA	NA	NA
TRpn_132339	3.44174	NA	PREDICTED: Panicum hallii cyclin-P4-1-like (LOC112876826), mRNA	NA	NA	NA	NA
TRpn_132340	-0.839303	NA	Zea mays full-length cDNA clone ZM_BFc0030P23 mRNA, complete cds	NA	NA	NA	NA
TRpn_132343	0.131896	NA	PREDICTED: Panicum hallii cyclin-P4-1-like (LOC112876826), mRNA	NA	NA	NA	NA
TRpn_132344	1.2523	0.894017	PREDICTED: Panicum hallii cyclin-P4-1-like (LOC112876826), mRNA	NA	NA	NA	NA
TRpn_132345	4.5222	0.0835348	PREDICTED: Panicum hallii cyclin-P4-1-like (LOC112876826), mRNA	NA	NA	NA	NA
TRpn_132378	2.3357	NA	PREDICTED: Sorghum bicolor uncharacterized LOC8079411 (LOC8079411), transcript variant X2, misc_RNA	NA	NA	NA	NA
TRpn_132456	1.09353	NA	PREDICTED: Setaria italica U4/U6 small nuclear ribonucleoprotein PRP4-like protein (LOC101782686), mRNA	AT2G41500	U4/U6 small nuclear ribonucleoprotein PRP4-like protein	GO:0000166	nucleotide binding
TRpn_13250	1.0937	NA	PREDICTED: Zea mays sulfate permease 1 (sfp1), transcript variant X5, mRNA	NA	NA	NA	NA
TRpn_13253	0.131774	NA	Zea mays clone 389868 mRNA sequence	AT4G08620	Sulfate transporter 1.1	GO:0008271	secondary active sulfate transmembrane transporter activity
TRpn_13254	0.131866	NA	Zea mays clone 389868 mRNA sequence	AT4G08620	Sulfate transporter 1.1	GO:0008271	secondary active sulfate transmembrane transporter activity
TRpn_132554	0.132141	NA	NA	NA	NA	NA	NA
TRpn_132575	0.131765	NA	NA	NA	NA	NA	NA
TRpn_13260	0.131759	NA	Zea mays clone 389868 mRNA sequence	AT4G08620	Sulfate transporter 1.1	GO:0008271	secondary active sulfate transmembrane transporter activity
TRpn_132642	1.0937	NA	PREDICTED: Panicum hallii GDSL esterase/lipase At5g03610-like (LOC112880396), mRNA	AT5G03600	GDSL esterase/lipase At5g03600	GO:0052689	carboxylic ester hydrolase activity
TRpn_13266	-0.791445	NA	PREDICTED: Panicum hallii sulfate transporter 1.2-like (LOC112877135), transcript variant X2, mRNA	AT1G22150	Sulfate transporter 1.3	GO:0005886	plasma membrane
TRpn_132662	-1.91894	NA	PREDICTED: Panicum hallii aldehyde dehydrogenase family 2 member B7, mitochondrial-like (LOC112888778), mRNA	AT1G23800	Aldehyde dehydrogenase family 2 member B7, mitochondrial	GO:0004028	3-chloroallyl aldehyde dehydrogenase activity
TRpn_132665	0.172441	0.991982	Zea mays cultivar ziruo starch brancing enzyme I (sbe1) gene, complete cds	AT5G03650	1,4-alpha-glucan-branching enzyme 2-2, chloroplastic/amyloplastic	GO:0004553	hydrolase activity, hydrolyzing O-glycosyl compounds
TRpn_132671	-0.89695	NA	PREDICTED: Panicum hallii uncharacterized LOC112876662 (LOC112876662), mRNA	AT3G21530	NA	GO:0016787	hydrolase activity
TRpn_132765	2.70374	NA	PREDICTED: Setaria italica uncharacterized LOC101753991 (LOC101753991), mRNA	NA	NA	NA	NA
TRpn_132784	2.22814	NA	PREDICTED: Setaria italica abscisic stress-ripening protein 2 (LOC101779507), mRNA	NA	NA	NA	NA
TRpn_132790	2.8058	NA	NA	NA	NA	NA	NA
TRpn_132792	-1.4816	NA	Zea mays clone 1590736 mRNA sequence	NA	NA	NA	NA
TRpn_132829	1.09372	NA	Zea mays acyl-CoA-binding protein (LOC100193362), mRNA	AT1G31812	Acyl-CoA-binding domain-containing protein 6	GO:0000062	fatty-acyl-CoA binding
TRpn_132852	0.132164	NA	NA	NA	NA	NA	NA
TRpn_132862	2.73315	NA	#N/A	#N/A	#N/A	#N/A	#N/A
TRpn_132869	0.132019	NA	NA	NA	NA	NA	NA
TRpn_132870	5.25457	0.00241168	NA	NA	NA	NA	NA
TRpn_132886	0.131885	NA	NA	NA	NA	NA	NA
TRpn_132888	0.131862	NA	PREDICTED: Panicum hallii outer envelope pore protein 24, chloroplastic-like (LOC112874408), mRNA	AT5G42960	Outer envelope pore protein 24B, chloroplastic	GO:0003674	molecular_function
TRpn_13289	-3.65894	NA	NA	NA	NA	NA	NA
TRpn_1329	-0.499272	0.953078	NA	NA	NA	NA	NA
TRpn_132929	0.131682	NA	NA	NA	NA	NA	NA
TRpn_132961	0.13189	NA	PREDICTED: Sorghum bicolor ran-binding protein 1 homolog c (LOC8081427), mRNA	AT2G30060	Ran-binding protein 1 homolog b	GO:0008536	Ran GTPase binding
TRpn_132978	-1.57013	NA	PREDICTED: Setaria italica probable gluconokinase (LOC101759996), mRNA	AT2G16790	NA	NA	NA
TRpn_132981	0.13224	NA	PREDICTED: Panicum hallii uncharacterized LOC112900012 (LOC112900012), mRNA	NA	NA	NA	NA
TRpn_132982	-1.41448	0.964502	PREDICTED: Panicum hallii lateral signaling target protein 2 homolog (LOC112900139), mRNA	NA	NA	NA	NA
TRpn_132998	1.73923	NA	PREDICTED: Panicum hallii uncharacterized LOC112876927 (LOC112876927), ncRNA	NA	NA	NA	NA
TRpn_133007	-0.0305359	NA	PREDICTED: Zea mays UDP-glycosyltransferase 89B1 (LOC103642134), mRNA	NA	NA	NA	NA
TRpn_133021	-1.47519	NA	PREDICTED: Setaria italica peptidyl-prolyl cis-trans isomerase (LOC101767890), mRNA	AT2G21130	Peptidyl-prolyl cis-trans isomerase CYP19-2	GO:0000413	protein peptidyl-prolyl isomerization
[truncated: 9,418 more rows]
