# Supplementary material for: A study of the heterochronic sense/antisense RNA representation in florets of sexual and apomictic Paspalum notatum
Source: BMC Genomics. 2021 Mar 16;22:185. doi: 10.1186/s12864-021-07450-3 (PMC7962388; doi:10.1186/s12864-021-07450-3)
Supplement: Supplementary file 8 — Additional file 8. Stage-specific apomictic vs. sexual differential expression analysis for sense transcripts (DETs). Section 1 (S1): premeiosis. Section 2 (S2): meiosis. Section 3 (S3): postmeiosis. Section 4 (S4): anthesis. IDs, transcript lengths, Log2FCs, p-adjust values and NCBI descriptions (top hit) and GO annotations were included in the table. Positive Log2FCs indicate overexpression in apomictic plants. Negative Log2FCs indicate overexpression in sexual plants. [file 12864_2021_7450_MOESM8_ESM.xlsx]

## Sheet: S1_Sense_PreMeiosis_ApovsSex
Premeiosis Stage
Transcript	length	log2FoldChange	padj	NCBI_description	Ara_gene	Ara_description	Ara_GO	Ara_GO_description
TRpn_1	624	-3.13864	0.236936	NA	NA	NA	NA	NA
TRpn_3	2040	-1.7336	0.31521	Zea mays clone 286662 nucleolysin TIAR mRNA, complete cds	AT1G17370	Oligouridylate-binding protein 1B	GO:0003730	mRNA 3'-UTR binding
TRpn_4	1900	-2.81147	0.0376557	Zea mays clone 286662 nucleolysin TIAR mRNA, complete cds	AT1G17370	Oligouridylate-binding protein 1B	GO:0003730	mRNA 3'-UTR binding
TRpn_6	550	-2.6632	0.238844	NA	NA	NA	NA	NA
TRpn_7	413	-2.68865	0.0255707	PREDICTED: Sorghum bicolor protein bem46 (LOC8060669), mRNA	NA	NA	NA	NA
TRpn_8	1084	-2.74518	0.442961	NA	NA	NA	NA	NA
TRpn_9	1660	-3.0194	0.133677	PREDICTED: Panicum hallii EID1-like F-box protein 2 (LOC112880114), mRNA	AT5G39360	EID1-like F-box protein 2	GO:0003674	molecular_function
TRpn_10	791	-0.841043	0.798681	NA	NA	NA	NA	NA
TRpn_11	484	-1.05821	0.730722	NA	NA	NA	NA	NA
TRpn_13	761	-1.4632	0.734509	NA	NA	NA	NA	NA
TRpn_19	735	-3.58743	3.14054e-06	NA	NA	NA	NA	NA
TRpn_20	1026	-5.98943	1.96246e-07	NA	NA	NA	NA	NA
TRpn_21	1580	-3.34006	0.0034594	PREDICTED: Sorghum bicolor uncharacterized LOC8056255 (LOC8056255), transcript variant X2, mRNA	AT3G19900	NA	GO:0003674	molecular_function
TRpn_22	1035	-0.454438	0.837204	NA	NA	NA	NA	NA
TRpn_23	733	-1.51013	0.115507	NA	NA	NA	NA	NA
TRpn_26	907	-0.405367	0.870781	NA	NA	NA	NA	NA
TRpn_28	3526	-0.263588	0.853987	PREDICTED: Panicum hallii uncharacterized LOC112874905 (LOC112874905), transcript variant X1, mRNA	AT3G51620	NA	GO:0008150	biological_process
TRpn_29	3607	-2.3134	0.014064	PREDICTED: Panicum hallii uncharacterized LOC112874905 (LOC112874905), transcript variant X2, mRNA	AT3G51620	NA	GO:0008150	biological_process
TRpn_31	862	-7.17416	0.000159426	PREDICTED: Setaria italica universal stress protein PHOS32 (LOC101753623), mRNA	AT3G17020	NA	GO:0009409	response to cold
TRpn_32	603	-0.453105	0.898155	PREDICTED: Sorghum bicolor cytochrome P450 709B2 (LOC8079382), transcript variant X2, mRNA	AT2G46960	Cytochrome P450 709B1	GO:0004497	monooxygenase activity
TRpn_33	742	2.66041	0.0629215	PREDICTED: Panicum hallii cytochrome P450 709B2-like (LOC112882199), mRNA	AT2G46950	Cytochrome P450 709B2	GO:0019825	oxygen binding
TRpn_34	781	-5.65674	0.000287544	NA	NA	NA	NA	NA
TRpn_39	1305	-1.97764	0.0177413	PREDICTED: Panicum hallii transcription factor ICE1-like (LOC112902242), mRNA	AT3G26744	Transcription factor ICE1	GO:0003677	DNA binding
TRpn_41	6913	-0.187259	0.806683	PREDICTED: Panicum hallii uncharacterized LOC112874160 (LOC112874160), transcript variant X4, mRNA	AT3G50370	NA	GO:0003729	mRNA binding
TRpn_42	1337	0.883646	0.0892576	PREDICTED: Sorghum bicolor vesicle transport protein SFT2B (LOC8072596), mRNA	AT5G23550	NA	GO:0003674	molecular_function
TRpn_43	1371	-0.389734	0.579752	PREDICTED: Sorghum bicolor vesicle transport protein SFT2B (LOC8072596), mRNA	AT5G23550	NA	GO:0003674	molecular_function
TRpn_44	1672	-1.21963	0.00242435	PREDICTED: Setaria italica 60S acidic ribosomal protein P1 (LOC101785419), mRNA	AT5G24510	NA	GO:0003735	structural constituent of ribosome
TRpn_45	470	-0.705717	0.728643	NA	NA	NA	NA	NA
TRpn_46	869	0.383528	0.565016	PREDICTED: Setaria italica uncharacterized LOC101768601 (LOC101768601), mRNA	AT1G69210	NA	GO:0003674	molecular_function
TRpn_47	1458	0.542201	0.812307	PREDICTED: Setaria italica transcription factor bHLH137 (LOC101779934), mRNA	AT5G50915	Transcription factor bHLH137	GO:0003677	DNA binding
TRpn_48	1353	-1.20399	0.145381	PREDICTED: Panicum hallii transcription factor bHLH137-like (LOC112882787), mRNA	AT5G50915	Transcription factor bHLH137	GO:0003677	DNA binding
TRpn_49	501	-3.05484	0.106133	Oryza minuta clone OM__Ba0051J08, complete sequence	NA	NA	NA	NA
TRpn_50	462	-5.36356	0.0133115	NA	NA	NA	NA	NA
TRpn_51	486	-1.0583	0.564418	NA	NA	NA	NA	NA
TRpn_52	529	-3.14554	0.0296903	PREDICTED: Panicum hallii probable serine/threonine-protein kinase PBL7 (LOC112886391), mRNA	AT1G54820	NA	GO:0016301	kinase activity
TRpn_53	777	-1.50752	0.327576	NA	NA	NA	NA	NA
TRpn_54	402	-2.45189	0.0920453	NA	NA	NA	NA	NA
TRpn_55	562	-1.78256	0.666363	NA	NA	NA	NA	NA
TRpn_57	700	-2.0121	0.176995	PREDICTED: Setaria italica transcription factor bHLH144 (LOC101785505), transcript variant X3, mRNA	NA	NA	NA	NA
TRpn_58	1619	0.0765106	0.832387	Saccharum officinarum clone SCJFLR1013H05, complete sequence	AT4G21570	NA	GO:0005783	endoplasmic reticulum
TRpn_61	954	-6.19925	2.69947e-06	Zea mays clone 329461 mRNA sequence	NA	NA	NA	NA
TRpn_64	480	-0.399518	0.786813	NA	NA	NA	NA	NA
TRpn_65	696	-2.5404	0.330746	NA	NA	NA	NA	NA
TRpn_66	1362	-0.261159	0.725027	PREDICTED: Setaria italica probable inactive receptor kinase At5g67200 (LOC101775888), mRNA	AT5G67200	Probable inactive receptor kinase At5g67200	GO:0004674	protein serine/threonine kinase activity
TRpn_67	1127	-2.91254	1.87291e-05	Zea mays enzyme of the cupin superfamily (LOC100282274), mRNA	AT4G10300	NA	GO:0003674	molecular_function
TRpn_68	996	-1.43201	0.635994	PREDICTED: Setaria italica uncharacterized LOC101759151 (LOC101759151), mRNA	AT4G10300	NA	GO:0003674	molecular_function
TRpn_69	1107	-1.83995	0.462171	PREDICTED: Setaria italica uncharacterized LOC101759151 (LOC101759151), mRNA	AT4G10300	NA	GO:0003674	molecular_function
TRpn_71	433	0.813109	0.710904	NA	NA	NA	NA	NA
TRpn_73	1019	-1.40233	0.00382492	PREDICTED: Sorghum bicolor uncharacterized LOC8073698 (LOC8073698), mRNA	NA	NA	NA	NA
TRpn_74	505	-5.5626	0.0120997	NA	NA	NA	NA	NA
TRpn_75	702	-1.68039	0.561281	NA	NA	NA	NA	NA
TRpn_76	607	2.81915	0.401556	NA	NA	NA	NA	NA
TRpn_78	981	-2.85797	0.415812	PREDICTED: Panicum hallii uncharacterized LOC112894954 (LOC112894954), mRNA	AT5G54630	NA	GO:0003676	nucleic acid binding
TRpn_79	1691	0.319271	0.518791	PREDICTED: Panicum hallii zinc finger HIT domain-containing protein 2 (LOC112873775), mRNA	AT5G63830	NA	GO:0008150	biological_process
TRpn_80	830	0.850047	0.78687	NA	NA	NA	NA	NA
TRpn_81	650	-0.629923	0.804205	NA	NA	NA	NA	NA
TRpn_82	562	2.5735	0.000164867	NA	NA	NA	NA	NA
TRpn_84	1884	-2.75319	9.07767e-09	PREDICTED: Setaria italica coiled-coil domain-containing protein 94 (LOC101773027), mRNA	AT1G17130	NA	GO:0003674	molecular_function
TRpn_85	737	-1.37468	0.457421	NA	NA	NA	NA	NA
TRpn_86	1846	-0.269491	0.711247	PREDICTED: Sorghum bicolor TBC domain-containing protein C1952.17c (LOC8064426), transcript variant X2, mRNA	AT1G04830	NA	NA	NA
TRpn_87	1646	0.986747	0.600052	PREDICTED: Sorghum bicolor TBC domain-containing protein C1952.17c (LOC8064426), transcript variant X2, mRNA	AT4G13730	NA	NA	NA
TRpn_88	1557	-0.0468118	0.957824	PREDICTED: Sorghum bicolor TBC domain-containing protein C1952.17c (LOC8064426), transcript variant X2, mRNA	AT4G13730	NA	NA	NA
TRpn_91	1473	-1.41459	0.00206521	PREDICTED: Panicum hallii vesicle-associated protein 4-1-like (LOC112898556), mRNA	AT4G21450	Vesicle-associated protein 4-2	GO:0005198	structural molecule activity
TRpn_92	1067	-6.26136	0.000492666	NA	NA	NA	NA	NA
TRpn_94	690	-7.75543	1.09291e-07	NA	NA	NA	NA	NA
TRpn_95	953	0.26978	0.796758	PREDICTED: Sorghum bicolor uncharacterized LOC8070474 (LOC8070474), mRNA	NA	NA	NA	NA
TRpn_96	512	0.36575	0.8957	Zea mays Binding protein (LOC100277719), mRNA	NA	NA	NA	NA
TRpn_97	451	0.64713	0.780205	PREDICTED: Setaria italica uncharacterized LOC111256487 (LOC111256487), ncRNA	NA	NA	NA	NA
TRpn_98	846	-2.57894	0.498495	NA	NA	NA	NA	NA
TRpn_99	921	-2.74235	0.172964	PREDICTED: Panicum hallii glutamate receptor 3.5-like (LOC112880133), transcript variant X3, mRNA	AT2G32390	Glutamate receptor 3.5	GO:0004930	G-protein coupled receptor activity
TRpn_100	795	-0.852748	0.669056	PREDICTED: Panicum hallii ubiquitin-conjugating enzyme E2 variant 1C-like (LOC112898957), mRNA	AT2G36060	Ubiquitin-conjugating enzyme E2 variant 1C	GO:0004842	ubiquitin-protein ligase activity
TRpn_102	553	-1.02295	0.659948	PREDICTED: Zea mays rhodanese-like domain-containing protein 8, chloroplastic (LOC103644349), transcript variant X2, mRNA	AT1G17850	Rhodanese-like domain-containing protein 8, chloroplastic	GO:0003674	molecular_function
TRpn_103	1500	-2.6634	0.0269729	PREDICTED: Setaria italica protein NLP3 (LOC101771004), mRNA	AT1G64530	Protein NLP6	GO:0003700	sequence-specific DNA binding transcription factor activity
TRpn_104	684	-0.585566	0.863141	PREDICTED: Panicum hallii protein NLP3-like (LOC112899384), mRNA	AT1G64530	Protein NLP6	GO:0003700	sequence-specific DNA binding transcription factor activity
TRpn_105	499	-3.4028	0.263578	NA	NA	NA	NA	NA
TRpn_106	966	-6.65849	5.5265e-21	PREDICTED: Sorghum bicolor heme-binding protein 2 (LOC8077553), mRNA	AT1G17100	NA	GO:0008150	biological_process
TRpn_110	1014	0.722727	0.230808	PREDICTED: Setaria italica light-harvesting complex-like protein OHP2, chloroplastic (LOC101786068), mRNA	NA	NA	NA	NA
TRpn_111	947	0.895894	0.00148381	PREDICTED: Setaria italica light-harvesting complex-like protein OHP2, chloroplastic (LOC101786068), mRNA	AT1G34000	NA	GO:0003674	molecular_function
TRpn_112	2479	-7.95309	1.73502e-07	PREDICTED: Setaria italica probable tRNA (guanine(26)-N(2))-dimethyltransferase 1 (LOC101772693), mRNA	AT5G15810	Probable tRNA (guanine(26)-N(2))-dimethyltransferase 1	GO:0000049	tRNA binding
TRpn_113	2382	0.0914288	0.884053	PREDICTED: Setaria italica probable tRNA (guanine(26)-N(2))-dimethyltransferase 1 (LOC101772693), mRNA	AT5G15810	Probable tRNA (guanine(26)-N(2))-dimethyltransferase 1	GO:0000049	tRNA binding
TRpn_114	1821	0.161796	0.754069	PREDICTED: Sorghum bicolor proline iminopeptidase (LOC8071378), mRNA	AT3G61540	NA	GO:0008233	peptidase activity
TRpn_115	624	-0.513011	0.828114	PREDICTED: Panicum hallii bidirectional sugar transporter SWEET5-like (LOC112885158), mRNA	AT3G28007	Bidirectional sugar transporter SWEET4	GO:0016020	membrane
TRpn_117	503	-3.78119	0.0292751	PREDICTED: Setaria italica uncharacterized LOC101768065 (LOC101768065), mRNA	NA	NA	NA	NA
TRpn_118	875	-1.7505	0.198246	PREDICTED: Sorghum bicolor transcription factor bHLH61 (LOC8057408), mRNA	AT5G65640	Transcription factor bHLH93	GO:0003677	DNA binding
TRpn_119	1172	-0.856941	0.801131	NA	NA	NA	NA	NA
TRpn_120	773	-1.44326	0.644641	NA	NA	NA	NA	NA
TRpn_121	1433	-0.881607	0.489721	PREDICTED: Sorghum bicolor pentatricopeptide repeat-containing protein At1g26900, mitochondrial (LOC8063512), mRNA	AT1G26900	Pentatricopeptide repeat-containing protein At1g26900, mitochondrial	GO:0005739	mitochondrion
TRpn_122	2065	-0.871874	0.350991	PREDICTED: Sorghum bicolor aquaporin NIP3-1 (LOC8065167), mRNA	AT4G10380	Probable aquaporin NIP5-1	GO:0015250	water channel activity
TRpn_123	1034	-3.77502	0.00129936	NA	NA	NA	NA	NA
TRpn_124	476	-2.69546	0.422046	PREDICTED: Panicum hallii uncharacterized protein At1g51745 (LOC112886458), mRNA	NA	NA	NA	NA
TRpn_126	864	-5.39135	0.00771543	NA	NA	NA	NA	NA
TRpn_127	899	-1.6902	0.535625	NA	NA	NA	NA	NA
TRpn_128	677	-2.79892	0.199761	Zea mays uncharacterized LOC100281200 (LOC100281200), mRNA	NA	NA	NA	NA
TRpn_129	692	-2.5019	0.288008	Zea mays uncharacterized LOC100281200 (LOC100281200), mRNA	NA	NA	NA	NA
TRpn_130	549	-1.61683	0.373479	Urochloa ruziziensis clone 201300 microsatellite sequence	NA	NA	NA	NA
TRpn_131	1368	-1.87028	0.21086	NA	NA	NA	NA	NA
TRpn_132	408	-1.01389	0.736038	PREDICTED: Setaria italica ran-binding protein 9 (LOC101768923), mRNA	NA	NA	NA	NA
TRpn_133	511	-0.819431	0.852264	PREDICTED: Panicum hallii anthocyanidin 5,3-O-glucosyltransferase-like (LOC112876784), mRNA	NA	NA	NA	NA
TRpn_135	570	-0.283705	0.955887	NA	NA	NA	NA	NA
TRpn_138	447	-3.16436	0.318578	PREDICTED: Panicum hallii pentatricopeptide repeat-containing protein At5g50990-like (LOC112876628), mRNA	NA	NA	NA	NA
TRpn_139	547	-3.68873	0.0285704	NA	NA	NA	NA	NA
TRpn_140	679	-0.659584	0.118689	NA	NA	NA	NA	NA
TRpn_141	615	-1.22134	0.665287	NA	NA	NA	NA	NA
TRpn_142	2228	-0.347635	0.418531	PREDICTED: Panicum hallii uncharacterized LOC112891519 (LOC112891519), mRNA	AT1G80280	NA	GO:0016021	integral to membrane
TRpn_145	662	-1.23243	0.668685	PREDICTED: Panicum hallii RING-H2 finger protein ATL32-like (LOC112888407), mRNA	NA	NA	NA	NA
TRpn_146	729	-0.809944	0.49946	PREDICTED: Sorghum bicolor probable indole-3-pyruvate monooxygenase YUCCA10 (LOC8054652), mRNA	AT1G48910	Probable indole-3-pyruvate monooxygenase YUCCA10	GO:0004497	monooxygenase activity
TRpn_148	603	-1.70609	0.52779	PREDICTED: Setaria italica uncharacterized LOC111257424 (LOC111257424), ncRNA	NA	NA	NA	NA
TRpn_151	462	-1.15268	0.694041	NA	NA	NA	NA	NA
TRpn_154	1220	-1.07651	0.0288503	PREDICTED: Setaria italica protein EMBRYO DEFECTIVE 514 (LOC101758251), mRNA	AT5G62440	NA	GO:0005634	nucleus
TRpn_155	984	-3.4523	0.0145671	PREDICTED: Setaria italica pectinesterase inhibitor 8 (LOC101754236), mRNA	NA	NA	NA	NA
TRpn_156	453	-5.87267	0.00540821	NA	NA	NA	NA	NA
TRpn_157	992	-1.42399	0.27631	NA	NA	NA	NA	NA
TRpn_158	947	0.255584	0.507711	PREDICTED: Setaria italica ubiquitin domain-containing protein 1 (LOC101768854), mRNA	AT1G53400	NA	NA	NA
TRpn_159	1760	-7.25538	8.03816e-20	PREDICTED: Setaria italica allene oxide cyclase, chloroplastic (LOC101764321), mRNA	AT3G25780	Allene oxide cyclase 3, chloroplastic	GO:0009507	chloroplast
TRpn_162	481	-0.234784	0.892491	NA	NA	NA	NA	NA
TRpn_164	1558	-4.66527	6.58811e-29	PREDICTED: Sorghum bicolor transcription factor Pur-alpha 1 (LOC8074495), mRNA	AT2G32080	Transcription factor Pur-alpha 1	GO:0003676	nucleic acid binding
TRpn_165	423	0.931566	0.762346	NA	NA	NA	NA	NA
TRpn_166	457	-0.695074	0.832447	NA	NA	NA	NA	NA
TRpn_167	472	-3.1447	0.192728	NA	NA	NA	NA	NA
TRpn_168	478	-2.17835	0.341342	NA	NA	NA	NA	NA
TRpn_169	489	2.27717	0.521144	NA	NA	NA	NA	NA
TRpn_170	734	-0.656298	0.515152	Zea mays clone 1449925 hypothetical protein mRNA, complete cds	NA	NA	NA	NA
TRpn_173	767	-0.852418	0.37522	Zea mays clone 448143 hypothetical protein mRNA, complete cds	NA	NA	NA	NA
TRpn_176	834	-0.0278941	0.985652	Oryza sativa Indica Group cultivar Shuhui498 chromosome 12 sequence	NA	NA	NA	NA
TRpn_177	886	-0.655105	0.788402	PREDICTED: Panicum hallii uncharacterized LOC112894556 (LOC112894556), mRNA	NA	NA	NA	NA
TRpn_178	1149	-5.46834	0.0139107	NA	NA	NA	NA	NA
TRpn_179	431	-1.17892	0.707513	NA	NA	NA	NA	NA
TRpn_180	1103	-1.75282	0.383143	PREDICTED: Zea mays Core-2/I-branching beta-16-N-acetylglucosaminyltransferase family protein (LOC103634802), mRNA	AT1G68390	NA	GO:0016757	transferase activity, transferring glycosyl groups
TRpn_182	524	-0.358825	0.918033	PREDICTED: Panicum hallii DEAD-box ATP-dependent RNA helicase 35A (LOC112894362), mRNA	NA	NA	NA	NA
TRpn_185	436	-0.818757	0.693815	NA	NA	NA	NA	NA
TRpn_186	973	-2.53148	2.2108e-08	PREDICTED: Setaria italica protein SPIRAL1-like 3 (LOC101774578), mRNA	AT1G69230	Protein SPIRAL1-like 2	GO:0003674	molecular_function
TRpn_187	909	-2.23278	0.00147254	PREDICTED: Panicum hallii probable BOI-related E3 ubiquitin-protein ligase 3 (LOC112894522), mRNA	NA	NA	NA	NA
TRpn_188	483	2.60855	0.26834	Panicum virgatum clone PV_ABa051-H10, complete sequence	NA	NA	NA	NA
TRpn_189	499	-2.36883	0.511565	PREDICTED: Setaria italica phospholipase SGR2 (LOC101771131), transcript variant X2, mRNA	NA	NA	NA	NA
TRpn_190	816	-1.65499	0.474809	NA	NA	NA	NA	NA
TRpn_191	1976	-1.01887	0.640404	PREDICTED: Setaria italica pentatricopeptide repeat-containing protein At4g14850 (LOC101763962), mRNA	AT3G57430	Pentatricopeptide repeat-containing protein At3g57430, chloroplastic	GO:0006397	mRNA processing
TRpn_193	1313	-1.0115	0.684556	NA	NA	NA	NA	NA
TRpn_194	1721	-1.37828	1.82778e-06	PREDICTED: Setaria italica probable protein phosphatase 2C 45 (LOC101764690), transcript variant X1, mRNA	AT4G31750	Probable protein phosphatase 2C 59	GO:0004722	protein serine/threonine phosphatase activity
TRpn_195	921	-4.97752	0.00158317	PREDICTED: Panicum hallii uncharacterized LOC112892714 (LOC112892714), mRNA	NA	NA	NA	NA
TRpn_196	408	-2.68216	0.202473	PREDICTED: Setaria italica E3 ubiquitin-protein ligase RNF181 (LOC101775352), mRNA	NA	NA	NA	NA
TRpn_198	1435	-0.0440694	0.939917	PREDICTED: Sorghum bicolor 1-aminocyclopropane-1-carboxylate oxidase (LOC8068466), mRNA	AT4G10490	Protein DMR6-LIKE OXYGENASE 2	GO:0016706	oxidoreductase activity, acting on paired donors, with incorporation or reduction of molecular oxygen, 2-oxoglutarate as one donor, and incorporation of one atom each of oxygen into both donors
TRpn_199	1533	-4.62033	0.000384759	PREDICTED: Sorghum bicolor 1-aminocyclopropane-1-carboxylate oxidase (LOC8068466), mRNA	NA	NA	NA	NA
TRpn_200	1050	-0.651428	0.438151	PREDICTED: Panicum hallii uncharacterized LOC112876535 (LOC112876535), mRNA	AT1G27385	NA	GO:0003674	molecular_function
TRpn_201	1454	-1.41211	0.097775	PREDICTED: Sorghum bicolor uncharacterized LOC8056081 (LOC8056081), transcript variant X2, mRNA	AT1G27385	NA	GO:0003674	molecular_function
TRpn_202	1952	-3.6706	0.000443013	PREDICTED: Sorghum bicolor polyadenylate-binding protein RBP45-like (LOC110437054), mRNA	AT1G11650	Polyadenylate-binding protein RBP45B	GO:0003723	RNA binding
TRpn_203	1878	-1.78208	0.00956517	PREDICTED: Sorghum bicolor polyadenylate-binding protein RBP45-like (LOC110437054), mRNA	AT1G11650	Polyadenylate-binding protein RBP45B	GO:0003723	RNA binding
TRpn_204	577	0.64478	0.84708	NA	NA	NA	NA	NA
TRpn_205	443	-3.35991	0.285194	NA	NA	NA	NA	NA
TRpn_206	1903	-1.39323	0.57151	PREDICTED: Setaria italica uncharacterized LOC101768978 (LOC101768978), mRNA	AT1G43580	NA	GO:0003674	molecular_function
TRpn_208	598	-0.597343	0.671797	NA	NA	NA	NA	NA
TRpn_209	898	-1.39995	0.429181	NA	NA	NA	NA	NA
TRpn_211	577	-1.76213	0.670197	NA	NA	NA	NA	NA
TRpn_212	674	-1.37154	0.748505	NA	NA	NA	NA	NA
TRpn_213	565	-0.281341	0.916092	NA	AT4G02420	L-type lectin-domain containing receptor kinase IV.4	GO:0005524	ATP binding
TRpn_215	1910	-4.20793	0.00901611	Zea mays clone Contig501 mRNA sequence	AT2G31190	Protein root UVB sensitive 2, chloroplastic	GO:0009941	chloroplast envelope
TRpn_216	1698	-2.63481	3.37473e-05	PREDICTED: Setaria italica protein root UVB sensitive 2, chloroplastic (LOC101786914), mRNA	AT2G31190	Protein root UVB sensitive 2, chloroplastic	GO:0009941	chloroplast envelope
TRpn_217	1933	-6.02766	0.001092	PREDICTED: Sorghum bicolor uncharacterized LOC8084819 (LOC8084819), transcript variant X2, mRNA	AT1G75125	NA	NA	NA
TRpn_219	1787	0.157699	0.965624	PREDICTED: Sorghum bicolor uncharacterized LOC8084819 (LOC8084819), transcript variant X2, mRNA	AT1G75125	NA	NA	NA
TRpn_220	1650	-0.740313	0.459847	PREDICTED: Sorghum bicolor uncharacterized LOC8084819 (LOC8084819), transcript variant X2, mRNA	AT1G75125	NA	NA	NA
TRpn_222	590	0.875251	0.845443	PREDICTED: Sorghum bicolor uncharacterized LOC8084819 (LOC8084819), transcript variant X2, mRNA	AT1G75125	NA	NA	NA
TRpn_224	1449	0.094224	0.824688	Zea mays full-length cDNA clone ZM_BFb0323J12 mRNA, complete cds	NA	NA	NA	NA
TRpn_227	1121	-4.83356	0.032583	PREDICTED: Setaria italica probable pectinesterase 53 (LOC101767019), mRNA	AT5G19730	Probable pectinesterase 53	GO:0005576	extracellular region
TRpn_235	1705	-1.85379	0.63043	PREDICTED: Sorghum bicolor probable GABA transporter 2 (LOC8054398), mRNA	AT5G41800	Probable GABA transporter 2	GO:0006865	amino acid transport
TRpn_236	1616	0.0999748	0.969973	PREDICTED: Sorghum bicolor probable GABA transporter 2 (LOC8054398), mRNA	AT5G41800	Probable GABA transporter 2	GO:0006865	amino acid transport
TRpn_237	1429	0.0730423	0.988585	PREDICTED: Sorghum bicolor probable GABA transporter 2 (LOC8054398), mRNA	AT5G41800	Probable GABA transporter 2	GO:0006865	amino acid transport
TRpn_238	510	2.15391	0.584635	PREDICTED: Panicum hallii probable GABA transporter 2 (LOC112891346), mRNA	AT5G41800	Probable GABA transporter 2	GO:0006865	amino acid transport
TRpn_239	1197	2.19917	3.39529e-08	PREDICTED: Setaria italica chorismate mutase 2 (LOC101756378), mRNA	AT5G10870	Chorismate mutase 2	GO:0046417	chorismate metabolic process
TRpn_240	521	-4.57237	0.000127598	PREDICTED: Panicum hallii putative zinc finger CCCH domain-containing protein 21 (LOC112876627), transcript variant X3, mRNA	NA	NA	NA	NA
TRpn_241	1848	-0.497426	0.50931	PREDICTED: Setaria italica UDP-glucose 4-epimerase 2 (LOC101759107), mRNA	AT4G10960	UDP-glucose 4-epimerase 5	GO:0003978	UDP-glucose 4-epimerase activity
TRpn_242	1799	-1.2737	0.766667	PREDICTED: Sorghum bicolor UDP-glucose 4-epimerase 4 (LOC8054550), mRNA	AT4G10960	UDP-glucose 4-epimerase 5	GO:0003978	UDP-glucose 4-epimerase activity
TRpn_243	1334	-0.261093	0.814591	PREDICTED: Sorghum bicolor UDP-glucose 4-epimerase 4 (LOC8054550), mRNA	AT4G10960	UDP-glucose 4-epimerase 5	GO:0003978	UDP-glucose 4-epimerase activity
TRpn_244	1386	0.418014	0.876593	Pennisetum glaucum Na+/H+ antiporter-like mRNA, complete sequence	NA	NA	NA	NA
TRpn_247	1669	-2.89589	0.021276	Pennisetum glaucum Na+/H+ antiporter-like mRNA, complete sequence	NA	NA	NA	NA
TRpn_250	1202	-1.27028	0.230255	PREDICTED: Panicum hallii protein NRT1/ PTR FAMILY 4.5-like (LOC112894976), mRNA	AT1G33440	Protein NRT1/ PTR FAMILY 4.4	GO:0005215	transporter activity
TRpn_251	2565	-1.33166	0.648239	PREDICTED: Setaria italica neutral/alkaline invertase 1, mitochondrial (LOC101764755), mRNA	AT1G56560	Alkaline/neutral invertase A, mitochondrial	GO:0004564	beta-fructofuranosidase activity
TRpn_252	2467	0.310398	0.446436	PREDICTED: Setaria italica neutral/alkaline invertase 1, mitochondrial (LOC101764755), mRNA	AT1G56560	Alkaline/neutral invertase A, mitochondrial	GO:0004564	beta-fructofuranosidase activity
TRpn_253	2147	-6.81787	0.000174769	PREDICTED: Setaria italica DEAD-box ATP-dependent RNA helicase 20 (LOC101768408), transcript variant X3, mRNA	AT1G55150	DEAD-box ATP-dependent RNA helicase 20	GO:0004386	helicase activity
TRpn_254	2070	-1.46724	0.000655226	PREDICTED: Sorghum bicolor DEAD-box ATP-dependent RNA helicase 20 (LOC8084338), mRNA	AT1G55150	DEAD-box ATP-dependent RNA helicase 20	GO:0004386	helicase activity
TRpn_255	780	-0.979064	0.772242	PREDICTED: Setaria italica sugar transport protein MST2 (LOC101779052), transcript variant X1, mRNA	AT1G11260	Sugar transport protein 1	GO:0005351	sugar:hydrogen symporter activity
TRpn_256	2000	-0.244432	0.926117	PREDICTED: Setaria italica UDP-glycosyltransferase 73C3 (LOC101753136), mRNA	AT2G36780	UDP-glycosyltransferase 73C3	GO:0008194	UDP-glycosyltransferase activity
TRpn_257	2000	1.2366	0.709199	PREDICTED: Setaria italica UDP-glycosyltransferase 73C3 (LOC101753136), mRNA	AT2G36780	UDP-glycosyltransferase 73C3	GO:0008194	UDP-glycosyltransferase activity
TRpn_258	1093	0.522269	0.915696	PREDICTED: Sorghum bicolor uncharacterized LOC110430272 (LOC110430272), transcript variant X3, ncRNA	NA	NA	NA	NA
TRpn_259	1211	0.420591	0.907556	PREDICTED: Brachypodium distachyon uncharacterized LOC104582635 (LOC104582635), transcript variant X2, ncRNA	NA	NA	NA	NA
TRpn_260	1253	0.0635024	0.990077	Oryza sativa Indica Group cultivar Shuhui498 chromosome 5 sequence	NA	NA	NA	NA
TRpn_262	421	0.631996	0.540326	PREDICTED: Setaria italica subtilisin-like protease SBT3.11 (LOC101782446), mRNA	NA	NA	NA	NA
TRpn_263	710	-1.15862	0.790781	NA	NA	NA	NA	NA
TRpn_264	2728	-0.452865	0.60666	PREDICTED: Sorghum bicolor target of Myb protein 1-like (LOC110430197), mRNA	AT2G38410	NA	GO:0005771	multivesicular body
TRpn_265	2806	-1.40994	0.4301	PREDICTED: Sorghum bicolor target of Myb protein 1-like (LOC110430197), mRNA	AT2G38410	NA	GO:0005771	multivesicular body
TRpn_267	2544	-1.46969	0.000112101	Zea mays rough endosperm 3 gamma isoform 3 (Rgh3) mRNA, complete cds, alternatively spliced	AT1G10320	Zinc finger CCCH domain-containing protein 5	GO:0000398	nuclear mRNA splicing, via spliceosome
TRpn_269	658	-2.61363	0.44568	NA	NA	NA	NA	NA
TRpn_271	3416	-3.0567	0.103639	Saccharum hybrid cultivar R570 clone BAC 022K23 complete sequence	AT1G72180	NA	GO:0004674	protein serine/threonine kinase activity
TRpn_274	970	-2.00161	0.0117067	PREDICTED: Panicum hallii UPF0496 protein At3g19330-like (LOC112899245), transcript variant X2, mRNA	AT3G19330	UPF0496 protein At3g19330	GO:0016021	integral to membrane
TRpn_275	1157	0.576983	0.124852	PREDICTED: Sorghum bicolor putative HVA22-like protein g (LOC8072998), transcript variant X1, mRNA	AT5G42560	HVA22-like protein i	GO:0003674	molecular_function
TRpn_276	1652	-1.44668	0.0266805	PREDICTED: Sorghum bicolor putative HVA22-like protein g (LOC8072998), transcript variant X3, mRNA	AT1G75700	Putative HVA22-like protein g	GO:0003674	molecular_function
TRpn_277	1367	-2.86888	0.00780504	PREDICTED: Sorghum bicolor putative HVA22-like protein g (LOC8072998), transcript variant X1, mRNA	AT5G42560	HVA22-like protein i	GO:0003674	molecular_function
TRpn_280	1213	-1.02016	0.474698	Zea mays uncharacterized LOC100193508 (LOC100193508), mRNA	NA	NA	NA	NA
TRpn_281	1625	-0.82734	0.194137	Zea mays uncharacterized LOC100193508 (LOC100193508), mRNA	NA	NA	NA	NA
TRpn_282	1017	-2.09633	0.391835	NA	NA	NA	NA	NA
TRpn_283	933	-1.68936	0.544781	NA	NA	NA	NA	NA
TRpn_284	482	-2.96473	0.210732	NA	NA	NA	NA	NA
TRpn_286	1623	-1.78397	0.217299	PREDICTED: Panicum hallii amino-acid permease BAT1 homolog (LOC112894854), transcript variant X3, mRNA	AT2G01170	Amino-acid permease BAT1	GO:0006865	amino acid transport
TRpn_287	798	-0.811445	0.407664	PREDICTED: Panicum hallii uncharacterized LOC112902020 (LOC112902020), mRNA	AT5G06430	NA	GO:0045454	cell redox homeostasis
TRpn_288	1182	-2.56694	0.256317	PREDICTED: Sorghum bicolor thiol:disulfide interchange protein TxlA (LOC8071992), transcript variant X1, mRNA	NA	NA	NA	NA
TRpn_289	792	-0.774774	0.119807	PREDICTED: Panicum hallii uncharacterized LOC112902020 (LOC112902020), mRNA	AT5G06430	NA	GO:0045454	cell redox homeostasis
TRpn_290	1803	-4.57839	0.0198632	PREDICTED: Setaria italica probable F-box protein At2g36090 (LOC101773096), transcript variant X2, mRNA	AT2G27310	F-box protein At2g27310	GO:0003674	molecular_function
TRpn_291	2033	-1.8283	0.486881	PREDICTED: Setaria italica probable F-box protein At2g36090 (LOC101773096), transcript variant X2, mRNA	AT2G27310	F-box protein At2g27310	GO:0003674	molecular_function
TRpn_292	1622	1.85867	0.488377	PREDICTED: Setaria italica probable F-box protein At2g36090 (LOC101773096), transcript variant X2, mRNA	AT2G27310	F-box protein At2g27310	GO:0003674	molecular_function
TRpn_293	1852	4.25108	0.0150856	PREDICTED: Setaria italica probable F-box protein At2g36090 (LOC101773096), transcript variant X2, mRNA	AT2G27310	F-box protein At2g27310	GO:0003674	molecular_function
TRpn_294	1591	-3.18068	5.77282e-06	PREDICTED: Setaria italica probable F-box protein At2g36090 (LOC101773096), transcript variant X2, mRNA	AT2G27310	F-box protein At2g27310	GO:0003674	molecular_function
TRpn_295	1821	-1.53991	0.237185	PREDICTED: Setaria italica probable F-box protein At2g36090 (LOC101773096), transcript variant X2, mRNA	AT2G27310	F-box protein At2g27310	GO:0003674	molecular_function
TRpn_296	1532	-3.4342	0.257386	PREDICTED: Setaria italica F-box/kelch-repeat protein At5g15710 (LOC101757136), mRNA	AT5G15710	F-box/kelch-repeat protein At5g15710	NA	NA
TRpn_297	1842	-1.62813	9.4558e-06	PREDICTED: Setaria italica F-box/kelch-repeat protein At5g15710 (LOC101757136), mRNA	AT5G15710	F-box/kelch-repeat protein At5g15710	NA	NA
TRpn_298	1405	-4.97833	0.00491506	NA	NA	NA	NA	NA
TRpn_299	750	-1.5895	0.00121903	PREDICTED: Panicum hallii TPR repeat-containing thioredoxin TTL1-like (LOC112893890), mRNA	NA	NA	NA	NA
TRpn_300	1740	0.22941	0.773987	PREDICTED: Sorghum bicolor TPR repeat-containing thioredoxin TTL1 (LOC8084826), mRNA	AT1G53300	TPR repeat-containing thioredoxin TTL1	GO:0009738	abscisic acid mediated signaling pathway
TRpn_301	1789	-2.18154	3.06633e-07	PREDICTED: Setaria italica ras GTPase-activating protein-binding protein 1 (LOC101779004), mRNA	AT5G60980	NA	GO:0003723	RNA binding
TRpn_302	2863	1.06408	0.0244083	PREDICTED: Sorghum bicolor putative disease resistance RPP13-like protein 3 (LOC8075310), mRNA	AT3G07040	Disease resistance protein RPM1	GO:0006952	defense response
TRpn_303	1270	-0.576709	0.811459	Zea mays MADS-box transcription factor 21 (LOC542039), mRNA<>Zea mays full-length cDNA clone ZM_BFb0215E12 mRNA, complete cds	AT4G18960	NA	GO:0000977	RNA polymerase II regulatory region sequence-specific DNA binding
TRpn_306	1627	-1.00729	0.840963	PREDICTED: Sorghum bicolor MADS-box transcription factor 21 (LOC8062442), mRNA	AT4G18960	NA	GO:0000977	RNA polymerase II regulatory region sequence-specific DNA binding
TRpn_307	1846	-1.96371	0.637787	PREDICTED: Sorghum bicolor MADS-box transcription factor 21 (LOC8062442), mRNA	AT4G18960	NA	GO:0000977	RNA polymerase II regulatory region sequence-specific DNA binding
TRpn_308	1489	-1.2672	0.505875	Zea mays MADS-box transcription factor 21 (LOC542039), mRNA<>Zea mays full-length cDNA clone ZM_BFb0215E12 mRNA, complete cds	AT4G18960	NA	GO:0000977	RNA polymerase II regulatory region sequence-specific DNA binding
TRpn_311	1868	-3.58783	0.00317518	PREDICTED: Setaria italica homeobox protein ARX (LOC101772318), mRNA	NA	NA	NA	NA
TRpn_312	895	-3.16681	0.153559	NA	NA	NA	NA	NA
TRpn_315	648	-3.9333	0.197068	NA	NA	NA	NA	NA
TRpn_318	710	-2.96485	0.194852	PREDICTED: Panicum hallii NAC domain-containing protein 104-like (LOC112902951), mRNA	AT5G64530	NAC domain-containing protein 104	GO:0005634	nucleus
TRpn_319	1476	-8.55042	1.1731e-07	PREDICTED: Setaria italica actin-related protein 2/3 complex subunit 2A (LOC101770177), mRNA	AT1G30825	Actin-related protein 2/3 complex subunit 2A	GO:0005198	structural molecule activity
TRpn_320	2332	-1.39616	0.260137	PREDICTED: Setaria italica actin-related protein 2/3 complex subunit 2A (LOC101770177), mRNA	AT1G30825	Actin-related protein 2/3 complex subunit 2A	GO:0005198	structural molecule activity
TRpn_322	2407	-0.0525526	0.983034	PREDICTED: Setaria italica actin-related protein 2/3 complex subunit 2A (LOC101770177), mRNA	AT1G30825	Actin-related protein 2/3 complex subunit 2A	GO:0005198	structural molecule activity
TRpn_323	2309	-0.709304	0.782741	PREDICTED: Setaria italica actin-related protein 2/3 complex subunit 2A (LOC101770177), mRNA	AT1G30825	Actin-related protein 2/3 complex subunit 2A	GO:0005198	structural molecule activity
TRpn_324	2384	-0.155023	0.951834	PREDICTED: Setaria italica actin-related protein 2/3 complex subunit 2A (LOC101770177), mRNA	AT1G30825	Actin-related protein 2/3 complex subunit 2A	GO:0005198	structural molecule activity
TRpn_325	838	-1.8919	0.00175475	PREDICTED: Setaria italica nuclear transcription factor Y subunit C-6 (LOC101784089), partial mRNA	AT5G63470	Nuclear transcription factor Y subunit C-4	GO:0003677	DNA binding
TRpn_328	1201	1.61086	0.0586371	Zea mays uncharacterized LOC112136070 (LOC112136070), mRNA	AT5G63930	Probable leucine-rich repeat receptor-like protein kinase At5g63930	GO:0004672	protein kinase activity
TRpn_329	4053	-1.60606	0.00838329	PREDICTED: Panicum hallii probable leucine-rich repeat receptor-like protein kinase At5g63930 (LOC112900771), mRNA	AT5G63930	Probable leucine-rich repeat receptor-like protein kinase At5g63930	GO:0004672	protein kinase activity
TRpn_330	3416	-3.15499	2.17252e-16	PREDICTED: Sorghum bicolor probable cytosolic oligopeptidase A (LOC8084456), mRNA	AT5G65620	Organellar oligopeptidase A, chloroplastic/mitochondrial	GO:0004222	metalloendopeptidase activity
TRpn_331	597	0.688458	0.60939	NA	NA	NA	NA	NA
TRpn_332	1968	-0.586064	0.401827	PREDICTED: Sorghum bicolor serine/threonine-protein kinase STY8 (LOC8079372), mRNA	AT1G14000	NA	GO:0004672	protein kinase activity
TRpn_333	1105	-0.405982	0.694684	PREDICTED: Sorghum bicolor 21 kDa protein (LOC8056959), mRNA	NA	NA	NA	NA
TRpn_334	1995	-2.34527	0.185067	Zea mays full-length cDNA clone ZM_BFb0277D22 mRNA, complete cds	AT4G06676	Protein EI24 homolog	GO:0003674	molecular_function
TRpn_335	1508	-1.93138	2.40345e-06	PREDICTED: Sorghum bicolor protein EI24 homolog (LOC8080304), mRNA	AT4G06676	Protein EI24 homolog	GO:0003674	molecular_function
TRpn_338	727	1.49929	0.125968	PREDICTED: Setaria italica DJ-1 protein homolog E (LOC101773459), mRNA	AT2G38860	DJ-1 protein homolog E	NA	NA
TRpn_339	705	-7.60325	1.81852e-07	PREDICTED: Panicum hallii DJ-1 protein homolog E-like (LOC112903033), mRNA	AT2G38860	DJ-1 protein homolog E	NA	NA
TRpn_340	2063	-2.04679	3.23147e-07	PREDICTED: Sorghum bicolor SNF1-related protein kinase regulatory subunit gamma-1-like (LOC8078229), mRNA	AT1G69800	SNF1-related protein kinase regulatory subunit gamma-1-like	NA	NA
TRpn_341	2223	-0.205396	0.891149	Zea mays PCO100151 mRNA sequence	AT1G69800	SNF1-related protein kinase regulatory subunit gamma-1-like	NA	NA
TRpn_342	1317	-8.60436	2.15873e-09	PREDICTED: Sorghum bicolor fructose-1,6-bisphosphatase, cytosolic-like (LOC110430626), mRNA	AT1G43670	Fructose-1,6-bisphosphatase, cytosolic	GO:0006000	fructose metabolic process
TRpn_343	1317	-2.11526	0.0120974	PREDICTED: Sorghum bicolor fructose-1,6-bisphosphatase, cytosolic-like (LOC110430626), mRNA	AT1G43670	Fructose-1,6-bisphosphatase, cytosolic	GO:0006000	fructose metabolic process
TRpn_344	1024	-1.07536	0.127033	PREDICTED: Setaria italica fructose-1,6-bisphosphatase, cytosolic (LOC101755852), mRNA	AT1G43670	Fructose-1,6-bisphosphatase, cytosolic	GO:0006000	fructose metabolic process
TRpn_345	2389	-0.35274	0.933962	PREDICTED: Sorghum bicolor uncharacterized LOC8083981 (LOC8083981), mRNA	NA	NA	NA	NA
TRpn_346	1120	-2.04541	0.215985	PREDICTED: Panicum hallii protein SCO1 homolog 1, mitochondrial (LOC112879041), mRNA	AT3G08950	Protein SCO1 homolog 1, mitochondrial	GO:0005743	mitochondrial inner membrane
TRpn_347	1133	-0.984081	0.666967	PREDICTED: Panicum hallii protein SCO1 homolog 1, mitochondrial (LOC112879041), mRNA	AT3G08950	Protein SCO1 homolog 1, mitochondrial	GO:0005743	mitochondrial inner membrane
TRpn_348	458	-2.42553	0.252113	NA	NA	NA	NA	NA
TRpn_349	1484	-7.68375	1.84422e-05	PREDICTED: Setaria italica histidine protein methyltransferase 1 homolog (LOC101754804), transcript variant X2, mRNA	AT2G43320	NA	NA	NA
TRpn_350	1679	-7.10106	2.73286e-06	PREDICTED: Panicum hallii histidine protein methyltransferase 1 homolog (LOC112880693), transcript variant X3, mRNA	AT2G43320	NA	NA	NA
TRpn_351	1405	-1.09911	0.086251	PREDICTED: Setaria italica histidine protein methyltransferase 1 homolog (LOC101754804), transcript variant X1, mRNA	AT2G43320	NA	NA	NA
TRpn_352	1758	-5.732	0.0127724	PREDICTED: Panicum hallii histidine protein methyltransferase 1 homolog (LOC112880693), transcript variant X3, mRNA	AT2G43320	NA	NA	NA
TRpn_353	1901	-1.54404	0.0220318	PREDICTED: Setaria italica histidine protein methyltransferase 1 homolog (LOC101754804), transcript variant X2, mRNA	AT2G43320	NA	NA	NA
TRpn_354	1363	-3.01889	0.0620218	NA	NA	NA	NA	NA
TRpn_355	1406	-4.94583	0.0334516	NA	NA	NA	NA	NA
TRpn_356	1784	0.667965	0.518648	PREDICTED: Panicum hallii protein LSD1 (LOC112896629), transcript variant X4, mRNA	AT1G32540	Protein LOL1	GO:0005634	nucleus
TRpn_357	1325	1.43044	0.00471778	PREDICTED: Sorghum bicolor protein LSD1 (LOC8069635), mRNA	AT1G32540	Protein LOL1	GO:0005634	nucleus
TRpn_358	772	-0.16639	0.964675	NA	NA	NA	NA	NA
TRpn_361	497	-4.85243	0.0648893	NA	NA	NA	NA	NA
TRpn_362	604	0.587548	0.822438	NA	NA	NA	NA	NA
TRpn_363	2025	0.273207	0.688454	PREDICTED: Sorghum bicolor uncharacterized LOC8064950 (LOC8064950), transcript variant X1, mRNA	AT3G13000	NA	GO:0003700	sequence-specific DNA binding transcription factor activity
TRpn_364	660	-1.20879	0.570136	Zea mays clone 1533996 mRNA sequence	NA	NA	NA	NA
TRpn_365	1103	-1.1964	0.716887	Zea mays clone 1533996 mRNA sequence	NA	NA	NA	NA
TRpn_366	2042	-1.18697	0.352271	PREDICTED: Panicum hallii uncharacterized LOC112883167 (LOC112883167), transcript variant X1, mRNA	NA	NA	NA	NA
TRpn_367	1091	-1.83328	0.135362	PREDICTED: Panicum hallii uncharacterized LOC112883167 (LOC112883167), transcript variant X2, misc_RNA	NA	NA	NA	NA
TRpn_368	2029	-2.45048	0.267999	PREDICTED: Panicum hallii uncharacterized LOC112883167 (LOC112883167), transcript variant X1, mRNA	NA	NA	NA	NA
TRpn_369	1381	-0.130976	0.853797	PREDICTED: Sorghum bicolor uncharacterized LOC8056031 (LOC8056031), mRNA	AT4G15010	NA	GO:0005743	mitochondrial inner membrane
TRpn_370	1594	-0.0604399	0.94927	Zea mays full-length cDNA clone ZM_BFc0102J15 mRNA, complete cds	AT4G15010	NA	GO:0005743	mitochondrial inner membrane
TRpn_371	1087	0.0258565	0.975711	PREDICTED: Setaria italica uncharacterized LOC101753987 (LOC101753987), mRNA	AT3G54826	NA	NA	NA
TRpn_372	1221	0.627625	0.85051	PREDICTED: Sorghum bicolor acylamino-acid-releasing enzyme 2 (LOC8064918), transcript variant X6, mRNA	AT4G14570	NA	GO:0006508	proteolysis
TRpn_373	2672	0.051991	0.992357	PREDICTED: Sorghum bicolor acylamino-acid-releasing enzyme 2 (LOC8064918), transcript variant X6, mRNA	AT4G14570	NA	GO:0006508	proteolysis
TRpn_376	975	-5.09998	0.0249515	NA	NA	NA	NA	NA
TRpn_377	677	-0.940643	0.422895	Oryza sativa Indica Group cultivar Shuhui498 chromosome 1 sequence	NA	NA	NA	NA
TRpn_378	766	-1.60893	0.257177	NA	NA	NA	NA	NA
TRpn_379	1268	-10.1367	1.61077e-11	PREDICTED: Sorghum bicolor protein N-terminal and lysine N-methyltransferase EFM7 (LOC8079697), mRNA	AT5G01470	NA	NA	NA
TRpn_380	1411	-8.28077	4.61693e-09	PREDICTED: Sorghum bicolor protein N-terminal and lysine N-methyltransferase EFM7 (LOC8079697), mRNA	AT5G01470	NA	NA	NA
TRpn_381	900	-2.48571	2.99946e-06	PREDICTED: Setaria italica cysteine-rich and transmembrane domain-containing protein WIH2 (LOC101774256), mRNA	NA	NA	NA	NA
TRpn_382	2513	-0.353102	0.716437	PREDICTED: Panicum hallii uncharacterized LOC112875984 (LOC112875984), mRNA	AT4G16070	NA	GO:0004806	triglyceride lipase activity
TRpn_383	2379	0.0428366	0.991371	PREDICTED: Panicum hallii uncharacterized LOC112875984 (LOC112875984), mRNA	AT4G16070	NA	GO:0004806	triglyceride lipase activity
TRpn_384	826	0.0368814	0.994043	PREDICTED: Panicum hallii thioredoxin-like 3-3 (LOC112899194), transcript variant X2, mRNA	AT3G53220	Thioredoxin-like 3-3	GO:0015035	protein disulfide oxidoreductase activity
TRpn_386	1055	-2.79094	0.0296713	PREDICTED: Panicum hallii thioredoxin-like 3-3 (LOC112899194), transcript variant X2, mRNA	AT3G53220	Thioredoxin-like 3-3	GO:0015035	protein disulfide oxidoreductase activity
TRpn_387	756	-1.09869	0.106026	PREDICTED: Panicum hallii thioredoxin-like 3-3 (LOC112899194), transcript variant X2, mRNA	AT3G53220	Thioredoxin-like 3-3	GO:0015035	protein disulfide oxidoreductase activity
TRpn_388	1004	-0.295356	0.783533	PREDICTED: Panicum hallii thioredoxin-like 3-3 (LOC112899194), transcript variant X2, mRNA	AT3G53220	Thioredoxin-like 3-3	GO:0015035	protein disulfide oxidoreductase activity
TRpn_389	1762	-5.12317	0.0375052	PREDICTED: Sorghum bicolor 4-coumarate--CoA ligase-like 1 (LOC110430512), transcript variant X1, mRNA	AT4G05160	4-coumarate--CoA ligase-like 7	GO:0016207	4-coumarate-CoA ligase activity
TRpn_390	1074	0.18141	0.876755	PREDICTED: Sorghum bicolor 4-coumarate--CoA ligase-like 1 (LOC110430512), transcript variant X1, mRNA	AT4G05160	4-coumarate--CoA ligase-like 7	GO:0016207	4-coumarate-CoA ligase activity
TRpn_391	2084	-0.439846	0.840685	PREDICTED: Sorghum bicolor 4-coumarate--CoA ligase-like 1 (LOC110430512), transcript variant X1, mRNA	AT4G05160	4-coumarate--CoA ligase-like 7	GO:0016207	4-coumarate-CoA ligase activity
TRpn_395	1032	-0.0812243	0.9516	PREDICTED: Sorghum bicolor protein NRT1/ PTR FAMILY 8.5 (LOC8083638), mRNA	AT2G02040	Protein NRT1/ PTR FAMILY 8.3	GO:0005215	transporter activity
TRpn_396	2374	-5.82423	0.00145065	PREDICTED: Sorghum bicolor protein NRT1/ PTR FAMILY 8.5 (LOC8083638), mRNA	AT2G02040	Protein NRT1/ PTR FAMILY 8.3	GO:0005215	transporter activity
TRpn_397	2674	-0.346678	0.925138	PREDICTED: Sorghum bicolor protein NRT1/ PTR FAMILY 8.5 (LOC8083638), mRNA	AT2G02040	Protein NRT1/ PTR FAMILY 8.3	GO:0005215	transporter activity
TRpn_398	2264	-0.949528	0.845192	PREDICTED: Sorghum bicolor protein NRT1/ PTR FAMILY 8.5 (LOC8083638), mRNA	AT2G02040	Protein NRT1/ PTR FAMILY 8.3	GO:0005215	transporter activity
TRpn_399	1493	-1.38825	0.107156	NA	AT3G45070	Cytosolic sulfotransferase 5	GO:0005737	cytoplasm
TRpn_400	1671	0.0636866	0.901563	PREDICTED: Panicum hallii THUMP domain-containing protein 1 homolog (LOC112874552), mRNA	AT5G12410	NA	NA	NA
TRpn_404	1151	-5.89794	0.00494812	PREDICTED: Sorghum bicolor putative cyclin-D7-1 (LOC8086039), mRNA	NA	NA	NA	NA
TRpn_405	847	-2.48899	0.15908	NA	NA	NA	NA	NA
TRpn_406	1236	-0.174745	0.71186	PREDICTED: Setaria italica transcription factor PCF6 (LOC101767058), mRNA	AT1G30210	Transcription factor TCP24	GO:0003700	sequence-specific DNA binding transcription factor activity
TRpn_407	1209	-0.337665	0.809997	PREDICTED: Panicum hallii uncharacterized LOC112879722 (LOC112879722), mRNA	NA	NA	NA	NA
TRpn_408	1231	-3.12238	0.116801	PREDICTED: Panicum hallii uncharacterized LOC112879722 (LOC112879722), mRNA	NA	NA	NA	NA
TRpn_409	1827	-0.881834	0.346077	Zea mays 12-oxophytodienoate reductase8 (opr8), mRNA	AT2G06050	12-oxophytodienoate reductase 3	GO:0031408	oxylipin biosynthetic process
TRpn_410	2042	-2.7799	0.00779398	Zea mays uncharacterized LOC100279118 (LOC100279118), mRNA<>Zea mays clone 991725 hypothetical protein mRNA, complete cds	AT4G30510	Autophagy-related protein 18b	GO:0005774	vacuolar membrane
TRpn_412	2127	-2.35291	0.341201	Zea mays uncharacterized LOC100279118 (LOC100279118), mRNA<>Zea mays clone 991725 hypothetical protein mRNA, complete cds	AT4G30510	Autophagy-related protein 18b	GO:0005774	vacuolar membrane
TRpn_413	1891	-1.08762	0.469396	PREDICTED: Zea mays uncharacterized LOC100279118 (LOC100279118), transcript variant X1, mRNA	AT4G30510	Autophagy-related protein 18b	GO:0005774	vacuolar membrane
TRpn_414	543	-0.651957	0.754894	PREDICTED: Setaria italica methyltransferase-like protein 23 (LOC101756676), transcript variant X1, mRNA	NA	NA	NA	NA
TRpn_416	1031	-5.51871	0.00542466	PREDICTED: Setaria italica methyltransferase-like protein 23 (LOC101756676), transcript variant X1, mRNA	AT1G63855	NA	GO:0005575	cellular_component
TRpn_417	898	-0.832361	0.671649	NA	NA	NA	NA	NA
TRpn_418	1455	-0.489919	0.0978771	PREDICTED: Sorghum bicolor zinc finger CCCH domain-containing protein 25 (LOC8079701), mRNA	AT3G47120	Zinc finger CCCH domain-containing protein 42	GO:0003677	DNA binding
TRpn_419	827	0.896889	0.658065	Zea mays probable protein phosphatase 2C 37 (LOC103641516), mRNA<>Zea mays 2C-type protein phosphatase protein (PP2C13) mRNA, complete cds	AT2G29380	Probable protein phosphatase 2C 24	GO:0004722	protein serine/threonine phosphatase activity
TRpn_420	1390	-1.24885	0.788864	NA	NA	NA	NA	NA
TRpn_422	1882	-2.29535	0.227329	NA	NA	NA	NA	NA
TRpn_425	471	-3.6371	0.00131049	PREDICTED: Panicum hallii uncharacterized LOC112875905 (LOC112875905), mRNA	NA	NA	NA	NA
TRpn_429	2515	-1.78488	0.281701	PREDICTED: Panicum hallii phosphatidate phosphatase PAH2-like (LOC112901916), transcript variant X5, mRNA	AT5G42870	Phosphatidate phosphatase PAH2	GO:0005829	cytosol
TRpn_431	2188	-1.37003	0.00302358	PREDICTED: Setaria italica serine/threonine-protein kinase Nek6 (LOC101759095), mRNA	AT3G20860	Serine/threonine-protein kinase Nek6	GO:0004674	protein serine/threonine kinase activity
TRpn_434	2940	0.327405	0.559747	PREDICTED: Sorghum bicolor probable methyltransferase PMT3 (LOC8070486), transcript variant X1, mRNA	AT1G04430	Probable methyltransferase PMT8	GO:0000139	Golgi membrane
TRpn_436	824	-3.00539	0.135987	NA	NA	NA	NA	NA
TRpn_437	1218	1.76103	0.288931	PREDICTED: Panicum hallii gibberellin 2-beta-dioxygenase 6-like (LOC112899002), mRNA	AT4G21200	Gibberellin 2-beta-dioxygenase 8	GO:0009686	gibberellin biosynthetic process
TRpn_440	1294	3.81848	0.227552	PREDICTED: Setaria italica gibberellin 2-beta-dioxygenase 8 (LOC101764803), mRNA	AT4G21200	Gibberellin 2-beta-dioxygenase 8	GO:0009686	gibberellin biosynthetic process
TRpn_441	1264	-5.25399	7.53899e-07	PREDICTED: Sorghum bicolor transmembrane protein 184A (LOC8081799), mRNA	AT3G05940	NA	NA	NA
TRpn_442	988	-2.44727	0.0966711	Zea mays isolate TCONS_00056304 drought responsive lncRNA, complete sequence	NA	NA	NA	NA
TRpn_443	1504	-7.2963	1.10161e-05	PREDICTED: Sorghum bicolor LEAF RUST 10 DISEASE-RESISTANCE LOCUS RECEPTOR-LIKE PROTEIN KINASE-like 2.5 (LOC110436976), mRNA	AT5G38280	NA	GO:0004672	protein kinase activity
TRpn_444	1521	-7.78561	7.08002e-06	PREDICTED: Sorghum bicolor LEAF RUST 10 DISEASE-RESISTANCE LOCUS RECEPTOR-LIKE PROTEIN KINASE-like 2.5 (LOC110436976), mRNA	AT5G38280	NA	GO:0004672	protein kinase activity
TRpn_445	2947	-6.89483	1.98264e-05	PREDICTED: Sorghum bicolor LEAF RUST 10 DISEASE-RESISTANCE LOCUS RECEPTOR-LIKE PROTEIN KINASE-like 2.5 (LOC110436976), mRNA	AT4G18250	NA	GO:0004675	transmembrane receptor protein serine/threonine kinase activity
TRpn_446	707	0.176953	0.827294	PREDICTED: Panicum hallii uncharacterized protein OsI_027940 (LOC112898005), transcript variant X2, mRNA	NA	NA	NA	NA
TRpn_447	757	-3.40955	0.262525	NA	NA	NA	NA	NA
TRpn_448	877	-0.898886	0.344793	PREDICTED: Setaria italica pre-mRNA-splicing factor ATP-dependent RNA helicase DEAH1-like (LOC101757167), mRNA	AT1G32490	Pre-mRNA-splicing factor ATP-dependent RNA helicase DEAH1	GO:0004004	ATP-dependent RNA helicase activity
TRpn_450	1219	-1.70754	0.00133774	PREDICTED: Panicum hallii SKP1-like protein 13 (LOC112876144), mRNA	AT4G34210	SKP1-like protein 11	GO:0004842	ubiquitin-protein ligase activity
TRpn_452	1204	-0.454616	0.79626	NA	NA	NA	NA	NA
TRpn_453	701	-3.36653	0.100836	NA	NA	NA	NA	NA
TRpn_454	880	-1.51202	0.0367456	PREDICTED: Panicum hallii uncharacterized LOC112881807 (LOC112881807), mRNA	NA	NA	NA	NA
TRpn_455	878	-3.11584	0.366831	PREDICTED: Sorghum bicolor pentatricopeptide repeat-containing protein At2g13600 (LOC8062945), transcript variant X2, mRNA	AT1G05750	Pentatricopeptide repeat-containing protein At1g05750, chloroplastic	GO:0009451	RNA modification
TRpn_456	2524	-1.06887	0.196949	PREDICTED: Sorghum bicolor pentatricopeptide repeat-containing protein At2g13600 (LOC8062945), transcript variant X2, mRNA	AT2G13600	Pentatricopeptide repeat-containing protein At2g13600	GO:0005739	mitochondrion
TRpn_462	2366	-0.786387	0.410288	PREDICTED: Sorghum bicolor uncharacterized LOC8064620 (LOC8064620), transcript variant X2, mRNA	NA	NA	NA	NA
TRpn_463	1028	-7.72012	1.6547e-09	PREDICTED: Setaria italica peptidyl-prolyl cis-trans isomerase FKBP15-1 (LOC101761292), mRNA	AT3G25220	Peptidyl-prolyl cis-trans isomerase FKBP15-1	GO:0003755	peptidyl-prolyl cis-trans isomerase activity
TRpn_464	984	0.039702	0.976728	PREDICTED: Sorghum bicolor tRNA (adenine(58)-N(1))-methyltransferase catalytic subunit TRMT61A (LOC8066599), mRNA	AT5G14600	NA	NA	NA
TRpn_465	1133	-1.34569	0.00542468	PREDICTED: Setaria italica ORM1-like protein 3 (LOC101767529), mRNA	AT1G01230	NA	GO:0005783	endoplasmic reticulum
TRpn_467	1627	-2.32398	3.52389e-12	PREDICTED: Panicum hallii caffeic acid 3-O-methyltransferase (LOC112897072), mRNA	AT5G54160	Flavone 3'-O-methyltransferase 1	GO:0017096	acetylserotonin O-methyltransferase activity
TRpn_468	684	-1.38404	0.187372	PREDICTED: Panicum hallii caffeic acid 3-O-methyltransferase (LOC112897072), mRNA	AT5G54160	Flavone 3'-O-methyltransferase 1	GO:0017096	acetylserotonin O-methyltransferase activity
TRpn_469	3743	-5.0264	6.60826e-06	PREDICTED: Panicum hallii probable NAD kinase 2, chloroplastic (LOC112902382), transcript variant X1, mRNA	AT1G21640	NAD kinase 2, chloroplastic	GO:0003951	NAD+ kinase activity
TRpn_470	1197	-1.00657	0.171695	PREDICTED: Sorghum bicolor probable NAD kinase 2, chloroplastic (LOC8074305), mRNA	AT1G21640	NAD kinase 2, chloroplastic	GO:0003951	NAD+ kinase activity
TRpn_471	1461	0.232406	0.888029	PREDICTED: Sorghum bicolor probable NAD kinase 2, chloroplastic (LOC8074305), mRNA	AT1G21640	NAD kinase 2, chloroplastic	GO:0003951	NAD+ kinase activity
TRpn_472	1306	-6.49212	5.97901e-23	PREDICTED: Panicum hallii probable U6 snRNA-associated Sm-like protein LSm4 (LOC112892036), mRNA	AT5G27720	Sm-like protein LSM4	GO:0005634	nucleus
TRpn_473	940	-3.76413	1.15538e-05	NA	NA	NA	NA	NA
TRpn_474	2561	-0.202135	0.760298	PREDICTED: Setaria italica uncharacterized LOC101752681 (LOC101752681), mRNA	AT5G61040	NA	GO:0003674	molecular_function
TRpn_475	1596	-1.30977	0.00134265	PREDICTED: Setaria italica bifunctional nitrilase/nitrile hydratase NIT4 (LOC101766965), mRNA	AT5G22300	Bifunctional nitrilase/nitrile hydratase NIT4	GO:0005886	plasma membrane
TRpn_477	1315	-0.389589	0.911766	PREDICTED: Panicum hallii ras-related protein RABD2c-like (LOC112885673), mRNA	AT4G17530	Ras-related protein RABD2c	GO:0005525	GTP binding
TRpn_478	2794	0.178657	0.674457	Saccharum officinarum clone SCCCLR1C01H06, complete sequence	AT5G63190	NA	GO:0045892	negative regulation of transcription, DNA-dependent
TRpn_479	787	-0.594896	0.60452	Zea mays Putative calcium-dependent protein kinase family protein (IDP294), mRNA	AT3G51850	Calcium-dependent protein kinase 13	GO:0004672	protein kinase activity
TRpn_480	2031	1.33672	0.214292	PREDICTED: Sorghum bicolor glucose-1-phosphate adenylyltransferase large subunit (LOC8060513), transcript variant X1, mRNA	AT5G19220	Glucose-1-phosphate adenylyltransferase large subunit 1, chloroplastic	GO:0008878	glucose-1-phosphate adenylyltransferase activity
TRpn_481	1876	-8.92307	8.5569e-11	PREDICTED: Sorghum bicolor glucose-1-phosphate adenylyltransferase large subunit (LOC8060513), transcript variant X1, mRNA	AT5G19220	Glucose-1-phosphate adenylyltransferase large subunit 1, chloroplastic	GO:0008878	glucose-1-phosphate adenylyltransferase activity
TRpn_482	787	0.949672	0.410305	PREDICTED: Sorghum bicolor glucose-1-phosphate adenylyltransferase large subunit (LOC8060513), transcript variant X1, mRNA	NA	NA	NA	NA
TRpn_483	1027	-1.40009	0.673821	NA	NA	NA	NA	NA
TRpn_486	1505	-0.844978	0.643476	Saccharum hybrid cultivar R570 clone BAC 022I19 complete sequence	NA	NA	NA	NA
TRpn_487	1093	-4.33156	0.125147	Zea mays full-length cDNA clone ZM_BFb0176K20 mRNA, complete cds	NA	NA	NA	NA
TRpn_490	1261	-1.08902	0.822131	Zea mays clone 1560940 oxidoreductase mRNA, complete cds	NA	NA	NA	NA
TRpn_491	1436	-0.5514	0.365513	PREDICTED: Panicum hallii nitronate monooxygenase-like (LOC112897082), mRNA	AT5G64250	NA	GO:0016491	oxidoreductase activity
TRpn_492	812	-2.45354	8.33649e-05	NA	NA	NA	NA	NA
TRpn_495	682	-0.139883	0.979575	NA	NA	NA	NA	NA
TRpn_496	1329	-2.97348	0.205284	NA	NA	NA	NA	NA
TRpn_498	1460	-2.5132	0.00590272	PREDICTED: Panicum hallii caffeoylshikimate esterase-like (LOC112891729), mRNA	AT2G39400	NA	GO:0016787	hydrolase activity
TRpn_500	557	-3.10343	0.0917826	NA	NA	NA	NA	NA
TRpn_501	683	-2.98557	0.172381	NA	NA	NA	NA	NA
TRpn_502	1260	0.563515	0.287122	PREDICTED: Sorghum bicolor ATP-dependent DNA helicase Q-like 1 (LOC8082084), mRNA	AT3G05740	ATP-dependent DNA helicase Q-like 1	GO:0003676	nucleic acid binding
TRpn_503	2315	-0.239189	0.875138	PREDICTED: Sorghum bicolor ATP-dependent DNA helicase Q-like 1 (LOC8082084), mRNA	AT3G05740	ATP-dependent DNA helicase Q-like 1	GO:0003676	nucleic acid binding
TRpn_504	2891	-1.76971	0.239405	NA	NA	NA	NA	NA
TRpn_505	801	-4.23907	0.00432233	PREDICTED: Setaria italica protein ODORANT1 (LOC101769017), mRNA	NA	NA	NA	NA
TRpn_507	1240	-1.82419	0.394055	PREDICTED: Setaria italica putative 4-hydroxy-4-methyl-2-oxoglutarate aldolase 2 (LOC101757713), transcript variant X2, mRNA	NA	NA	NA	NA
TRpn_508	1014	-8.08837	2.21683e-07	PREDICTED: Sorghum bicolor putative 4-hydroxy-4-methyl-2-oxoglutarate aldolase 2 (LOC8060782), mRNA	AT5G16450	Putative 4-hydroxy-4-methyl-2-oxoglutarate aldolase 2	NA	NA
TRpn_509	1445	-0.608273	0.143238	PREDICTED: Setaria italica monoacylglycerol lipase (LOC101785709), mRNA	AT1G18360	NA	GO:0016787	hydrolase activity
TRpn_511	522	0.140987	0.904969	NA	NA	NA	NA	NA
TRpn_513	589	2.09753	2.04689e-06	NA	NA	NA	NA	NA
TRpn_514	572	-3.05612	0.0132941	NA	NA	NA	NA	NA
TRpn_516	980	-3.57809	0.106117	Paspalum ionanthum chloroplast, complete genome	NA	NA	NA	NA
TRpn_518	976	-0.881156	0.781226	Paspalum ionanthum chloroplast, complete genome	ATCG00770	30S ribosomal protein S8, chloroplastic	GO:0000312	plastid small ribosomal subunit
TRpn_519	1026	-0.90675	0.650313	Paspalum minus chloroplast, complete genome	ATCG00790	50S ribosomal protein L16, chloroplastic	GO:0000311	plastid large ribosomal subunit
TRpn_523	621	-5.26178	0.0120865	NA	NA	NA	NA	NA
TRpn_528	496	1.41963	0.739044	PREDICTED: Oryza sativa Japonica Group zinc finger MYM-type protein 1-like (LOC4350200), mRNA	NA	NA	NA	NA
TRpn_530	535	1.71325	0.529333	Zea mays full-length cDNA clone ZM_BFc0160P12 mRNA, complete cds	NA	NA	NA	NA
TRpn_531	799	-4.1764	1.34465e-05	Zea mays full-length cDNA clone ZM_BFc0160P12 mRNA, complete cds	AT5G49540	NA	GO:0003674	molecular_function
TRpn_532	549	-0.373794	0.876755	NA	NA	NA	NA	NA
TRpn_533	2352	0.027531	0.970652	PREDICTED: Setaria italica calmodulin-binding protein 60 B (LOC101768423), mRNA	AT5G57580	Calmodulin-binding protein 60 B	GO:0005516	calmodulin binding
TRpn_534	1125	0.497784	0.260908	PREDICTED: Zea mays uncharacterized LOC103654111 (LOC103654111), transcript variant X7, misc_RNA	NA	NA	NA	NA
TRpn_535	680	-0.053605	0.988719	NA	NA	NA	NA	NA
TRpn_536	595	-0.284777	0.934701	NA	NA	NA	NA	NA
TRpn_537	464	-2.77553	0.41365	NA	NA	NA	NA	NA
TRpn_538	881	-5.38122	0.00034967	Zea mays clone 354231 T-complex protein 1 subunit zeta mRNA, complete cds	NA	NA	NA	NA
TRpn_539	3968	-0.282768	0.787206	PREDICTED: Setaria italica FIP1[V]-like protein (LOC101763236), mRNA	AT5G58040	FIP1[V]-like protein	GO:0003723	RNA binding
TRpn_540	1817	1.1191	0.193064	PREDICTED: Setaria italica FIP1[V]-like protein (LOC101763236), mRNA	AT5G58040	FIP1[V]-like protein	GO:0003723	RNA binding
TRpn_541	1072	0.37935	0.653001	PREDICTED: Panicum hallii FIP1[V]-like protein (LOC112877675), mRNA	NA	NA	NA	NA
TRpn_542	474	-0.567398	0.62051	NA	NA	NA	NA	NA
TRpn_543	2728	0.51737	0.913948	PREDICTED: Sorghum bicolor uncharacterized LOC8081281 (LOC8081281), transcript variant X2, mRNA	AT3G19740	NA	GO:0016887	ATPase activity
TRpn_544	2988	-0.323121	0.927128	PREDICTED: Sorghum bicolor uncharacterized LOC8081281 (LOC8081281), transcript variant X2, mRNA	AT3G19740	NA	GO:0016887	ATPase activity
TRpn_545	2901	-2.64613	0.072751	PREDICTED: Sorghum bicolor uncharacterized LOC8081281 (LOC8081281), transcript variant X2, mRNA	AT3G19740	NA	GO:0016887	ATPase activity
TRpn_546	1017	0.80401	0.228677	PREDICTED: Sorghum bicolor uncharacterized LOC8081281 (LOC8081281), transcript variant X2, mRNA	AT1G50140	NA	GO:0016887	ATPase activity
TRpn_547	2641	-0.122632	0.972844	PREDICTED: Sorghum bicolor uncharacterized LOC8081281 (LOC8081281), transcript variant X2, mRNA	AT3G19740	NA	GO:0016887	ATPase activity
TRpn_548	2136	-1.42565	0.0500107	Phyllostachys edulis cDNA clone: bphylf026g04, full insert sequence	AT4G34050	Caffeoyl-CoA O-methyltransferase 1	GO:0008171	O-methyltransferase activity
TRpn_549	1232	-2.11533	2.88652e-10	PREDICTED: Setaria italica uncharacterized LOC101753989 (LOC101753989), mRNA	AT4G34050	Caffeoyl-CoA O-methyltransferase 1	GO:0008171	O-methyltransferase activity
TRpn_550	816	-4.64728	0.0578258	Phyllostachys edulis cDNA clone: bphylf026g04, full insert sequence	AT4G34050	Caffeoyl-CoA O-methyltransferase 1	GO:0008171	O-methyltransferase activity
TRpn_552	429	-6.43633	0.000948649	PREDICTED: Setaria italica uncharacterized LOC101753989 (LOC101753989), mRNA	AT4G34050	Caffeoyl-CoA O-methyltransferase 1	GO:0008171	O-methyltransferase activity
TRpn_553	686	-2.55636	0.0014882	PREDICTED: Oryza sativa Japonica Group tricin synthase 2-like (LOC4345935), transcript variant X2, mRNA	AT4G34050	Caffeoyl-CoA O-methyltransferase 1	GO:0008171	O-methyltransferase activity
TRpn_555	3402	-1.38736	0.221639	PREDICTED: Sorghum bicolor two-component response regulator-like PRR73 (LOC8084889), transcript variant X2, mRNA	AT5G02810	Two-component response regulator-like APRR7	GO:0000156	two-component response regulator activity
TRpn_557	3483	-3.33672	0.0586284	PREDICTED: Setaria italica two-component response regulator-like PRR73 (LOC101754198), transcript variant X1, mRNA	AT5G02810	Two-component response regulator-like APRR7	GO:0000156	two-component response regulator activity
TRpn_558	600	-5.22478	0.0124521	PREDICTED: Sorghum bicolor zinc finger protein CONSTANS-LIKE 3 (LOC8059668), mRNA	NA	NA	NA	NA
TRpn_559	1170	-1.67457	0.000269126	Zea mays clone 991802 polcalcin Jun o 2 mRNA, complete cds	AT1G24620	Probable calcium-binding protein CML25	GO:0005509	calcium ion binding
TRpn_560	2003	-1.0017	0.485317	Zea mays clone 379804 polcalcin Jun o 2 mRNA, complete cds	AT1G24620	Probable calcium-binding protein CML25	GO:0005509	calcium ion binding
TRpn_561	958	-2.81182	0.16048	PREDICTED: Setaria italica zinc finger protein CONSTANS-LIKE 5 (LOC101766953), mRNA	NA	NA	NA	NA
TRpn_562	1281	-0.303595	0.712756	PREDICTED: Sorghum bicolor zinc finger protein CONSTANS-LIKE 4 (LOC8060206), mRNA	NA	NA	NA	NA
TRpn_564	1347	-1.29549	0.0747548	PREDICTED: Sorghum bicolor zinc finger protein CONSTANS-LIKE 4 (LOC8060206), mRNA	NA	NA	NA	NA
TRpn_565	1960	-0.688697	0.802871	PREDICTED: Sorghum bicolor uncharacterized mitochondrial protein ymf11 (LOC8082150), mRNA	AT5G46920	NA	GO:0003723	RNA binding
TRpn_566	5748	-0.0715643	0.945118	PREDICTED: Setaria italica bromodomain and WD repeat-containing protein 3 (LOC101756349), mRNA	AT2G47410	NA	GO:0000166	nucleotide binding
TRpn_567	870	-1.39504	0.430396	PREDICTED: Setaria italica CBS domain-containing protein CBSX5 (LOC101772270), mRNA	NA	NA	NA	NA
TRpn_568	2167	-2.36522	8.57036e-10	PREDICTED: Sorghum bicolor embryogenesis-associated protein EMB8 (LOC8077155), transcript variant X1, mRNA	AT1G34340	NA	GO:0003824	catalytic activity
TRpn_569	2028	-0.172398	0.926429	PREDICTED: Sorghum bicolor embryogenesis-associated protein EMB8 (LOC8077155), transcript variant X1, mRNA	AT1G34340	NA	GO:0003824	catalytic activity
TRpn_571	2286	-6.91643	0.00033729	NA	NA	NA	NA	NA
TRpn_572	863	-0.388378	0.547087	NA	NA	NA	NA	NA
TRpn_573	2185	0.481156	0.28607	NA	NA	NA	NA	NA
TRpn_574	1454	0.465566	0.710054	NA	NA	NA	NA	NA
TRpn_576	4045	-7.7237	6.23017e-05	PREDICTED: Setaria italica putative clathrin assembly protein At5g35200 (LOC101765867), transcript variant X5, mRNA	AT5G35200	Putative clathrin assembly protein At5g35200	GO:0005545	1-phosphatidylinositol binding
TRpn_577	2917	-3.56554	1.14874e-07	PREDICTED: Setaria italica putative clathrin assembly protein At5g35200 (LOC101765867), transcript variant X5, mRNA	AT5G35200	Putative clathrin assembly protein At5g35200	GO:0005545	1-phosphatidylinositol binding
TRpn_580	2066	-0.289861	0.491185	PREDICTED: Panicum hallii protein HLB1 (LOC112874618), mRNA	AT5G41950	NA	GO:0016020	membrane
TRpn_588	1554	-0.252162	0.84899	PREDICTED: Sorghum bicolor solute carrier family 35 member F2 (LOC8061736), mRNA	AT3G59340	NA	GO:0003674	molecular_function
TRpn_589	1947	-2.00135	0.621359	PREDICTED: Sorghum bicolor solute carrier family 35 member F2 (LOC8061736), mRNA	AT3G59340	NA	GO:0003674	molecular_function
TRpn_591	2171	-2.05402	0.0184047	PREDICTED: Sorghum bicolor solute carrier family 35 member F2 (LOC8061736), mRNA	AT3G59330	NA	GO:0003674	molecular_function
TRpn_596	901	-1.18295	0.698986	PREDICTED: Sorghum bicolor vesicle transport protein SFT2B (LOC8081394), mRNA	AT5G24170	NA	GO:0003674	molecular_function
TRpn_597	401	-1.02722	0.113057	PREDICTED: Sorghum bicolor vesicle transport protein SFT2B (LOC8081394), mRNA	NA	NA	NA	NA
TRpn_598	1137	-1.65733	0.146705	NA	NA	NA	NA	NA
TRpn_600	1098	-5.83661	0.00354723	Zea mays clone 276747 SFT2 domain containing 2 mRNA, complete cds	NA	NA	NA	NA
TRpn_601	1280	-0.413817	0.892903	PREDICTED: Setaria italica vesicle transport protein SFT2B (LOC101773116), mRNA	NA	NA	NA	NA
TRpn_602	1582	6.15449	0.00272344	PREDICTED: Sorghum bicolor vesicle transport protein SFT2B (LOC8081394), mRNA	NA	NA	NA	NA
TRpn_603	433	-8.63001	3.53766e-10	Zea mays clone 276747 SFT2 domain containing 2 mRNA, complete cds	NA	NA	NA	NA
TRpn_604	1655	-5.77733	0.00163914	Zea mays clone 276747 SFT2 domain containing 2 mRNA, complete cds	NA	NA	NA	NA
TRpn_605	1331	0.0205015	0.986683	PREDICTED: Panicum hallii glucose-6-phosphate 1-dehydrogenase, chloroplastic-like (LOC112874514), transcript variant X4, mRNA	AT5G13110	Glucose-6-phosphate 1-dehydrogenase 2, chloroplastic	GO:0004345	glucose-6-phosphate dehydrogenase activity
TRpn_606	2029	-6.32746	0.000147911	PREDICTED: Sorghum bicolor glucose-6-phosphate 1-dehydrogenase, chloroplastic-like (LOC110431688), mRNA	AT5G13110	Glucose-6-phosphate 1-dehydrogenase 2, chloroplastic	GO:0004345	glucose-6-phosphate dehydrogenase activity
TRpn_608	747	1.32843	0.786917	PREDICTED: Sorghum bicolor replication factor A protein 1 (LOC8077029), mRNA	NA	NA	NA	NA
TRpn_612	459	0.217473	0.954111	PREDICTED: Sorghum bicolor isoflavone 3'-hydroxylase (LOC8086208), mRNA	AT5G36220	Cytochrome P450 81D1	GO:0004497	monooxygenase activity
TRpn_614	1178	-1.76638	0.249614	PREDICTED: Zea mays cytochrome P450 81D11 (LOC103640490), mRNA	AT3G28740	Cytochrome P450 81D11	GO:0005506	iron ion binding
TRpn_615	1699	-1.54726	0.0374134	PREDICTED: Zea mays cytochrome P450 81D11 (LOC103640490), mRNA	AT4G37340	NA	GO:0019825	oxygen binding
TRpn_616	1414	-3.34049	0.0959183	PREDICTED: Oryza sativa Japonica Group uncharacterized LOC9269725 (LOC9269725), mRNA	AT4G37340	NA	GO:0019825	oxygen binding
TRpn_618	1559	-0.888277	0.430853	PREDICTED: Sorghum bicolor NADH-ubiquinone oxidoreductase subunit 8-like (LOC110432016), mRNA	AT1G79010	NADH dehydrogenase [ubiquinone] iron-sulfur protein 8-A, mitochondrial	GO:0008137	NADH dehydrogenase (ubiquinone) activity
TRpn_619	1673	-1.78204	0.00014669	NA	NA	NA	NA	NA
TRpn_621	3444	0.419647	0.697154	PREDICTED: Sorghum bicolor two pore calcium channel protein 1 (LOC8061863), mRNA	AT4G03560	Two pore calcium channel protein 1	GO:0005262	calcium channel activity
TRpn_622	2202	-0.309724	0.670043	PREDICTED: Sorghum bicolor two pore calcium channel protein 1 (LOC8061863), mRNA	AT4G03560	Two pore calcium channel protein 1	GO:0005262	calcium channel activity
TRpn_623	3060	-0.911011	0.848098	PREDICTED: Sorghum bicolor two pore calcium channel protein 1 (LOC8061863), mRNA	AT4G03560	Two pore calcium channel protein 1	GO:0005262	calcium channel activity
TRpn_624	506	-0.013961	0.98985	PREDICTED: Sorghum bicolor two pore calcium channel protein 1 (LOC8061863), mRNA	NA	NA	NA	NA
TRpn_626	554	0.632093	0.77211	PREDICTED: Setaria italica lipid phosphate phosphatase 2 (LOC101778548), mRNA	NA	NA	NA	NA
TRpn_627	1113	-0.323269	0.90814	PREDICTED: Panicum hallii lipid phosphate phosphatase 2-like (LOC112893877), transcript variant X2, mRNA	AT1G15080	Lipid phosphate phosphatase 2	GO:0008195	phosphatidate phosphatase activity
TRpn_628	1367	-1.20916	0.445516	PREDICTED: Setaria italica lipid phosphate phosphatase 2 (LOC101778548), mRNA	AT1G15080	Lipid phosphate phosphatase 2	GO:0008195	phosphatidate phosphatase activity
TRpn_629	1201	0.492842	0.892041	PREDICTED: Panicum hallii lipid phosphate phosphatase 2-like (LOC112893877), transcript variant X1, mRNA	AT3G02600	Putative lipid phosphate phosphatase 3, chloroplastic	GO:0008195	phosphatidate phosphatase activity
TRpn_631	2919	-0.288799	0.860439	PREDICTED: Sorghum bicolor methylcrotonoyl-CoA carboxylase beta chain, mitochondrial (LOC8075626), transcript variant X2, mRNA	AT4G34030	Methylcrotonoyl-CoA carboxylase beta chain, mitochondrial	GO:0004075	biotin carboxylase activity
TRpn_633	2910	0.266656	0.909444	PREDICTED: Sorghum bicolor methylcrotonoyl-CoA carboxylase beta chain, mitochondrial (LOC8075626), transcript variant X2, mRNA	AT4G34030	Methylcrotonoyl-CoA carboxylase beta chain, mitochondrial	GO:0004075	biotin carboxylase activity
TRpn_634	640	-1.40323	0.643824	NA	NA	NA	NA	NA
TRpn_635	1267	-2.12257	0.191101	PREDICTED: Sorghum bicolor cyclic pyranopterin monophosphate synthase, mitochondrial (LOC8057474), mRNA	AT1G01290	Cyclic pyranopterin monophosphate synthase accessory protein, mitochondrial	GO:0005759	mitochondrial matrix
TRpn_638	1472	-1.27184	0.385267	Zea mays GDT1-like protein 2 chloroplastic (LOC100273159), mRNA<>Zea mays full-length cDNA clone ZM_BFc0085G17 mRNA, complete cds	AT4G13590	GDT1-like protein 2, chloroplastic	GO:0016021	integral to membrane
TRpn_639	864	-0.265691	0.664632	PREDICTED: Sorghum bicolor GDT1-like protein 2, chloroplastic (LOC110436658), mRNA	AT4G13590	GDT1-like protein 2, chloroplastic	GO:0016021	integral to membrane
TRpn_640	1939	-2.20832	0.00103366	Zea mays GDT1-like protein 2 chloroplastic (LOC100273159), mRNA<>Zea mays full-length cDNA clone ZM_BFc0085G17 mRNA, complete cds	AT4G13590	GDT1-like protein 2, chloroplastic	GO:0016021	integral to membrane
TRpn_641	1020	-0.159925	0.852501	PREDICTED: Setaria italica ABC transporter G family member 48 (LOC101785117), mRNA	AT2G36380	ABC transporter G family member 34	GO:0005524	ATP binding
TRpn_642	4521	-0.835538	0.605889	PREDICTED: Sorghum bicolor ABC transporter G family member 48 (LOC8059546), transcript variant X2, mRNA	AT1G66950	ABC transporter G family member 39	GO:0005524	ATP binding
TRpn_643	4778	-1.62878	0.108156	PREDICTED: Sorghum bicolor ABC transporter G family member 48 (LOC8059546), transcript variant X1, mRNA	AT1G66950	ABC transporter G family member 39	GO:0005524	ATP binding
TRpn_644	902	-2.33643	0.587054	NA	NA	NA	NA	NA
TRpn_645	3486	0.231611	0.552866	PREDICTED: Panicum hallii zinc protease PQQL-like (LOC112892687), mRNA	AT5G56730	NA	GO:0004222	metalloendopeptidase activity
TRpn_646	3270	-1.48097	0.393612	PREDICTED: Setaria italica probable serine/threonine-protein kinase SIS8 (LOC101767850), transcript variant X2, mRNA	AT1G18160	NA	GO:0016301	kinase activity
TRpn_647	3161	4.29752	0.0147076	PREDICTED: Setaria italica probable serine/threonine-protein kinase SIS8 (LOC101767850), transcript variant X2, mRNA	AT1G18160	NA	GO:0016301	kinase activity
TRpn_648	3498	-5.46014	0.00474048	PREDICTED: Sorghum bicolor serine/threonine-protein kinase EDR1 (LOC8068590), transcript variant X1, mRNA	AT1G18160	NA	GO:0016301	kinase activity
TRpn_649	3629	-1.29155	0.0170627	PREDICTED: Sorghum bicolor serine/threonine-protein kinase EDR1 (LOC8068590), transcript variant X1, mRNA	AT1G18160	NA	GO:0016301	kinase activity
TRpn_650	1993	-1.27096	0.707979	PREDICTED: Setaria italica uncharacterized LOC101755298 (LOC101755298), mRNA	AT5G19970	NA	GO:0003674	molecular_function
TRpn_651	2295	-1.55677	0.40563	PREDICTED: Sorghum bicolor uncharacterized LOC8054953 (LOC8054953), mRNA	AT5G19970	NA	GO:0003674	molecular_function
TRpn_653	660	-2.36629	0.526561	PREDICTED: Sorghum bicolor uncharacterized LOC8066590 (LOC8066590), mRNA	NA	NA	NA	NA
TRpn_654	833	-2.86466	0.268012	PREDICTED: Panicum hallii uncharacterized LOC112886839 (LOC112886839), transcript variant X2, mRNA	AT1G24090	NA	GO:0003676	nucleic acid binding
TRpn_655	699	0.173608	0.944464	PREDICTED: Sorghum bicolor uncharacterized LOC8066590 (LOC8066590), mRNA	AT1G24090	NA	GO:0003676	nucleic acid binding
TRpn_656	748	-2.2793	0.240493	PREDICTED: Sorghum bicolor uncharacterized LOC8066590 (LOC8066590), mRNA	NA	NA	NA	NA
TRpn_657	1566	-6.00606	0.00171268	PREDICTED: Panicum hallii uncharacterized LOC112886839 (LOC112886839), transcript variant X2, mRNA	AT1G24090	NA	GO:0003676	nucleic acid binding
TRpn_658	1432	-2.15568	0.160068	PREDICTED: Sorghum bicolor uncharacterized LOC8066590 (LOC8066590), mRNA	AT1G24090	NA	GO:0003676	nucleic acid binding
TRpn_659	977	0.686556	0.836223	PREDICTED: Sorghum bicolor uncharacterized LOC8066590 (LOC8066590), mRNA	NA	NA	NA	NA
TRpn_660	431	-1.47749	0.391641	NA	NA	NA	NA	NA
TRpn_661	409	-0.732088	0.82033	NA	NA	NA	NA	NA
TRpn_662	3776	-0.868152	0.0627023	PREDICTED: Panicum hallii calcium-transporting ATPase 10, plasma membrane-type (LOC112884917), mRNA	AT1G27770	Calcium-transporting ATPase 1, chloroplastic	GO:0005388	calcium-transporting ATPase activity
TRpn_663	1681	-0.560551	0.110149	PREDICTED: Sorghum bicolor uncharacterized LOC8068935 (LOC8068935), transcript variant X1, mRNA	AT1G34370	Protein SENSITIVE TO PROTON RHIZOTOXICITY 1	GO:0003676	nucleic acid binding
TRpn_664	2538	-1.46666	0.0887692	NA	NA	NA	NA	NA
TRpn_665	1270	-2.38183	0.306932	NA	NA	NA	NA	NA
TRpn_667	572	0.449975	0.926086	NA	NA	NA	NA	NA
TRpn_668	1205	-1.8263	0.668822	NA	NA	NA	NA	NA
TRpn_672	2092	-0.503992	0.263613	PREDICTED: Sorghum bicolor probable mitochondrial-processing peptidase subunit beta, mitochondrial (LOC8069779), mRNA	AT3G02090	Probable mitochondrial-processing peptidase subunit beta, mitochondrial	GO:0004222	metalloendopeptidase activity
TRpn_674	508	-1.52043	0.596109	Panicum virgatum clone PV_ABa011-K10, complete sequence	NA	NA	NA	NA
TRpn_675	506	-2.04246	0.436526	Panicum virgatum clone PV_ABa011-K10, complete sequence	AT4G23160	NA	GO:0000943	retrotransposon nucleocapsid
TRpn_679	1106	-2.83261	0.0236572	NA	NA	NA	NA	NA
TRpn_680	1144	-2.4056	0.30412	NA	NA	NA	NA	NA
TRpn_681	622	-0.364643	0.840977	NA	NA	NA	NA	NA
TRpn_682	1124	-2.32575	0.123732	NA	NA	NA	NA	NA
TRpn_683	711	-3.40658	0.0635211	NA	NA	NA	NA	NA
TRpn_686	630	-0.947998	0.783498	PREDICTED: Panicum hallii protein Rf1, mitochondrial-like (LOC112888950), transcript variant X2, mRNA	AT1G12700	Putative pentatricopeptide repeat-containing protein At1g12700, mitochondrial	GO:0005739	mitochondrion
TRpn_687	630	-2.70789	0.472656	NA	AT1G12700	Putative pentatricopeptide repeat-containing protein At1g12700, mitochondrial	GO:0005739	mitochondrion
TRpn_688	1420	-2.20326	0.0197978	NA	NA	NA	NA	NA
TRpn_689	470	-2.71541	0.170275	NA	NA	NA	NA	NA
TRpn_690	1107	-1.09388	0.754448	PREDICTED: Sorghum bicolor protein Rf1, mitochondrial (LOC8065791), transcript variant X2, mRNA	AT1G63070	Pentatricopeptide repeat-containing protein At1g63070, mitochondrial	GO:0008150	biological_process
TRpn_691	1069	-0.942213	0.835602	PREDICTED: Sorghum bicolor uncharacterized LOC8069278 (LOC8069278), mRNA	AT1G63070	Pentatricopeptide repeat-containing protein At1g63070, mitochondrial	GO:0008150	biological_process
TRpn_692	1629	-1.75804	0.578868	PREDICTED: Sorghum bicolor protein Rf1, mitochondrial (LOC8065791), transcript variant X2, mRNA	AT1G12620	Pentatricopeptide repeat-containing protein At1g12620	GO:0008150	biological_process
TRpn_693	2045	-4.96795	0.0333705	PREDICTED: Sorghum bicolor uncharacterized LOC8069278 (LOC8069278), mRNA	AT1G12620	Pentatricopeptide repeat-containing protein At1g12620	GO:0008150	biological_process
TRpn_694	691	0.367951	0.920391	PREDICTED: Sorghum bicolor protein Rf1, mitochondrial (LOC8065791), transcript variant X2, mRNA	AT1G63070	Pentatricopeptide repeat-containing protein At1g63070, mitochondrial	GO:0008150	biological_process
TRpn_695	1455	-1.93581	0.346825	PREDICTED: Setaria italica protein Rf1, mitochondrial (LOC101778208), mRNA	AT1G63400	Pentatricopeptide repeat-containing protein At1g63400	GO:0008150	biological_process
TRpn_697	491	-0.266249	0.942423	PREDICTED: Setaria italica protein Rf1, mitochondrial (LOC101778208), mRNA	AT1G63080	Pentatricopeptide repeat-containing protein At1g63080, mitochondrial	GO:0008150	biological_process
TRpn_698	592	-1.62509	0.375665	PREDICTED: Setaria italica heavy metal-associated isoprenylated plant protein 32 (LOC101781111), mRNA	AT3G06130	NA	GO:0046872	metal ion binding
TRpn_699	562	-8.37199	1.81068e-07	PREDICTED: Sorghum bicolor heavy metal-associated isoprenylated plant protein 33 (LOC8066949), mRNA	AT3G06130	NA	GO:0046872	metal ion binding
TRpn_703	703	-0.505642	0.759116	PREDICTED: Sorghum bicolor heavy metal-associated isoprenylated plant protein 33 (LOC8066949), mRNA	NA	NA	NA	NA
TRpn_704	1560	1.00202	0.776639	PREDICTED: Zea mays probable peptidyl-tRNA hydrolase 2 (LOC103635865), transcript variant X10, misc_RNA	NA	NA	NA	NA
TRpn_705	1064	-1.83557	0.275294	PREDICTED: Sorghum bicolor probable peptidyl-tRNA hydrolase 2 (LOC8067925), transcript variant X2, mRNA	AT4G32900	NA	NA	NA
TRpn_707	1308	-2.90737	0.117065	PREDICTED: Zea mays probable peptidyl-tRNA hydrolase 2 (LOC103635865), transcript variant X10, misc_RNA	NA	NA	NA	NA
TRpn_708	1098	-0.908066	0.614727	PREDICTED: Zea mays probable peptidyl-tRNA hydrolase 2 (LOC103635865), transcript variant X10, misc_RNA	AT4G32900	NA	NA	NA
TRpn_709	1837	-0.468786	0.61927	PREDICTED: Zea mays probable peptidyl-tRNA hydrolase 2 (LOC103635865), transcript variant X10, misc_RNA	AT4G32900	NA	NA	NA
TRpn_710	787	-3.64953	0.130247	PREDICTED: Sorghum bicolor probable peptidyl-tRNA hydrolase 2 (LOC8067925), transcript variant X3, mRNA	AT4G32900	NA	NA	NA
TRpn_711	3102	-2.04702	0.467148	PREDICTED: Panicum hallii gibberellin 3-beta-dioxygenase 2-2-like (LOC112894234), transcript variant X1, mRNA	AT1G15550	Gibberellin 3-beta-dioxygenase 1	GO:0009686	gibberellin biosynthetic process
TRpn_712	2067	-0.0294727	0.972345	PREDICTED: Setaria italica gibberellin 3-beta-dioxygenase 2-2 (LOC101753273), mRNA	AT1G15550	Gibberellin 3-beta-dioxygenase 1	GO:0009686	gibberellin biosynthetic process
TRpn_713	1294	-5.77116	0.00157318	PREDICTED: Sorghum bicolor uncharacterized LOC8073127 (LOC8073127), mRNA	AT5G13720	NA	GO:0016021	integral to membrane
TRpn_714	1296	-4.80278	1.13288e-05	PREDICTED: Sorghum bicolor uncharacterized LOC8073127 (LOC8073127), mRNA	AT5G13720	NA	GO:0016021	integral to membrane
TRpn_715	1964	-3.95368	1.95136e-10	PREDICTED: Sorghum bicolor 4-diphosphocytidyl-2-C-methyl-D-erythritol kinase, chloroplastic (LOC8055258), mRNA	AT2G26930	4-diphosphocytidyl-2-C-methyl-D-erythritol kinase, chloroplastic	GO:0005524	ATP binding
TRpn_716	470	-7.26897	6.55326e-10	NA	NA	NA	NA	NA
TRpn_717	1064	-1.58911	0.0133621	Paspalum vaginatum clone StvSingle_HKZDOCN02CXQQY microsatellite sequence	NA	NA	NA	NA
TRpn_718	846	-1.31956	0.240679	NA	NA	NA	NA	NA
TRpn_719	492	-4.7256	0.0422018	NA	NA	NA	NA	NA
TRpn_720	1440	-1.82723	0.029805	PREDICTED: Setaria italica uncharacterized LOC101772776 (LOC101772776), transcript variant X2, mRNA	NA	NA	NA	NA
TRpn_722	1198	0.149381	0.959068	NA	NA	NA	NA	NA
TRpn_723	439	-5.59042	0.00375948	Paspalum vaginatum clone StvCtg_03803 microsatellite sequence	NA	NA	NA	NA
TRpn_725	695	0.824189	0.812964	NA	NA	NA	NA	NA
TRpn_726	831	-0.872865	0.640013	NA	NA	NA	NA	NA
TRpn_727	547	-5.79124	0.00693251	PREDICTED: Zea mays wall-associated receptor kinase 5 (LOC103641905), transcript variant X2, mRNA	AT1G69730	Wall-associated receptor kinase-like 9	GO:0005509	calcium ion binding
TRpn_728	1015	-7.21449	5.62887e-06	PREDICTED: Setaria italica protein LOW PSII ACCUMULATION 2, chloroplastic (LOC101765708), mRNA	NA	NA	NA	NA
TRpn_729	1099	-9.17749	3.6441e-10	PREDICTED: Setaria italica protein LOW PSII ACCUMULATION 2, chloroplastic (LOC101765708), mRNA	NA	NA	NA	NA
TRpn_730	931	-2.34322	5.41255e-08	PREDICTED: Setaria italica protein LOW PSII ACCUMULATION 2, chloroplastic (LOC101765708), mRNA	AT5G51545	Protein LOW PSII ACCUMULATION 2, chloroplastic	NA	NA
TRpn_731	1178	-2.00515	0.172978	NA	NA	NA	NA	NA
TRpn_732	1124	-0.680226	0.58337	PREDICTED: Sorghum bicolor protein CHUP1, chloroplastic (LOC8074070), transcript variant X2, mRNA	AT3G25690	Protein CHUP1, chloroplastic	GO:0005623	cell
TRpn_734	426	-0.60659	0.78403	PREDICTED: Sorghum bicolor protein CHUP1, chloroplastic (LOC8074070), transcript variant X2, mRNA	AT3G25690	Protein CHUP1, chloroplastic	GO:0005623	cell
TRpn_735	1829	-1.62038	0.40481	Sorghum bicolor clone SB_BBc0115C15, complete sequence	NA	NA	NA	NA
TRpn_736	1071	-1.19627	0.786555	NA	NA	NA	NA	NA
TRpn_746	2190	-1.88051	0.06882	NA	NA	NA	NA	NA
TRpn_747	2865	-5.10948	0.00186577	NA	NA	NA	NA	NA
TRpn_748	3068	1.74652	0.679977	NA	NA	NA	NA	NA
TRpn_749	2946	-7.00362	0.00128018	NA	NA	NA	NA	NA
TRpn_750	459	-8.80048	2.60256e-08	NA	NA	NA	NA	NA
TRpn_751	501	-5.31751	0.0210701	NA	NA	NA	NA	NA
TRpn_752	680	0.655856	0.758562	NA	NA	NA	NA	NA
TRpn_753	1180	0.484827	0.453906	PREDICTED: Panicum hallii arsenate reductase 2.1 (LOC112873505), mRNA	AT5G03455	Dual specificity phosphatase Cdc25	GO:0008794	arsenate reductase (glutaredoxin) activity
TRpn_756	3229	-0.745871	0.529109	PREDICTED: Panicum hallii pentatricopeptide repeat-containing protein At4g01570 (LOC112877922), transcript variant X3, mRNA	AT4G01570	Pentatricopeptide repeat-containing protein At4g01570	GO:0008150	biological_process
TRpn_757	1110	-2.33913	0.173605	Zea mays uncharacterized LOC100280111 (LOC100280111), mRNA	AT2G44740	Cyclin-U4-1	GO:0004693	cyclin-dependent protein kinase activity
TRpn_758	1036	-1.43905	0.350818	Zea mays full-length cDNA clone ZM_BFc0057I20 mRNA, complete cds	NA	NA	NA	NA
TRpn_761	541	-0.0301975	0.980275	Zea mays full-length cDNA clone ZM_BFc0028G12 mRNA, complete cds	NA	NA	NA	NA
TRpn_762	850	-10.5606	1.93394e-10	PREDICTED: Setaria italica GDSL esterase/lipase At2g23540 (LOC101760233), mRNA	AT4G10950	NA	GO:0052689	carboxylic ester hydrolase activity
TRpn_763	1713	-0.870917	0.274893	Zea mays LOB domain-containing protein 42 (cl63098_1(337)), mRNA	AT3G02550	LOB domain-containing protein 41	GO:0006355	regulation of transcription, DNA-dependent
TRpn_764	1507	-1.22984	0.0795967	Zea mays seed specific protein Bn15D17A (LOC100282086), mRNA	AT3G02550	LOB domain-containing protein 41	GO:0006355	regulation of transcription, DNA-dependent
TRpn_765	2262	-2.45644	7.86109e-08	PREDICTED: Setaria italica U3 small nucleolar RNA-associated protein 6 homolog (LOC101763576), mRNA	AT4G28200	NA	NA	NA
TRpn_766	1618	0.83207	0.484319	PREDICTED: Panicum hallii basic leucine zipper 2-like (LOC112894334), mRNA	AT3G58120	Basic leucine zipper 61	GO:0003700	sequence-specific DNA binding transcription factor activity
TRpn_770	724	-6.42713	0.00181509	PREDICTED: Sorghum bicolor cell division cycle protein 27 homolog B (LOC8078673), transcript variant X4, mRNA	NA	NA	NA	NA
TRpn_771	703	-5.54786	0.00372083	PREDICTED: Panicum hallii protein GAMETE EXPRESSED 1-like (LOC112880299), transcript variant X3, mRNA	NA	NA	NA	NA
TRpn_775	4207	-1.80844	0.37261	PREDICTED: Setaria italica uncharacterized LOC101766516 (LOC101766516), mRNA	AT4G38180	Protein FAR1-RELATED SEQUENCE 5	GO:0005634	nucleus
TRpn_776	3089	-1.53855	0.110107	PREDICTED: Setaria italica uncharacterized LOC101766516 (LOC101766516), mRNA	AT4G38180	Protein FAR1-RELATED SEQUENCE 5	GO:0005634	nucleus
TRpn_777	3925	-1.54232	0.352562	PREDICTED: Setaria italica uncharacterized LOC101766516 (LOC101766516), mRNA	AT4G38180	Protein FAR1-RELATED SEQUENCE 5	GO:0005634	nucleus
TRpn_778	3645	0.243442	0.613995	PREDICTED: Panicum hallii valine--tRNA ligase, mitochondrial 1 (LOC112880657), mRNA	AT1G14610	Valine--tRNA ligase, mitochondrial 1	GO:0002161	aminoacyl-tRNA editing activity
TRpn_783	1834	-2.89946	0.0617667	PREDICTED: Sorghum bicolor serine carboxypeptidase-like 18 (LOC110433344), transcript variant X2, mRNA	AT1G33540	Serine carboxypeptidase-like 18	GO:0004185	serine-type carboxypeptidase activity
TRpn_784	2183	-0.839549	0.82791	PREDICTED: Panicum hallii serine carboxypeptidase-like 18 (LOC112874764), mRNA	AT1G33540	Serine carboxypeptidase-like 18	GO:0004185	serine-type carboxypeptidase activity
TRpn_785	1065	-2.37197	0.202393	Zea mays clone 296901 mRNA sequence	NA	NA	NA	NA
TRpn_786	487	-1.88786	0.547288	NA	NA	NA	NA	NA
TRpn_787	1748	-1.35239	0.671582	Oryza sativa Indica Group cultivar Shuhui498 chromosome 1 sequence	AT3G24255	NA	GO:0008150	biological_process
TRpn_788	1770	-0.268009	0.713627	PREDICTED: Setaria italica probable receptor-like protein kinase At1g80640 (LOC101785105), mRNA	AT2G25220	NA	GO:0016301	kinase activity
TRpn_790	968	-0.194999	0.863016	PREDICTED: Panicum hallii probable receptor-like protein kinase At1g80640 (LOC112889518), mRNA	NA	NA	NA	NA
TRpn_791	1752	0.184051	0.914401	PREDICTED: Setaria italica probable receptor-like protein kinase At1g80640 (LOC101785105), mRNA	AT2G25220	NA	GO:0016301	kinase activity
TRpn_792	1569	-5.61255	7.54808e-05	PREDICTED: Setaria italica indole-3-glycerol phosphate synthase, chloroplastic (LOC101763023), transcript variant X1, mRNA	AT5G48220	NA	GO:0004425	indole-3-glycerol-phosphate synthase activity
TRpn_794	1609	0.371266	0.357109	PREDICTED: Setaria italica indole-3-glycerol phosphate synthase, chloroplastic (LOC101763023), transcript variant X1, mRNA	AT2G04400	Indole-3-glycerol phosphate synthase, chloroplastic	GO:0000162	tryptophan biosynthetic process
TRpn_795	1843	-4.43655	0.00411304	PREDICTED: Panicum hallii B3 domain-containing protein Os03g0212300-like (LOC112876632), transcript variant X2, mRNA	NA	NA	NA	NA
TRpn_796	921	0.387707	0.742362	PREDICTED: Panicum hallii B3 domain-containing protein Os03g0212300-like (LOC112876632), transcript variant X2, mRNA	NA	NA	NA	NA
TRpn_797	437	-0.376133	0.91471	PREDICTED: Panicum hallii B3 domain-containing protein Os03g0212300-like (LOC112876632), transcript variant X2, mRNA	NA	NA	NA	NA
TRpn_799	1797	-2.51486	0.291285	NA	NA	NA	NA	NA
TRpn_801	890	-1.18968	0.107036	PREDICTED: Setaria italica dCTP pyrophosphatase 1 (LOC101782075), mRNA	AT3G25400	NA	NA	NA
TRpn_803	1525	-4.95562	0.062008	NA	NA	NA	NA	NA
TRpn_804	1422	-6.16186	0.00102892	NA	NA	NA	NA	NA
TRpn_806	709	-2.77822	0.249996	NA	NA	NA	NA	NA
TRpn_810	1421	-1.91742	0.189241	Zea mays ribose-5-phosphate isomerase (LOC100284292), mRNA	AT2G01290	Probable ribose-5-phosphate isomerase 2	GO:0005737	cytoplasm
TRpn_811	654	0.916999	0.674509	Saccharum hybrid cultivar R570_BAC clone Sh237G05	NA	NA	NA	NA
TRpn_813	1587	-1.98417	0.407935	PREDICTED: Sorghum bicolor auxin-responsive protein IAA7 (LOC8085548), transcript variant X3, mRNA	AT3G16500	Auxin-responsive protein IAA26	GO:0005634	nucleus
TRpn_814	2562	-2.46871	0.0963431	PREDICTED: Panicum hallii carboxypeptidase A6 (LOC112881435), transcript variant X3, mRNA	AT5G42320	NA	NA	NA
TRpn_815	1888	-5.47534	5.75519e-14	PREDICTED: Panicum hallii carboxypeptidase A6 (LOC112881435), transcript variant X1, mRNA	AT5G42320	NA	NA	NA
TRpn_821	2229	0.343556	0.847236	PREDICTED: Sorghum bicolor jacalin-related lectin 3 (LOC8080084), mRNA	AT1G19715	Jacalin-related lectin 3	NA	NA
TRpn_822	1705	-3.70474	0.0875388	PREDICTED: Sorghum bicolor jacalin-related lectin 3 (LOC8080084), mRNA	AT1G19715	Jacalin-related lectin 3	NA	NA
TRpn_824	994	-5.63193	0.00261414	PREDICTED: Setaria italica uncharacterized LOC111257930 (LOC111257930), ncRNA	AT1G02205	Protein ECERIFERUM 1	GO:0046185	aldehyde catabolic process
TRpn_831	712	-1.51023	0.72401	PREDICTED: Setaria italica uncharacterized LOC111257930 (LOC111257930), ncRNA	AT1G02205	Protein ECERIFERUM 1	GO:0046185	aldehyde catabolic process
TRpn_840	5623	-1.79147	0.00606035	PREDICTED: Panicum hallii BRCA1-associated RING domain protein 1-like (LOC112901111), transcript variant X2, mRNA	AT1G04020	NA	GO:0003713	transcription coactivator activity
TRpn_841	2675	-0.638491	0.0694933	PREDICTED: Sorghum bicolor protein ECERIFERUM 1 (LOC8072487), mRNA	AT1G02205	Protein ECERIFERUM 1	GO:0046185	aldehyde catabolic process
TRpn_842	1998	-6.61176	8.40684e-17	PREDICTED: Panicum hallii E3 ubiquitin-protein ligase RHF2A-like (LOC112874987), transcript variant X2, mRNA	AT5G22000	E3 ubiquitin-protein ligase RHF2A	GO:0008270	zinc ion binding
TRpn_843	2602	-1.1355	0.00379071	PREDICTED: Setaria italica bromodomain-containing factor 2 (LOC101762745), mRNA	AT1G58025	NA	GO:0003677	DNA binding
TRpn_844	3452	-0.998677	0.463042	PREDICTED: Panicum hallii inactive poly [ADP-ribose] polymerase RCD1-like (LOC112875113), transcript variant X3, mRNA	AT1G32230	Inactive poly [ADP-ribose] polymerase RCD1	GO:0016363	nuclear matrix
TRpn_845	3522	-6.66124	4.11592e-05	PREDICTED: Panicum hallii inactive poly [ADP-ribose] polymerase RCD1-like (LOC112875113), transcript variant X3, mRNA	AT1G32230	Inactive poly [ADP-ribose] polymerase RCD1	GO:0016363	nuclear matrix
TRpn_846	2937	-1.68583	0.492058	PREDICTED: Panicum hallii inactive poly [ADP-ribose] polymerase RCD1-like (LOC112875113), transcript variant X3, mRNA	AT1G32230	Inactive poly [ADP-ribose] polymerase RCD1	GO:0016363	nuclear matrix
TRpn_847	3105	-8.63618	3.4343e-07	PREDICTED: Panicum hallii inactive poly [ADP-ribose] polymerase RCD1-like (LOC112875113), transcript variant X3, mRNA	AT1G32230	Inactive poly [ADP-ribose] polymerase RCD1	GO:0016363	nuclear matrix
TRpn_848	3035	0.534676	0.486719	PREDICTED: Panicum hallii inactive poly [ADP-ribose] polymerase RCD1-like (LOC112875113), transcript variant X3, mRNA	AT1G32230	Inactive poly [ADP-ribose] polymerase RCD1	GO:0016363	nuclear matrix
TRpn_851	1580	-1.21164	0.0043942	PREDICTED: Sorghum bicolor PLAT domain-containing protein 1 (LOC8073416), mRNA	AT4G39730	PLAT domain-containing protein 1	GO:0004096	catalase activity
TRpn_852	1662	-1.37849	0.736569	Zea mays uncharacterized LOC100283850 (LOC100283850), mRNA<>Zea mays clone 292229 wound/stress protein mRNA, complete cds	AT4G39730	PLAT domain-containing protein 1	GO:0004096	catalase activity
TRpn_853	1114	-1.10537	0.0189397	PREDICTED: Panicum hallii PLAT domain-containing protein 3-like (LOC112893825), mRNA	AT4G39730	PLAT domain-containing protein 1	GO:0004096	catalase activity
TRpn_855	1584	-1.10906	0.57148	PREDICTED: Sorghum bicolor WAT1-related protein At1g68170 (LOC8055463), mRNA	AT1G25270	WAT1-related protein At1g25270	GO:0016020	membrane
TRpn_856	2818	0.192101	0.788214	PREDICTED: Sorghum bicolor protein NPG1 (LOC8068083), mRNA	AT2G43040	NA	GO:0005516	calmodulin binding
TRpn_857	1388	-1.87525	0.689144	PREDICTED: Setaria italica B3 domain-containing protein Os02g0683500 (LOC101763559), mRNA	NA	NA	NA	NA
TRpn_858	595	-1.03521	0.626752	NA	NA	NA	NA	NA
TRpn_861	1093	-0.43322	0.578596	PREDICTED: Sorghum bicolor uncharacterized LOC8065985 (LOC8065985), mRNA	AT2G20390	NA	GO:0003674	molecular_function
TRpn_863	1008	-2.52346	0.301394	PREDICTED: Panicum hallii protein NUCLEAR FUSION DEFECTIVE 6, chloroplastic/mitochondrial-like (LOC112894082), transcript variant X3, mRNA	NA	NA	NA	NA
TRpn_867	701	-1.87691	0.455049	PREDICTED: Sorghum bicolor protein NUCLEAR FUSION DEFECTIVE 6, chloroplastic/mitochondrial (LOC8072086), transcript variant X6, mRNA	NA	NA	NA	NA
TRpn_868	739	0.627691	0.682807	PREDICTED: Panicum hallii protein NUCLEAR FUSION DEFECTIVE 6, chloroplastic/mitochondrial-like (LOC112894082), transcript variant X3, mRNA	NA	NA	NA	NA
TRpn_869	774	1.30333	0.671846	PREDICTED: Sorghum bicolor protein NUCLEAR FUSION DEFECTIVE 6, chloroplastic/mitochondrial (LOC8072086), transcript variant X3, misc_RNA	NA	NA	NA	NA
TRpn_870	899	-2.73375	0.014333	PREDICTED: Setaria italica protein NUCLEAR FUSION DEFECTIVE 6, chloroplastic/mitochondrial (LOC101784746), transcript variant X1, mRNA	NA	NA	NA	NA
TRpn_880	2085	-4.22229	6.29885e-09	PREDICTED: Sorghum bicolor uncharacterized LOC8066418 (LOC8066418), transcript variant X1, mRNA	NA	NA	NA	NA
TRpn_881	2321	-0.525454	0.778921	PREDICTED: Sorghum bicolor uncharacterized LOC8066418 (LOC8066418), transcript variant X1, mRNA	NA	NA	NA	NA
TRpn_882	2438	-0.182483	0.86966	PREDICTED: Setaria italica protein HIR1 (LOC101766941), mRNA	NA	NA	NA	NA
TRpn_885	1023	-4.00801	0.015462	PREDICTED: Setaria italica protein HIR1 (LOC101766941), mRNA	NA	NA	NA	NA
TRpn_888	1874	0.015035	0.997039	PREDICTED: Sorghum bicolor cation/H(+) antiporter 15 (LOC8054998), mRNA	AT2G13620	Cation/H(+) antiporter 15	GO:0006813	potassium ion transport
TRpn_889	1161	-0.887328	0.0480446	PREDICTED: Panicum hallii uncharacterized LOC112902731 (LOC112902731), mRNA	AT1G21600	NA	GO:0003674	molecular_function
TRpn_890	561	0.394037	0.93719	NA	NA	NA	NA	NA
TRpn_892	2685	0.237247	0.717181	PREDICTED: Sorghum bicolor sodium-coupled neutral amino acid transporter 1 (LOC8067680), mRNA	AT3G30390	NA	GO:0006865	amino acid transport
TRpn_893	3278	-2.76006	0.283136	PREDICTED: Sorghum bicolor sodium-coupled neutral amino acid transporter 1-like (LOC110434582), mRNA	AT3G30390	NA	GO:0006865	amino acid transport
TRpn_894	713	-1.39135	0.126923	Zea mays uncharacterized LOC100193855 (LOC100193855), mRNA	AT3G30390	NA	GO:0006865	amino acid transport
TRpn_896	627	-7.57165	6.3091e-06	PREDICTED: Panicum hallii uncharacterized LOC112894996 (LOC112894996), transcript variant X2, misc_RNA	AT2G41050	NA	GO:0008150	biological_process
TRpn_899	2037	-0.893912	0.841402	PREDICTED: Sorghum bicolor tRNA dimethylallyltransferase 2 (LOC8078046), transcript variant X1, mRNA	AT2G27760	tRNA dimethylallyltransferase 2	GO:0005524	ATP binding
TRpn_901	1838	-3.17242	0.0103365	PREDICTED: Sorghum bicolor tRNA dimethylallyltransferase 2 (LOC8078046), transcript variant X1, mRNA	AT2G27760	tRNA dimethylallyltransferase 2	GO:0005524	ATP binding
TRpn_903	2123	-0.601351	0.876905	PREDICTED: Sorghum bicolor tRNA dimethylallyltransferase 2 (LOC8078046), transcript variant X1, mRNA	AT2G27760	tRNA dimethylallyltransferase 2	GO:0005524	ATP binding
TRpn_908	2119	-0.791714	0.861931	PREDICTED: Sorghum bicolor tRNA dimethylallyltransferase 2 (LOC8078046), transcript variant X1, mRNA	AT2G27760	tRNA dimethylallyltransferase 2	GO:0005524	ATP binding
TRpn_909	2059	-0.765608	0.818687	PREDICTED: Sorghum bicolor tRNA dimethylallyltransferase 2 (LOC8078046), transcript variant X1, mRNA	AT2G27760	tRNA dimethylallyltransferase 2	GO:0005524	ATP binding
TRpn_910	552	-0.215891	0.931548	NA	NA	NA	NA	NA
TRpn_911	604	0.694415	0.680699	NA	NA	NA	NA	NA
TRpn_912	1003	1.05505	0.139494	PREDICTED: Setaria italica ubiquitin carboxyl-terminal hydrolase 12 (LOC101768019), mRNA	AT3G11910	Ubiquitin carboxyl-terminal hydrolase 13	GO:0004843	ubiquitin-specific protease activity
TRpn_913	2665	-3.07578	0.0198784	PREDICTED: Panicum hallii ubiquitin carboxyl-terminal hydrolase 12-like (LOC112892149), transcript variant X3, mRNA	AT3G11910	Ubiquitin carboxyl-terminal hydrolase 13	GO:0004843	ubiquitin-specific protease activity
TRpn_914	1916	-1.38681	0.12648	PREDICTED: Zea mays uncharacterized LOC100383281 (LOC100383281), transcript variant X5, mRNA	NA	NA	NA	NA
TRpn_915	2075	0.139723	0.977441	PREDICTED: Zea mays uncharacterized LOC100383281 (LOC100383281), transcript variant X5, mRNA	NA	NA	NA	NA
TRpn_916	567	-0.374766	0.895408	PREDICTED: Panicum hallii putative F-box protein At2g02030 (LOC112883621), transcript variant X3, mRNA	NA	NA	NA	NA
TRpn_917	2085	-0.00207193	0.997108	PREDICTED: Panicum hallii DNA repair protein RAD16 (LOC112883587), mRNA	AT1G05120	NA	GO:0003677	DNA binding
TRpn_919	1557	0.468899	0.544827	PREDICTED: Panicum hallii transmembrane 9 superfamily member 1-like (LOC112885754), mRNA	AT1G10950	Transmembrane 9 superfamily member 1	GO:0000139	Golgi membrane
TRpn_921	2237	-1.81795	0.208591	PREDICTED: Sorghum bicolor transmembrane 9 superfamily member 1 (LOC8076293), mRNA	AT1G10950	Transmembrane 9 superfamily member 1	GO:0000139	Golgi membrane
TRpn_922	2308	0.468162	0.39267	PREDICTED: Sorghum bicolor transmembrane 9 superfamily member 1 (LOC8076293), mRNA	AT1G10950	Transmembrane 9 superfamily member 1	GO:0000139	Golgi membrane
TRpn_923	2325	-0.776487	0.0169192	PREDICTED: Sorghum bicolor transmembrane 9 superfamily member 1 (LOC8063064), mRNA	AT1G10950	Transmembrane 9 superfamily member 1	GO:0000139	Golgi membrane
TRpn_926	565	-2.04645	0.39401	PREDICTED: Setaria italica extracellular ribonuclease (LOC101762200), transcript variant X9, mRNA	NA	NA	NA	NA
TRpn_927	1539	-3.5508	0.0105313	PREDICTED: Setaria italica extracellular ribonuclease (LOC101762200), transcript variant X1, mRNA	NA	NA	NA	NA
TRpn_928	2052	0.270547	0.917437	PREDICTED: Setaria italica extracellular ribonuclease (LOC101762200), transcript variant X8, mRNA	NA	NA	NA	NA
TRpn_929	2138	-6.21498	0.000430279	PREDICTED: Setaria italica extracellular ribonuclease (LOC101762200), transcript variant X2, mRNA	NA	NA	NA	NA
TRpn_930	2651	-4.44955	0.123769	PREDICTED: Setaria italica extracellular ribonuclease (LOC101762200), transcript variant X2, mRNA	NA	NA	NA	NA
TRpn_933	3287	-4.36509	0.087445	NA	NA	NA	NA	NA
TRpn_938	537	-2.89014	0.184339	NA	NA	NA	NA	NA
TRpn_939	447	3.01215	0.182679	NA	NA	NA	NA	NA
TRpn_940	2981	0.399353	0.889649	NA	NA	NA	NA	NA
TRpn_941	886	-2.48351	0.0535955	PREDICTED: Sorghum bicolor annexin D4 (LOC8080814), mRNA	NA	NA	NA	NA
TRpn_942	2088	-0.297943	0.794521	PREDICTED: Sorghum bicolor protein DGS1, mitochondrial (LOC8082636), mRNA	AT5G12290	Protein DGS1, mitochondrial	GO:0016021	integral to membrane
TRpn_944	642	-3.40072	0.00299028	NA	NA	NA	NA	NA
TRpn_945	2039	-0.824103	0.0227543	PREDICTED: Setaria italica ethylene-responsive transcription factor ERF021 (LOC101770890), transcript variant X2, mRNA	NA	NA	NA	NA
TRpn_946	2700	-0.815805	0.153975	PREDICTED: Setaria italica probable Ufm1-specific protease (LOC101760939), mRNA	AT3G48380	Probable Ufm1-specific protease	GO:0008234	cysteine-type peptidase activity
TRpn_947	2176	-2.5771	0.000741035	PREDICTED: Panicum hallii E3 ubiquitin-protein ligase MBR2-like (LOC112899234), transcript variant X2, mRNA	AT4G34040	E3 ubiquitin-protein ligase MBR2	GO:0008270	zinc ion binding
TRpn_948	2825	-1.8386	0.000698437	PREDICTED: Panicum hallii E3 ubiquitin-protein ligase MBR2-like (LOC112899234), transcript variant X1, mRNA	AT4G34040	E3 ubiquitin-protein ligase MBR2	GO:0008270	zinc ion binding
TRpn_949	5286	-7.11629	2.38074e-08	PREDICTED: Panicum hallii uncharacterized LOC112874432 (LOC112874432), transcript variant X1, mRNA	AT3G50590	NA	GO:0000166	nucleotide binding
TRpn_950	1274	-1.38123	0.737004	PREDICTED: Sorghum bicolor probable serine/threonine-protein kinase WNK8 (LOC8080005), transcript variant X2, mRNA	AT3G51630	Probable serine/threonine-protein kinase WNK5	GO:0005524	ATP binding
TRpn_951	1819	-3.53362	3.89593e-05	PREDICTED: Sorghum bicolor probable serine/threonine-protein kinase WNK8 (LOC8080005), transcript variant X2, mRNA	AT3G51630	Probable serine/threonine-protein kinase WNK5	GO:0005524	ATP binding
TRpn_954	1920	0.341552	0.660637	PREDICTED: Setaria italica uncharacterized LOC101755132 (LOC101755132), transcript variant X1, mRNA	AT3G13990	NA	GO:0008150	biological_process
TRpn_955	3500	-8.02425	3.84446e-06	PREDICTED: Setaria italica uncharacterized LOC101755132 (LOC101755132), transcript variant X1, mRNA	AT3G13990	NA	GO:0008150	biological_process
TRpn_956	1460	-1.85072	0.000654764	PREDICTED: Panicum hallii uncharacterized LOC112890582 (LOC112890582), mRNA	NA	NA	NA	NA
TRpn_957	2323	-1.85097	0.0332151	PREDICTED: Setaria italica uncharacterized LOC101760917 (LOC101760917), transcript variant X1, mRNA	NA	NA	NA	NA
TRpn_958	1579	-0.14019	0.897983	PREDICTED: Setaria italica uncharacterized LOC101760917 (LOC101760917), transcript variant X1, mRNA	NA	NA	NA	NA
TRpn_959	1205	-1.68547	0.223205	NA	NA	NA	NA	NA
TRpn_960	1713	-1.73449	0.000117169	PREDICTED: Zea mays aspartic proteinase PCS1 (LOC103651015), mRNA	AT2G39710	NA	GO:0006508	proteolysis
TRpn_962	4436	-5.48216	0.0072227	PREDICTED: Panicum hallii E3 ubiquitin-protein ligase MBR1-like (LOC112889438), transcript variant X2, mRNA	AT5G24870	NA	GO:0008270	zinc ion binding
TRpn_963	6037	-1.93713	0.124023	PREDICTED: Panicum hallii E3 ubiquitin-protein ligase MBR1-like (LOC112889438), transcript variant X1, mRNA	AT5G24870	NA	GO:0008270	zinc ion binding
TRpn_964	4866	-1.84813	0.518206	PREDICTED: Panicum hallii E3 ubiquitin-protein ligase MBR1-like (LOC112889438), transcript variant X2, mRNA	AT5G24870	NA	GO:0008270	zinc ion binding
TRpn_965	776	-6.03802	0.00381424	NA	NA	NA	NA	NA
TRpn_968	1760	-1.46182	0.632833	PREDICTED: Sorghum bicolor transmembrane protein 56-B (LOC8085391), mRNA	AT4G10360	NA	GO:0003674	molecular_function
TRpn_970	1423	-1.9485	0.419847	PREDICTED: Sorghum bicolor transmembrane protein 56-B (LOC8085391), mRNA	AT4G10360	NA	GO:0003674	molecular_function
TRpn_971	1510	0.239327	0.783219	PREDICTED: Sorghum bicolor transmembrane protein 56-B (LOC8085391), mRNA	AT4G10360	NA	GO:0003674	molecular_function
TRpn_975	574	-2.7963	0.455909	NA	NA	NA	NA	NA
TRpn_978	433	-1.24216	0.762934	PREDICTED: Panicum hallii probable inactive DNA (cytosine-5)-methyltransferase DRM1B (LOC112891972), transcript variant X4, misc_RNA	NA	NA	NA	NA
TRpn_979	2154	-1.29603	0.00387712	PREDICTED: Panicum hallii DNA (cytosine-5)-methyltransferase DRM2-like (LOC112874267), mRNA	AT5G14620	DNA (cytosine-5)-methyltransferase DRM2	GO:0008170	N-methyltransferase activity
TRpn_983	1501	-0.881506	0.640708	PREDICTED: Setaria italica uncharacterized LOC101761429 (LOC101761429), transcript variant X3, mRNA	AT1G05830	Histone-lysine N-methyltransferase ATX2	GO:0003677	DNA binding
TRpn_984	1167	0.193538	0.82037	PREDICTED: Setaria italica uncharacterized LOC101761429 (LOC101761429), transcript variant X3, mRNA	AT2G31650	Histone-lysine N-methyltransferase ATX1	GO:0009909	regulation of flower development
TRpn_986	455	-0.749363	0.710923	NA	NA	NA	NA	NA
TRpn_987	1987	-0.372729	0.639764	PREDICTED: Sorghum bicolor uncharacterized protein At5g41620 (LOC8059056), transcript variant X1, mRNA	AT5G41620	Uncharacterized protein At5g41620	GO:0003674	molecular_function
TRpn_989	1009	0.455853	0.926105	NA	NA	NA	NA	NA
TRpn_990	1279	-1.73834	0.238809	PREDICTED: Sorghum bicolor ribosome quality control complex subunit 2 (LOC8060702), transcript variant X2, mRNA	NA	NA	NA	NA
TRpn_992	699	-0.614565	0.869139	PREDICTED: Sorghum bicolor polyol transporter 5 (LOC8066633), mRNA	AT2G16120	Putative polyol transporter 1	GO:0005351	sugar:hydrogen symporter activity
TRpn_995	662	-3.04796	0.146035	Paspalum vaginatum clone StvSingle_HKZDOCN02EOU7F microsatellite sequence	NA	NA	NA	NA
TRpn_996	879	-1.34082	0.583438	NA	NA	NA	NA	NA
TRpn_998	761	3.23029	0.333869	PREDICTED: Panicum hallii scopoletin glucosyltransferase-like (LOC112895942), mRNA	AT2G15490	UDP-glycosyltransferase 73B4	GO:0008194	UDP-glycosyltransferase activity
TRpn_999	748	0.59324	0.703394	NA	NA	NA	NA	NA
TRpn_1001	1045	-4.5593	1.70366e-11	PREDICTED: Setaria italica probable calcium-binding protein CML7 (LOC101782054), mRNA	AT1G12310	Probable calcium-binding protein CML13	GO:0005509	calcium ion binding
TRpn_1002	1774	-1.33726	0.000145064	PREDICTED: Panicum hallii uncharacterized LOC112880252 (LOC112880252), mRNA	AT5G13610	NA	GO:0003674	molecular_function
TRpn_1003	1385	0.216856	0.940105	PREDICTED: Panicum hallii uncharacterized LOC112880252 (LOC112880252), mRNA	AT5G13610	NA	GO:0003674	molecular_function
TRpn_1004	1631	-1.75857	0.0691232	PREDICTED: Panicum hallii uncharacterized LOC112880252 (LOC112880252), mRNA	AT5G13610	NA	GO:0003674	molecular_function
TRpn_1005	676	-3.46511	0.0638463	PREDICTED: Panicum hallii pathogenesis-related protein PR-1-like (LOC112882215), mRNA	AT5G57625	NA	GO:0003674	molecular_function
TRpn_1006	883	0.499378	0.785742	PREDICTED: Panicum hallii uncharacterized protein At1g76660-like (LOC112883403), mRNA	NA	NA	NA	NA
TRpn_1008	884	-0.768183	0.539694	PREDICTED: Panicum hallii WD repeat-containing protein 48 (LOC112885792), transcript variant X2, mRNA	NA	NA	NA	NA
TRpn_1010	810	-3.34276	0.297593	NA	NA	NA	NA	NA
TRpn_1015	831	-2.76856	0.422997	NA	NA	NA	NA	NA
TRpn_1016	428	-4.67285	0.000525125	NA	NA	NA	NA	NA
TRpn_1017	864	-5.08844	0.0432375	NA	NA	NA	NA	NA
TRpn_1018	1523	0.488832	0.127119	PREDICTED: Setaria italica uncharacterized LOC101754108 (LOC101754108), mRNA	AT5G12310	NA	GO:0008270	zinc ion binding
TRpn_1019	4185	-2.2153	0.000196776	PREDICTED: Sorghum bicolor uncharacterized LOC8074743 (LOC8074743), mRNA	AT3G20720	NA	GO:0003674	molecular_function
TRpn_1020	465	-3.06268	0.134444	PREDICTED: Setaria italica uncharacterized LOC101775458 (LOC101775458), mRNA	NA	NA	NA	NA
TRpn_1021	2478	-4.17267	0.00701066	PREDICTED: Setaria italica pleckstrin homology domain-containing protein 1 (LOC101777409), mRNA	AT5G05710	NA	NA	NA
TRpn_1022	1823	0.146569	0.854184	PREDICTED: Sorghum bicolor formin-like protein 15 (LOC8054851), mRNA	AT3G25500	Formin-like protein 1	GO:0003779	actin binding
TRpn_1023	571	-6.7153	0.000898262	Phyllostachys edulis cDNA clone: bphyem212j16, full insert sequence	NA	NA	NA	NA
TRpn_1024	1364	0.0995779	0.935269	NA	NA	NA	NA	NA
TRpn_1025	1780	-0.195864	0.892649	PREDICTED: Zea mays Embryogenesis transmembrane protein-like (LOC103654335), mRNA	NA	NA	NA	NA
TRpn_1026	641	0.486983	0.661284	NA	NA	NA	NA	NA
TRpn_1027	674	-2.41595	0.287066	PREDICTED: Panicum hallii lysine--tRNA ligase, chloroplastic/mitochondrial (LOC112890921), transcript variant X9, mRNA	NA	NA	NA	NA
TRpn_1028	657	-0.0642639	0.984002	NA	NA	NA	NA	NA
TRpn_1029	838	-0.446345	0.682253	PREDICTED: Sorghum bicolor probable phytol kinase, chloroplastic (LOC8070303), mRNA	AT5G04490	Phytol kinase 1, chloroplastic	GO:0004605	phosphatidate cytidylyltransferase activity
TRpn_1030	1652	-2.35338	0.358891	PREDICTED: Sorghum bicolor spermatogenesis-associated protein 20 (LOC8081308), transcript variant X1, mRNA	AT4G03200	NA	NA	NA
TRpn_1031	3128	-1.67417	0.0216819	PREDICTED: Sorghum bicolor protein STRUBBELIG-RECEPTOR FAMILY 8 (LOC8082892), transcript variant X2, mRNA	AT4G22130	Protein STRUBBELIG-RECEPTOR FAMILY 8	GO:0004672	protein kinase activity
TRpn_1032	3049	-0.213677	0.796503	PREDICTED: Sorghum bicolor protein STRUBBELIG-RECEPTOR FAMILY 8 (LOC8082892), transcript variant X1, mRNA	AT4G22130	Protein STRUBBELIG-RECEPTOR FAMILY 8	GO:0004672	protein kinase activity
TRpn_1033	416	0.136536	0.970736	NA	NA	NA	NA	NA
TRpn_1034	401	-5.79037	0.00252757	NA	NA	NA	NA	NA
TRpn_1035	1647	0.0429791	0.993498	Panicum virgatum clone PV_ABa020-K05, complete sequence	AT3G53690	NA	GO:0046872	metal ion binding
TRpn_1036	1586	-0.652926	0.885822	PREDICTED: Panicum hallii probable E3 ubiquitin-protein ligase RNF144A-A (LOC112882067), transcript variant X1, mRNA	AT3G53690	NA	GO:0046872	metal ion binding
TRpn_1037	1570	2.20887	0.274919	PREDICTED: Panicum hallii probable E3 ubiquitin-protein ligase RNF144A-A (LOC112882067), transcript variant X1, mRNA	AT3G53690	NA	GO:0046872	metal ion binding
TRpn_1043	411	0.464822	0.845912	NA	NA	NA	NA	NA
TRpn_1044	567	0.329981	0.949384	NA	NA	NA	NA	NA
TRpn_1045	619	-4.5955	0.0826964	NA	NA	NA	NA	NA
TRpn_1046	994	-0.503252	0.561937	PREDICTED: Panicum hallii transcription factor bHLH94-like (LOC112903311), mRNA	AT1G72210	Transcription factor bHLH96	GO:0003677	DNA binding
TRpn_1048	1766	0.202613	0.811694	PREDICTED: Panicum hallii protein CDI-like (LOC112875403), mRNA	AT1G64980	Protein CDI	GO:0005829	cytosol
TRpn_1049	501	-1.06403	0.732979	NA	NA	NA	NA	NA
TRpn_1050	1325	-2.86154	0.000337428	PREDICTED: Panicum hallii mitotic spindle checkpoint protein BUBR1 (LOC112873938), mRNA	AT2G33560	Mitotic spindle checkpoint protein BUBR1	GO:0005815	microtubule organizing center
TRpn_1051	1209	-0.359007	0.519109	PREDICTED: Panicum hallii uncharacterized LOC112884158 (LOC112884158), mRNA	AT4G31130	NA	GO:0003674	molecular_function
TRpn_1053	518	-6.04073	0.00130312	NA	NA	NA	NA	NA
TRpn_1055	829	-5.7536	0.00709779	PREDICTED: Panicum hallii L-type lectin-domain containing receptor kinase IX.1-like (LOC112886695), mRNA	AT5G10530	L-type lectin-domain containing receptor kinase IX.1	GO:0005524	ATP binding
TRpn_1056	680	-1.92069	0.617027	NA	NA	NA	NA	NA
TRpn_1057	671	1.95734	0.445602	PREDICTED: Sorghum bicolor multiple organellar RNA editing factor 8, chloroplastic/mitochondrial (LOC8082028), mRNA	NA	NA	NA	NA
TRpn_1059	1826	-0.708754	0.774593	PREDICTED: Sorghum bicolor nudix hydrolase 9 (LOC8068706), transcript variant X2, mRNA	AT3G46200	Nudix hydrolase 9	GO:0016787	hydrolase activity
TRpn_1060	1540	-1.97561	0.0818587	PREDICTED: Sorghum bicolor nudix hydrolase 9 (LOC8068706), transcript variant X2, mRNA	AT3G46200	Nudix hydrolase 9	GO:0016787	hydrolase activity
TRpn_1061	1964	-6.77457	0.000189519	PREDICTED: Sorghum bicolor nudix hydrolase 9 (LOC8068706), transcript variant X2, mRNA	AT3G46200	Nudix hydrolase 9	GO:0016787	hydrolase activity
TRpn_1062	495	-4.29146	0.00723819	Zea mays clone 221697 mRNA sequence	NA	NA	NA	NA
TRpn_1063	509	-1.13724	0.562972	PREDICTED: Panicum hallii AT-rich interactive domain-containing protein 5-like (LOC112879035), transcript variant X2, mRNA	NA	NA	NA	NA
TRpn_1064	403	0.822659	0.86098	NA	NA	NA	NA	NA
TRpn_1065	575	2.01128	0.00221215	Saccharum hybrid cultivar SP80-3280 isolate Shy3280Sca059 genomic sequence	NA	NA	NA	NA
TRpn_1067	1316	-0.0972396	0.972601	PREDICTED: Panicum hallii probable pectinesterase 8 (LOC112897242), mRNA	AT1G05310	Probable pectinesterase 8	GO:0005576	extracellular region
TRpn_1068	1475	-0.48315	0.919615	PREDICTED: Panicum hallii probable pectinesterase 8 (LOC112897242), mRNA	AT1G05310	Probable pectinesterase 8	GO:0005576	extracellular region
TRpn_1071	914	-5.22478	0.0124521	NA	NA	NA	NA	NA
TRpn_1073	1712	-1.64223	0.268012	PREDICTED: Panicum hallii putative pentatricopeptide repeat-containing protein At1g03510 (LOC112873683), transcript variant X4, mRNA	AT1G03510	Putative pentatricopeptide repeat-containing protein At1g03510	NA	NA
TRpn_1074	1177	-0.849439	0.671922	PREDICTED: Setaria italica DNA damage-binding protein cmr1 (LOC101784364), mRNA	AT1G80710	NA	GO:0000166	nucleotide binding
TRpn_1075	1479	0.417389	0.248062	PREDICTED: Panicum hallii ribosomal RNA small subunit methyltransferase-like (LOC112883531), mRNA	AT2G47420	Ribosomal RNA small subunit methyltransferase	GO:0000154	rRNA modification
TRpn_1076	3039	-1.37186	0.000168527	Zea mays uncharacterized LOC100502333 (LOC100502333), mRNA	AT3G06810	Probable acyl-CoA dehydrogenase IBR3	GO:0005777	peroxisome
TRpn_1078	648	-2.22194	0.0128435	PREDICTED: Panicum hallii uncharacterized LOC112880883 (LOC112880883), mRNA	AT2G27770	NA	NA	NA
TRpn_1079	1251	-2.21216	0.198475	NA	NA	NA	NA	NA
TRpn_1080	812	-1.56016	0.0741472	Oryza sativa Indica Group cultivar Shuhui498 chromosome 8 sequence	NA	NA	NA	NA
TRpn_1081	600	-6.02723	0.00391997	Zea mays clone 20356 mRNA sequence	NA	NA	NA	NA
TRpn_1082	639	-3.52584	0.266882	Oryza sativa Indica Group cultivar Shuhui498 chromosome 12 sequence	NA	NA	NA	NA
TRpn_1083	950	-0.754151	0.416764	PREDICTED: Sorghum bicolor chaperone protein dnaJ 10 (LOC8068880), mRNA	AT1G77020	NA	GO:0006457	protein folding
TRpn_1084	1914	-4.33632	5.97829e-05	PREDICTED: Sorghum bicolor chaperone protein dnaJ 10 (LOC8068880), mRNA	AT1G77020	NA	GO:0006457	protein folding
TRpn_1085	1245	-2.18633	8.74931e-10	PREDICTED: Sorghum bicolor mediator of RNA polymerase II transcription subunit 31 (LOC8056933), transcript variant X2, mRNA	AT5G19910	Mediator of RNA polymerase II transcription subunit 31	GO:0016592	mediator complex
TRpn_1086	1388	-0.531891	0.734196	NA	NA	NA	NA	NA
TRpn_1087	456	-2.05452	0.192596	NA	NA	NA	NA	NA
TRpn_1088	2209	-0.206396	0.837751	PREDICTED: Sorghum bicolor pentatricopeptide repeat-containing protein At3g53170 (LOC8059483), transcript variant X1, mRNA	AT3G53170	Pentatricopeptide repeat-containing protein At3g53170	GO:0003674	molecular_function
TRpn_1089	2389	0.688818	0.110485	PREDICTED: Setaria italica external alternative NAD(P)H-ubiquinone oxidoreductase B1, mitochondrial (LOC101753666), mRNA	AT4G28220	External alternative NAD(P)H-ubiquinone oxidoreductase B1, mitochondrial	GO:0003954	NADH dehydrogenase activity
TRpn_1090	406	-2.44424	0.00262702	NA	NA	NA	NA	NA
TRpn_1091	928	-2.16373	0.453425	NA	NA	NA	NA	NA
TRpn_1092	731	-1.39447	0.64273	NA	NA	NA	NA	NA
TRpn_1093	802	-1.06613	0.64206	NA	NA	NA	NA	NA
TRpn_1097	953	-4.885	0.0066921	NA	NA	NA	NA	NA
TRpn_1098	642	0.634593	0.791849	NA	NA	NA	NA	NA
TRpn_1099	1438	0.57002	0.0769439	PREDICTED: Setaria italica ER membrane protein complex subunit 2-A (LOC101757411), mRNA	AT3G04830	NA	GO:0005783	endoplasmic reticulum
TRpn_1100	432	-0.405477	0.672935	PREDICTED: Panicum hallii AAA-ATPase ASD, mitochondrial-like (LOC112876093), mRNA	AT3G28540	AAA-ATPase At3g28540	GO:0005524	ATP binding
TRpn_1101	705	-3.518	0.11239	NA	NA	NA	NA	NA
TRpn_1102	746	-1.08972	0.660875	NA	NA	NA	NA	NA
TRpn_1103	625	-0.604664	0.895366	NA	NA	NA	NA	NA
TRpn_1104	1196	-4.02333	3.87498e-14	NA	NA	NA	NA	NA
TRpn_1105	1223	-1.11201	0.551293	NA	NA	NA	NA	NA
TRpn_1108	938	-3.91258	0.0671728	PREDICTED: Setaria italica probable ribosome-binding factor A, chloroplastic (LOC101775521), transcript variant X1, mRNA	NA	NA	NA	NA
TRpn_1109	500	-0.594135	0.814492	NA	NA	NA	NA	NA
TRpn_1110	813	-5.99527	0.00133299	NA	NA	NA	NA	NA
TRpn_1111	437	-2.15724	0.573923	PREDICTED: Panicum hallii uncharacterized LOC112873194 (LOC112873194), mRNA	NA	NA	NA	NA
TRpn_1112	498	0.00428316	0.999239	NA	NA	NA	NA	NA
TRpn_1114	580	-3.70323	0.0726974	NA	NA	NA	NA	NA
TRpn_1116	446	-1.45805	0.62034	NA	NA	NA	NA	NA
TRpn_1117	671	3.72673	0.276543	NA	NA	NA	NA	NA
TRpn_1120	769	-2.34927	0.564047	NA	NA	NA	NA	NA
TRpn_1121	476	-0.302873	0.931436	NA	NA	NA	NA	NA
TRpn_1122	919	-1.16587	0.568249	PREDICTED: Setaria italica probable receptor-like serine/threonine-protein kinase At4g34500 (LOC101771747), mRNA	AT4G34500	Probable receptor-like serine/threonine-protein kinase At4g34500	GO:0005524	ATP binding
TRpn_1124	1050	-0.990532	0.543121	NA	NA	NA	NA	NA
TRpn_1126	546	0.359621	0.74513	NA	NA	NA	NA	NA
TRpn_1127	932	-0.857838	0.00473824	PREDICTED: Panicum hallii stress response protein nst1 (LOC112886062), mRNA	NA	NA	NA	NA
TRpn_1128	656	-1.61402	0.409444	NA	NA	NA	NA	NA
TRpn_1129	921	2.57731	0.339073	NA	NA	NA	NA	NA
TRpn_1130	534	0.0708099	0.95702	NA	NA	NA	NA	NA
TRpn_1131	460	-1.81451	0.482359	Oryza sativa Indica Group cultivar Shuhui498 chromosome 4 sequence	NA	NA	NA	NA
TRpn_1132	943	-0.404805	0.834515	NA	NA	NA	NA	NA
TRpn_1133	437	-2.26531	0.0282535	PREDICTED: Zea mays uncharacterized LOC103634780 (LOC103634780), transcript variant X2, mRNA	NA	NA	NA	NA
TRpn_1134	1214	-0.940682	0.059262	PREDICTED: Panicum hallii protein indeterminate-domain 5, chloroplastic-like (LOC112899720), transcript variant X5, mRNA	NA	NA	NA	NA
TRpn_1135	475	0.0802872	0.987732	NA	NA	NA	NA	NA
TRpn_1136	449	1.4775	0.721317	NA	NA	NA	NA	NA
TRpn_1139	652	-3.20828	0.131883	NA	NA	NA	NA	NA
TRpn_1141	622	-3.2237	0.0982743	NA	NA	NA	NA	NA
TRpn_1142	464	-7.53525	9.98593e-05	NA	NA	NA	NA	NA
TRpn_1143	429	-1.11463	0.707979	NA	NA	NA	NA	NA
TRpn_1144	441	-0.813335	0.858217	NA	NA	NA	NA	NA
TRpn_1145	589	-1.50569	0.314567	NA	NA	NA	NA	NA
TRpn_1146	547	-4.40897	0.0969072	NA	NA	NA	NA	NA
TRpn_1151	732	-1.84974	0.505614	NA	AT5G48930	Shikimate O-hydroxycinnamoyltransferase	GO:0016740	transferase activity
TRpn_1153	1526	0.270969	0.896988	PREDICTED: Setaria italica glutamate synthase 2 [NADH], chloroplastic (LOC101770266), mRNA	AT5G53460	Glutamate synthase 1 [NADH], chloroplastic	GO:0005506	iron ion binding
TRpn_1156	566	-0.886376	0.845979	NA	AT2G34930	NA	GO:0006952	defense response
TRpn_1161	508	-0.191676	0.896052	NA	NA	NA	NA	NA
TRpn_1162	417	-3.06571	0.334754	NA	NA	NA	NA	NA
TRpn_1165	748	0.569955	0.865616	NA	NA	NA	NA	NA
TRpn_1166	460	-2.16396	0.325756	PREDICTED: Setaria italica uncharacterized LOC101779449 (LOC101779449), transcript variant X2, misc_RNA	NA	NA	NA	NA
TRpn_1167	954	0.163929	0.870079	NA	NA	NA	NA	NA
TRpn_1168	525	0.376208	0.883391	PREDICTED: Aegilops tauschii subsp. tauschii E3 ubiquitin-protein ligase ATL6-like (LOC109739420), mRNA	NA	NA	NA	NA
TRpn_1169	881	-0.537281	0.825869	NA	NA	NA	NA	NA
TRpn_1174	727	-2.28123	0.0929699	PREDICTED: Setaria italica peptidyl-prolyl cis-trans isomerase CYP26-2, chloroplastic (LOC101756776), mRNA	AT1G74070	Peptidyl-prolyl cis-trans isomerase CYP26-2, chloroplastic	GO:0003755	peptidyl-prolyl cis-trans isomerase activity
TRpn_1177	770	-0.472926	0.923243	PREDICTED: Setaria italica protein phosphatase inhibitor 2 (LOC101753975), transcript variant X4, mRNA	NA	NA	NA	NA
TRpn_1178	447	-1.1533	0.78532	NA	NA	NA	NA	NA
TRpn_1180	1485	-0.806393	0.203197	PREDICTED: Setaria italica MAP7 domain-containing protein 1 (LOC101765945), mRNA	NA	NA	NA	NA
TRpn_1181	759	-1.33081	0.438828	PREDICTED: Panicum hallii probable glutathione S-transferase (LOC112892223), mRNA	AT2G29420	Glutathione S-transferase U7	GO:0004364	glutathione transferase activity
TRpn_1182	1445	-0.431916	0.568891	PREDICTED: Sorghum bicolor glutathione S-transferase U17 (LOC8076688), mRNA	AT1G10370	Glutathione S-transferase U17	GO:0004364	glutathione transferase activity
TRpn_1183	695	1.53352	0.39787	NA	NA	NA	NA	NA
TRpn_1184	532	-1.7384	0.395998	NA	NA	NA	NA	NA
TRpn_1185	406	0.296494	0.907871	NA	NA	NA	NA	NA
TRpn_1186	669	-0.560408	0.745306	NA	NA	NA	NA	NA
TRpn_1187	1062	-2.15933	0.0354476	PREDICTED: Sorghum bicolor NADPH-dependent aldo-keto reductase, chloroplastic (LOC8060093), mRNA	AT2G37770	Aldo-keto reductase family 4 member C9	GO:0004033	aldo-keto reductase (NADP) activity
TRpn_1193	608	-0.789573	0.68818	NA	NA	NA	NA	NA
TRpn_1194	642	-1.54881	0.721448	PREDICTED: Panicum hallii protein YABBY 6-like (LOC112883866), transcript variant X2, mRNA	NA	NA	NA	NA
TRpn_1196	999	-0.415186	0.830222	NA	NA	NA	NA	NA
TRpn_1197	411	-0.0550684	0.982862	NA	NA	NA	NA	NA
TRpn_1198	412	-1.3695	0.653008	NA	NA	NA	NA	NA
TRpn_1199	928	-1.6873	0.317771	Paspalum vaginatum clone StvSingle_HKZDOCN04JCW64 microsatellite sequence	NA	NA	NA	NA
TRpn_1200	480	-1.58816	0.482477	PREDICTED: Zea mays protein DETOXIFICATION 49 (LOC103627543), mRNA	NA	NA	NA	NA
TRpn_1201	1050	-6.84946	2.03118e-05	NA	NA	NA	NA	NA
TRpn_1203	501	2.13243	0.407035	NA	NA	NA	NA	NA
TRpn_1204	713	-0.737083	0.607468	PREDICTED: Setaria italica NEP1-interacting protein-like 1 (LOC101757774), mRNA	AT4G35840	NEP1-interacting protein 1	NA	NA
TRpn_1206	1986	0.232326	0.853758	NA	AT3G50150	NA	GO:0008150	biological_process
TRpn_1210	1214	-0.311472	0.533671	PREDICTED: Panicum hallii uncharacterized LOC112894821 (LOC112894821), mRNA	NA	NA	NA	NA
TRpn_1211	844	-1.31318	0.55298	PREDICTED: Panicum hallii uncharacterized LOC112894821 (LOC112894821), mRNA	NA	NA	NA	NA
TRpn_1212	1721	-1.43724	0.296553	NA	NA	NA	NA	NA
TRpn_1216	2163	-0.339672	0.88073	PREDICTED: Panicum hallii amino-acid permease BAT1 homolog (LOC112901225), mRNA	AT2G01170	Amino-acid permease BAT1	GO:0006865	amino acid transport
TRpn_1220	1690	-0.256881	0.826111	PREDICTED: Sorghum bicolor putative pentatricopeptide repeat-containing protein At1g16830 (LOC8055127), mRNA	AT1G62590	Pentatricopeptide repeat-containing protein At1g62590	GO:0004016	adenylate cyclase activity
TRpn_1221	631	-1.22688	0.56115	NA	NA	NA	NA	NA
TRpn_1222	927	-3.58633	5.56018e-14	PREDICTED: Sorghum bicolor 50S ribosomal protein L17, chloroplastic (LOC8057389), mRNA	AT3G54210	50S ribosomal protein L17, chloroplastic	GO:0005840	ribosome
TRpn_1223	604	-0.918748	0.385266	NA	NA	NA	NA	NA
TRpn_1226	696	-1.77029	0.144066	NA	NA	NA	NA	NA
TRpn_1228	560	-0.428477	0.857385	PREDICTED: Aegilops tauschii subsp. tauschii AAA-ATPase At3g50940-like (LOC109742675), mRNA	AT3G50940	AAA-ATPase At3g50940	GO:0005524	ATP binding
TRpn_1231	714	-2.13379	0.158362	NA	NA	NA	NA	NA
TRpn_1232	1484	0.0992179	0.829149	PREDICTED: Setaria italica omega-amidase, chloroplastic (LOC101756761), mRNA	AT5G12040	Omega-amidase, chloroplastic	GO:0006807	nitrogen compound metabolic process
TRpn_1233	446	-0.523226	0.632961	PREDICTED: Panicum hallii F-box protein PP2-A13-like (LOC112900000), mRNA	NA	NA	NA	NA
TRpn_1235	828	-1.0475	0.026412	PREDICTED: Setaria italica CASP-like protein 4B4 (LOC101775643), mRNA	AT2G38480	CASP-like protein 4B1	GO:0016021	integral to membrane
TRpn_1236	1585	-0.382514	0.172541	PREDICTED: Sorghum bicolor ubiquitin fusion degradation protein 1 homolog (LOC8077631), transcript variant X3, mRNA	AT2G21270	NA	GO:0003674	molecular_function
TRpn_1237	777	0.386251	0.832473	PREDICTED: Sorghum bicolor uncharacterized LOC8073818 (LOC8073818), mRNA	NA	NA	NA	NA
TRpn_1238	1309	-2.21148	0.000590275	PREDICTED: Sorghum bicolor tuliposide A-converting enzyme 2, chloroplastic (LOC8072608), mRNA	NA	NA	NA	NA
TRpn_1240	485	0.170433	0.964308	PREDICTED: Panicum hallii uncharacterized LOC112897152 (LOC112897152), mRNA	NA	NA	NA	NA
TRpn_1242	2570	-0.646926	0.39477	PREDICTED: Sorghum bicolor auxin response factor 3-like (LOC110433899), transcript variant X3, mRNA	AT2G33860	Auxin response factor 3	GO:0003677	DNA binding
TRpn_1243	520	0.104228	0.971453	Zea mays auxin response factor 11 (ARF11) gene, complete cds	NA	NA	NA	NA
TRpn_1244	1115	-4.92827	0.0442835	PREDICTED: Sorghum bicolor pentatricopeptide repeat-containing protein At3g47530 (LOC8075670), transcript variant X5, mRNA	AT3G47530	Pentatricopeptide repeat-containing protein At3g47530	GO:0008270	zinc ion binding
TRpn_1245	2028	-1.09091	0.693877	Zea mays ZmDL1 gene for DL related protein, complete cds	NA	NA	NA	NA
TRpn_1246	1576	-0.402529	0.803436	PREDICTED: Sorghum bicolor uncharacterized LOC8080116 (LOC8080116), transcript variant X3, mRNA	AT5G57700	NA	GO:0005575	cellular_component
TRpn_1247	1156	-1.74789	0.269875	NA	NA	NA	NA	NA
TRpn_1248	671	-1.70747	0.662164	NA	NA	NA	NA	NA
TRpn_1249	494	-2.69902	0.212781	NA	NA	NA	NA	NA
TRpn_1250	458	0.325427	0.897983	Hordeum vulgare subsp. vulgare cDNA clone: FLbaf139e19, mRNA sequence	NA	NA	NA	NA
TRpn_1251	513	-1.81755	0.524855	NA	NA	NA	NA	NA
TRpn_1252	962	-5.58627	0.0004247	NA	NA	NA	NA	NA
TRpn_1253	3471	0.589211	0.102895	PREDICTED: Panicum hallii beta-galactosidase 5 (LOC112876008), mRNA	AT4G36360	Beta-galactosidase 3	GO:0004565	beta-galactosidase activity
TRpn_1254	1738	1.61844	8.77253e-05	PREDICTED: Setaria italica uncharacterized LOC105913882 (LOC105913882), mRNA	AT1G01225	NA	NA	NA
TRpn_1255	885	-0.0211028	0.993566	NA	NA	NA	NA	NA
TRpn_1256	843	-0.806915	0.428901	Oryza sativa Indica Group cultivar Shuhui498 chromosome 4 sequence	NA	NA	NA	NA
TRpn_1257	2042	-1.59291	0.188993	NA	NA	NA	NA	NA
TRpn_1258	738	-0.472796	0.661399	PREDICTED: Sorghum bicolor basic leucine zipper 19 (LOC8078318), mRNA	AT3G58120	Basic leucine zipper 61	GO:0003700	sequence-specific DNA binding transcription factor activity
TRpn_1259	1664	0.303264	0.84884	PREDICTED: Sorghum bicolor salicylate carboxymethyltransferase (LOC8066582), mRNA	AT1G19640	Jasmonate O-methyltransferase	GO:0005634	nucleus
TRpn_1260	1428	1.76277	0.00575778	PREDICTED: Sorghum bicolor probable glutathione S-transferase GSTU6 (LOC8062880), mRNA	AT1G10370	Glutathione S-transferase U17	GO:0004364	glutathione transferase activity
TRpn_1263	2168	-2.67291	0.0157577	Zea mays zinc finger protein (LOC100272823), mRNA	NA	NA	NA	NA
TRpn_1266	875	-2.98297	0.168479	NA	NA	NA	NA	NA
TRpn_1268	3184	0.291899	0.481636	PREDICTED: Setaria italica uncharacterized protein At1g51745 (LOC101759778), mRNA	AT3G03140	NA	GO:0005515	protein binding
TRpn_1269	1288	0.832853	0.431164	PREDICTED: Setaria italica katanin p60 ATPase-containing subunit A1 (LOC101753535), mRNA	AT1G80350	Katanin p60 ATPase-containing subunit A1	GO:0005524	ATP binding
TRpn_1271	995	1.29402	0.11249	PREDICTED: Setaria italica katanin p60 ATPase-containing subunit A1 (LOC101753535), mRNA	AT1G80350	Katanin p60 ATPase-containing subunit A1	GO:0005524	ATP binding
TRpn_1272	897	-0.596995	0.520735	PREDICTED: Brachypodium distachyon glutamate receptor 3.4 (LOC100836921), mRNA	NA	NA	NA	NA
TRpn_1273	408	-2.04475	0.140083	PREDICTED: Panicum hallii probable transcription factor RL9 (LOC112883581), mRNA	NA	NA	NA	NA
TRpn_1274	830	-3.65349	0.0869431	Zea mays clone 208357 mRNA sequence	NA	NA	NA	NA
TRpn_1275	856	1.39424	0.234829	Zea mays clone 208357 mRNA sequence	NA	NA	NA	NA
TRpn_1276	697	-0.706372	0.676891	NA	NA	NA	NA	NA
TRpn_1277	1247	-3.35425	0.00184501	PREDICTED: Setaria italica ethylene-responsive transcription factor RAP2-3 (LOC101773791), transcript variant X3, mRNA	NA	NA	NA	NA
TRpn_1278	543	-1.84756	0.293481	PREDICTED: Panicum hallii protein SAWADEE HOMEODOMAIN HOMOLOG 2-like (LOC112882123), mRNA	AT3G18380	Protein SAWADEE HOMEODOMAIN HOMOLOG 2	GO:0005634	nucleus
TRpn_1280	795	-12.7371	2.1913e-48	Paspalum vaginatum metallothionein2a (MT2a) mRNA, complete cds	NA	NA	NA	NA
TRpn_1283	1499	-1.50646	0.122137	PREDICTED: Sorghum bicolor NAC domain-containing protein 48 (LOC8076977), mRNA	NA	NA	NA	NA
TRpn_1284	1182	-5.70892	0.0029771	NA	NA	NA	NA	NA
TRpn_1285	711	-4.90262	0.0291388	NA	NA	NA	NA	NA
TRpn_1286	829	-0.798741	0.811745	PREDICTED: Sorghum bicolor uncharacterized LOC8066117 (LOC8066117), mRNA	NA	NA	NA	NA
TRpn_1287	630	0.900414	0.68198	PREDICTED: Setaria italica transcription factor JAMYB (LOC101771445), mRNA	AT5G49620	NA	GO:0003677	DNA binding
TRpn_1288	2137	-4.60243	0.00154314	PREDICTED: Panicum hallii pentatricopeptide repeat-containing protein At5g27460 (LOC112888703), mRNA	AT5G27460	Pentatricopeptide repeat-containing protein At5g27460	GO:0003674	molecular_function
TRpn_1289	1029	-0.558797	0.706146	NA	NA	NA	NA	NA
TRpn_1291	1539	-1.12395	0.156208	PREDICTED: Panicum hallii G-type lectin S-receptor-like serine/threonine-protein kinase SD2-5 (LOC112893341), transcript variant X5, mRNA	AT4G32300	G-type lectin S-receptor-like serine/threonine-protein kinase SD2-5	GO:0005524	ATP binding
TRpn_1292	537	-2.29351	0.180387	PREDICTED: Setaria italica rhodanese-like/PpiC domain-containing protein 12, chloroplastic (LOC101768623), mRNA	NA	NA	NA	NA
TRpn_1293	1328	-0.708015	0.191839	PREDICTED: Panicum hallii rhodanese-like/PpiC domain-containing protein 12, chloroplastic (LOC112881529), mRNA	AT5G19370	Rhodanese-like/PpiC domain-containing protein 12, chloroplastic	GO:0003755	peptidyl-prolyl cis-trans isomerase activity
TRpn_1294	406	-2.19614	0.362707	NA	NA	NA	NA	NA
TRpn_1295	623	-4.44285	0.00115382	NA	NA	NA	NA	NA
TRpn_1296	500	-2.83151	0.149399	NA	NA	NA	NA	NA
TRpn_1297	607	-3.67571	0.023918	Zea mays uncharacterized LOC100276710 (LOC100276710), mRNA	NA	NA	NA	NA
TRpn_1298	506	-3.13892	0.0367257	Zea mays uncharacterized LOC100276710 (LOC100276710), mRNA	NA	NA	NA	NA
TRpn_1299	690	-1.29774	0.525581	PREDICTED: Panicum hallii uncharacterized LOC112896630 (LOC112896630), transcript variant X2, misc_RNA	NA	NA	NA	NA
TRpn_1301	1193	-4.01015	0.0991491	PREDICTED: Panicum hallii U3 small nucleolar RNA-associated protein 25 (LOC112879454), transcript variant X4, mRNA	NA	NA	NA	NA
TRpn_1302	1238	-0.482247	0.694814	PREDICTED: Setaria italica uncharacterized LOC101764577 (LOC101764577), mRNA	NA	NA	NA	NA
TRpn_1303	1870	-2.44384	2.22529e-07	PREDICTED: Setaria italica probable protein phosphatase 2C 45 (LOC101774627), mRNA	AT4G31750	Probable protein phosphatase 2C 59	GO:0004722	protein serine/threonine phosphatase activity
TRpn_1304	3739	0.874517	0.042348	PREDICTED: Sorghum bicolor acyl-coenzyme A thioesterase 9, mitochondrial (LOC8059010), mRNA	AT5G48370	NA	GO:0016788	hydrolase activity, acting on ester bonds
TRpn_1305	726	-0.262231	0.95726	NA	NA	NA	NA	NA
TRpn_1306	1247	-2.5316	0.0682331	NA	NA	NA	NA	NA
TRpn_1307	766	1.33762	0.0784356	NA	NA	NA	NA	NA
TRpn_1308	933	-1.15887	0.0120099	NA	AT4G13220	NA	GO:0003674	molecular_function
TRpn_1309	1142	0.328189	0.758566	NA	NA	NA	NA	NA
TRpn_1310	1177	0.573482	0.831999	PREDICTED: Sorghum bicolor uncharacterized LOC8057414 (LOC8057414), mRNA	AT2G17120	LysM domain-containing GPI-anchored protein 2	GO:0016998	cell wall macromolecule catabolic process
TRpn_1311	1609	-3.3507	0.00581699	PREDICTED: Sorghum bicolor uncharacterized LOC8057414 (LOC8057414), mRNA	AT2G17120	LysM domain-containing GPI-anchored protein 2	GO:0016998	cell wall macromolecule catabolic process
TRpn_1312	4161	4.06803	0.216077	PREDICTED: Sorghum bicolor non-lysosomal glucosylceramidase (LOC8057162), transcript variant X6, mRNA	AT5G49900	NA	GO:0004348	glucosylceramidase activity
TRpn_1313	3266	-1.03463	0.00440528	PREDICTED: Sorghum bicolor non-lysosomal glucosylceramidase (LOC8057162), transcript variant X1, mRNA	AT5G49900	NA	GO:0004348	glucosylceramidase activity
TRpn_1314	4434	-7.00809	0.00246637	PREDICTED: Sorghum bicolor non-lysosomal glucosylceramidase (LOC8057162), transcript variant X6, mRNA	AT5G49900	NA	GO:0004348	glucosylceramidase activity
TRpn_1315	624	-0.915966	0.44311	PREDICTED: Setaria italica WRKY transcription factor WRKY24 (LOC101782717), mRNA	NA	NA	NA	NA
TRpn_1317	1243	-0.819598	0.183241	PREDICTED: Panicum hallii protein WHAT'S THIS FACTOR 1-like (LOC112875538), mRNA	AT1G71850	NA	GO:0005739	mitochondrion
TRpn_1318	480	-1.92886	0.0333741	NA	NA	NA	NA	NA
TRpn_1319	609	-3.09037	0.013054	NA	NA	NA	NA	NA
TRpn_1320	536	-11.3654	5.1605e-14	PREDICTED: Sorghum bicolor myb-related protein Zm38 (LOC8081124), mRNA	NA	NA	NA	NA
TRpn_1321	1120	-2.59478	0.203793	PREDICTED: Setaria italica uncharacterized LOC101785381 (LOC101785381), mRNA	AT1G51080	NA	GO:0003674	molecular_function
TRpn_1322	443	-2.45926	0.3078	PREDICTED: Panicum hallii uncharacterized LOC112889635 (LOC112889635), transcript variant X2, mRNA	NA	NA	NA	NA
TRpn_1323	831	-2.2644	0.126089	NA	NA	NA	NA	NA
TRpn_1324	5705	-0.0803592	0.884753	PREDICTED: Sorghum bicolor ABC transporter C family member 2 (LOC8066798), transcript variant X1, mRNA	AT2G34660	ABC transporter C family member 2	GO:0005516	calmodulin binding
TRpn_1325	440	-1.29316	0.241723	NA	NA	NA	NA	NA
TRpn_1326	1254	-5.14669	0.00520441	Zea mays glucan endo-1,3-beta-glucosidase homolog 1 (geb1), mRNA	AT3G57240	Probable glucan endo-1,3-beta-glucosidase BG3	GO:0004553	hydrolase activity, hydrolyzing O-glycosyl compounds
TRpn_1329	422	-0.433084	0.900555	NA	NA	NA	NA	NA
TRpn_1330	945	-2.64919	0.13031	NA	NA	NA	NA	NA
TRpn_1331	767	1.01849	0.603502	NA	NA	NA	NA	NA
TRpn_1332	993	-2.81034	0.314538	NA	NA	NA	NA	NA
TRpn_1333	2964	0.1354	0.964849	PREDICTED: Sorghum bicolor chloride channel protein CLC-c (LOC8061005), mRNA	AT5G49890	Chloride channel protein CLC-c	GO:0005247	voltage-gated chloride channel activity
TRpn_1334	432	0.573411	0.565732	Panicum virgatum clone PV_ABa103-K05, complete sequence	NA	NA	NA	NA
TRpn_1335	1369	0.610407	0.866843	PREDICTED: Panicum hallii uncharacterized LOC112891506 (LOC112891506), mRNA	AT3G56290	NA	GO:0003674	molecular_function
TRpn_1337	508	-0.99683	0.745029	NA	NA	NA	NA	NA
TRpn_1338	669	-6.05083	2.51769e-10	PREDICTED: Setaria italica pectinesterase inhibitor 8 (LOC101762821), mRNA	NA	NA	NA	NA
TRpn_1339	530	-2.66259	0.441995	NA	NA	NA	NA	NA
TRpn_1341	1126	-4.44867	0.0955824	NA	NA	NA	NA	NA
TRpn_1342	2244	-7.09934	2.80751e-06	NA	NA	NA	NA	NA
TRpn_1344	617	-2.51141	0.277818	Zea mays clone 1446668 hypothetical protein mRNA, complete cds	NA	NA	NA	NA
TRpn_1346	580	-1.60173	0.386081	PREDICTED: Sorghum bicolor DNA repair protein RAD5B (LOC8056092), mRNA	NA	NA	NA	NA
TRpn_1348	805	-9.49194	1.01955e-10	PREDICTED: Panicum hallii protein argonaute 2-like (LOC112881292), mRNA	NA	NA	NA	NA
TRpn_1350	1299	-1.65927	0.674396	PREDICTED: Panicum hallii uncharacterized protein C23H3.12c (LOC112888971), mRNA	AT1G53760	NA	GO:0003674	molecular_function
TRpn_1353	1699	-1.40386	0.736178	Zea mays full-length cDNA clone ZM_BFb0123K04 mRNA, complete cds	AT1G53760	NA	GO:0003674	molecular_function
TRpn_1357	1325	0.934449	0.156254	PREDICTED: Panicum hallii uncharacterized protein C23H3.12c (LOC112888971), mRNA	AT1G53760	NA	GO:0003674	molecular_function
TRpn_1359	1054	-1.56699	0.55133	NA	NA	NA	NA	NA
TRpn_1360	1030	-1.87229	0.252251	NA	NA	NA	NA	NA
TRpn_1361	1005	-1.7019	0.260488	NA	NA	NA	NA	NA
TRpn_1362	3035	-1.4426	0.347781	NA	NA	NA	NA	NA
TRpn_1363	1160	-3.43413	7.58832e-06	Zea mays uncharacterized LOC100281379 (LOC100281379), mRNA	NA	NA	NA	NA
TRpn_1364	485	-2.6681	0.230538	NA	NA	NA	NA	NA
TRpn_1365	518	-2.85674	0.0222638	NA	NA	NA	NA	NA
TRpn_1366	677	0.0247556	0.992693	PREDICTED: Sorghum bicolor pentatricopeptide repeat-containing protein At2g03880, mitochondrial (LOC8080591), mRNA	NA	NA	NA	NA
TRpn_1368	650	0.178745	0.894986	PREDICTED: Sorghum bicolor serine-threonine kinase receptor-associated protein (LOC8082245), mRNA	NA	NA	NA	NA
TRpn_1369	968	-3.03957	0.190996	NA	NA	NA	NA	NA
TRpn_1371	1338	-4.82441	0.00110759	PREDICTED: Panicum hallii GEM-like protein 1 (LOC112891188), mRNA	AT2G22475	GLABRA2 expression modulator	GO:0003674	molecular_function
TRpn_1372	1354	1.72852	0.000254157	PREDICTED: Panicum hallii GEM-like protein 1 (LOC112891188), mRNA	AT2G22475	GLABRA2 expression modulator	GO:0003674	molecular_function
TRpn_1375	420	-5.86248	0.00205812	NA	NA	NA	NA	NA
TRpn_1377	1667	-0.782959	0.36087	PREDICTED: Sorghum bicolor GDP-L-galactose phosphorylase 2-like (LOC110433417), transcript variant X1, mRNA	AT5G55120	GDP-L-galactose phosphorylase 2	GO:0000166	nucleotide binding
TRpn_1378	417	-1.72744	0.663398	NA	NA	NA	NA	NA
TRpn_1379	725	-0.160416	0.95544	NA	NA	NA	NA	NA
TRpn_1380	505	-1.7921	0.28228	Zea mays uncharacterized LOC100275994 (LOC100275994), mRNA	NA	NA	NA	NA
TRpn_1381	1558	-0.871705	0.470957	PREDICTED: Aegilops tauschii subsp. tauschii G-type lectin S-receptor-like serine/threonine-protein kinase At2g19130 (LOC109756189), mRNA	AT2G19130	G-type lectin S-receptor-like serine/threonine-protein kinase At2g19130	GO:0004672	protein kinase activity
TRpn_1382	1572	-1.04319	0.50435	NA	NA	NA	NA	NA
TRpn_1385	835	-0.372457	0.881458	Zea mays uncharacterized LOC100277850 (LOC100277850), mRNA	NA	NA	NA	NA
TRpn_1386	913	-1.30047	0.310948	PREDICTED: Sorghum bicolor two-pore potassium channel 2 (LOC8064221), mRNA	AT5G46370	Two-pore potassium channel 2	GO:0005509	calcium ion binding
TRpn_1387	1017	-3.1411	0.217514	NA	NA	NA	NA	NA
TRpn_1388	1520	-2.78001	0.254369	Saccharum hybrid cultivar R570 clone BAC 064M03 complete sequence	NA	NA	NA	NA
TRpn_1389	1045	-6.58115	5.97733e-05	NA	NA	NA	NA	NA
TRpn_1390	857	-6.78707	1.86742e-05	NA	NA	NA	NA	NA
TRpn_1391	702	-7.56797	6.30905e-05	NA	NA	NA	NA	NA
TRpn_1394	952	-7.15497	2.66027e-06	NA	NA	NA	NA	NA
TRpn_1396	1089	0.942073	0.839474	NA	NA	NA	NA	NA
TRpn_1397	2251	-0.963095	0.0582637	PREDICTED: Sorghum bicolor uncharacterized LOC110433503 (LOC110433503), mRNA	AT5G48340	NA	GO:0003674	molecular_function
TRpn_1398	657	-1.05617	0.606934	NA	NA	NA	NA	NA
TRpn_1399	1536	-0.475209	0.64887	PREDICTED: Sorghum bicolor chaperone protein dnaJ 13 (LOC8065187), mRNA	AT2G35720	Chaperone protein dnaJ 13	GO:0006457	protein folding
TRpn_1400	2481	-4.12567	9.08327e-05	PREDICTED: Panicum hallii chaperone protein dnaJ 13 (LOC112877410), mRNA	AT2G35720	Chaperone protein dnaJ 13	GO:0006457	protein folding
TRpn_1401	473	-2.56232	0.474809	NA	NA	NA	NA	NA
TRpn_1402	950	-1.0053	0.397687	PREDICTED: Sorghum bicolor nucleolar protein 58 (LOC8074421), transcript variant X2, mRNA	AT5G18540	NA	GO:0008150	biological_process
TRpn_1403	1122	-1.14461	0.00122918	PREDICTED: Panicum hallii nucleolar protein 58 (LOC112879555), transcript variant X1, mRNA	AT5G18540	NA	GO:0008150	biological_process
TRpn_1404	1065	-1.10337	0.0221819	PREDICTED: Panicum hallii thioredoxin H1-like (LOC112881656), mRNA	AT3G51030	Thioredoxin H1	GO:0006662	glycerol ether metabolic process
TRpn_1405	621	-3.80868	0.0282267	NA	NA	NA	NA	NA
TRpn_1406	797	-0.262316	0.908666	NA	NA	NA	NA	NA
TRpn_1407	674	-0.282275	0.62795	PREDICTED: Panicum hallii expansin-B5-like (LOC112901228), mRNA	AT1G65680	Putative expansin-B2	GO:0005576	extracellular region
TRpn_1408	563	-0.378447	0.939324	PREDICTED: Panicum hallii heavy metal-associated isoprenylated plant protein 27-like (LOC112876908), mRNA	NA	NA	NA	NA
TRpn_1412	1433	-0.21574	0.830738	PREDICTED: Sorghum bicolor histone-lysine N-methyltransferase 2E (LOC8056318), mRNA	NA	NA	NA	NA
TRpn_1413	1019	0.87909	0.483206	PREDICTED: Sorghum bicolor leucine-rich repeat extensin-like protein 3 (LOC8078771), mRNA	NA	NA	NA	NA
TRpn_1415	995	-1.54752	0.626213	PREDICTED: Setaria italica G-type lectin S-receptor-like serine/threonine-protein kinase B120 (LOC101774977), transcript variant X2, mRNA	AT4G23180	Cysteine-rich receptor-like protein kinase 10	GO:0004672	protein kinase activity
TRpn_1416	965	-2.04076	0.247103	NA	NA	NA	NA	NA
TRpn_1417	773	-4.56202	0.0857837	NA	NA	NA	NA	NA
TRpn_1419	562	-6.05538	0.00096839	NA	NA	NA	NA	NA
TRpn_1420	462	-4.13472	0.0200264	NA	NA	NA	NA	NA
TRpn_1422	549	-1.36568	0.190612	NA	NA	NA	NA	NA
TRpn_1423	1158	-0.0957122	0.934328	PREDICTED: Zea mays calmodulin-binding receptor-like cytoplasmic kinase 3 (LOC103641821), transcript variant X2, mRNA	NA	NA	NA	NA
TRpn_1424	1924	-0.0015926	0.998385	PREDICTED: Sorghum bicolor calmodulin-binding receptor-like cytoplasmic kinase 3 (LOC8060217), mRNA	AT2G11520	Calmodulin-binding receptor-like cytoplasmic kinase 3	GO:0004674	protein serine/threonine kinase activity
TRpn_1425	606	0.224279	0.817384	PREDICTED: Zea mays calmodulin-binding receptor-like cytoplasmic kinase 3 (LOC103641821), transcript variant X2, mRNA	NA	NA	NA	NA
TRpn_1426	982	-1.28864	0.521691	NA	NA	NA	NA	NA
TRpn_1427	812	-4.69989	0.0463882	Panicum virgatum clone PV_ABa103-K10, complete sequence	NA	NA	NA	NA
TRpn_1428	1912	-0.78105	0.0860392	PREDICTED: Panicum hallii flagellar attachment zone protein 1 (LOC112874352), mRNA	AT5G59210	NA	GO:0008150	biological_process
TRpn_1429	459	-2.29261	0.557148	PREDICTED: Setaria italica flagellar attachment zone protein 1 (LOC101763515), mRNA	NA	NA	NA	NA
TRpn_1432	1019	-0.616873	0.79079	NA	NA	NA	NA	NA
TRpn_1433	771	0.856422	0.801537	PREDICTED: Panicum hallii type I inositol polyphosphate 5-phosphatase 8-like (LOC112884041), mRNA	AT2G37440	Type I inositol polyphosphate 5-phosphatase 8	GO:0016787	hydrolase activity
TRpn_1435	982	-2.18467	0.261271	NA	NA	NA	NA	NA
TRpn_1436	1402	-1.94915	0.414791	PREDICTED: Sorghum bicolor RING-H2 finger protein ATL43 (LOC8082529), mRNA	NA	NA	NA	NA
TRpn_1437	885	-0.185304	0.726618	PREDICTED: Setaria italica E3 ubiquitin protein ligase RIE1 (LOC101773557), mRNA	AT2G01735	E3 ubiquitin protein ligase RIE1	GO:0008270	zinc ion binding
TRpn_1439	1818	-0.713537	0.149683	PREDICTED: Sorghum bicolor obtusifoliol 14-alpha demethylase (LOC8062649), transcript variant X3, mRNA	AT1G11680	Sterol 14-demethylase	GO:0005506	iron ion binding
TRpn_1440	1348	-4.01594	0.00960979	NA	NA	NA	NA	NA
TRpn_1441	418	-1.24755	0.326644	NA	NA	NA	NA	NA
TRpn_1442	476	0.151389	0.955423	NA	NA	NA	NA	NA
TRpn_1443	1338	-7.18558	4.16913e-10	PREDICTED: Sorghum bicolor soluble inorganic pyrophosphatase (LOC110436320), mRNA	AT2G46860	Soluble inorganic pyrophosphatase 3	GO:0000287	magnesium ion binding
TRpn_1444	961	0.302723	0.602211	PREDICTED: Sorghum bicolor soluble inorganic pyrophosphatase (LOC110436320), mRNA	AT2G46860	Soluble inorganic pyrophosphatase 3	GO:0000287	magnesium ion binding
TRpn_1445	493	-1.79076	0.220109	PREDICTED: Sorghum bicolor soluble inorganic pyrophosphatase (LOC110436320), mRNA	AT2G46860	Soluble inorganic pyrophosphatase 3	GO:0000287	magnesium ion binding
TRpn_1446	629	-0.266719	0.792964	PREDICTED: Panicum hallii uncharacterized LOC112895322 (LOC112895322), mRNA	NA	NA	NA	NA
TRpn_1447	891	-3.89797	0.0426204	NA	NA	NA	NA	NA
TRpn_1448	657	-2.52174	0.461585	NA	NA	NA	NA	NA
TRpn_1450	778	0.32995	0.833132	NA	NA	NA	NA	NA
TRpn_1451	515	-2.61642	0.0258275	NA	NA	NA	NA	NA
TRpn_1452	1537	-0.85847	0.530325	PREDICTED: Sorghum bicolor uncharacterized protein At4g15970 (LOC8057706), mRNA	AT1G14590	NA	GO:0008150	biological_process
TRpn_1454	408	0.617605	0.851653	NA	NA	NA	NA	NA
TRpn_1455	610	-1.31376	0.694162	NA	NA	NA	NA	NA
TRpn_1456	1174	-1.00173	0.571859	NA	NA	NA	NA	NA
TRpn_1457	735	-5.34221	0.0139907	NA	NA	NA	NA	NA
TRpn_1458	557	1.32996	0.764784	NA	NA	NA	NA	NA
TRpn_1459	1473	-0.597844	0.822748	NA	NA	NA	NA	NA
TRpn_1461	686	-0.950681	0.684081	PREDICTED: Aegilops tauschii subsp. tauschii uncharacterized LOC109756091 (LOC109756091), mRNA	NA	NA	NA	NA
TRpn_1462	440	-6.66545	0.000815414	PREDICTED: Sorghum bicolor uncharacterized LOC8070210 (LOC8070210), mRNA	NA	NA	NA	NA
TRpn_1463	464	0.0768334	0.957601	PREDICTED: Sorghum bicolor uncharacterized LOC8070210 (LOC8070210), mRNA	NA	NA	NA	NA
TRpn_1464	2212	-0.641815	0.487733	PREDICTED: Panicum hallii pre-mRNA-processing factor 19 (LOC112876703), mRNA	AT2G33340	Pre-mRNA-processing factor 19 homolog 2	GO:0000166	nucleotide binding
TRpn_1466	1777	-0.134843	0.805781	PREDICTED: Panicum hallii protein farnesyltransferase subunit beta (LOC112895850), mRNA	AT5G40280	Protein farnesyltransferase subunit beta	GO:0004660	protein farnesyltransferase activity
TRpn_1469	722	-1.84298	0.510982	NA	NA	NA	NA	NA
TRpn_1470	917	-0.693725	0.763457	Saccharum hybrid cultivar R570 clone BAC 021E20 complete sequence	AT3G47580	NA	GO:0004674	protein serine/threonine kinase activity
TRpn_1471	498	0.443266	0.927369	PREDICTED: Sorghum bicolor probable LRR receptor-like serine/threonine-protein kinase At3g47570 (LOC8060789), transcript variant X3, misc_RNA	AT3G47090	NA	GO:0004674	protein serine/threonine kinase activity
TRpn_1473	1300	-1.77289	0.695803	NA	NA	NA	NA	NA
TRpn_1476	1301	-0.0217305	0.982645	Phyllostachys edulis cDNA clone: bphylf038n14, full insert sequence	AT4G17040	ATP-dependent Clp protease proteolytic subunit-related protein 4, chloroplastic	GO:0009570	chloroplast stroma
TRpn_1477	1345	0.347317	0.470582	PREDICTED: Setaria italica ATP-dependent Clp protease proteolytic subunit-related protein 4, chloroplastic (LOC101786347), mRNA	AT4G17040	ATP-dependent Clp protease proteolytic subunit-related protein 4, chloroplastic	GO:0009570	chloroplast stroma
TRpn_1480	1889	-0.995077	0.131011	PREDICTED: Sorghum bicolor phosphatidylinositol:ceramide inositolphosphotransferase (LOC8060097), mRNA	AT3G54020	Phosphatidylinositol:ceramide inositolphosphotransferase 1	GO:0030148	sphingolipid biosynthetic process
TRpn_1481	2076	0.639416	0.812373	PREDICTED: Sorghum bicolor phosphatidylinositol:ceramide inositolphosphotransferase (LOC8060097), mRNA	AT3G54020	Phosphatidylinositol:ceramide inositolphosphotransferase 1	GO:0030148	sphingolipid biosynthetic process
TRpn_1482	2288	-1.75914	0.464038	PREDICTED: Sorghum bicolor phosphatidylinositol:ceramide inositolphosphotransferase (LOC8060097), mRNA	AT3G54020	Phosphatidylinositol:ceramide inositolphosphotransferase 1	GO:0030148	sphingolipid biosynthetic process
TRpn_1483	2101	-2.66201	0.110407	PREDICTED: Sorghum bicolor phosphatidylinositol:ceramide inositolphosphotransferase (LOC8060097), mRNA	AT3G54020	Phosphatidylinositol:ceramide inositolphosphotransferase 1	GO:0030148	sphingolipid biosynthetic process
TRpn_1485	1783	-0.927331	0.789869	PREDICTED: Sorghum bicolor uncharacterized LOC8081466 (LOC8081466), mRNA	AT1G67060	NA	GO:0003674	molecular_function
TRpn_1486	1983	-4.31849	0.00174062	Zea mays full-length cDNA clone ZM_BFb0043M19 mRNA, complete cds	AT1G67060	NA	GO:0003674	molecular_function
TRpn_1487	1905	-3.4179	0.115713	Zea mays full-length cDNA clone ZM_BFb0033N10 mRNA, complete cds	AT1G67060	NA	GO:0003674	molecular_function
TRpn_1489	1310	-1.49439	0.0316849	Zea mays full-length cDNA clone ZM_BFb0033N10 mRNA, complete cds	AT1G67060	NA	GO:0003674	molecular_function
TRpn_1490	1388	0.00679895	0.998027	Zea mays full-length cDNA clone ZM_BFb0043M19 mRNA, complete cds	AT1G67060	NA	GO:0003674	molecular_function
TRpn_1491	869	-0.801096	0.811359	PREDICTED: Zea mays phospholipase D alpha 1-like (LOC103647433), transcript variant X2, mRNA	AT1G52570	Phospholipase D alpha 2	GO:0004630	phospholipase D activity
TRpn_1492	1018	6.29728	0.000441028	PREDICTED: Zea mays phospholipase D alpha 1-like (LOC103647433), transcript variant X2, mRNA	AT1G52570	Phospholipase D alpha 2	GO:0004630	phospholipase D activity
TRpn_1493	508	-0.725783	0.871509	PREDICTED: Sorghum bicolor remorin (LOC8054212), transcript variant X9, mRNA	NA	NA	NA	NA
TRpn_1495	410	-1.05009	0.817346	NA	NA	NA	NA	NA
TRpn_1496	1512	-2.01867	0.30928	PREDICTED: Sorghum bicolor disease resistance protein RPM1 (LOC8076622), mRNA	AT3G50950	Disease resistance RPP13-like protein 4	GO:0006952	defense response
TRpn_1498	1241	-1.50253	0.599337	NA	NA	NA	NA	NA
TRpn_1499	479	-2.19923	0.457161	NA	NA	NA	NA	NA
TRpn_1500	697	-6.48484	0.000124917	NA	AT5G21090	NA	GO:0007165	signal transduction
TRpn_1503	1584	-0.654209	0.442614	PREDICTED: Setaria italica zinc finger HIT domain-containing protein 3 (LOC101758400), transcript variant X4, mRNA	NA	NA	NA	NA
TRpn_1504	1246	0.241285	0.505439	PREDICTED: Setaria italica zinc finger HIT domain-containing protein 3 (LOC101758400), transcript variant X4, mRNA	AT4G28820	NA	GO:0008150	biological_process
TRpn_1506	448	-2.46399	0.352134	PREDICTED: Sorghum bicolor probable LRR receptor-like serine/threonine-protein kinase At1g56130 (LOC8066783), mRNA	NA	NA	NA	NA
TRpn_1507	749	-1.15029	0.794176	PREDICTED: Sorghum bicolor uncharacterized LOC8056163 (LOC8056163), transcript variant X2, mRNA	NA	NA	NA	NA
TRpn_1508	3753	0.27999	0.700759	Zea mays uncharacterized LOC100383013 (cl8823_1(121)), transcript variant 2, mRNA<>Zea mays full-length cDNA clone ZM_BFb0042I06 mRNA, complete cds	NA	NA	NA	NA
TRpn_1509	3844	0.381757	0.207878	PREDICTED: Setaria italica flocculation protein FLO11 (LOC101771346), transcript variant X1, mRNA	NA	NA	NA	NA
TRpn_1510	518	-0.578094	0.266789	NA	NA	NA	NA	NA
TRpn_1511	447	-0.421203	0.726485	PREDICTED: Panicum hallii nitrilase-like protein 2 (LOC112885777), mRNA	NA	NA	NA	NA
TRpn_1513	1779	-0.630726	0.466258	PREDICTED: Panicum hallii nitrilase-like protein 2 (LOC112885777), mRNA	AT4G08790	Nitrilase-like protein 2	GO:0000257	nitrilase activity
TRpn_1514	1006	-6.01102	3.38829e-06	PREDICTED: Sorghum bicolor stachyose synthase (LOC8070214), mRNA	AT4G01970	Probable galactinol--sucrose galactosyltransferase 4	GO:0004553	hydrolase activity, hydrolyzing O-glycosyl compounds
TRpn_1516	2129	-2.32769	0.000351566	PREDICTED: Panicum hallii GTP-binding protein ERG (LOC112896290), mRNA	AT1G30960	GTP-binding protein ERG	GO:0005525	GTP binding
TRpn_1517	638	-0.515915	0.799814	NA	NA	NA	NA	NA
TRpn_1519	4945	-0.154164	0.902378	PREDICTED: Setaria italica flocculation protein FLO11 (LOC101776262), transcript variant X2, mRNA	AT4G30710	AUGMIN subunit 8	GO:0051301	cell division
TRpn_1520	5118	0.0403071	0.949523	PREDICTED: Setaria italica flocculation protein FLO11 (LOC101776262), transcript variant X2, mRNA	AT4G30710	AUGMIN subunit 8	GO:0051301	cell division
TRpn_1522	1998	-0.934036	0.617803	NA	NA	NA	NA	NA
TRpn_1523	1228	-0.749143	0.468232	PREDICTED: Panicum hallii uncharacterized LOC112894243 (LOC112894243), mRNA	NA	NA	NA	NA
TRpn_1525	916	-4.59196	0.064878	NA	NA	NA	NA	NA
TRpn_1526	844	-0.732836	0.675404	NA	NA	NA	NA	NA
TRpn_1527	2070	-1.16892	0.0049354	Zea mays clone 485285 stress protein mRNA, complete cds	AT3G18060	Actin-interacting protein 1-2	GO:0000166	nucleotide binding
TRpn_1528	947	-1.20457	0.31131	NA	NA	NA	NA	NA
TRpn_1529	1784	-5.91265	0.0102995	PREDICTED: Sorghum bicolor uncharacterized LOC8063886 (LOC8063886), transcript variant X3, mRNA	AT3G59490	NA	GO:0003674	molecular_function
TRpn_1531	1056	-2.43837	0.0528039	PREDICTED: Panicum hallii uncharacterized LOC112883324 (LOC112883324), mRNA	AT3G59490	NA	GO:0003674	molecular_function
TRpn_1535	582	-1.82391	0.490337	NA	NA	NA	NA	NA
TRpn_1536	456	-2.20967	0.134405	NA	NA	NA	NA	NA
TRpn_1537	446	-2.28661	0.371021	NA	NA	NA	NA	NA
TRpn_1538	471	-3.47281	0.259821	NA	NA	NA	NA	NA
TRpn_1539	3989	0.237432	0.640776	PREDICTED: Panicum hallii ABC transporter C family member 14-like (LOC112892912), mRNA	AT3G62700	ABC transporter C family member 14	GO:0005524	ATP binding
TRpn_1541	1839	0.996544	0.0365913	PREDICTED: Setaria italica protein BOBBER 1 (LOC101764727), mRNA	AT5G53400	Protein BOBBER 1	GO:0005737	cytoplasm
TRpn_1542	1815	0.212977	0.669379	PREDICTED: Setaria italica protein BOBBER 1 (LOC101764727), mRNA	AT5G53400	Protein BOBBER 1	GO:0005737	cytoplasm
TRpn_1543	1375	-2.06428	0.000788356	PREDICTED: Sorghum bicolor photosynthetic NDH subunit of subcomplex B 2, chloroplastic (LOC8080528), mRNA	AT1G64770	Photosynthetic NDH subunit of subcomplex B 2, chloroplastic	GO:0009534	chloroplast thylakoid
TRpn_1544	796	-2.0131	0.0318353	NA	NA	NA	NA	NA
TRpn_1545	1801	-0.871787	0.252285	PREDICTED: Setaria italica AT-hook motif nuclear-localized protein 10 (LOC101786382), transcript variant X2, mRNA	AT2G33620	AT-hook motif nuclear-localized protein 10	GO:0003677	DNA binding
TRpn_1548	1213	-2.08284	0.365264	NA	NA	NA	NA	NA
TRpn_1552	1586	-0.635255	0.848993	Phyllostachys edulis cDNA clone: bphylf059a12, full insert sequence	AT2G36330	CASP-like protein 4A3	GO:0016021	integral to membrane
TRpn_1553	1491	-1.52209	0.00052752	PREDICTED: Setaria italica CASP-like protein 4A3 (LOC101782985), mRNA	AT2G36330	CASP-like protein 4A3	GO:0016021	integral to membrane
TRpn_1554	461	-1.97268	0.0113598	Saccharum hybrid cultivar SP80-3280 isolate Shy3280Sca063 genomic sequence	NA	NA	NA	NA
TRpn_1555	1630	-0.730384	0.465403	PREDICTED: Panicum hallii glucan endo-1,3-beta-glucosidase 14-like (LOC112887823), mRNA	AT2G27500	Glucan endo-1,3-beta-glucosidase 14	GO:0004553	hydrolase activity, hydrolyzing O-glycosyl compounds
TRpn_1556	647	-0.171793	0.952239	PREDICTED: Sorghum bicolor trans-cinnamate 4-monooxygenase (LOC8059757), mRNA	NA	NA	NA	NA
TRpn_1558	568	-0.211788	0.966636	PREDICTED: Oryza sativa Japonica Group translation machinery-associated protein 7 (LOC107277315), mRNA	NA	NA	NA	NA
TRpn_1559	822	-2.23698	0.570832	NA	NA	NA	NA	NA
TRpn_1561	712	-1.41577	0.736822	NA	NA	NA	NA	NA
TRpn_1562	527	-2.96432	0.126067	Paspalum vaginatum clone StvSingle_HKZDOCN04IZHNP microsatellite sequence	NA	NA	NA	NA
TRpn_1564	770	-1.53086	0.0249696	NA	NA	NA	NA	NA
TRpn_1565	2415	-4.07585	1.59649e-08	PREDICTED: Sorghum bicolor uncharacterized LOC8064127 (LOC8064127), mRNA	AT3G10980	NA	GO:0016021	integral to membrane
TRpn_1567	720	-2.92869	0.0178899	NA	NA	NA	NA	NA
TRpn_1568	958	0.24592	0.670391	PREDICTED: Sorghum bicolor homeobox-leucine zipper protein HOX5-like (LOC110437008), mRNA	AT3G01470	Homeobox-leucine zipper protein HAT5	GO:0003677	DNA binding
TRpn_1569	1363	-0.913133	0.724587	Zea mays full-length cDNA clone ZM_BFb0091J03 mRNA, complete cds	AT4G40060	Homeobox-leucine zipper protein ATHB-16	GO:0003700	sequence-specific DNA binding transcription factor activity
TRpn_1574	656	-2.64502	0.45398	NA	NA	NA	NA	NA
TRpn_1575	593	-1.69457	0.352476	NA	NA	NA	NA	NA
TRpn_1576	1269	-1.63963	0.0641612	PREDICTED: Sorghum bicolor probable tyrosine-protein phosphatase At1g05000 (LOC110430736), mRNA	AT1G05000	Probable tyrosine-protein phosphatase At1g05000	GO:0004721	phosphoprotein phosphatase activity
TRpn_1577	1602	-0.641045	0.0525494	PREDICTED: Panicum hallii NEP1-interacting protein-like 1 (LOC112889318), mRNA	AT4G35840	NEP1-interacting protein 1	NA	NA
TRpn_1579	1525	0.680429	0.371707	PREDICTED: Panicum hallii uncharacterized LOC112894367 (LOC112894367), mRNA	NA	NA	NA	NA
TRpn_1580	941	-0.835741	0.591869	NA	NA	NA	NA	NA
TRpn_1581	754	-0.0370408	0.994189	NA	NA	NA	NA	NA
TRpn_1584	891	0.0190012	0.987569	Zea mays subsp. parviglumis voucher 967 (B.F. Benz) RFLP marker csu381 genomic sequence	NA	NA	NA	NA
TRpn_1585	1482	1.24582	0.255784	Zea mays subsp. parviglumis voucher 967 (B.F. Benz) RFLP marker csu381 genomic sequence	NA	NA	NA	NA
TRpn_1586	1317	-0.0148634	0.996655	NA	NA	NA	NA	NA
TRpn_1587	726	-1.19483	0.693422	NA	NA	NA	NA	NA
TRpn_1588	726	-0.455877	0.728969	Zea mays clone 1502309 mRNA sequence	NA	NA	NA	NA
TRpn_1589	977	-7.09608	2.5622e-06	NA	NA	NA	NA	NA
TRpn_1590	897	-4.498	6.55738e-05	PREDICTED: Sorghum bicolor uncharacterized LOC8058994 (LOC8058994), mRNA	AT1G21930	NA	GO:0003674	molecular_function
TRpn_1591	793	-2.49374	0.292708	PREDICTED: Panicum hallii uncharacterized LOC112885739 (LOC112885739), mRNA	NA	NA	NA	NA
TRpn_1592	799	-2.05943	0.272572	NA	NA	NA	NA	NA
TRpn_1594	1501	-1.57634	0.0340585	PREDICTED: Sorghum bicolor WD repeat domain-containing protein 83 (LOC8064246), mRNA	AT5G64730	NA	GO:0000166	nucleotide binding
TRpn_1595	968	-7.22754	8.1109e-05	PREDICTED: Panicum hallii WD repeat domain-containing protein 83 (LOC112878062), mRNA	AT5G64730	NA	GO:0000166	nucleotide binding
TRpn_1596	2386	-1.39502	0.144708	PREDICTED: Sorghum bicolor WD repeat domain-containing protein 83 (LOC8064246), mRNA	AT5G64730	NA	GO:0000166	nucleotide binding
TRpn_1597	737	-0.626503	0.682175	PREDICTED: Panicum hallii transcription factor MYBC1 (LOC112886379), transcript variant X2, mRNA	NA	NA	NA	NA
TRpn_1598	762	-5.94177	0.000218921	PREDICTED: Sorghum bicolor glycine-rich cell wall structural protein (LOC8070578), mRNA	NA	NA	NA	NA
TRpn_1599	1031	-4.31835	0.0259967	NA	NA	NA	NA	NA
TRpn_1600	1268	-1.73216	0.091044	PREDICTED: Panicum hallii ABC transporter G family member 38-like (LOC112892398), mRNA	AT3G16340	ABC transporter G family member 29	GO:0005524	ATP binding
TRpn_1603	625	-0.957961	0.200562	PREDICTED: Setaria italica bZIP transcription factor 39 (LOC101778763), mRNA	NA	NA	NA	NA
TRpn_1604	766	-1.28183	0.0495072	NA	NA	NA	NA	NA
TRpn_1605	414	0.861825	0.325242	NA	NA	NA	NA	NA
TRpn_1606	1210	-2.18692	0.430853	PREDICTED: Panicum hallii probable voltage-gated potassium channel subunit beta (LOC112898157), mRNA	AT1G04690	Probable voltage-gated potassium channel subunit beta	GO:0005267	potassium channel activity
TRpn_1607	622	-4.43111	0.00968805	Zea mays voltage-gated potassium channel beta subunit (LOC100282429), mRNA	AT1G04690	Probable voltage-gated potassium channel subunit beta	GO:0005267	potassium channel activity
TRpn_1609	2148	-0.900195	0.34429	PREDICTED: Panicum hallii ethanolamine-phosphate cytidylyltransferase-like (LOC112896647), mRNA	AT2G38670	Ethanolamine-phosphate cytidylyltransferase	GO:0004306	ethanolamine-phosphate cytidylyltransferase activity
TRpn_1610	2060	0.626582	0.0199524	PREDICTED: Panicum hallii ethanolamine-phosphate cytidylyltransferase-like (LOC112896647), mRNA	AT2G38670	Ethanolamine-phosphate cytidylyltransferase	GO:0004306	ethanolamine-phosphate cytidylyltransferase activity
TRpn_1611	739	-1.40451	0.431184	PREDICTED: Panicum hallii subtilisin-like protease SBT1.3 (LOC112899381), mRNA	AT5G51750	Subtilisin-like protease SBT1.3	GO:0004252	serine-type endopeptidase activity
TRpn_1617	3086	-1.36959	0.637384	PREDICTED: Panicum hallii ATP-dependent DNA helicase Q-like 3 (LOC112884431), transcript variant X2, mRNA	AT4G35740	ATP-dependent DNA helicase Q-like 3	GO:0005524	ATP binding
TRpn_1618	2887	-1.91164	0.00165087	PREDICTED: Panicum hallii ATP-dependent DNA helicase Q-like 3 (LOC112884431), transcript variant X2, mRNA	AT4G35740	ATP-dependent DNA helicase Q-like 3	GO:0005524	ATP binding
TRpn_1619	2989	-0.726675	0.734568	PREDICTED: Panicum hallii ATP-dependent DNA helicase Q-like 3 (LOC112884431), transcript variant X2, mRNA	AT4G35740	ATP-dependent DNA helicase Q-like 3	GO:0005524	ATP binding
TRpn_1620	1966	-5.77595	5.10454e-21	PREDICTED: Sorghum bicolor chaperone protein dnaJ A6, chloroplastic (LOC8064340), transcript variant X2, mRNA	AT2G22360	Chaperone protein dnaJ A6, chloroplastic	GO:0005524	ATP binding
TRpn_1621	1402	-0.444877	0.2676	PREDICTED: Setaria italica peptidyl-tRNA hydrolase 2, mitochondrial (LOC101770916), mRNA	AT3G03010	NA	GO:0004045	aminoacyl-tRNA hydrolase activity
TRpn_1622	1943	-2.02265	0.587772	PREDICTED: Sorghum bicolor probable allantoate deiminase (LOC8069395), transcript variant X2, mRNA	AT4G20070	Allantoate deiminase	GO:0006508	proteolysis
TRpn_1623	1910	-2.45953	0.26416	PREDICTED: Sorghum bicolor probable allantoate deiminase (LOC8069395), transcript variant X1, mRNA	AT4G20070	Allantoate deiminase	GO:0006508	proteolysis
TRpn_1624	2062	-7.81738	1.89939e-06	PREDICTED: Sorghum bicolor probable allantoate deiminase (LOC8069395), transcript variant X1, mRNA	AT4G20070	Allantoate deiminase	GO:0006508	proteolysis
TRpn_1627	2005	-4.94113	0.000335445	PREDICTED: Setaria italica uncharacterized LOC111256452 (LOC111256452), mRNA	NA	NA	NA	NA
TRpn_1633	564	-3.9907	0.0139195	NA	NA	NA	NA	NA
TRpn_1634	578	-0.627539	0.604814	NA	NA	NA	NA	NA
TRpn_1635	2395	0.176853	0.864088	PREDICTED: Sorghum bicolor uncharacterized LOC8080748 (LOC8080748), mRNA	AT3G51550	Receptor-like protein kinase FERONIA	GO:0004674	protein serine/threonine kinase activity
TRpn_1639	1265	-2.31948	4.17386e-11	Paspalum vaginatum clone Sp23 hypothetical protein mRNA, partial cds	AT5G44200	Nuclear cap-binding protein subunit 2	GO:0003723	RNA binding
TRpn_1640	671	-1.79695	0.638568	PREDICTED: Panicum hallii fasciclin-like arabinogalactan protein 11 (LOC112886319), mRNA	AT5G03170	Fasciclin-like arabinogalactan protein 11	GO:0031225	anchored to membrane
TRpn_1641	506	-1.21397	0.67864	PREDICTED: Panicum hallii fasciclin-like arabinogalactan protein 11 (LOC112886319), mRNA	NA	NA	NA	NA
TRpn_1642	524	0.616542	0.856973	PREDICTED: Panicum hallii fasciclin-like arabinogalactan protein 11 (LOC112886319), mRNA	NA	NA	NA	NA
TRpn_1644	1636	0.413665	0.539504	Saccharum officinarum mitochondrial 2-oxoglutarate/malate translocator mRNA, complete cds; nuclear gene for mitochondrial product	AT5G19760	Mitochondrial dicarboxylate/tricarboxylate transporter DTC	GO:0005743	mitochondrial inner membrane
TRpn_1645	823	-6.78094	0.000184283	Zea mays uncharacterized LOC100286065 (AY110426), mRNA<>Zea mays clone 490376 lipid transfer protein mRNA, complete cds	NA	NA	NA	NA
TRpn_1646	427	-0.125012	0.879907	PREDICTED: Setaria italica non-specific lipid-transfer protein-like protein At2g13820 (LOC101781320), mRNA	NA	NA	NA	NA
TRpn_1647	814	-1.65513	0.19719	NA	NA	NA	NA	NA
TRpn_1648	786	-0.87631	0.693884	NA	NA	NA	NA	NA
TRpn_1649	428	-1.63284	0.685066	NA	NA	NA	NA	NA
TRpn_1650	2120	-0.898358	0.0607994	PREDICTED: Panicum hallii deoxynucleoside triphosphate triphosphohydrolase SAMHD1 homolog (LOC112894985), mRNA	AT5G40270	NA	GO:0003824	catalytic activity
TRpn_1651	872	0.270114	0.913645	NA	NA	NA	NA	NA
TRpn_1655	1817	-6.39503	0.000126374	NA	NA	NA	NA	NA
TRpn_1656	1691	-0.065413	0.985941	NA	NA	NA	NA	NA
TRpn_1657	689	-1.21033	0.0511113	PREDICTED: Sorghum bicolor isoflavone reductase homolog IRL (LOC8058257), mRNA	NA	NA	NA	NA
TRpn_1658	542	-2.46159	0.319569	PREDICTED: Sorghum bicolor ADP-ribosylation factor GTPase-activating protein AGD2 (LOC8074784), mRNA	NA	NA	NA	NA
TRpn_1659	780	-0.316146	0.833837	NA	NA	NA	NA	NA
TRpn_1660	419	0.305039	0.824688	PREDICTED: Setaria italica uncharacterized LOC101759398 (LOC101759398), mRNA	NA	NA	NA	NA
TRpn_1661	536	-0.799305	0.861852	NA	NA	NA	NA	NA
TRpn_1662	631	0.125952	0.961006	NA	NA	NA	NA	NA
TRpn_1664	495	-9.80004	4.12281e-13	NA	NA	NA	NA	NA
TRpn_1665	751	-7.16633	1.64878e-05	NA	NA	NA	NA	NA
TRpn_1666	817	-2.5952	0.044542	NA	NA	NA	NA	NA
TRpn_1667	775	-2.34942	0.260488	NA	NA	NA	NA	NA
TRpn_1668	2337	0.0552898	0.956261	PREDICTED: Sorghum bicolor uncharacterized LOC8063044 (LOC8063044), mRNA	NA	NA	NA	NA
TRpn_1669	1232	-1.30338	0.327451	PREDICTED: Setaria italica uncharacterized LOC101764059 (LOC101764059), transcript variant X2, misc_RNA	NA	NA	NA	NA
TRpn_1671	1124	-2.48467	0.474076	NA	NA	NA	NA	NA
TRpn_1675	943	-2.13739	0.571496	Triticum aestivum clone UCDTA00236 genomic sequence	NA	NA	NA	NA
TRpn_1676	727	-4.00772	0.0205699	NA	NA	NA	NA	NA
TRpn_1677	907	0.438787	0.598073	PREDICTED: Panicum hallii protein NUCLEAR FUSION DEFECTIVE 4-like (LOC112887065), mRNA	AT2G39210	NA	GO:0003674	molecular_function
TRpn_1678	929	-2.0966	0.263145	NA	NA	NA	NA	NA
TRpn_1681	566	-3.34965	0.0567092	PREDICTED: Panicum hallii probable glucomannan 4-beta-mannosyltransferase 9 (LOC112888825), transcript variant X3, mRNA	NA	NA	NA	NA
TRpn_1682	3877	-3.79449	2.20806e-05	NA	NA	NA	NA	NA
TRpn_1684	682	-1.24805	0.472007	PREDICTED: Panicum hallii small nucleolar RNA Z162 (LOC112883688), ncRNA	NA	NA	NA	NA
TRpn_1685	509	-3.4302	0.0447991	NA	NA	NA	NA	NA
TRpn_1686	707	-1.61372	0.310097	PREDICTED: Brachypodium distachyon shikimate kinase 1, chloroplastic (LOC100831349), mRNA	NA	NA	NA	NA
TRpn_1687	1103	-2.33146	0.166209	NA	NA	NA	NA	NA
TRpn_1690	480	7.77111	1.74167e-06	NA	NA	NA	NA	NA
TRpn_1691	423	-4.98553	0.040899	NA	NA	NA	NA	NA
TRpn_1692	565	-0.465437	0.753836	PREDICTED: Panicum hallii subtilisin-like protease SBT1.9 (LOC112891544), mRNA	NA	NA	NA	NA
TRpn_1693	783	0.284441	0.534142	PREDICTED: Setaria italica probable prefoldin subunit 5 (LOC101762690), mRNA	AT5G23290	Probable prefoldin subunit 5	GO:0006457	protein folding
TRpn_1694	743	-2.75036	3.37362e-05	PREDICTED: Panicum hallii transcription factor MYB106-like (LOC112894223), mRNA	NA	NA	NA	NA
TRpn_1695	834	0.164779	0.949796	NA	NA	NA	NA	NA
TRpn_1696	1007	-5.49163	0.00632432	PREDICTED: Sorghum bicolor actin-7 (LOC8062375), transcript variant X1, mRNA	AT5G09810	Actin-7	GO:0007010	cytoskeleton organization
TRpn_1697	840	-0.918965	0.47019	PREDICTED: Sorghum bicolor actin-7 (LOC8062375), transcript variant X2, mRNA	AT3G12110	Actin-11	GO:0005200	structural constituent of cytoskeleton
TRpn_1699	536	-2.33971	0.242751	NA	NA	NA	NA	NA
TRpn_1700	695	-1.11085	0.539625	NA	NA	NA	NA	NA
TRpn_1701	542	-4.88108	0.0426921	NA	NA	NA	NA	NA
TRpn_1703	700	-1.58142	0.446431	PREDICTED: Sorghum bicolor universal stress protein PHOS34 (LOC8081085), transcript variant X2, mRNA	AT3G62550	NA	GO:0016787	hydrolase activity
TRpn_1705	1067	1.55133	0.236936	PREDICTED: Setaria italica uncharacterized LOC101758854 (LOC101758854), mRNA	NA	NA	NA	NA
TRpn_1706	1055	-0.712421	0.69688	PREDICTED: Setaria italica uncharacterized LOC101758854 (LOC101758854), mRNA	NA	NA	NA	NA
TRpn_1707	1294	-1.05908	0.321119	PREDICTED: Setaria italica piriformospora indica-insensitive protein 2 (LOC101784284), mRNA	AT2G42800	NA	GO:0005886	plasma membrane
TRpn_1709	517	-4.65924	0.0713618	PREDICTED: Zea mays two-component response regulator-like PRR1 (LOC103651310), mRNA	AT5G41380	NA	GO:0005515	protein binding
TRpn_1710	831	-2.21209	0.0244846	NA	NA	NA	NA	NA
TRpn_1711	1691	-1.17841	0.00265538	PREDICTED: Sorghum bicolor C2 domain-containing protein At1g53590 (LOC8078780), mRNA	AT3G14590	NA	GO:0006869	lipid transport
TRpn_1712	2696	-0.608052	0.308986	PREDICTED: Panicum hallii probable LRR receptor-like serine/threonine-protein kinase At2g24230 (LOC112897930), mRNA	AT2G24230	Probable LRR receptor-like serine/threonine-protein kinase At2g24230	GO:0004674	protein serine/threonine kinase activity
TRpn_1713	1083	-0.455549	0.579132	Phyllostachys edulis cDNA clone: bphylf002g09, full insert sequence	NA	NA	NA	NA
TRpn_1714	827	-6.63673	4.45617e-05	NA	NA	NA	NA	NA
TRpn_1715	1357	-2.17859	0.191909	NA	NA	NA	NA	NA
TRpn_1718	669	-3.02503	5.576e-05	PREDICTED: Setaria italica uncharacterized LOC101755681 (LOC101755681), mRNA	NA	NA	NA	NA
TRpn_1720	995	-5.55118	0.00717482	NA	NA	NA	NA	NA
TRpn_1721	879	-5.02316	0.0343081	NA	NA	NA	NA	NA
TRpn_1726	705	-0.846834	0.551291	NA	NA	NA	NA	NA
TRpn_1728	1503	-2.15215	2.94037e-08	PREDICTED: Sorghum bicolor binding partner of ACD11 1 (LOC8068465), transcript variant X2, mRNA	AT1G14340	NA	GO:0003676	nucleic acid binding
TRpn_1729	440	-1.63284	0.685066	NA	NA	NA	NA	NA
TRpn_1730	616	-8.44153	2.24385e-09	NA	NA	NA	NA	NA
TRpn_1731	493	-2.95198	6.21364e-05	NA	NA	NA	NA	NA
TRpn_1737	521	-2.70441	0.220154	NA	NA	NA	NA	NA
TRpn_1738	1046	-0.72476	0.719934	NA	NA	NA	NA	NA
TRpn_1739	569	-2.57552	0.459611	PREDICTED: Setaria italica pentatricopeptide repeat-containing protein At1g09900 (LOC101753611), mRNA	AT3G53700	Pentatricopeptide repeat-containing protein At3g53700, chloroplastic	GO:0009793	embryo development ending in seed dormancy
TRpn_1740	444	-0.352468	0.942436	PREDICTED: Zea mays Double-stranded RNA-binding protein 2 (LOC100502483), transcript variant X1, mRNA	NA	NA	NA	NA
TRpn_1741	453	-6.05144	1.2356e-07	PREDICTED: Setaria italica uncharacterized LOC101761990 (LOC101761990), mRNA	NA	NA	NA	NA
TRpn_1745	408	-0.931489	0.36212	NA	NA	NA	NA	NA
TRpn_1746	410	0.853051	0.7908	NA	NA	NA	NA	NA
TRpn_1748	486	0.375902	0.869639	Ferrocalamus rimosivaginus mitochondrion, partial genome	NA	NA	NA	NA
TRpn_1750	692	-9.28697	3.282e-08	PREDICTED: Setaria italica probable carboxylesterase 18 (LOC101773188), mRNA	AT5G23530	Probable carboxylesterase 18	GO:0080030	methyl indole-3-acetate esterase activity
TRpn_1751	551	-3.60229	0.265978	PREDICTED: Sorghum bicolor uncharacterized LOC8057163 (LOC8057163), mRNA	NA	NA	NA	NA
TRpn_1753	3654	0.123281	0.856732	PREDICTED: Setaria italica protein PAT1 homolog 1 (LOC101765642), transcript variant X1, mRNA	AT3G22270	NA	GO:0005515	protein binding
TRpn_1759	979	-4.38509	0.0953045	NA	NA	NA	NA	NA
TRpn_1761	815	-2.37841	0.355129	NA	NA	NA	NA	NA
TRpn_1764	486	0.0109575	0.994938	Zea mays superoxide dismutase 4A (sod4A) gene, complete cds	NA	NA	NA	NA
TRpn_1766	1226	-1.47063	0.00906271	PREDICTED: Sorghum bicolor plastidial lipoyltransferase 2 (LOC8069736), mRNA	AT1G47578	Putative lipoyltransferase-like protein, chloroplastic	GO:0009507	chloroplast
TRpn_1767	1288	-2.84431	0.0168042	PREDICTED: Sorghum bicolor plastidial lipoyltransferase 2 (LOC8069736), mRNA	AT1G47578	Putative lipoyltransferase-like protein, chloroplastic	GO:0009507	chloroplast
TRpn_1768	582	-6.65745	3.05692e-07	PREDICTED: Sorghum bicolor acetyl-CoA carboxylase 1 (LOC8067222), mRNA	AT1G36160	Acetyl-CoA carboxylase 1	GO:0003989	acetyl-CoA carboxylase activity
TRpn_1769	2159	0.0534609	0.947195	PREDICTED: Panicum hallii EH domain-containing protein 1-like (LOC112900086), mRNA	AT3G20290	EH domain-containing protein 1	GO:0005509	calcium ion binding
TRpn_1772	1020	-1.62211	0.511346	Zea mays histidine kinase 2 (hk2), non-coding RNA	NA	NA	NA	NA
TRpn_1773	445	1.83794	0.646067	NA	NA	NA	NA	NA
TRpn_1774	672	0.848938	0.418933	NA	NA	NA	NA	NA
TRpn_1775	818	-1.01352	0.501112	NA	NA	NA	NA	NA
TRpn_1776	769	-4.07397	3.84275e-15	PREDICTED: Sorghum bicolor DNA-binding protein S1FA2 (LOC110436172), transcript variant X2, mRNA	NA	NA	NA	NA
TRpn_1777	742	0.150257	0.852333	PREDICTED: Sorghum bicolor DNA-binding protein S1FA2 (LOC110436172), transcript variant X2, mRNA	NA	NA	NA	NA
TRpn_1778	806	-1.15642	0.5593	NA	NA	NA	NA	NA
TRpn_1779	2788	-2.09127	0.511656	PREDICTED: Setaria italica protein ROOT HAIR DEFECTIVE 3 homolog 1 (LOC101767035), mRNA	AT1G72960	Protein ROOT HAIR DEFECTIVE 3 homolog 1	GO:0000166	nucleotide binding
TRpn_1781	705	-1.16306	0.549808	PREDICTED: Sorghum bicolor casein kinase 1 (LOC8070490), transcript variant X4, mRNA	AT1G03930	Casein kinase 1-like protein 9	GO:0005524	ATP binding
TRpn_1784	777	-1.76308	0.555283	NA	NA	NA	NA	NA
TRpn_1785	678	-1.57416	0.588136	NA	NA	NA	NA	NA
TRpn_1787	753	-0.14714	0.976334	NA	NA	NA	NA	NA
TRpn_1788	1550	0.285189	0.49636	Paspalum vaginatum clone Sp4 hypothetical protein mRNA, partial cds	AT3G60340	NA	GO:0008474	palmitoyl-(protein) hydrolase activity
TRpn_1789	1759	-2.09256	0.406656	PREDICTED: Panicum hallii palmitoyl-protein thioesterase 1-like (LOC112874932), transcript variant X2, mRNA	AT3G60340	NA	GO:0008474	palmitoyl-(protein) hydrolase activity
TRpn_1790	1225	-7.06707	5.96571e-05	PREDICTED: Sorghum bicolor iron-sulfur assembly protein IscA-like 2, mitochondrial (LOC8069870), mRNA	AT5G03905	Iron-sulfur assembly protein IscA-like 2, mitochondrial	GO:0005198	structural molecule activity
TRpn_1791	1767	-0.433032	0.728682	PREDICTED: Sorghum bicolor iron-sulfur assembly protein IscA-like 2, mitochondrial (LOC8069870), mRNA	AT5G03905	Iron-sulfur assembly protein IscA-like 2, mitochondrial	GO:0005198	structural molecule activity
TRpn_1792	1279	-3.35789	2.32518e-18	PREDICTED: Setaria italica atherin (LOC101763252), mRNA	AT5G02710	NA	NA	NA
TRpn_1793	423	-0.902675	0.64284	NA	NA	NA	NA	NA
TRpn_1794	1021	0.408424	0.674943	PREDICTED: Panicum hallii queuine tRNA-ribosyltransferase accessory subunit 2-like (LOC112878177), mRNA	NA	NA	NA	NA
TRpn_1795	1779	0.149607	0.898431	PREDICTED: Panicum hallii queuine tRNA-ribosyltransferase accessory subunit 2-like (LOC112878177), mRNA	NA	NA	NA	NA
TRpn_1796	1999	-5.22252	9.58593e-06	PREDICTED: Panicum hallii transcription factor bHLH93-like (LOC112889546), mRNA	AT5G65640	Transcription factor bHLH93	GO:0003677	DNA binding
TRpn_1797	1388	-5.19264	0.0383615	PREDICTED: Panicum hallii transcription factor bHLH93-like (LOC112889546), mRNA	AT5G65640	Transcription factor bHLH93	GO:0003677	DNA binding
TRpn_1798	1272	-1.08024	0.213049	PREDICTED: Panicum hallii transcription factor bHLH93-like (LOC112889546), mRNA	AT5G65640	Transcription factor bHLH93	GO:0003677	DNA binding
TRpn_1799	2115	-6.03285	0.0039848	Zea mays clone 263876 mRNA sequence	AT5G65640	Transcription factor bHLH93	GO:0003677	DNA binding
TRpn_1800	561	0.505672	0.790327	NA	NA	NA	NA	NA
TRpn_1803	1366	-1.99318	0.594394	PREDICTED: Panicum hallii ELMO domain-containing protein A (LOC112902777), transcript variant X2, mRNA	AT1G67400	NA	NA	NA
TRpn_1804	1201	-0.844053	0.804444	PREDICTED: Panicum hallii ELMO domain-containing protein A (LOC112902777), transcript variant X2, mRNA	AT1G67400	NA	NA	NA
TRpn_1805	1106	0.90739	0.331405	PREDICTED: Panicum hallii ELMO domain-containing protein A (LOC112902777), transcript variant X2, mRNA	AT1G67400	NA	NA	NA
TRpn_1807	1099	-0.00190189	0.999453	PREDICTED: Panicum hallii acyl-protein thioesterase 1 homolog 1-like (LOC112891617), transcript variant X2, mRNA	AT3G15650	NA	GO:0052689	carboxylic ester hydrolase activity
TRpn_1810	733	0.556188	0.707359	NA	NA	NA	NA	NA
TRpn_1811	747	-1.6213	0.338963	PREDICTED: Sorghum bicolor 14 kDa zinc-binding protein (LOC8082422), mRNA	NA	NA	NA	NA
TRpn_1812	538	-0.835776	0.858045	NA	NA	NA	NA	NA
TRpn_1813	802	-0.771971	0.866314	Urochloa decumbens microsatellite Dec_SSR_206 sequence	NA	NA	NA	NA
TRpn_1816	456	-2.48047	0.490402	NA	NA	NA	NA	NA
TRpn_1817	627	0.392966	0.882521	PREDICTED: Panicum hallii uncharacterized LOC112900623 (LOC112900623), mRNA	NA	NA	NA	NA
TRpn_1818	2728	-0.0659281	0.957288	PREDICTED: Setaria italica serine/threonine-protein kinase STY46 (LOC101761030), mRNA	AT4G35780	Serine/threonine-protein kinase STY17	GO:0004672	protein kinase activity
TRpn_1819	2798	-0.351832	0.810822	PREDICTED: Setaria italica serine/threonine-protein kinase STY46 (LOC101761030), mRNA	AT4G38470	Serine/threonine-protein kinase STY46	GO:0004672	protein kinase activity
TRpn_1821	428	-7.67579	1.60704e-07	NA	NA	NA	NA	NA
TRpn_1822	463	-2.40918	0.33663	NA	NA	NA	NA	NA
TRpn_1826	1020	0.91921	0.772626	PREDICTED: Setaria italica molybdate-anion transporter (LOC101774871), mRNA	NA	NA	NA	NA
TRpn_1830	556	-0.736317	0.615392	NA	NA	NA	NA	NA
TRpn_1833	579	-1.36074	0.472536	Zea mays uncharacterized LOC100274790 (LOC100274790), mRNA	NA	NA	NA	NA
TRpn_1839	500	-5.00971	0.0317068	NA	NA	NA	NA	NA
TRpn_1840	451	-6.32443	0.000258523	NA	NA	NA	NA	NA
TRpn_1842	1013	-0.969195	0.354219	PREDICTED: Panicum hallii calmodulin binding protein PICBP (LOC112893353), transcript variant X2, mRNA	NA	NA	NA	NA
TRpn_1845	803	-1.4338	0.000408929	NA	NA	NA	NA	NA
TRpn_1846	478	-1.31831	0.651009	PREDICTED: Panicum hallii uncharacterized LOC112896864 (LOC112896864), mRNA	NA	NA	NA	NA
TRpn_1848	430	-1.35639	0.667967	NA	NA	NA	NA	NA
TRpn_1849	429	0.00165179	0.999728	NA	NA	NA	NA	NA
TRpn_1850	438	-2.86478	0.153745	NA	NA	NA	NA	NA
TRpn_1851	410	-1.55607	0.568821	PREDICTED: Sorghum bicolor probable LRR receptor-like serine/threonine-protein kinase At1g74360 (LOC8078997), mRNA	NA	NA	NA	NA
TRpn_1852	401	-1.11953	0.801014	NA	NA	NA	NA	NA
TRpn_1853	519	-2.29823	0.395197	NA	NA	NA	NA	NA
TRpn_1854	1381	-3.9072	0.000222225	NA	AT4G34880	NA	GO:0004040	amidase activity
TRpn_1855	966	-3.00834	0.0688501	NA	NA	NA	NA	NA
TRpn_1857	1187	-0.0054984	0.994609	PREDICTED: Sorghum bicolor protein FATTY ACID EXPORT 1, chloroplastic (LOC8058686), mRNA	AT3G57280	Protein FATTY ACID EXPORT 1, chloroplastic	GO:0016021	integral to membrane
TRpn_1858	521	-0.0465511	0.990353	NA	NA	NA	NA	NA
TRpn_1859	783	-2.36953	0.0389348	PREDICTED: Setaria italica trihelix transcription factor ASR3 (LOC101756788), mRNA	NA	NA	NA	NA
TRpn_1860	816	-0.219074	0.950227	NA	NA	NA	NA	NA
TRpn_1862	440	-0.968528	0.828669	NA	NA	NA	NA	NA
TRpn_1864	498	-6.61624	3.64009e-05	NA	NA	NA	NA	NA
TRpn_1865	602	-2.67283	0.269681	NA	NA	NA	NA	NA
TRpn_1866	979	-1.24434	0.682183	NA	NA	NA	NA	NA
TRpn_1867	631	0.149218	0.924512	PREDICTED: Setaria italica probable calcium-binding protein CML41 (LOC101754754), mRNA	NA	NA	NA	NA
TRpn_1869	786	0.220749	0.933354	NA	NA	NA	NA	NA
TRpn_1870	1286	-3.70468	0.000299192	PREDICTED: Sorghum bicolor uncharacterized LOC8067567 (LOC8067567), mRNA	AT5G60250	NA	GO:0003676	nucleic acid binding
TRpn_1874	614	-1.81482	0.642795	PREDICTED: Setaria italica GDSL esterase/lipase At5g55050 (LOC101772833), mRNA	NA	NA	NA	NA
TRpn_1876	530	0.0381968	0.980231	NA	NA	NA	NA	NA
TRpn_1877	419	-0.87443	0.779365	PREDICTED: Sorghum bicolor tyrosine-sulfated glycopeptide receptor 1 (LOC8076069), mRNA	AT1G17250	NA	GO:0004672	protein kinase activity
TRpn_1878	433	-0.579757	0.861061	NA	NA	NA	NA	NA
TRpn_1879	1236	-1.44362	0.00217783	PREDICTED: Panicum hallii uncharacterized LOC112890265 (LOC112890265), mRNA	AT2G35540	NA	GO:0006457	protein folding
TRpn_1881	497	-0.956101	0.649951	NA	NA	NA	NA	NA
TRpn_1882	1032	0.277063	0.636239	PREDICTED: Sorghum bicolor succinate dehydrogenase subunit 4, mitochondrial (LOC8062283), mRNA	NA	NA	NA	NA
TRpn_1883	623	-1.54561	0.475739	NA	NA	NA	NA	NA
TRpn_1885	423	0.225421	0.95001	NA	NA	NA	NA	NA
TRpn_1886	532	-1.08805	0.470956	NA	NA	NA	NA	NA
TRpn_1887	441	-5.21846	0.0208325	NA	NA	NA	NA	NA
TRpn_1888	657	-1.50213	0.596109	NA	NA	NA	NA	NA
TRpn_1889	446	-0.989018	0.6939	NA	NA	NA	NA	NA
TRpn_1890	596	-0.634987	0.893427	NA	NA	NA	NA	NA
TRpn_1891	542	-0.180133	0.94906	NA	NA	NA	NA	NA
TRpn_1893	664	-6.82255	7.22675e-05	NA	NA	NA	NA	NA
TRpn_1899	541	-7.25768	8.90328e-05	PREDICTED: Oryza sativa Japonica Group SPX domain-containing protein 5-like (LOC4333078), mRNA	NA	NA	NA	NA
TRpn_1900	690	-6.99498	3.52606e-05	PREDICTED: Panicum hallii AP2-like ethylene-responsive transcription factor TOE3 (LOC112900017), transcript variant X2, mRNA	NA	NA	NA	NA
TRpn_1901	446	0.537056	0.805785	NA	NA	NA	NA	NA
TRpn_1902	524	-6.63497	0.000140747	NA	NA	NA	NA	NA
TRpn_1903	523	-5.57841	0.00402717	NA	NA	NA	NA	NA
TRpn_1905	598	-2.48049	0.0385266	NA	NA	NA	NA	NA
TRpn_1906	477	0.475176	0.844505	NA	NA	NA	NA	NA
TRpn_1907	746	-1.72724	0.470703	PREDICTED: Panicum hallii vesicle-associated protein 4-2-like (LOC112882525), mRNA	NA	NA	NA	NA
TRpn_1909	727	-1.3984	0.648275	NA	NA	NA	NA	NA
TRpn_1910	689	0.219626	0.910242	NA	NA	NA	NA	NA
TRpn_1911	921	-3.10664	0.231805	PREDICTED: Panicum hallii squamosa promoter-binding-like protein 17 (LOC112881970), mRNA	NA	NA	NA	NA
TRpn_1912	598	-4.59917	0.0562737	Oryza sativa Indica Group cultivar Shuhui498 chromosome 11 sequence	NA	NA	NA	NA
TRpn_1913	430	-0.130118	0.938639	NA	NA	NA	NA	NA
TRpn_1914	419	1.86202	0.64588	PREDICTED: Sorghum bicolor uncharacterized LOC8067237 (LOC8067237), mRNA	NA	NA	NA	NA
TRpn_1916	605	-1.07862	0.752698	PREDICTED: Sorghum bicolor Golgi to ER traffic protein 4 homolog (LOC8075102), transcript variant X2, mRNA	NA	NA	NA	NA
TRpn_1917	506	-0.0244625	0.985305	PREDICTED: Panicum hallii protein indeterminate-domain 16-like (LOC112897433), mRNA	NA	NA	NA	NA
TRpn_1919	470	-2.11388	0.179431	NA	NA	NA	NA	NA
TRpn_1920	1281	-3.03232	0.373361	PREDICTED: Zea mays ATP-dependent DNA helicase PIF1 (LOC109944409), mRNA	NA	NA	NA	NA
TRpn_1922	988	-3.87064	0.223977	NA	NA	NA	NA	NA
TRpn_1923	597	-1.79031	0.551342	NA	NA	NA	NA	NA
TRpn_1924	417	-1.17714	0.788784	NA	NA	NA	NA	NA
TRpn_1926	874	-0.7227	0.722443	NA	NA	NA	NA	NA
TRpn_1927	642	-1.43525	0.0636766	PREDICTED: Sorghum bicolor 3-hexulose-6-phosphate isomerase (LOC110436155), mRNA	AT5G52190	NA	GO:0005975	carbohydrate metabolic process
TRpn_1928	779	-1.50709	0.411819	NA	NA	NA	NA	NA
TRpn_1930	406	-0.564683	0.805499	PREDICTED: Setaria italica wall-associated receptor kinase 2 (LOC101755085), mRNA	NA	NA	NA	NA
TRpn_1931	475	0.453624	0.927342	NA	NA	NA	NA	NA
TRpn_1935	1249	0.322795	0.863007	Oryza sativa Indica Group cultivar Shuhui498 chromosome 2 sequence	NA	NA	NA	NA
TRpn_1936	422	-1.27392	0.760388	NA	NA	NA	NA	NA
TRpn_1938	1123	0.850293	0.290687	PREDICTED: Setaria italica calmodulin (LOC101777573), mRNA	AT5G49480	NA	GO:0005509	calcium ion binding
TRpn_1940	502	0.0562234	0.984664	PREDICTED: Zea mays Cyclin-T1-3 (LOC100193479), transcript variant X2, mRNA	NA	NA	NA	NA
TRpn_1941	459	0.624026	0.899402	PREDICTED: Setaria italica uncharacterized LOC101772292 (LOC101772292), transcript variant X1, mRNA	NA	NA	NA	NA
TRpn_1942	861	-2.09568	0.304796	NA	NA	NA	NA	NA
TRpn_1944	494	-0.897678	0.679171	NA	NA	NA	NA	NA
TRpn_1947	661	-0.506958	0.654095	NA	NA	NA	NA	NA
TRpn_1949	427	-1.30257	0.646649	PREDICTED: Panicum hallii uncharacterized LOC112886371 (LOC112886371), transcript variant X2, mRNA	NA	NA	NA	NA
TRpn_1950	663	-0.517918	0.853948	PREDICTED: Sorghum bicolor uncharacterized LOC8060962 (LOC8060962), mRNA	NA	NA	NA	NA
TRpn_1951	590	-2.62498	0.293292	NA	NA	NA	NA	NA
TRpn_1952	460	-2.29111	0.419516	NA	NA	NA	NA	NA
TRpn_1953	518	0.387072	0.866333	NA	NA	NA	NA	NA
TRpn_1955	505	-1.63379	0.692553	NA	NA	NA	NA	NA
TRpn_1959	640	-2.96567	0.383105	PREDICTED: Sorghum bicolor dolichyl-diphosphooligosaccharide--protein glycosyltransferase subunit STT3B (LOC8074822), mRNA	NA	NA	NA	NA
TRpn_1960	439	-0.741294	0.871307	NA	NA	NA	NA	NA
TRpn_1961	687	0.103511	0.954784	NA	NA	NA	NA	NA
TRpn_1962	432	-5.36417	0.0163393	NA	NA	NA	NA	NA
TRpn_1963	402	-0.193375	0.957746	NA	NA	NA	NA	NA
TRpn_1964	424	1.02548	0.745852	NA	NA	NA	NA	NA
TRpn_1966	453	-0.389496	0.910799	NA	NA	NA	NA	NA
TRpn_1967	424	-0.162695	0.948317	NA	NA	NA	NA	NA
TRpn_1968	414	0.758895	0.81681	NA	NA	NA	NA	NA
TRpn_1969	989	0.676918	0.481082	PREDICTED: Oryza brachyantha ATP synthase subunit d, mitochondrial (LOC102712283), mRNA	NA	NA	NA	NA
TRpn_1970	476	-7.32761	4.2956e-05	PREDICTED: Panicum hallii plant UBX domain-containing protein 10 (LOC112877409), mRNA	NA	NA	NA	NA
TRpn_1971	582	0.117389	0.98173	PREDICTED: Zea mays uncharacterized membrane protein At1g16860 (LOC103638752), mRNA	NA	NA	NA	NA
TRpn_1975	561	-0.7257	0.88381	PREDICTED: Panicum hallii ervatamin-C-like (LOC112878087), mRNA	NA	NA	NA	NA
TRpn_1976	812	-2.4107	0.512295	NA	NA	NA	NA	NA
TRpn_1978	425	0.334403	0.926321	NA	NA	NA	NA	NA
TRpn_1979	637	-0.691119	0.841109	NA	NA	NA	NA	NA
TRpn_1980	450	-1.42707	0.612808	NA	NA	NA	NA	NA
TRpn_1981	557	-2.37469	0.131492	PREDICTED: Setaria italica protein FAR1-RELATED SEQUENCE 5 (LOC101761209), mRNA	NA	NA	NA	NA
TRpn_1982	739	-0.969729	0.515414	NA	NA	NA	NA	NA
TRpn_1983	454	-0.979834	0.820611	NA	NA	NA	NA	NA
TRpn_1984	909	-5.2007	0.0197996	NA	NA	NA	NA	NA
TRpn_1987	510	-0.0755323	0.988137	NA	NA	NA	NA	NA
TRpn_1988	1079	1.55819	0.0556508	PREDICTED: Setaria italica alanine--glyoxylate aminotransferase 2 homolog 3, mitochondrial (LOC101784978), mRNA	AT3G08860	Alanine--glyoxylate aminotransferase 2 homolog 3, mitochondrial	GO:0005739	mitochondrion
TRpn_1989	556	-0.171363	0.9476	Oryza sativa Indica Group cultivar Shuhui498 chromosome 6 sequence	NA	NA	NA	NA
TRpn_1991	593	-0.533124	0.83658	NA	NA	NA	NA	NA
TRpn_1992	407	-0.00754896	0.997322	NA	NA	NA	NA	NA
TRpn_1993	1429	-0.841833	0.861843	NA	AT1G52360	Coatomer subunit beta'-2	GO:0000139	Golgi membrane
TRpn_1996	435	-0.380745	0.829261	NA	NA	NA	NA	NA
TRpn_1997	588	-1.42351	0.611384	PREDICTED: Setaria italica dof zinc finger protein 1 (LOC101759372), mRNA	NA	NA	NA	NA
TRpn_1999	1698	0.0214719	0.968561	PREDICTED: Panicum hallii uncharacterized LOC112893828 (LOC112893828), transcript variant X1, mRNA	AT1G68140	NA	GO:0003674	molecular_function
TRpn_2000	2833	-1.18056	0.118496	PREDICTED: Panicum hallii uncharacterized LOC112893828 (LOC112893828), transcript variant X1, mRNA	AT1G68140	NA	GO:0003674	molecular_function
TRpn_2002	406	-0.246303	0.918183	PREDICTED: Sorghum bicolor agamous-like MADS-box protein AGL61 (LOC8085379), mRNA	NA	NA	NA	NA
TRpn_2003	537	-2.34055	0.526576	NA	NA	NA	NA	NA
TRpn_2004	434	-7.26336	0.000482276	NA	NA	NA	NA	NA
TRpn_2007	438	-5.5374	0.00888316	NA	NA	NA	NA	NA
TRpn_2008	460	-2.0427	0.57966	PREDICTED: Setaria italica type I inositol polyphosphate 5-phosphatase 10 (LOC101753630), mRNA	NA	NA	NA	NA
TRpn_2009	657	-0.441153	0.751752	NA	NA	NA	NA	NA
TRpn_2010	1091	-3.10656	0.20681	Saccharum hybrid cultivar R570 clone BAC 121P14 complete sequence	NA	NA	NA	NA
TRpn_2011	461	-1.4197	0.746474	NA	NA	NA	NA	NA
TRpn_2012	528	-1.72354	0.25065	PREDICTED: Zea mays uncharacterized LOC111590890 (LOC111590890), ncRNA	NA	NA	NA	NA
TRpn_2016	557	-0.116481	0.982202	NA	NA	NA	NA	NA
TRpn_2018	774	1.57691	0.114702	PREDICTED: Brachypodium distachyon cytokinin dehydrogenase 2 (LOC100835621), mRNA	AT1G75450	Cytokinin dehydrogenase 5	GO:0005615	extracellular space
TRpn_2019	584	-5.26385	0.0120613	NA	NA	NA	NA	NA
TRpn_2021	894	-0.512166	0.889755	NA	NA	NA	NA	NA
TRpn_2023	435	7.62379	6.52516e-07	NA	NA	NA	NA	NA
TRpn_2024	1203	-7.37286	3.52927e-06	NA	NA	NA	NA	NA
TRpn_2026	1144	-1.30119	0.658142	NA	NA	NA	NA	NA
TRpn_2027	451	0.922631	0.84035	NA	NA	NA	NA	NA
TRpn_2028	425	-1.83934	0.147463	PREDICTED: Setaria italica beta-galactosidase 9-like (LOC101767193), mRNA	NA	NA	NA	NA
TRpn_2032	467	-1.39327	0.170298	PREDICTED: Panicum hallii uncharacterized LOC112885270 (LOC112885270), mRNA	NA	NA	NA	NA
TRpn_2034	497	1.39492	0.757398	NA	NA	NA	NA	NA
TRpn_2035	663	-1.43258	0.535236	NA	NA	NA	NA	NA
TRpn_2036	531	-2.00362	0.453798	NA	NA	NA	NA	NA
TRpn_2037	421	0.658758	0.629254	NA	NA	NA	NA	NA
TRpn_2040	512	-2.42324	0.343922	NA	NA	NA	NA	NA
TRpn_2044	487	-1.69435	0.108055	NA	NA	NA	NA	NA
TRpn_2046	1002	-1.55715	0.0221651	PREDICTED: Setaria italica protein SMAX1-LIKE 4 (LOC101766539), mRNA	NA	NA	NA	NA
TRpn_2048	774	-0.846564	0.164931	PREDICTED: Setaria italica uncharacterized LOC101755785 (LOC101755785), mRNA	AT5G52960	NA	GO:0008150	biological_process
TRpn_2050	597	0.691853	0.623893	NA	NA	NA	NA	NA
TRpn_2052	700	-6.0188	0.0030988	PREDICTED: Setaria italica protein SHI RELATED SEQUENCE 1 (LOC101781399), mRNA	NA	NA	NA	NA
TRpn_2053	640	0.0850232	0.950048	NA	NA	NA	NA	NA
TRpn_2054	576	-1.9846	0.643029	NA	NA	NA	NA	NA
TRpn_2055	689	-0.750957	0.681896	NA	NA	NA	NA	NA
TRpn_2056	466	0.919198	0.246468	PREDICTED: Setaria italica calreticulin (LOC101774614), mRNA	NA	NA	NA	NA
TRpn_2057	957	-0.634121	0.758442	NA	NA	NA	NA	NA
TRpn_2058	522	-1.05673	0.80589	NA	NA	NA	NA	NA
TRpn_2059	775	-1.17509	0.588862	PREDICTED: Setaria italica mucin-5AC (LOC101770362), mRNA	NA	NA	NA	NA
TRpn_2060	1913	-11.5141	1.55597e-18	PREDICTED: Sorghum bicolor protein root UVB sensitive 6-like (LOC110433811), mRNA	AT5G49820	Protein root UVB sensitive 6	GO:0003674	molecular_function
TRpn_2061	680	-1.07144	0.289286	NA	NA	NA	NA	NA
TRpn_2062	1197	-0.527758	0.622595	PREDICTED: Setaria italica uncharacterized LOC101777051 (LOC101777051), transcript variant X1, mRNA	NA	NA	NA	NA
TRpn_2063	2508	-3.0635	0.00187114	PREDICTED: Setaria italica uncharacterized LOC101777051 (LOC101777051), transcript variant X2, misc_RNA	NA	NA	NA	NA
TRpn_2065	1946	-2.55674	0.194825	PREDICTED: Panicum hallii selenium-binding protein 1-like (LOC112893794), transcript variant X2, mRNA	AT4G14030	Selenium-binding protein 1	GO:0008430	selenium binding
TRpn_2066	725	-0.683939	0.624501	Saccharum hybrid cultivar R570 clone BAC 103C06 complete sequence	AT3G23800	Selenium-binding protein 3	GO:0008430	selenium binding
TRpn_2067	1061	-8.04597	6.22721e-17	PREDICTED: Panicum hallii RHOMBOID-like protein 2 (LOC112898580), mRNA	AT5G07250	RHOMBOID-like protein 3	GO:0000139	Golgi membrane
TRpn_2069	484	-4.6937	0.0656178	NA	NA	NA	NA	NA
TRpn_2070	1103	-0.345783	0.668906	NA	NA	NA	NA	NA
TRpn_2071	1516	-1.66145	0.237495	NA	NA	NA	NA	NA
TRpn_2072	2282	-0.911923	0.838126	PREDICTED: Setaria italica splicing factor 3B subunit 1 (LOC101780167), mRNA	AT3G45040	Dolichol kinase EVAN	GO:0004605	phosphatidate cytidylyltransferase activity
TRpn_2073	2260	1.02889	0.120909	PREDICTED: Setaria italica splicing factor 3B subunit 1 (LOC101780167), mRNA	AT3G45040	Dolichol kinase EVAN	GO:0004605	phosphatidate cytidylyltransferase activity
TRpn_2074	2357	1.28353	0.288589	PREDICTED: Setaria italica splicing factor 3B subunit 1 (LOC101780167), mRNA	AT3G45040	Dolichol kinase EVAN	GO:0004605	phosphatidate cytidylyltransferase activity
TRpn_2075	949	-0.0889701	0.977068	Zea mays RALF (si945007g10a), mRNA	NA	NA	NA	NA
TRpn_2077	1069	-2.90284	0.419762	Zea mays RALF (LOC100286082), mRNA	NA	NA	NA	NA
TRpn_2078	983	-1.90373	0.449647	NA	NA	NA	NA	NA
TRpn_2079	1257	-2.64615	0.19478	NA	NA	NA	NA	NA
TRpn_2080	2851	0.499908	0.221999	PREDICTED: Sorghum bicolor exocyst complex component EXO84C (LOC8081766), mRNA	AT1G10180	Exocyst complex component EXO84C	GO:0003674	molecular_function
TRpn_2081	1118	-3.70955	0.0494683	PREDICTED: Setaria italica protein CHLOROPLAST IMPORT APPARATUS 2 (LOC101763382), mRNA	NA	NA	NA	NA
TRpn_2085	798	-2.94754	0.182211	NA	NA	NA	NA	NA
TRpn_2086	980	-0.206777	0.868163	PREDICTED: Sorghum bicolor protein CHLOROPLAST IMPORT APPARATUS 2 (LOC8065562), mRNA	NA	NA	NA	NA
TRpn_2089	425	-1.59358	0.214323	NA	NA	NA	NA	NA
TRpn_2091	483	-1.5109	0.595064	NA	NA	NA	NA	NA
TRpn_2092	503	-0.0789575	0.983522	NA	NA	NA	NA	NA
TRpn_2093	3649	-0.936535	0.120714	PREDICTED: Sorghum bicolor uncharacterized LOC110429782 (LOC110429782), transcript variant X1, mRNA	AT3G01810	NA	NA	NA
TRpn_2094	4327	-0.469405	0.431223	PREDICTED: Sorghum bicolor uncharacterized LOC110429782 (LOC110429782), transcript variant X1, mRNA	AT2G42320	NA	NA	NA
TRpn_2096	3699	-0.0305569	0.991031	PREDICTED: Sorghum bicolor uncharacterized LOC110429782 (LOC110429782), transcript variant X1, mRNA	AT2G42320	NA	NA	NA
TRpn_2097	2017	-5.61444	1.82662e-05	PREDICTED: Panicum hallii interactor of constitutive active ROPs 4-like (LOC112894051), transcript variant X2, misc_RNA	NA	NA	NA	NA
TRpn_2099	1776	-6.73721	1.99809e-05	NA	NA	NA	NA	NA
TRpn_2101	2558	-5.37838	0.0151057	NA	NA	NA	NA	NA
TRpn_2104	1620	-3.39668	0.331786	NA	NA	NA	NA	NA
TRpn_2106	2402	0.973631	0.760118	NA	NA	NA	NA	NA
TRpn_2107	1025	-0.580962	0.834207	NA	NA	NA	NA	NA
TRpn_2108	439	-0.302057	0.852264	NA	NA	NA	NA	NA
TRpn_2109	2034	2.03263	0.605293	NA	NA	NA	NA	NA
TRpn_2111	416	5.50615	0.00730294	NA	NA	NA	NA	NA
TRpn_2113	1953	-1.65346	0.698675	NA	NA	NA	NA	NA
TRpn_2114	1059	-0.780149	0.82689	NA	NA	NA	NA	NA
TRpn_2116	717	-0.164754	0.907771	Zea mays D-cysteine desulfhydrase 2 mitochondrial (LOC100383754), mRNA	AT3G26115	D-cysteine desulfhydrase 2, mitochondrial	NA	NA
TRpn_2117	1516	4.61409	0.0759442	PREDICTED: Setaria italica putative D-cysteine desulfhydrase 2, mitochondrial (LOC101785809), mRNA	AT3G26115	D-cysteine desulfhydrase 2, mitochondrial	NA	NA
TRpn_2119	1129	1.13442	0.556101	PREDICTED: Sorghum bicolor putative D-cysteine desulfhydrase 2, mitochondrial (LOC8068057), transcript variant X1, mRNA	AT3G26115	D-cysteine desulfhydrase 2, mitochondrial	NA	NA
TRpn_2122	896	-5.10457	0.0189728	PREDICTED: Panicum hallii pentatricopeptide repeat-containing protein At4g15720 (LOC112886894), mRNA	AT4G15720	Pentatricopeptide repeat-containing protein At4g15720	GO:0008270	zinc ion binding
TRpn_2123	3167	-4.33011	0.0024724	PREDICTED: Setaria italica pentatricopeptide repeat-containing protein At1g03100, mitochondrial (LOC101757280), transcript variant X4, misc_RNA	AT1G03100	Pentatricopeptide repeat-containing protein At1g03100, mitochondrial	GO:0003674	molecular_function
TRpn_2124	3643	-1.2638	0.4857	PREDICTED: Setaria italica pentatricopeptide repeat-containing protein At1g03100, mitochondrial (LOC101757280), transcript variant X1, mRNA	AT1G03100	Pentatricopeptide repeat-containing protein At1g03100, mitochondrial	GO:0003674	molecular_function
TRpn_2125	1326	0.595195	0.0395099	PREDICTED: Sorghum bicolor probable cinnamyl alcohol dehydrogenase 5 (LOC8072330), transcript variant X2, mRNA	AT4G39330	Probable cinnamyl alcohol dehydrogenase 9	GO:0008270	zinc ion binding
TRpn_2126	1137	-0.381189	0.748036	NA	NA	NA	NA	NA
TRpn_2129	840	-0.980075	0.824715	NA	NA	NA	NA	NA
TRpn_2130	824	-5.63158	0.00456451	NA	NA	NA	NA	NA
TRpn_2132	1153	0.233696	0.712349	PREDICTED: Sorghum bicolor uncharacterized LOC8059760 (LOC8059760), mRNA	AT1G01770	NA	GO:0008150	biological_process
TRpn_2133	1604	0.142266	0.91862	PREDICTED: Setaria italica uncharacterized LOC101764660 (LOC101764660), transcript variant X2, mRNA	AT1G01770	NA	GO:0008150	biological_process
TRpn_2136	1771	-1.14573	0.014074	PREDICTED: Sorghum bicolor serine carboxypeptidase-like 45 (LOC8072024), transcript variant X2, mRNA	AT1G28110	Serine carboxypeptidase-like 45	GO:0004185	serine-type carboxypeptidase activity
TRpn_2140	1456	-1.3913	0.522412	NA	NA	NA	NA	NA
TRpn_2142	1099	-5.58985	5.57552e-72	PREDICTED: Setaria italica histone H3.3 (LOC101756345), mRNA	AT4G40040	Histone H3.3	GO:0003677	DNA binding
TRpn_2143	744	-0.655794	0.237623	PREDICTED: Brachypodium distachyon histone H3.3 (LOC100829931), mRNA	AT4G40040	Histone H3.3	GO:0003677	DNA binding
TRpn_2144	405	10.1906	2.50811e-13	PREDICTED: Sorghum bicolor histone H3.2 (LOC110433573), mRNA	AT3G27360	Histone H3.2	GO:0003677	DNA binding
TRpn_2145	909	-2.12635	0.727574	Zea mays histone H3.3 (LOC103627323), mRNA	AT4G40040	Histone H3.3	GO:0003677	DNA binding
TRpn_2147	955	-0.0580427	0.987607	PREDICTED: Setaria italica uncharacterized LOC101760630 (LOC101760630), ncRNA	NA	NA	NA	NA
TRpn_2148	1656	-0.71768	0.697214	PREDICTED: Panicum hallii binding partner of ACD11 1-like (LOC112882518), mRNA	AT4G17720	NA	GO:0003676	nucleic acid binding
TRpn_2153	2177	-1.29027	0.657378	PREDICTED: Setaria italica binding partner of ACD11 1 (LOC101772192), mRNA	AT4G17720	NA	GO:0003676	nucleic acid binding
TRpn_2154	605	-0.9349	0.69311	NA	NA	NA	NA	NA
TRpn_2156	3031	-0.626838	0.646536	PREDICTED: Sorghum bicolor squamosa promoter-binding-like protein 18 (LOC8058970), transcript variant X2, mRNA	NA	NA	NA	NA
TRpn_2157	1432	-0.570453	0.510935	PREDICTED: Panicum hallii squamosa promoter-binding-like protein 18 (LOC112882284), transcript variant X1, mRNA	AT5G50670	Squamosa promoter-binding-like protein 13A	GO:0003677	DNA binding
TRpn_2159	1414	-0.113041	0.905819	PREDICTED: Panicum hallii squamosa promoter-binding-like protein 18 (LOC112882284), transcript variant X2, mRNA	AT5G50670	Squamosa promoter-binding-like protein 13A	GO:0003677	DNA binding
TRpn_2160	1854	0.398171	0.788987	PREDICTED: Panicum hallii squamosa promoter-binding-like protein 18 (LOC112882284), transcript variant X1, mRNA	NA	NA	NA	NA
TRpn_2161	619	-1.21212	0.185061	PREDICTED: Panicum hallii teosinte glume architecture 1-like (LOC112896265), mRNA	NA	NA	NA	NA
TRpn_2162	1174	-1.51276	0.0281715	PREDICTED: Sorghum bicolor squamosa promoter-binding-like protein 2 (LOC8079806), mRNA	NA	NA	NA	NA
TRpn_2165	607	-2.51479	0.100968	NA	NA	NA	NA	NA
TRpn_2166	458	1.48719	0.729641	NA	NA	NA	NA	NA
TRpn_2167	1243	-2.25845	0.185476	PREDICTED: Panicum hallii uncharacterized LOC112890023 (LOC112890023), mRNA	NA	NA	NA	NA
TRpn_2168	646	-8.51539	2.66666e-09	PREDICTED: Setaria italica uncharacterized LOC101770827 (LOC101770827), mRNA	NA	NA	NA	NA
TRpn_2169	1015	-1.06035	0.380577	PREDICTED: Panicum hallii uncharacterized LOC112890023 (LOC112890023), mRNA	NA	NA	NA	NA
TRpn_2170	744	8.1503	7.14317e-08	PREDICTED: Setaria italica uncharacterized LOC101770827 (LOC101770827), mRNA	NA	NA	NA	NA
TRpn_2171	688	0.0666771	0.986608	PREDICTED: Setaria italica uncharacterized LOC101770827 (LOC101770827), mRNA	NA	NA	NA	NA
TRpn_2172	623	-3.74711	0.0378111	NA	NA	NA	NA	NA
TRpn_2173	1672	-0.382625	0.586285	PREDICTED: Sorghum bicolor uncharacterized LOC8067163 (LOC8067163), mRNA	AT2G30530	NA	NA	NA
TRpn_2175	2215	-0.21927	0.784992	PREDICTED: Panicum hallii dnaJ protein ERDJ3A (LOC112878243), mRNA	AT3G08970	DnaJ protein ERDJ3A	GO:0006457	protein folding
TRpn_2176	871	1.74948	0.00436811	PREDICTED: Setaria italica serine/threonine-protein kinase STY46 (LOC101780135), mRNA	AT5G58520	NA	GO:0006468	protein phosphorylation
TRpn_2177	2541	-2.45961	0.105211	PREDICTED: Panicum hallii serine/threonine-protein kinase STY46 (LOC112877063), mRNA	AT5G58520	NA	GO:0006468	protein phosphorylation
TRpn_2178	466	1.2096	0.0153477	PREDICTED: Setaria italica uncharacterized LOC101756227 (LOC101756227), mRNA	NA	NA	NA	NA
TRpn_2179	2522	-2.33483	0.00395525	PREDICTED: Sorghum bicolor uncharacterized LOC8064953 (LOC8064953), mRNA	AT1G16720	NA	GO:0006413	translational initiation
TRpn_2180	1952	-2.53885	0.00736005	PREDICTED: Sorghum bicolor beta-glucosidase 26 (LOC8073124), mRNA	AT3G18080	Beta-glucosidase 44	GO:0004553	hydrolase activity, hydrolyzing O-glycosyl compounds
TRpn_2183	2028	-2.56714	0.23061	PREDICTED: Sorghum bicolor beta-glucosidase 26 (LOC8073124), mRNA	AT3G18080	Beta-glucosidase 44	GO:0004553	hydrolase activity, hydrolyzing O-glycosyl compounds
TRpn_2184	2918	-4.71589	3.78306e-05	PREDICTED: Setaria italica E3 ubiquitin-protein ligase MBR1 (LOC101772851), mRNA	AT5G24870	NA	GO:0008270	zinc ion binding
TRpn_2185	2722	-2.51238	0.29956	PREDICTED: Sorghum bicolor E3 ubiquitin-protein ligase MBR2 (LOC8075121), transcript variant X5, mRNA	NA	NA	NA	NA
TRpn_2187	2850	-0.640011	0.699213	PREDICTED: Sorghum bicolor origin of replication complex subunit 1 (LOC8065432), mRNA	AT4G12620	Origin of replication complex subunit 1B	GO:0003677	DNA binding
TRpn_2188	724	-2.24206	0.416828	Zea mays PHD transcription factor (PHD16), transcript variant 1, mRNA	AT4G14700	Origin of replication complex subunit 1A	GO:0003677	DNA binding
TRpn_2189	517	-0.54149	0.874111	NA	NA	NA	NA	NA
TRpn_2190	1280	-2.11473	0.0523032	NA	NA	NA	NA	NA
TRpn_2191	2462	-3.38047	3.23142e-11	PREDICTED: Sorghum bicolor arginine--tRNA ligase, chloroplastic/mitochondrial-like (LOC110430625), transcript variant X1, mRNA	AT4G26300	Arginine--tRNA ligase, chloroplastic/mitochondrial	GO:0004814	arginine-tRNA ligase activity
TRpn_2192	1403	-1.61712	0.0759467	PREDICTED: Setaria italica anaphase-promoting complex subunit 4 (LOC101758832), transcript variant X2, mRNA	AT4G21530	Anaphase-promoting complex subunit 4	GO:0000166	nucleotide binding
TRpn_2194	1522	-0.366044	0.88242	PREDICTED: Panicum hallii codeine O-demethylase-like (LOC112889617), mRNA	AT5G54000	NA	GO:0016491	oxidoreductase activity
TRpn_2195	1385	-2.79699	0.434343	PREDICTED: Panicum hallii codeine O-demethylase-like (LOC112889617), mRNA	AT5G54000	NA	GO:0016491	oxidoreductase activity
TRpn_2198	830	-2.25954	0.53695	PREDICTED: Sorghum bicolor BTB/POZ domain-containing protein At5g66560 (LOC8083968), mRNA	AT5G66560	BTB/POZ domain-containing protein At5g66560	GO:0009416	response to light stimulus
TRpn_2199	581	-2.59743	0.217209	Oryza sativa Indica Group cultivar Shuhui498 chromosome 3 sequence	NA	NA	NA	NA
TRpn_2201	1359	-3.81355	0.0250088	PREDICTED: Zea mays SWI/SNF, matrix-associated, actin-dependent regulator of chromatin subfamily B member 1 (LOC100191936), transcript variant X1, mRNA	AT3G17590	Chromatin structure-remodeling complex protein BSH	GO:0000228	nuclear chromosome
TRpn_2203	1459	-9.6734	5.59412e-13	PREDICTED: Sorghum bicolor chromatin structure-remodeling complex protein BSH (LOC8068206), mRNA	AT3G17590	Chromatin structure-remodeling complex protein BSH	GO:0000228	nuclear chromosome
TRpn_2205	1272	1.85998	0.483013	PREDICTED: Sorghum bicolor chromatin structure-remodeling complex protein BSH (LOC8068206), mRNA	AT3G17590	Chromatin structure-remodeling complex protein BSH	GO:0000228	nuclear chromosome
TRpn_2206	1588	2.19881	0.351138	PREDICTED: Panicum hallii basic leucine zipper 23-like (LOC112893930), transcript variant X2, mRNA	AT2G16770	Basic leucine zipper 23	GO:0003677	DNA binding
TRpn_2207	1747	-1.51592	0.0235387	PREDICTED: Panicum hallii basic leucine zipper 23-like (LOC112893930), transcript variant X1, mRNA	AT2G16770	Basic leucine zipper 23	GO:0003677	DNA binding
TRpn_2208	587	-1.18299	0.317833	NA	NA	NA	NA	NA
TRpn_2209	605	-2.2662	0.334496	NA	NA	NA	NA	NA
TRpn_2212	1043	-2.81103	0.181462	NA	NA	NA	NA	NA
TRpn_2215	1777	0.542746	0.879225	NA	NA	NA	NA	NA
TRpn_2216	564	1.31645	0.51783	NA	NA	NA	NA	NA
TRpn_2217	856	0.188708	0.811483	PREDICTED: Sorghum bicolor 40S ribosomal protein S26 (LOC8076999), mRNA	AT3G56340	40S ribosomal protein S26-3	GO:0003735	structural constituent of ribosome
TRpn_2218	801	-8.23166	5.09627e-07	NA	NA	NA	NA	NA
TRpn_2219	2858	-2.2152	0.00108701	PREDICTED: Sorghum bicolor periodic tryptophan protein 2 homolog (LOC8082990), mRNA	AT1G15440	NA	GO:0000166	nucleotide binding
TRpn_2221	1144	0.553249	0.600052	PREDICTED: Sorghum bicolor uncharacterized LOC8054198 (LOC8054198), transcript variant X2, mRNA	AT5G07950	NA	GO:0003674	molecular_function
TRpn_2222	1241	-0.379083	0.733881	PREDICTED: Sorghum bicolor uncharacterized LOC8054198 (LOC8054198), transcript variant X1, mRNA	AT5G07950	NA	GO:0003674	molecular_function
TRpn_2223	980	-2.97733	0.0620966	PREDICTED: Sorghum bicolor trihelix transcription factor ASIL2-like (LOC110432904), transcript variant X2, mRNA	NA	NA	NA	NA
TRpn_2224	1047	-7.02289	0.000646997	PREDICTED: Sorghum bicolor trihelix transcription factor ASIL2-like (LOC110432904), transcript variant X2, mRNA	NA	NA	NA	NA
TRpn_2225	1080	-0.585259	0.452275	PREDICTED: Setaria italica glycine, alanine and asparagine-rich protein (LOC101785308), mRNA	AT2G24260	Transcription factor bHLH66	GO:0003677	DNA binding
TRpn_2226	660	-1.07287	0.39538	PREDICTED: Panicum hallii glycine, alanine and asparagine-rich protein-like (LOC112879535), mRNA	NA	NA	NA	NA
TRpn_2227	1036	0.146364	0.92709	PREDICTED: Setaria italica glycine, alanine and asparagine-rich protein (LOC101785308), mRNA	AT2G24260	Transcription factor bHLH66	GO:0003677	DNA binding
TRpn_2228	2974	0.050181	0.984107	PREDICTED: Setaria italica F-box protein FBW2 (LOC101757746), mRNA	AT4G08980	F-box protein FBW2	GO:0004842	ubiquitin-protein ligase activity
TRpn_2229	2990	-6.16367	0.00142801	PREDICTED: Setaria italica F-box protein FBW2 (LOC101757746), mRNA	AT4G08980	F-box protein FBW2	GO:0004842	ubiquitin-protein ligase activity
TRpn_2230	3368	-3.66164	0.234118	PREDICTED: Setaria italica F-box protein FBW2 (LOC101757746), mRNA	AT4G08980	F-box protein FBW2	GO:0004842	ubiquitin-protein ligase activity
TRpn_2232	2596	-3.1857	0.341875	PREDICTED: Setaria italica F-box protein FBW2 (LOC101757746), mRNA	AT4G08980	F-box protein FBW2	GO:0004842	ubiquitin-protein ligase activity
TRpn_2233	774	-0.793978	0.861852	NA	NA	NA	NA	NA
TRpn_2234	738	-2.09642	0.419626	NA	NA	NA	NA	NA
TRpn_2237	655	-3.80056	0.00565421	NA	NA	NA	NA	NA
TRpn_2238	715	0.534416	0.788683	NA	AT3G03740	BTB/POZ and MATH domain-containing protein 4	GO:0005515	protein binding
TRpn_2239	620	-1.1006	0.546746	Saccharum officinarum mitochondrial chromosome 2 DNA, complete genome, cultivar: Khon Kaen 3	NA	NA	NA	NA
TRpn_2240	1248	-0.959586	0.632713	PREDICTED: Setaria italica BTB/POZ and MATH domain-containing protein 1 (LOC101755471), mRNA	AT5G19000	BTB/POZ and MATH domain-containing protein 1	GO:0005515	protein binding
TRpn_2241	815	0.377682	0.939328	PREDICTED: Setaria italica BTB/POZ and MATH domain-containing protein 1 (LOC101755471), mRNA	AT5G19000	BTB/POZ and MATH domain-containing protein 1	GO:0005515	protein binding
TRpn_2242	2025	-2.54716	5.19945e-05	PREDICTED: Setaria italica uncharacterized LOC101776244 (LOC101776244), mRNA	NA	NA	NA	NA
TRpn_2245	1541	-0.912893	0.251154	PREDICTED: Setaria italica plastid-lipid-associated protein 6, chloroplastic (LOC101781302), mRNA	AT3G23400	Probable plastid-lipid-associated protein 6, chloroplastic	GO:0005198	structural molecule activity
TRpn_2247	972	-8.34268	3.11227e-09	NA	NA	NA	NA	NA
TRpn_2249	551	-0.294161	0.835399	NA	NA	NA	NA	NA
TRpn_2250	1064	-6.89361	3.97648e-05	NA	NA	NA	NA	NA
TRpn_2251	2713	-5.41016	0.00895606	NA	AT4G29090	NA	GO:0003676	nucleic acid binding
TRpn_2252	447	-0.197899	0.943549	NA	NA	NA	NA	NA
TRpn_2253	1179	-7.74375	6.79752e-08	NA	NA	NA	NA	NA
TRpn_2254	1079	-7.82975	4.83371e-07	NA	NA	NA	NA	NA
TRpn_2255	600	-0.560433	0.570758	NA	NA	NA	NA	NA
TRpn_2256	948	-1.75703	0.0110556	NA	NA	NA	NA	NA
TRpn_2257	1053	-4.54329	1.08955e-05	NA	NA	NA	NA	NA
TRpn_2258	898	-0.298247	0.836121	NA	NA	NA	NA	NA
TRpn_2259	1249	-0.324363	0.62274	NA	NA	NA	NA	NA
TRpn_2261	960	-7.85113	4.27229e-07	NA	NA	NA	NA	NA
TRpn_2262	1734	-5.25253	0.0398664	NA	AT1G43760	NA	GO:0003674	molecular_function
TRpn_2263	1139	1.13126	0.132194	PREDICTED: Sorghum bicolor homogentisate 1,2-dioxygenase (LOC8066857), mRNA	AT5G54080	Homogentisate 1,2-dioxygenase	GO:0004411	homogentisate 1,2-dioxygenase activity
TRpn_2267	2216	-1.3907	0.48036	PREDICTED: Sorghum bicolor homogentisate 1,2-dioxygenase (LOC8066857), mRNA	AT5G54080	Homogentisate 1,2-dioxygenase	GO:0004411	homogentisate 1,2-dioxygenase activity
TRpn_2268	1110	0.426617	0.55136	PREDICTED: Sorghum bicolor homogentisate 1,2-dioxygenase (LOC8066857), mRNA	AT5G54080	Homogentisate 1,2-dioxygenase	GO:0004411	homogentisate 1,2-dioxygenase activity
TRpn_2271	782	1.62069	0.70264	NA	NA	NA	NA	NA
TRpn_2272	529	-0.0774608	0.988317	NA	NA	NA	NA	NA
TRpn_2273	4281	-0.997191	0.22918	PREDICTED: Panicum hallii putative disease resistance RPP13-like protein 1 (LOC112888981), transcript variant X1, mRNA	AT3G14470	Putative disease resistance RPP13-like protein 1	GO:0006952	defense response
TRpn_2274	4180	-0.0848487	0.946243	PREDICTED: Panicum hallii putative disease resistance RPP13-like protein 1 (LOC112888981), transcript variant X1, mRNA	AT3G14470	Putative disease resistance RPP13-like protein 1	GO:0006952	defense response
TRpn_2276	536	-1.86034	0.245059	NA	NA	NA	NA	NA
TRpn_2278	1690	-2.29997	0.530652	NA	NA	NA	NA	NA
TRpn_2279	1021	-3.87116	0.190442	PREDICTED: Panicum hallii CBL-interacting protein kinase 15 (LOC112885973), mRNA	AT5G01810	CBL-interacting serine/threonine-protein kinase 15	GO:0004674	protein serine/threonine kinase activity
TRpn_2283	1343	-2.66335	0.000809975	NA	NA	NA	NA	NA
TRpn_2284	1439	-1.38826	0.475936	NA	NA	NA	NA	NA
TRpn_2285	1462	-5.97729	0.00129652	NA	NA	NA	NA	NA
TRpn_2287	982	-1.46775	0.071786	NA	NA	NA	NA	NA
TRpn_2288	1228	-6.17115	0.000554339	NA	NA	NA	NA	NA
TRpn_2289	1133	-0.594769	0.794018	NA	NA	NA	NA	NA
TRpn_2290	3761	1.81392	0.281353	PREDICTED: Sorghum bicolor kinesin-like protein KIN-5A (LOC8071242), transcript variant X2, mRNA	AT3G45850	NA	GO:0003777	microtubule motor activity
TRpn_2291	3699	0.209895	0.737772	PREDICTED: Sorghum bicolor kinesin-like protein KIN-5A (LOC8071242), transcript variant X2, mRNA	AT3G45850	NA	GO:0003777	microtubule motor activity
TRpn_2292	2058	-2.1439	0.00107839	PREDICTED: Setaria italica putative 12-oxophytodienoate reductase 13 (LOC101757769), transcript variant X1, mRNA	AT1G76690	12-oxophytodienoate reductase 2	GO:0010181	FMN binding
TRpn_2293	3837	-0.729159	0.28228	PREDICTED: Panicum hallii putative 12-oxophytodienoate reductase 13 (LOC112899764), mRNA	AT1G76690	12-oxophytodienoate reductase 2	GO:0010181	FMN binding
TRpn_2294	1398	-6.51719	0.000121584	PREDICTED: Setaria italica peptidyl-prolyl cis-trans isomerase FKBP20-2, chloroplastic (LOC101775612), mRNA	AT3G60370	Peptidyl-prolyl cis-trans isomerase FKBP20-2, chloroplastic	GO:0003755	peptidyl-prolyl cis-trans isomerase activity
TRpn_2295	1147	0.175986	0.739631	PREDICTED: Setaria italica peptidyl-prolyl cis-trans isomerase FKBP20-2, chloroplastic (LOC101775612), mRNA	AT3G60370	Peptidyl-prolyl cis-trans isomerase FKBP20-2, chloroplastic	GO:0003755	peptidyl-prolyl cis-trans isomerase activity
TRpn_2296	1028	-0.346188	0.798218	PREDICTED: Setaria italica expansin-B17 (LOC101786915), mRNA	AT4G28250	Expansin-B3	GO:0005576	extracellular region
TRpn_2297	1011	-5.82733	0.00580188	PREDICTED: Setaria italica expansin-B17 (LOC101786915), mRNA	AT4G28250	Expansin-B3	GO:0005576	extracellular region
TRpn_2298	640	1.13593	0.477002	PREDICTED: Setaria italica branched-chain-amino-acid aminotransferase-like protein 1 (LOC101768663), transcript variant X2, mRNA	NA	NA	NA	NA
TRpn_2299	744	-0.503306	0.769648	PREDICTED: Setaria italica branched-chain-amino-acid aminotransferase-like protein 1 (LOC101768663), transcript variant X2, mRNA	NA	NA	NA	NA
TRpn_2300	1459	-3.33645	0.0272424	PREDICTED: Sorghum bicolor branched-chain-amino-acid aminotransferase-like protein 1 (LOC110431647), mRNA	AT5G27410	Branched-chain-amino-acid aminotransferase-like protein 2	GO:0003824	catalytic activity
TRpn_2301	1788	-8.06483	1.25117e-06	PREDICTED: Sorghum bicolor branched-chain-amino-acid aminotransferase-like protein 1 (LOC110431647), mRNA	AT3G05190	Branched-chain-amino-acid aminotransferase-like protein 1	GO:0003824	catalytic activity
TRpn_2302	3517	-1.31098	0.0335139	PREDICTED: Sorghum bicolor branched-chain-amino-acid aminotransferase-like protein 1 (LOC110431647), mRNA	AT5G27410	Branched-chain-amino-acid aminotransferase-like protein 2	GO:0003824	catalytic activity
TRpn_2303	1237	-0.479359	0.85462	NA	NA	NA	NA	NA
TRpn_2304	2144	0.879074	0.0420068	PREDICTED: Sorghum bicolor CBL-interacting protein kinase 31 (LOC8055912), transcript variant X1, mRNA	AT2G26980	CBL-interacting serine/threonine-protein kinase 3	GO:0004674	protein serine/threonine kinase activity
TRpn_2305	2256	-0.29488	0.485162	PREDICTED: Sorghum bicolor CBL-interacting protein kinase 31 (LOC8055912), transcript variant X1, mRNA	AT2G26980	CBL-interacting serine/threonine-protein kinase 3	GO:0004674	protein serine/threonine kinase activity
TRpn_2306	2306	-0.342451	0.922392	PREDICTED: Sorghum bicolor CBL-interacting protein kinase 31 (LOC8055912), transcript variant X2, mRNA	AT5G21326	CBL-interacting serine/threonine-protein kinase 26	GO:0004672	protein kinase activity
TRpn_2307	2580	-0.475408	0.847038	PREDICTED: Sorghum bicolor CBL-interacting protein kinase 31 (LOC8055912), transcript variant X2, mRNA	AT5G21326	CBL-interacting serine/threonine-protein kinase 26	GO:0004672	protein kinase activity
TRpn_2308	2939	-0.042122	0.987527	PREDICTED: Sorghum bicolor CBL-interacting protein kinase 31 (LOC8055912), transcript variant X1, mRNA	AT5G21326	CBL-interacting serine/threonine-protein kinase 26	GO:0004672	protein kinase activity
TRpn_2309	1633	-2.73195	0.304345	PREDICTED: Sorghum bicolor haloacid dehalogenase-like hydrolase domain-containing protein Sgpp (LOC8055620), transcript variant X2, mRNA	AT2G38740	Haloacid dehalogenase-like hydrolase domain-containing protein Sgpp	GO:0016787	hydrolase activity
TRpn_2310	1531	-3.73558	3.05398e-05	PREDICTED: Sorghum bicolor haloacid dehalogenase-like hydrolase domain-containing protein Sgpp (LOC8055620), transcript variant X1, mRNA	AT2G38740	Haloacid dehalogenase-like hydrolase domain-containing protein Sgpp	GO:0016787	hydrolase activity
TRpn_2311	2046	-3.86702	0.177422	PREDICTED: Setaria italica serine/arginine-rich splicing factor SC35 (LOC101766691), mRNA	AT5G64200	Serine/arginine-rich splicing factor SC35	GO:0003723	RNA binding
TRpn_2312	2233	-2.07189	0.0180725	PREDICTED: Zea mays arginine/serine-rich splicing factor SC30 transcript III (SC30), transcript variant X9, mRNA	AT5G64200	Serine/arginine-rich splicing factor SC35	GO:0003723	RNA binding
TRpn_2313	2067	1.41649	0.739011	PREDICTED: Setaria italica serine/arginine-rich splicing factor SC35 (LOC101766691), mRNA	AT5G64200	Serine/arginine-rich splicing factor SC35	GO:0003723	RNA binding
TRpn_2314	2254	0.144084	0.894529	PREDICTED: Zea mays arginine/serine-rich splicing factor SC30 transcript III (SC30), transcript variant X9, mRNA	AT5G64200	Serine/arginine-rich splicing factor SC35	GO:0003723	RNA binding
TRpn_2316	863	-1.22354	0.778595	NA	NA	NA	NA	NA
TRpn_2317	465	0.823808	0.794919	NA	NA	NA	NA	NA
TRpn_2318	616	-1.02969	0.595904	NA	NA	NA	NA	NA
TRpn_2319	1212	1.25673	0.169131	PREDICTED: Panicum hallii uncharacterized LOC112888761 (LOC112888761), ncRNA	NA	NA	NA	NA
TRpn_2321	2136	1.2924	0.536672	PREDICTED: Setaria italica uncharacterized LOC105914873 (LOC105914873), ncRNA	NA	NA	NA	NA
TRpn_2322	2234	-0.921151	0.570605	PREDICTED: Setaria italica uncharacterized LOC105914873 (LOC105914873), ncRNA	NA	NA	NA	NA
TRpn_2323	2057	-5.09771	3.77008e-08	PREDICTED: Panicum hallii uncharacterized LOC112878237 (LOC112878237), transcript variant X2, ncRNA	NA	NA	NA	NA
TRpn_2324	2087	0.224328	0.89393	PREDICTED: Setaria italica uncharacterized LOC105914873 (LOC105914873), ncRNA	NA	NA	NA	NA
TRpn_2325	2155	-3.02959	0.0640747	PREDICTED: Panicum hallii uncharacterized LOC112878237 (LOC112878237), transcript variant X2, ncRNA	NA	NA	NA	NA
TRpn_2326	2302	-2.80642	0.0310279	PREDICTED: Panicum hallii uncharacterized LOC112878237 (LOC112878237), transcript variant X2, ncRNA	NA	NA	NA	NA
TRpn_2327	1989	-1.47569	0.0637646	PREDICTED: Setaria italica uncharacterized LOC105914873 (LOC105914873), ncRNA	NA	NA	NA	NA
TRpn_2328	2204	-1.8608	0.502507	PREDICTED: Panicum hallii uncharacterized LOC112878237 (LOC112878237), transcript variant X2, ncRNA	NA	NA	NA	NA
TRpn_2329	778	-3.10234	0.173975	NA	NA	NA	NA	NA
TRpn_2330	1645	-2.06114	0.0263268	Zea mays clone 321991 tab2 protein mRNA, complete cds	AT3G08010	NA	GO:0003723	RNA binding
TRpn_2331	2212	-1.15221	0.397589	Zea mays full-length cDNA clone ZM_BFb0083K22 mRNA, complete cds	AT3G51470	Probable protein phosphatase 2C 47	GO:0004722	protein serine/threonine phosphatase activity
TRpn_2333	1554	-0.584122	0.72513	PREDICTED: Setaria italica probable protein phosphatase 2C 47 (LOC101772543), mRNA	AT2G33700	Probable protein phosphatase 2C 27	GO:0004722	protein serine/threonine phosphatase activity
TRpn_2334	1761	-0.771662	0.750538	PREDICTED: Setaria italica probable protein phosphatase 2C 47 (LOC101772543), mRNA	AT3G51470	Probable protein phosphatase 2C 47	GO:0004722	protein serine/threonine phosphatase activity
TRpn_2336	2259	0.0214876	0.996496	PREDICTED: Setaria italica probable protein phosphatase 2C 27 (LOC101786199), transcript variant X3, mRNA	AT3G51470	Probable protein phosphatase 2C 47	GO:0004722	protein serine/threonine phosphatase activity
TRpn_2338	2068	-4.47449	0.00435331	PREDICTED: Setaria italica probable protein phosphatase 2C 27 (LOC101786199), transcript variant X3, mRNA	AT3G51470	Probable protein phosphatase 2C 47	GO:0004722	protein serine/threonine phosphatase activity
TRpn_2339	1842	-5.02214	0.000928074	PREDICTED: Setaria italica probable protein phosphatase 2C 27 (LOC101786199), transcript variant X2, mRNA	AT2G33700	Probable protein phosphatase 2C 27	GO:0004722	protein serine/threonine phosphatase activity
TRpn_2343	544	-0.44317	0.853433	NA	NA	NA	NA	NA
TRpn_2344	2548	-1.63717	0.561743	PREDICTED: Zea mays ATP-dependent 6-phosphofructokinase 5 chloroplastic (LOC100279231), transcript variant X3, mRNA	AT2G22480	ATP-dependent 6-phosphofructokinase 5, chloroplastic	GO:0003872	6-phosphofructokinase activity
TRpn_2345	2716	-0.67997	0.765714	PREDICTED: Sorghum bicolor ATP-dependent 6-phosphofructokinase 5, chloroplastic (LOC8075677), transcript variant X3, mRNA	AT2G22480	ATP-dependent 6-phosphofructokinase 5, chloroplastic	GO:0003872	6-phosphofructokinase activity
TRpn_2346	2428	-3.85305	0.24606	PREDICTED: Zea mays ATP-dependent 6-phosphofructokinase 5 chloroplastic (LOC100279231), transcript variant X3, mRNA	AT2G22480	ATP-dependent 6-phosphofructokinase 5, chloroplastic	GO:0003872	6-phosphofructokinase activity
TRpn_2349	2619	-4.00947	0.0553255	PREDICTED: Sorghum bicolor ATP-dependent 6-phosphofructokinase 5, chloroplastic (LOC8075677), transcript variant X3, mRNA	AT2G22480	ATP-dependent 6-phosphofructokinase 5, chloroplastic	GO:0003872	6-phosphofructokinase activity
TRpn_2351	930	0.0364923	0.983149	PREDICTED: Sorghum bicolor ATP-dependent 6-phosphofructokinase 5, chloroplastic (LOC8075677), transcript variant X3, mRNA	AT2G22480	ATP-dependent 6-phosphofructokinase 5, chloroplastic	GO:0003872	6-phosphofructokinase activity
TRpn_2352	853	1.92464	0.00894409	NA	NA	NA	NA	NA
TRpn_2354	864	-2.54776	0.486706	NA	NA	NA	NA	NA
TRpn_2356	2098	-0.406997	0.581518	PREDICTED: Sorghum bicolor CBL-interacting protein kinase 8 (LOC8074979), mRNA	AT4G24400	CBL-interacting serine/threonine-protein kinase 8	GO:0004674	protein serine/threonine kinase activity
TRpn_2357	2545	0.737648	0.772396	PREDICTED: Panicum hallii uncharacterized LOC112897071 (LOC112897071), transcript variant X1, mRNA	AT3G13060	NA	GO:0008150	biological_process
TRpn_2358	2441	2.00088	0.233267	Zea mays evolutionarily conserved C-terminal region 5 (LOC100502368), mRNA<>Zea mays full-length cDNA clone ZM_BFb0306G16 mRNA, complete cds	AT3G13060	NA	GO:0008150	biological_process
TRpn_2361	1641	-2.33759	0.000229103	NA	NA	NA	NA	NA
TRpn_2363	732	-1.08307	0.607123	NA	NA	NA	NA	NA
TRpn_2364	1106	-1.15523	0.343376	NA	NA	NA	NA	NA
TRpn_2365	926	1.13463	0.16245	PREDICTED: Setaria italica 60S ribosomal protein L30 (LOC101781356), mRNA	AT1G77940	60S ribosomal protein L30-2	GO:0006412	translation
TRpn_2366	764	-0.706085	0.286771	PREDICTED: Setaria italica 60S ribosomal protein L30 (LOC101781356), mRNA	AT3G18740	60S ribosomal protein L30-3	GO:0006412	translation
TRpn_2367	978	-1.9844	0.629592	NA	NA	NA	NA	NA
TRpn_2368	693	-0.214096	0.959399	NA	NA	NA	NA	NA
TRpn_2370	1646	5.13757	0.0373097	PREDICTED: Sorghum bicolor origin of replication complex subunit 4 (LOC8063067), transcript variant X1, mRNA	AT2G01120	NA	GO:0003677	DNA binding
TRpn_2371	799	-1.51964	0.314626	Zea mays origin recognition complex subunit 4 (orc4) mRNA, complete cds	AT2G01120	NA	GO:0003677	DNA binding
TRpn_2373	1583	-0.835418	0.861161	PREDICTED: Sorghum bicolor origin of replication complex subunit 4 (LOC8063067), transcript variant X4, mRNA	AT2G01120	NA	GO:0003677	DNA binding
TRpn_2374	1374	-0.0995114	0.958891	PREDICTED: Sorghum bicolor origin of replication complex subunit 4 (LOC8063067), transcript variant X4, mRNA	AT2G01120	NA	GO:0003677	DNA binding
TRpn_2375	852	-5.34137	0.00092073	PREDICTED: Setaria italica transcription factor bHLH83 (LOC101756933), mRNA	NA	NA	NA	NA
TRpn_2376	1264	-2.46692	0.0513496	NA	NA	NA	NA	NA
TRpn_2386	573	-0.485233	0.861852	NA	NA	NA	NA	NA
TRpn_2387	458	-0.185907	0.959249	NA	NA	NA	NA	NA
TRpn_2388	470	1.09549	0.716114	NA	NA	NA	NA	NA
TRpn_2391	1259	-1.65482	0.669994	PREDICTED: Sorghum bicolor (+)-neomenthol dehydrogenase (LOC8061420), mRNA	AT3G61220	(+)-neomenthol dehydrogenase	GO:0005737	cytoplasm
TRpn_2392	1138	-2.19057	0.0294802	PREDICTED: Sorghum bicolor (+)-neomenthol dehydrogenase (LOC8061420), mRNA	AT3G61220	(+)-neomenthol dehydrogenase	GO:0005737	cytoplasm
TRpn_2393	553	-1.36835	0.745287	NA	NA	NA	NA	NA
TRpn_2394	1176	-0.158586	0.771274	PREDICTED: Panicum hallii uncharacterized LOC112894637 (LOC112894637), transcript variant X2, mRNA	NA	NA	NA	NA
TRpn_2395	1227	-9.63141	1.71559e-11	PREDICTED: Panicum hallii uncharacterized LOC112894637 (LOC112894637), transcript variant X2, mRNA	NA	NA	NA	NA
TRpn_2396	1353	-3.15201	0.0783749	PREDICTED: Panicum hallii uncharacterized LOC112894637 (LOC112894637), transcript variant X2, mRNA	NA	NA	NA	NA
TRpn_2397	1247	1.87699	0.323185	PREDICTED: Sorghum bicolor probable protein phosphatase 2C 5 (LOC8075001), transcript variant X2, mRNA	AT4G27800	Protein phosphatase 2C 57	GO:0004722	protein serine/threonine phosphatase activity
TRpn_2398	1578	0.128059	0.831999	PREDICTED: Sorghum bicolor probable protein phosphatase 2C 5 (LOC8075001), transcript variant X2, mRNA	AT4G27800	Protein phosphatase 2C 57	GO:0004722	protein serine/threonine phosphatase activity
TRpn_2403	882	-1.63935	0.0022419	PREDICTED: Panicum hallii 60S ribosomal protein L18a-like protein (LOC112889568), transcript variant X2, mRNA	NA	NA	NA	NA
TRpn_2404	458	-1.2906	0.510883	NA	NA	NA	NA	NA
TRpn_2405	1926	-0.621833	0.601042	PREDICTED: Setaria italica MADS-box transcription factor 1 (LHS1), transcript variant X2, mRNA	NA	NA	NA	NA
TRpn_2406	732	-0.795847	0.810229	NA	NA	NA	NA	NA
TRpn_2410	448	-6.04681	0.00181318	PREDICTED: Panicum hallii putative pentatricopeptide repeat-containing protein At1g77010, mitochondrial (LOC112874596), transcript variant X25, mRNA	NA	NA	NA	NA
TRpn_2411	879	-2.15338	0.000623721	NA	NA	NA	NA	NA
TRpn_2412	1121	-2.53448	0.329252	NA	NA	NA	NA	NA
TRpn_2413	1173	-3.55848	0.0018562	PREDICTED: Setaria italica thioredoxin-like fold domain-containing protein MRL7L homolog, chloroplastic (LOC101771595), mRNA	AT2G31840	NA	GO:0006355	regulation of transcription, DNA-dependent
TRpn_2414	791	-6.52066	7.39718e-05	NA	NA	NA	NA	NA
TRpn_2417	957	-7.64916	1.42425e-06	NA	NA	NA	NA	NA
TRpn_2418	632	-0.597639	0.810701	PREDICTED: Sorghum bicolor E3 SUMO-protein ligase SIZ2 (LOC8072901), transcript variant X2, mRNA	NA	NA	NA	NA
TRpn_2419	423	-1.9468	0.226075	NA	NA	NA	NA	NA
TRpn_2421	1320	-0.0735893	0.953694	NA	NA	NA	NA	NA
TRpn_2422	1085	-3.0926	5.37543e-05	NA	NA	NA	NA	NA
TRpn_2423	1001	-3.48248	0.0845786	Zea mays uncharacterized LOC100274733 (LOC100274733), mRNA	NA	NA	NA	NA
TRpn_2425	2059	0.124372	0.916153	PREDICTED: Setaria italica NAC domain-containing protein 82 (LOC101757856), transcript variant X5, mRNA	AT5G64060	NA	GO:0006355	regulation of transcription, DNA-dependent
TRpn_2426	892	-1.37125	0.399783	PREDICTED: Zea mays putative subtilase family protein (LOC100193256), transcript variant X1, mRNA	AT4G10510	Subtilisin-like protease SBT3.7	GO:0004252	serine-type endopeptidase activity
TRpn_2427	550	-0.261572	0.92059	NA	NA	NA	NA	NA
TRpn_2428	791	-0.0393349	0.980155	PREDICTED: Panicum hallii membrane protein PM19L-like (LOC112894817), mRNA	AT5G46530	NA	GO:0003674	molecular_function
TRpn_2429	1144	-5.07305	0.0186599	PREDICTED: Sorghum bicolor uncharacterized LOC110435796 (LOC110435796), ncRNA	NA	NA	NA	NA
TRpn_2430	766	1.38504	0.776513	NA	NA	NA	NA	NA
TRpn_2431	1414	0.499972	0.224425	PREDICTED: Setaria italica protein PHR1-LIKE 2 (LOC101757766), transcript variant X1, mRNA	AT3G24120	Protein PHR1-LIKE 2	GO:0003700	sequence-specific DNA binding transcription factor activity
TRpn_2433	1086	-2.89218	0.08619	NA	NA	NA	NA	NA
TRpn_2434	566	-2.78845	0.166001	NA	NA	NA	NA	NA
TRpn_2436	478	-5.00934	0.0238307	PREDICTED: Setaria italica uncharacterized LOC101758889 (LOC101758889), mRNA	NA	NA	NA	NA
TRpn_2439	471	0.827589	0.796839	NA	NA	NA	NA	NA
TRpn_2440	1705	0.377052	0.344107	Zea mays pinin/SDK/memA/ protein conserved region containing protein (LOC100283191), mRNA	AT1G15200	NA	GO:0003674	molecular_function
TRpn_2441	1881	-6.66947	1.0178e-05	Zea mays full-length cDNA clone ZM_BFc0120P02 mRNA, complete cds	AT1G15200	NA	GO:0003674	molecular_function
TRpn_2443	975	-2.50254	0.24156	PREDICTED: Sorghum bicolor probable protein phosphatase 2C 69 (LOC8063707), transcript variant X3, mRNA	NA	NA	NA	NA
TRpn_2444	2116	-0.0115593	0.996639	PREDICTED: Setaria italica probable protein phosphatase 2C 69 (LOC101765480), transcript variant X1, mRNA	AT1G47380	Probable protein phosphatase 2C 12	GO:0004722	protein serine/threonine phosphatase activity
TRpn_2445	448	0.0253132	0.992291	NA	NA	NA	NA	NA
TRpn_2447	985	-1.08847	0.419105	PREDICTED: Sorghum bicolor uncharacterized LOC8080070 (LOC8080070), transcript variant X1, mRNA	AT2G16030	NA	GO:0008168	methyltransferase activity
TRpn_2448	1826	0.0530437	0.931769	PREDICTED: Setaria italica CTD small phosphatase-like protein 2-A (LOC101777600), transcript variant X3, mRNA	AT5G46410	NA	GO:0005634	nucleus
TRpn_2449	486	0.390695	0.803079	NA	NA	NA	NA	NA
TRpn_2450	720	-1.11292	0.554277	NA	NA	NA	NA	NA
TRpn_2451	3722	0.0838881	0.922728	PREDICTED: Panicum hallii ubiquitin carboxyl-terminal hydrolase 5 (LOC112902427), mRNA	AT2G40930	Ubiquitin carboxyl-terminal hydrolase 5	GO:0004843	ubiquitin-specific protease activity
TRpn_2452	3794	-0.862139	0.282816	PREDICTED: Panicum hallii ubiquitin carboxyl-terminal hydrolase 5 (LOC112902427), mRNA	AT2G40930	Ubiquitin carboxyl-terminal hydrolase 5	GO:0004843	ubiquitin-specific protease activity
TRpn_2453	1179	0.779231	0.0568031	PREDICTED: Panicum hallii ubiquitin-conjugating enzyme E2 36 (LOC112887917), mRNA	AT1G16890	Ubiquitin-conjugating enzyme E2 36	GO:0004842	ubiquitin-protein ligase activity
TRpn_2454	436	-0.462664	0.924219	NA	NA	NA	NA	NA
TRpn_2457	794	-0.575628	0.681015	NA	NA	NA	NA	NA
TRpn_2458	2126	-0.585542	0.159867	PREDICTED: Sorghum bicolor nucleobase-ascorbate transporter LPE1 (LOC8062961), mRNA	AT5G62890	Nucleobase-ascorbate transporter 6	GO:0016020	membrane
TRpn_2462	769	-0.640292	0.905073	PREDICTED: Sorghum bicolor G-type lectin S-receptor-like serine/threonine-protein kinase B120 (LOC8065176), mRNA	AT4G21380	Receptor-like serine/threonine-protein kinase SD1-8	GO:0004674	protein serine/threonine kinase activity
TRpn_2463	464	-2.12381	0.59297	NA	NA	NA	NA	NA
TRpn_2468	2580	-2.60817	0.0608034	PREDICTED: Setaria italica uncharacterized LOC101780065 (LOC101780065), mRNA	NA	NA	NA	NA
TRpn_2469	509	-0.80554	0.701264	PREDICTED: Panicum hallii uncharacterized LOC112883965 (LOC112883965), mRNA	NA	NA	NA	NA
TRpn_2471	469	-2.78537	0.1866	NA	NA	NA	NA	NA
TRpn_2472	486	-1.98714	0.43514	NA	NA	NA	NA	NA
TRpn_2473	870	-5.15114	0.0293151	Saccharum hybrid cultivar SP80-3280 isolate Shy3280Sca025 genomic sequence	NA	NA	NA	NA
TRpn_2475	1169	-0.216553	0.890462	NA	NA	NA	NA	NA
TRpn_2476	869	-6.29215	0.000275527	Paspalum vaginatum clone SpST10 hypothetical protein mRNA, complete cds	NA	NA	NA	NA
TRpn_2477	589	-0.513709	0.884015	Oryza sativa Indica Group cultivar Shuhui498 chromosome 6 sequence	NA	NA	NA	NA
TRpn_2479	696	-0.928125	0.846138	NA	NA	NA	NA	NA
TRpn_2481	937	-2.00509	0.462484	NA	NA	NA	NA	NA
TRpn_2482	842	-2.33493	0.297512	NA	NA	NA	NA	NA
TRpn_2484	536	-0.919041	0.843413	PREDICTED: Panicum hallii uncharacterized LOC112879665 (LOC112879665), mRNA	AT5G57970	NA	GO:0006281	DNA repair
TRpn_2485	662	-2.4217	0.151264	NA	NA	NA	NA	NA
TRpn_2487	2455	0.236245	0.614824	PREDICTED: Setaria italica kinesin-like protein KIN-13B (LOC101754101), mRNA	AT3G16060	Kinesin-like protein KIN-13B	GO:0003777	microtubule motor activity
TRpn_2488	1363	-0.106184	0.969222	NA	NA	NA	NA	NA
TRpn_2489	632	-1.4272	0.328127	NA	NA	NA	NA	NA
TRpn_2490	519	0.375037	0.88416	NA	NA	NA	NA	NA
TRpn_2491	536	-1.86362	0.0265913	NA	NA	NA	NA	NA
TRpn_2492	1627	-4.22521	1.98476e-12	NA	NA	NA	NA	NA
TRpn_2493	1016	-5.78256	0.00234426	NA	NA	NA	NA	NA
TRpn_2494	1528	-0.0688564	0.951328	PREDICTED: Sorghum bicolor GDP-fucose transporter 1 (LOC8060587), mRNA	AT5G19980	GDP-mannose transporter GONST4	GO:0000139	Golgi membrane
TRpn_2496	829	-0.22777	0.939716	NA	NA	NA	NA	NA
TRpn_2497	630	-1.78202	0.473109	NA	NA	NA	NA	NA
TRpn_2498	1208	0.425848	0.272584	PREDICTED: Setaria italica SNAP25 homologous protein SNAP33 (LOC101782553), mRNA	AT1G13890	Putative SNAP25 homologous protein SNAP30	GO:0005737	cytoplasm
TRpn_2499	638	-0.860505	0.661399	PREDICTED: Panicum hallii aquaporin NIP1-3-like (LOC112888107), mRNA	AT4G18910	Aquaporin NIP1-2	GO:0015250	water channel activity
TRpn_2500	766	1.05943	0.592784	NA	NA	NA	NA	NA
TRpn_2501	910	-8.85888	9.00359e-10	PREDICTED: Panicum hallii pathogen-related protein-like (LOC112894249), mRNA	AT1G78780	NA	GO:0003674	molecular_function
TRpn_2503	832	-2.11645	0.342595	PREDICTED: Setaria italica coatomer subunit epsilon-1 (LOC101773733), mRNA	NA	NA	NA	NA
TRpn_2504	892	0.073386	0.981042	NA	NA	NA	NA	NA
TRpn_2505	2074	-0.530865	0.491159	Paspalum vaginatum splicing factor U2AF (U2AF) mRNA, complete cds	AT5G42820	Splicing factor U2af small subunit B	GO:0003677	DNA binding
TRpn_2506	2694	-1.18309	0.40818	Setaria italica SiU2af35 gene, complete cds	AT5G42820	Splicing factor U2af small subunit B	GO:0003677	DNA binding
TRpn_2507	1381	0.391152	0.205067	Paspalum vaginatum splicing factor U2AF (U2AF) mRNA, complete cds	AT5G42820	Splicing factor U2af small subunit B	GO:0003677	DNA binding
TRpn_2509	541	-1.56589	0.568998	NA	NA	NA	NA	NA
TRpn_2510	868	-0.745444	0.812776	Saccharum hybrid cultivar SP80-3280 isolate Shy3280Sca024 genomic sequence	NA	NA	NA	NA
TRpn_2512	1217	-3.12257	0.113799	PREDICTED: Panicum hallii uncharacterized LOC112901676 (LOC112901676), mRNA	AT3G14900	NA	GO:0003674	molecular_function
TRpn_2513	401	-0.305645	0.932788	NA	NA	NA	NA	NA
TRpn_2514	668	-1.98156	0.60283	NA	NA	NA	NA	NA
TRpn_2515	426	0.428099	0.92965	NA	NA	NA	NA	NA
TRpn_2516	517	-1.61788	0.580879	NA	NA	NA	NA	NA
TRpn_2517	1428	-1.86739	0.000914664	NA	NA	NA	NA	NA
TRpn_2518	773	-0.63426	0.848227	Saccharum hybrid cultivar R570 clone BAC 022C12 complete sequence	NA	NA	NA	NA
TRpn_2519	5229	-2.33801	0.0498722	PREDICTED: Sorghum bicolor SAC3 family protein A (LOC8057762), transcript variant X6, mRNA	AT2G39340	SAC3 family protein A	GO:0005634	nucleus
TRpn_2523	736	-0.178652	0.962683	Oryza sativa Indica Group cultivar Shuhui498 chromosome 2 sequence	NA	NA	NA	NA
TRpn_2524	1848	-1.43889	0.345834	Zea mays full-length cDNA clone ZM_BFb0333I05 mRNA, complete cds	AT1G27840	NA	GO:0000166	nucleotide binding
TRpn_2526	1906	-6.31522	0.000152355	PREDICTED: Panicum hallii WD repeat-containing protein ATCSA-1-like (LOC112892939), mRNA	AT1G27840	NA	GO:0000166	nucleotide binding
TRpn_2527	1990	-4.6309	0.00136456	Zea mays full-length cDNA clone ZM_BFb0231P18 mRNA, complete cds	AT1G27840	NA	GO:0000166	nucleotide binding
TRpn_2528	590	1.17107	0.356482	PREDICTED: Panicum hallii WD repeat-containing protein ATCSA-1-like (LOC112892939), mRNA	NA	NA	NA	NA
TRpn_2529	1128	-0.120464	0.865344	PREDICTED: Sorghum bicolor DNA excision repair protein ERCC-8 (LOC8058940), transcript variant X1, mRNA	AT1G27840	NA	GO:0000166	nucleotide binding
TRpn_2531	2867	-2.48478	4.04777e-06	PREDICTED: Setaria italica uncharacterized LOC101759190 (LOC101759190), transcript variant X4, mRNA	NA	NA	NA	NA
TRpn_2532	2247	-2.25899	0.0444607	PREDICTED: Setaria italica serine/threonine protein phosphatase 2A 55 kDa regulatory subunit B beta isoform (LOC101766110), transcript variant X2, mRNA	AT1G17720	Serine/threonine protein phosphatase 2A 55 kDa regulatory subunit B beta isoform	GO:0000166	nucleotide binding
TRpn_2534	994	-7.68308	4.08231e-07	PREDICTED: Panicum hallii lysine-specific demethylase phf2-like (LOC112899038), mRNA	NA	NA	NA	NA
TRpn_2535	1290	-1.27515	0.346104	NA	NA	NA	NA	NA
TRpn_2536	890	-2.22607	0.0262287	NA	NA	NA	NA	NA
TRpn_2538	922	-0.745968	0.407846	NA	NA	NA	NA	NA
TRpn_2544	428	-4.99877	0.0452705	NA	NA	NA	NA	NA
TRpn_2545	498	0.369849	0.786385	NA	NA	NA	NA	NA
TRpn_2547	1357	-4.34775	1.40527e-05	NA	NA	NA	NA	NA
TRpn_2548	2370	-2.72861	5.69735e-15	PREDICTED: Sorghum bicolor peptidyl-prolyl cis-trans isomerase PASTICCINO1 (LOC8080781), mRNA	AT3G54010	Peptidyl-prolyl cis-trans isomerase PASTICCINO1	GO:0003755	peptidyl-prolyl cis-trans isomerase activity
TRpn_2549	1370	-1.1942	0.537078	PREDICTED: Sorghum bicolor protein KTI12 homolog (LOC8081609), mRNA	AT1G13870	Protein KTI12 homolog	GO:0005634	nucleus
TRpn_2550	1470	-1.04423	0.181824	PREDICTED: Sorghum bicolor protein KTI12 homolog (LOC8081609), mRNA	AT1G13870	Protein KTI12 homolog	GO:0005634	nucleus
TRpn_2551	1338	1.95517	0.607118	PREDICTED: Sorghum bicolor protein KTI12 homolog (LOC8081609), mRNA	AT1G13870	Protein KTI12 homolog	GO:0005634	nucleus
TRpn_2552	2776	-3.63815	0.0758824	PREDICTED: Setaria italica COBRA-like protein 10 (LOC101772366), mRNA	AT3G20580	COBRA-like protein 10	GO:0005886	plasma membrane
TRpn_2554	3091	-3.41705	0.0107461	PREDICTED: Zea mays uncharacterized LOC103640447 (LOC103640447), transcript variant X1, mRNA	AT2G20320	NA	GO:0003674	molecular_function
TRpn_2555	876	-0.314417	0.717776	PREDICTED: Zea mays uncharacterized LOC103640447 (LOC103640447), transcript variant X8, misc_RNA	NA	NA	NA	NA
TRpn_2557	421	-3.75714	0.224696	NA	NA	NA	NA	NA
TRpn_2558	1143	-4.68696	0.102922	NA	NA	NA	NA	NA
TRpn_2559	1753	-1.94887	0.000656626	Zea mays full-length cDNA clone ZM_BFb0043C12 mRNA, complete cds	AT3G03190	Glutathione S-transferase F11	GO:0004364	glutathione transferase activity
TRpn_2560	1586	-3.0454	0.0233726	PREDICTED: Panicum hallii glutathione S-transferase F11-like (LOC112875836), transcript variant X1, mRNA	AT3G03190	Glutathione S-transferase F11	GO:0004364	glutathione transferase activity
TRpn_2561	911	-1.31214	0.783795	PREDICTED: Sorghum bicolor putative invertase inhibitor (LOC8074158), mRNA	NA	NA	NA	NA
TRpn_2562	4191	-1.09273	0.199697	PREDICTED: Setaria italica DNA-directed RNA polymerase III subunit 2 (LOC101762596), transcript variant X1, mRNA	AT5G45140	DNA-directed RNA polymerase III subunit 2	GO:0003677	DNA binding
TRpn_2563	4310	-2.09053	0.579101	PREDICTED: Setaria italica DNA-directed RNA polymerase III subunit 2 (LOC101762596), transcript variant X2, misc_RNA	AT5G45140	DNA-directed RNA polymerase III subunit 2	GO:0003677	DNA binding
TRpn_2564	827	-1.68214	0.044317	NA	NA	NA	NA	NA
TRpn_2565	1573	-0.595095	0.786982	PREDICTED: Setaria italica formin-like protein 4 (LOC101783904), mRNA	AT5G67470	Formin-like protein 6	GO:0003779	actin binding
TRpn_2566	1498	-1.60898	0.254632	PREDICTED: Setaria italica formin-like protein 4 (LOC101783904), mRNA	AT5G67470	Formin-like protein 6	GO:0003779	actin binding
TRpn_2567	1449	-0.621997	0.818673	NA	NA	NA	NA	NA
TRpn_2570	1896	0.410752	0.429561	PREDICTED: Setaria italica protein DA1-related 1 (LOC101775790), transcript variant X4, mRNA	AT4G36860	Protein DA1-related 1	GO:0046872	metal ion binding
TRpn_2574	1555	0.491938	0.302879	Coix lacryma-jobi ring-H2 zinc finger protein (znf) gene, complete cds; retrotransposon Tear8, complete sequence; Tac7077 (tac7077) and ubiquitin conjugating enzyme 2 (uce2) genes, complete cds; and transposon CLDE1, complete sequence	AT1G53820	RING-H2 finger protein ATL60	GO:0008270	zinc ion binding
TRpn_2575	1020	1.12398	0.0413169	PREDICTED: Panicum hallii cyclin-dependent kinase B2-1 (LOC112897744), mRNA	AT1G20930	Cyclin-dependent kinase B2-2	GO:0005524	ATP binding
TRpn_2576	952	1.09181	0.118022	PREDICTED: Panicum hallii probable serine/threonine-protein kinase At1g54610 (LOC112892274), transcript variant X2, mRNA	NA	NA	NA	NA
TRpn_2577	2238	0.643256	0.257497	PREDICTED: Panicum hallii probable serine/threonine-protein kinase At1g54610 (LOC112892274), transcript variant X2, mRNA	AT5G50860	NA	GO:0004672	protein kinase activity
TRpn_2578	949	0.294008	0.915548	PREDICTED: Panicum hallii probable serine/threonine-protein kinase At1g54610 (LOC112892274), transcript variant X2, mRNA	NA	NA	NA	NA
TRpn_2600	560	0.929994	0.673585	NA	NA	NA	NA	NA
TRpn_2601	832	-0.754812	0.683305	NA	NA	NA	NA	NA
TRpn_2603	4369	1.12005	0.616823	PREDICTED: Setaria italica nodal modulator 1 (LOC101765422), mRNA	AT3G62360	NA	GO:0016021	integral to membrane
TRpn_2604	2225	-0.394108	0.463643	PREDICTED: Setaria italica nodal modulator 1 (LOC101765422), mRNA	AT3G62360	NA	GO:0016021	integral to membrane
TRpn_2606	715	-1.85812	0.411008	NA	NA	NA	NA	NA
TRpn_2607	1530	-1.45173	0.11168	PREDICTED: Setaria italica BTB/POZ and MATH domain-containing protein 1 (LOC101780484), mRNA	AT2G39760	BTB/POZ and MATH domain-containing protein 3	GO:0005515	protein binding
TRpn_2608	1913	-1.68971	0.285309	Sorghum bicolor BAC 170F8, complete sequence	AT3G02100	UDP-glycosyltransferase 83A1	GO:0008194	UDP-glycosyltransferase activity
TRpn_2609	1586	-0.66996	0.624116	PREDICTED: Zea mays UDP-glycosyltransferase 83A1 (LOC100384802), mRNA	AT3G02100	UDP-glycosyltransferase 83A1	GO:0008194	UDP-glycosyltransferase activity
TRpn_2612	2301	-1.4604	0.721448	PREDICTED: Sorghum bicolor pentatricopeptide repeat-containing protein At5g42310, mitochondrial (LOC8065606), transcript variant X2, mRNA	AT5G42310	Pentatricopeptide repeat-containing protein At5g42310, mitochondrial	GO:0009534	chloroplast thylakoid
TRpn_2615	1832	-1.90795	0.500425	PREDICTED: Sorghum bicolor pentatricopeptide repeat-containing protein At5g42310, mitochondrial (LOC8065606), transcript variant X4, mRNA	AT5G42310	Pentatricopeptide repeat-containing protein At5g42310, mitochondrial	GO:0009534	chloroplast thylakoid
TRpn_2617	1439	-0.738024	0.874159	PREDICTED: Sorghum bicolor pentatricopeptide repeat-containing protein At5g42310, mitochondrial (LOC8065606), transcript variant X4, mRNA	AT5G36300	Putative pentatricopeptide repeat-containing protein At5g36300	GO:0003674	molecular_function
TRpn_2619	2043	-1.78507	0.000697632	PREDICTED: Setaria italica SAM50-like protein SPAC17C9.06 (LOC101780486), mRNA	AT5G05520	NA	GO:0003674	molecular_function
TRpn_2620	623	-1.43518	0.415043	Phyllostachys edulis cDNA clone: bphylf025g03, full insert sequence	NA	NA	NA	NA
TRpn_2622	2924	-1.02769	0.699213	PREDICTED: Setaria italica protein NBR1 homolog (LOC101786257), transcript variant X1, mRNA	AT4G24690	Protein NBR1 homolog	GO:0005737	cytoplasm
TRpn_2623	2362	-0.394263	0.37581	PREDICTED: Zea mays cytochrome P450-like protein (LOC100382691), transcript variant X1, mRNA	AT1G11680	Sterol 14-demethylase	GO:0005506	iron ion binding
TRpn_2624	676	-2.01182	0.612082	NA	NA	NA	NA	NA
TRpn_2628	741	2.25916	0.537697	Zea mays clone 218159 hypothetical protein mRNA, complete cds	AT1G11755	NA	GO:0006487	protein N-linked glycosylation
TRpn_2629	746	0.277919	0.912556	Zea mays clone 218159 hypothetical protein mRNA, complete cds	AT1G11755	NA	GO:0006487	protein N-linked glycosylation
TRpn_2630	2492	-0.851971	0.409914	PREDICTED: Sorghum bicolor putative dual specificity protein phosphatase DSP8 (LOC8075548), mRNA	AT2G35680	Putative dual specificity protein phosphatase DSP8	GO:0004725	protein tyrosine phosphatase activity
TRpn_2631	1884	0.492227	0.625803	Zea mays clone 233504 protein-tyrosine phosphatase mitochondrial 1 mRNA, complete cds; nuclear gene for mitochondrial product	AT2G35680	Putative dual specificity protein phosphatase DSP8	GO:0004725	protein tyrosine phosphatase activity
TRpn_2632	1796	-2.15658	3.77868e-07	PREDICTED: Setaria italica putative dual specificity protein phosphatase DSP8 (LOC101781911), mRNA	AT2G35680	Putative dual specificity protein phosphatase DSP8	GO:0004725	protein tyrosine phosphatase activity
TRpn_2637	1239	-0.776592	0.0269122	PREDICTED: Sorghum bicolor uncharacterized LOC8084909 (LOC8084909), transcript variant X2, mRNA	AT3G53630	NA	GO:0003674	molecular_function
TRpn_2642	1039	-1.98894	0.416419	NA	NA	NA	NA	NA
TRpn_2643	1695	-0.792846	0.809982	PREDICTED: Setaria italica uncharacterized LOC101754787 (LOC101754787), mRNA	AT3G07210	NA	GO:0008150	biological_process
TRpn_2644	1695	-1.89034	0.274938	PREDICTED: Setaria italica uncharacterized LOC101754787 (LOC101754787), mRNA	AT3G07210	NA	GO:0008150	biological_process
TRpn_2646	637	-1.86882	0.304966	NA	NA	NA	NA	NA
TRpn_2647	1923	-6.15671	0.000631428	PREDICTED: Setaria italica inner membrane protein PPF-1, chloroplastic (LOC101760380), mRNA	AT2G28800	Inner membrane protein ALBINO3, chloroplastic	GO:0016021	integral to membrane
TRpn_2648	1569	0.253904	0.770524	PREDICTED: Setaria italica inner membrane protein PPF-1, chloroplastic (LOC101760380), mRNA	AT1G24490	ALBINO3-like protein 1, chloroplastic	GO:0007165	signal transduction
TRpn_2649	1476	0.771945	0.814342	PREDICTED: Setaria italica inner membrane protein PPF-1, chloroplastic (LOC101760380), mRNA	AT1G24490	ALBINO3-like protein 1, chloroplastic	GO:0007165	signal transduction
TRpn_2651	2063	0.164032	0.794725	PREDICTED: Sorghum bicolor BTB/POZ domain-containing protein At3g09030 (LOC8054290), mRNA	AT3G09030	BTB/POZ domain-containing protein At3g09030	GO:0005249	voltage-gated potassium channel activity
TRpn_2652	1651	-2.49704	0.00380179	PREDICTED: Panicum hallii probable xyloglucan endotransglucosylase/hydrolase protein 23 (LOC112891018), mRNA	AT5G57550	Probable xyloglucan endotransglucosylase/hydrolase protein 25	GO:0005618	cell wall
TRpn_2653	1103	-1.61402	0.571112	PREDICTED: Sorghum bicolor xyloglucan endotransglucosylase/hydrolase 2 (LOC8086092), mRNA	AT4G25810	Probable xyloglucan endotransglucosylase/hydrolase protein 23	GO:0016798	hydrolase activity, acting on glycosyl bonds
TRpn_2654	6055	-0.0957737	0.846238	PREDICTED: Sorghum bicolor uncharacterized protein DDB_G0283357 (LOC8057348), mRNA	AT5G07980	NA	GO:0003674	molecular_function
TRpn_2660	535	-2.97085	0.145483	NA	NA	NA	NA	NA
TRpn_2661	495	2.01575	0.326377	NA	NA	NA	NA	NA
TRpn_2662	1432	-2.2244	0.00130487	PREDICTED: Sorghum bicolor F-box protein At5g06550 (LOC8062640), mRNA	AT5G06550	F-box protein At5g06550	GO:0007166	cell surface receptor signaling pathway
TRpn_2663	1860	-2.07519	0.462794	Cenchrus purpureus cultivar N51 phenylalanine ammonia-lyase (PAL) gene, complete cds	NA	NA	NA	NA
TRpn_2664	750	0.200126	0.804205	PREDICTED: Sorghum bicolor transmembrane protein 205 (LOC8082087), mRNA	NA	NA	NA	NA
TRpn_2665	1421	0.536461	0.0855354	PREDICTED: Sorghum bicolor uncharacterized LOC8082344 (LOC8082344), mRNA	AT2G38570	NA	GO:0003674	molecular_function
TRpn_2666	1600	-2.22478	0.000275185	PREDICTED: Setaria italica leucine-rich repeat receptor-like serine/threonine/tyrosine-protein kinase SOBIR1 (LOC101779339), mRNA	AT2G31880	Leucine-rich repeat receptor-like serine/threonine/tyrosine-protein kinase SOBIR1	GO:0004674	protein serine/threonine kinase activity
TRpn_2668	1688	-1.27437	0.683877	PREDICTED: Panicum hallii putative receptor protein kinase ZmPK1 (LOC112895720), transcript variant X1, mRNA	AT1G34300	G-type lectin S-receptor-like serine/threonine-protein kinase At1g34300	GO:0005524	ATP binding
TRpn_2669	661	-2.09848	0.567656	NA	NA	NA	NA	NA
TRpn_2670	462	0.329057	0.562963	NA	NA	NA	NA	NA
TRpn_2672	500	-4.1493	0.0168574	NA	NA	NA	NA	NA
TRpn_2674	568	-6.77463	6.24974e-05	NA	NA	NA	NA	NA
TRpn_2675	567	-1.05507	0.117428	NA	NA	NA	NA	NA
TRpn_2676	1966	-0.0508723	0.895029	PREDICTED: Sorghum bicolor protein STRUBBELIG-RECEPTOR FAMILY 3 (LOC8076132), transcript variant X1, mRNA	AT4G03390	Protein STRUBBELIG-RECEPTOR FAMILY 3	GO:0004674	protein serine/threonine kinase activity
TRpn_2677	2091	-1.87338	0.347073	PREDICTED: Sorghum bicolor protein STRUBBELIG-RECEPTOR FAMILY 3 (LOC8076132), transcript variant X3, mRNA	AT4G03390	Protein STRUBBELIG-RECEPTOR FAMILY 3	GO:0004674	protein serine/threonine kinase activity
TRpn_2678	2024	-2.64794	0.0234823	PREDICTED: Panicum hallii protein STRUBBELIG-RECEPTOR FAMILY 3-like (LOC112892191), mRNA	AT4G03390	Protein STRUBBELIG-RECEPTOR FAMILY 3	GO:0004674	protein serine/threonine kinase activity
TRpn_2681	1931	-1.00916	0.324367	PREDICTED: Sorghum bicolor pentatricopeptide repeat-containing protein At1g74600, chloroplastic (LOC8078298), transcript variant X1, misc_RNA	AT1G68930	Putative pentatricopeptide repeat-containing protein At1g68930	GO:0008270	zinc ion binding
TRpn_2683	1677	-8.35679	5.87232e-18	PREDICTED: Panicum hallii uncharacterized LOC112887931 (LOC112887931), mRNA	AT3G02420	NA	GO:0003674	molecular_function
TRpn_2684	2980	-1.25697	0.0529513	PREDICTED: Sorghum bicolor uncharacterized LOC8073282 (LOC8073282), mRNA	AT1G16080	NA	NA	NA
TRpn_2685	2121	0.62975	0.506986	PREDICTED: Setaria italica cytochrome P450 89A2 (LOC101782597), mRNA	AT2G12190	NA	GO:0005506	iron ion binding
TRpn_2686	3242	-0.675604	0.738661	PREDICTED: Oryza brachyantha probable leucine-rich repeat receptor-like protein kinase At1g35710 (LOC102702056), mRNA	AT3G47570	Probable LRR receptor-like serine/threonine-protein kinase At3g47570	GO:0004674	protein serine/threonine kinase activity
TRpn_2687	1405	0.881279	0.104179	PREDICTED: Oryza brachyantha probable leucine-rich repeat receptor-like protein kinase At1g35710 (LOC102702056), mRNA	AT3G47570	Probable LRR receptor-like serine/threonine-protein kinase At3g47570	GO:0004674	protein serine/threonine kinase activity
TRpn_2688	2687	-2.03619	0.0342423	PREDICTED: Sorghum bicolor probable E3 ubiquitin-protein ligase ARI2 (LOC8085265), mRNA	AT2G16090	Probable E3 ubiquitin-protein ligase ARI2	GO:0004842	ubiquitin-protein ligase activity
TRpn_2689	2063	-1.50539	0.478648	PREDICTED: Setaria italica nodulation protein H (LOC101774806), transcript variant X2, mRNA	AT2G15730	NA	GO:0008150	biological_process
TRpn_2690	1658	0.70793	0.424309	PREDICTED: Setaria italica nodulation protein H (LOC101774806), transcript variant X1, mRNA	AT2G15730	NA	GO:0008150	biological_process
TRpn_2691	784	0.861584	0.326408	PREDICTED: Panicum hallii auxin-induced protein X10A-like (LOC112901586), mRNA	NA	NA	NA	NA
TRpn_2692	855	-2.66782	0.00197142	PREDICTED: Setaria italica auxin-responsive protein SAUR19-like (LOC101776313), mRNA	NA	NA	NA	NA
TRpn_2699	981	-5.52042	0.00406301	NA	NA	NA	NA	NA
TRpn_2700	2607	-4.36463	1.07888e-17	PREDICTED: Panicum hallii vacuolar-sorting receptor 1-like (LOC112902929), transcript variant X1, mRNA	AT3G52850	Vacuolar-sorting receptor 1	GO:0000139	Golgi membrane
TRpn_2701	1457	-0.674471	0.2599	PREDICTED: Panicum hallii mitochondrial inner membrane protease subunit 2-like (LOC112900209), transcript variant X1, mRNA	AT3G08980	NA	GO:0006508	proteolysis
TRpn_2702	1017	-4.61996	0.0200076	PREDICTED: Sorghum bicolor actin-depolymerizing factor 2 (LOC8080684), transcript variant X2, mRNA	AT1G01750	Actin-depolymerizing factor 10	GO:0005737	cytoplasm
TRpn_2703	1383	-0.662633	0.895357	PREDICTED: Panicum hallii uncharacterized LOC112875646 (LOC112875646), mRNA	AT3G47490	NA	GO:0003676	nucleic acid binding
TRpn_2704	1643	-1.77729	0.538534	PREDICTED: Panicum hallii uncharacterized LOC112875646 (LOC112875646), mRNA	AT3G47490	NA	GO:0003676	nucleic acid binding
TRpn_2705	972	-2.99148	0.0312335	PREDICTED: Panicum hallii actin-depolymerizing factor 3-like (LOC112875436), mRNA	AT1G01750	Actin-depolymerizing factor 10	GO:0005737	cytoplasm
TRpn_2706	450	0.170908	0.973268	NA	NA	NA	NA	NA
TRpn_2707	1814	-0.840182	0.117417	PREDICTED: Setaria italica probable serine/threonine-protein kinase PBL7 (LOC101785262), mRNA	AT5G13160	Serine/threonine-protein kinase PBS1	GO:0005524	ATP binding
TRpn_2708	3105	-0.463566	0.719154	PREDICTED: Sorghum bicolor ultraviolet-B receptor UVR8 (LOC8064524), mRNA	AT3G02300	NA	GO:0008150	biological_process
TRpn_2709	1983	-0.543041	0.823356	Zea mays full-length cDNA clone ZM_BFb0137E16 mRNA, complete cds	AT3G02300	NA	GO:0008150	biological_process
TRpn_2711	2834	-2.06209	0.606701	PREDICTED: Sorghum bicolor ultraviolet-B receptor UVR8 (LOC8064524), mRNA	AT3G02300	NA	GO:0008150	biological_process
TRpn_2713	981	-0.369868	0.872183	PREDICTED: Sorghum bicolor uncharacterized LOC8074772 (LOC8074772), mRNA	AT4G21445	NA	GO:0003674	molecular_function
TRpn_2716	573	-2.60187	0.177972	NA	NA	NA	NA	NA
TRpn_2718	954	-7.98866	4.05263e-42	PREDICTED: Panicum hallii thioredoxin H-type-like (LOC112885717), mRNA	AT1G45145	Thioredoxin H5	GO:0006662	glycerol ether metabolic process
TRpn_2720	1357	-0.997471	0.614823	PREDICTED: Setaria italica reticulon-like protein B1 (LOC101770126), transcript variant X2, mRNA	AT4G23630	Reticulon-like protein B1	GO:0005783	endoplasmic reticulum
TRpn_2721	1425	-0.33718	0.789898	PREDICTED: Sorghum bicolor GDSL esterase/lipase At5g55050 (LOC8063017), mRNA	AT5G55050	GDSL esterase/lipase At5g55050	GO:0005576	extracellular region
TRpn_2723	867	-3.32568	0.332596	PREDICTED: Sorghum bicolor thaumatin-like pathogenesis-related protein 4 (LOC8071508), mRNA	AT4G11650	Osmotin-like protein OSM34	GO:0051707	response to other organism
TRpn_2725	1969	-1.3793	0.13009	PREDICTED: Setaria italica DNA damage-binding protein 2 (LOC101761501), mRNA	AT5G58760	Protein DAMAGED DNA-BINDING 2	GO:0000166	nucleotide binding
TRpn_2727	813	-0.57129	0.800132	NA	NA	NA	NA	NA
TRpn_2728	2029	-3.87322	0.0147704	PREDICTED: Sorghum bicolor high-affinity nitrate transporter 2.3 (LOC8069516), mRNA	AT1G12940	High affinity nitrate transporter 2.5	GO:0015112	nitrate transmembrane transporter activity
TRpn_2729	934	0.110121	0.968904	NA	NA	NA	NA	NA
TRpn_2730	1696	0.318202	0.826634	NA	NA	NA	NA	NA
TRpn_2731	1110	-0.523327	0.878574	NA	NA	NA	NA	NA
TRpn_2733	2333	0.402726	0.502069	PREDICTED: Sorghum bicolor scarecrow-like protein 1 (LOC8076981), mRNA	AT1G21450	Scarecrow-like protein 1	GO:0003700	sequence-specific DNA binding transcription factor activity
TRpn_2734	4923	-5.37199	0.0117287	PREDICTED: Sorghum bicolor protein translocase subunit SECA1, chloroplastic (LOC8060367), transcript variant X2, mRNA	AT4G01800	Protein translocase subunit SECA1, chloroplastic	GO:0005524	ATP binding
TRpn_2735	4948	-3.41301	0.152367	PREDICTED: Sorghum bicolor protein translocase subunit SECA1, chloroplastic (LOC8060367), transcript variant X2, mRNA	AT4G01800	Protein translocase subunit SECA1, chloroplastic	GO:0005524	ATP binding
TRpn_2738	3822	0.466011	0.850024	PREDICTED: Sorghum bicolor protein translocase subunit SECA1, chloroplastic (LOC8060367), transcript variant X3, mRNA	AT4G01800	Protein translocase subunit SECA1, chloroplastic	GO:0005524	ATP binding
TRpn_2739	3774	-0.550158	0.907174	PREDICTED: Sorghum bicolor protein translocase subunit SECA1, chloroplastic (LOC8060367), transcript variant X3, mRNA	AT4G01800	Protein translocase subunit SECA1, chloroplastic	GO:0005524	ATP binding
TRpn_2740	4875	-2.27954	0.575076	PREDICTED: Sorghum bicolor protein translocase subunit SECA1, chloroplastic (LOC8060367), transcript variant X2, mRNA	AT4G01800	Protein translocase subunit SECA1, chloroplastic	GO:0005524	ATP binding
TRpn_2741	4850	-2.42156	0.532508	PREDICTED: Sorghum bicolor protein translocase subunit SECA1, chloroplastic (LOC8060367), transcript variant X2, mRNA	AT4G01800	Protein translocase subunit SECA1, chloroplastic	GO:0005524	ATP binding
TRpn_2742	3749	-1.86145	0.639953	PREDICTED: Sorghum bicolor protein translocase subunit SECA1, chloroplastic (LOC8060367), transcript variant X3, mRNA	AT4G01800	Protein translocase subunit SECA1, chloroplastic	GO:0005524	ATP binding
TRpn_2744	3847	1.7404	0.420488	PREDICTED: Sorghum bicolor protein translocase subunit SECA1, chloroplastic (LOC8060367), transcript variant X3, mRNA	AT4G01800	Protein translocase subunit SECA1, chloroplastic	GO:0005524	ATP binding
TRpn_2747	661	-2.2357	0.184392	Zea mays uncharacterized LOC100192622 (LOC100192622), mRNA<>Zea mays full-length cDNA clone ZM_BFb0006F15 mRNA, complete cds	NA	NA	NA	NA
TRpn_2749	572	-1.53195	0.328806	NA	NA	NA	NA	NA
TRpn_2750	1288	-1.31854	0.051217	PREDICTED: Sorghum bicolor probable carbohydrate esterase At4g34215 (LOC8059251), mRNA	AT4G34215	Probable carbohydrate esterase At4g34215	GO:0008150	biological_process
TRpn_2751	525	-0.930056	0.834515	NA	NA	NA	NA	NA
TRpn_2752	1664	-2.05143	0.0335282	PREDICTED: Sorghum bicolor outer envelope pore protein 24, chloroplastic (LOC8061386), transcript variant X1, mRNA	NA	NA	NA	NA
TRpn_2755	887	-3.89761	0.00862745	NA	NA	NA	NA	NA
TRpn_2756	2931	-1.60376	0.00179459	PREDICTED: Panicum hallii heterogeneous nuclear ribonucleoprotein 1-like (LOC112873992), transcript variant X4, mRNA	AT4G14300	Heterogeneous nuclear ribonucleoprotein 1	GO:0003723	RNA binding
TRpn_2757	3059	-2.57677	2.01565e-06	PREDICTED: Panicum hallii heterogeneous nuclear ribonucleoprotein 1-like (LOC112873992), transcript variant X4, mRNA	AT4G14300	Heterogeneous nuclear ribonucleoprotein 1	GO:0003723	RNA binding
TRpn_2758	2342	-3.08197	0.351018	PREDICTED: Panicum hallii heterogeneous nuclear ribonucleoprotein 1-like (LOC112873992), transcript variant X2, mRNA	AT4G14300	Heterogeneous nuclear ribonucleoprotein 1	GO:0003723	RNA binding
TRpn_2760	1117	-1.93082	0.0573753	PREDICTED: Panicum hallii uncharacterized LOC112878961 (LOC112878961), transcript variant X1, mRNA	NA	NA	NA	NA
TRpn_2761	839	-1.29087	0.218465	PREDICTED: Panicum hallii uncharacterized LOC112878961 (LOC112878961), transcript variant X1, mRNA	NA	NA	NA	NA
TRpn_2762	2717	0.102663	0.928002	PREDICTED: Sorghum bicolor tubulin--tyrosine ligase-like protein 12 (LOC110431753), transcript variant X1, mRNA	AT1G77550	NA	GO:0004835	tubulin-tyrosine ligase activity
TRpn_2763	466	-4.72026	0.0516367	PREDICTED: Panicum hallii tubulin--tyrosine ligase-like protein 12 (LOC112877597), mRNA	NA	NA	NA	NA
TRpn_2764	409	1.07268	0.220204	NA	NA	NA	NA	NA
TRpn_2765	760	-1.59167	0.191384	PREDICTED: Panicum hallii 3-ketoacyl-CoA synthase 12-like (LOC112876242), mRNA	AT2G28630	3-ketoacyl-CoA synthase 12	GO:0016020	membrane
TRpn_2770	1486	-3.63264	0.0230835	PREDICTED: Panicum hallii probable 3-hydroxyisobutyrate dehydrogenase, mitochondrial (LOC112890753), transcript variant X2, misc_RNA	AT4G20930	Probable 3-hydroxyisobutyrate dehydrogenase, mitochondrial	GO:0004616	phosphogluconate dehydrogenase (decarboxylating) activity
TRpn_2772	2003	-0.465996	0.845039	PREDICTED: Sorghum bicolor probable 3-hydroxyisobutyrate dehydrogenase, mitochondrial (LOC110431419), transcript variant X3, mRNA	AT4G20930	Probable 3-hydroxyisobutyrate dehydrogenase, mitochondrial	GO:0004616	phosphogluconate dehydrogenase (decarboxylating) activity
TRpn_2775	1650	-2.99402	0.394854	PREDICTED: Sorghum bicolor F-box/LRR-repeat protein At3g59200 (LOC8076776), transcript variant X1, mRNA	NA	NA	NA	NA
TRpn_2776	1739	-5.86305	0.00863789	PREDICTED: Sorghum bicolor F-box/LRR-repeat protein At3g59200 (LOC8076776), transcript variant X1, mRNA	NA	NA	NA	NA
TRpn_2777	910	1.21687	0.156349	PREDICTED: Sorghum bicolor putative laccase-5 (LOC8060081), mRNA	AT2G29130	Laccase-2	GO:0005507	copper ion binding
TRpn_2778	508	-0.425878	0.751412	PREDICTED: Panicum hallii putative laccase-11 (LOC112886481), mRNA	NA	NA	NA	NA
TRpn_2779	913	1.11889	0.325633	PREDICTED: Setaria italica F-box/kelch-repeat protein At1g55270 (LOC101761254), mRNA	AT1G55270	F-box/kelch-repeat protein At1g55270	NA	NA
TRpn_2780	1287	0.919727	0.0436183	PREDICTED: Setaria italica proline-rich receptor-like protein kinase PERK4 (LOC101783704), mRNA	NA	NA	NA	NA
TRpn_2781	1528	-4.35289	3.19093e-07	PREDICTED: Setaria italica proline-rich receptor-like protein kinase PERK4 (LOC101783704), mRNA	NA	NA	NA	NA
TRpn_2782	1310	0.654887	0.338829	Zea mays uncharacterized LOC100279539 (LOC100279539), mRNA	NA	NA	NA	NA
TRpn_2783	1941	-1.50938	0.632038	PREDICTED: Setaria italica protein TOC75, chloroplastic (LOC101757917), mRNA	AT3G46740	Protein TOC75-3, chloroplastic	GO:0010006	Toc complex
TRpn_2784	1779	0.83447	0.855843	PREDICTED: Setaria italica protein TOC75, chloroplastic (LOC101757917), mRNA	AT3G46740	Protein TOC75-3, chloroplastic	GO:0010006	Toc complex
TRpn_2787	1786	-0.695238	0.594213	PREDICTED: Panicum hallii protein TIC 55, chloroplastic (LOC112900899), mRNA	AT2G24820	Protein TIC 55, chloroplastic	GO:0009706	chloroplast inner membrane
TRpn_2788	739	-0.527692	0.760118	PREDICTED: Sorghum bicolor protein MALE DISCOVERER 2-like (LOC110435241), transcript variant X5, mRNA	AT2G40270	Inactive receptor-like serine/threonine-protein kinase At2g40270	GO:0016021	integral to membrane
TRpn_2789	642	-1.74217	0.125511	NA	NA	NA	NA	NA
TRpn_2790	596	-2.22123	0.198957	NA	NA	NA	NA	NA
TRpn_2791	727	-7.7988	1.50497e-07	NA	NA	NA	NA	NA
TRpn_2794	541	-0.769616	0.740046	NA	NA	NA	NA	NA
TRpn_2795	526	-0.297841	0.951673	NA	NA	NA	NA	NA
TRpn_2796	1344	-5.63586	0.00830748	NA	NA	NA	NA	NA
TRpn_2797	836	1.27474	0.309824	NA	NA	NA	NA	NA
TRpn_2798	673	1.0201	0.44021	NA	NA	NA	NA	NA
TRpn_2799	418	-1.32412	0.6542	NA	NA	NA	NA	NA
TRpn_2800	530	1.12227	0.561215	NA	NA	NA	NA	NA
TRpn_2802	952	-0.121398	0.934953	Oryza sativa Indica Group cultivar Shuhui498 chromosome 10 sequence	NA	NA	NA	NA
TRpn_2804	1312	-2.06247	0.322655	PREDICTED: Setaria italica subtilisin-like protease SBT3.3 (LOC101771152), mRNA	NA	NA	NA	NA
TRpn_2805	468	-0.942213	0.835602	NA	NA	NA	NA	NA
TRpn_2806	1127	-1.30941	0.438761	NA	NA	NA	NA	NA
TRpn_2807	491	-1.59259	0.368352	NA	NA	NA	NA	NA
TRpn_2808	441	-1.57409	0.487146	PREDICTED: Panicum hallii gamma-aminobutyrate transaminase 1, mitochondrial (LOC112898816), mRNA	NA	NA	NA	NA
TRpn_2809	630	-1.62443	0.569329	NA	NA	NA	NA	NA
TRpn_2810	441	-2.99492	0.112971	NA	NA	NA	NA	NA
TRpn_2812	976	-0.260268	0.687782	PREDICTED: Panicum hallii uncharacterized LOC112893350 (LOC112893350), mRNA	AT1G71780	NA	GO:0003674	molecular_function
TRpn_2813	409	2.02905	0.419289	NA	NA	NA	NA	NA
TRpn_2814	465	0.802178	0.863971	NA	NA	NA	NA	NA
TRpn_2815	1071	0.299699	0.547362	PREDICTED: Sorghum bicolor photosystem I reaction center subunit V, chloroplastic (LOC8055848), mRNA	AT1G55670	Photosystem I reaction center subunit V, chloroplastic	GO:0009522	photosystem I
TRpn_2816	758	-1.31615	0.419339	PREDICTED: Setaria italica uncharacterized LOC101785352 (LOC101785352), mRNA	AT3G54040	NA	GO:0003674	molecular_function
TRpn_2818	439	-0.687689	0.619829	PREDICTED: Sorghum bicolor uncharacterized LOC8061039 (LOC8061039), mRNA	NA	NA	NA	NA
TRpn_2821	632	-0.179372	0.972202	NA	NA	NA	NA	NA
TRpn_2824	1283	0.0540661	0.958554	PREDICTED: Sorghum bicolor cytochrome P450 724B1 (LOC8058684), mRNA	AT5G14400	NA	GO:0019825	oxygen binding
TRpn_2825	421	1.09586	0.594074	NA	NA	NA	NA	NA
TRpn_2826	1112	-1.29206	0.017342	PREDICTED: Panicum hallii putative gamma-glutamylcyclotransferase At3g02910 (LOC112875124), mRNA	AT3G02910	Putative gamma-glutamylcyclotransferase At3g02910	GO:0061929	NA
TRpn_2827	402	-0.461811	0.594013	NA	NA	NA	NA	NA
TRpn_2828	742	1.42382	0.728529	PREDICTED: Setaria italica peptidyl-prolyl cis-trans isomerase CYP59 (LOC101768937), transcript variant X2, mRNA	NA	NA	NA	NA
TRpn_2829	442	-0.901216	0.653283	NA	NA	NA	NA	NA
TRpn_2831	572	-5.99076	0.00164917	NA	NA	NA	NA	NA
TRpn_2835	648	-0.742957	0.881682	NA	NA	NA	NA	NA
TRpn_2836	545	-0.865741	0.589094	Saccharum officinarum cultivar Badila transcription factor (DREB2B) mRNA, complete cds	NA	NA	NA	NA
TRpn_2839	533	-1.24206	0.686834	PREDICTED: Setaria italica probable galacturonosyltransferase 14 (LOC101785510), mRNA	NA	NA	NA	NA
TRpn_2840	1098	0.864892	0.0124042	Paspalum vaginatum cyclophilin (CYP) mRNA, complete cds	AT2G29960	Peptidyl-prolyl cis-trans isomerase CYP19-4	GO:0000413	protein peptidyl-prolyl isomerization
TRpn_2841	446	0.597875	0.511565	NA	NA	NA	NA	NA
TRpn_2842	479	1.43963	0.0815586	PREDICTED: Setaria italica EPIDERMAL PATTERNING FACTOR-like protein 2 (LOC101764473), mRNA	NA	NA	NA	NA
TRpn_2845	740	-6.87178	0.000180151	PREDICTED: Panicum hallii uncharacterized LOC112880566 (LOC112880566), mRNA	NA	NA	NA	NA
TRpn_2846	1399	-1.73007	0.116526	PREDICTED: Panicum hallii protein Iojap-related, mitochondrial (LOC112884131), transcript variant X1, mRNA	AT1G67620	Protein Iojap-related, mitochondrial	GO:0005739	mitochondrion
TRpn_2849	638	-0.573246	0.874313	NA	NA	NA	NA	NA
TRpn_2850	1194	0.219506	0.508829	PREDICTED: Sorghum bicolor 54S ribosomal protein L19, mitochondrial (LOC110431847), transcript variant X3, mRNA	AT4G35490	NA	GO:0003735	structural constituent of ribosome
TRpn_2851	586	0.438753	0.90114	PREDICTED: Setaria italica transcription factor MYB30 (LOC101769036), mRNA	NA	NA	NA	NA
TRpn_2854	1116	-1.11509	0.630075	PREDICTED: Zea mays nucleobase-ascorbate transporter 11-like (LOC103646206), mRNA	NA	NA	NA	NA
TRpn_2856	716	0.0731951	0.924861	PREDICTED: Sorghum bicolor uncharacterized LOC8073548 (LOC8073548), mRNA	NA	NA	NA	NA
TRpn_2858	576	-2.49755	0.501457	Saccharum hybrid cultivar R570 clone BAC 261D02 complete sequence	NA	NA	NA	NA
TRpn_2859	553	0.342922	0.895216	PREDICTED: Panicum hallii large ribosomal RNA subunit accumulation protein YCED homolog 1, chloroplastic (LOC112884614), mRNA	AT3G19810	NA	GO:0003674	molecular_function
TRpn_2860	585	-1.15264	0.181745	NA	NA	NA	NA	NA
TRpn_2863	565	0.222841	0.882401	Panicum virgatum clone PV_ABa020-D10, complete sequence	NA	NA	NA	NA
TRpn_2864	726	0.849272	0.341694	PREDICTED: Panicum hallii glucose and ribitol dehydrogenase homolog (LOC112885916), mRNA	AT1G54870	NA	GO:0016491	oxidoreductase activity
TRpn_2865	708	-1.4648	0.0384616	PREDICTED: Sorghum bicolor protein RER1A (LOC8064961), mRNA	AT2G21600	Protein RER1B	GO:0003674	molecular_function
TRpn_2866	1246	-2.21135	0.00233644	PREDICTED: Sorghum bicolor protein RER1A (LOC8064961), mRNA	AT2G21600	Protein RER1B	GO:0003674	molecular_function
TRpn_2867	1016	-0.244594	0.793246	PREDICTED: Sorghum bicolor uncharacterized protein At4g19900 (LOC8082872), mRNA	AT1G61050	NA	GO:0016740	transferase activity
TRpn_2868	777	-4.5541	0.00231923	PREDICTED: Sorghum bicolor abscisic acid receptor PYL4 (LOC8061804), mRNA	NA	NA	NA	NA
TRpn_2869	2118	0.695593	0.0630966	PREDICTED: Setaria italica probable protein phosphatase 2C 3 (LOC101761383), mRNA	AT1G68410	Probable protein phosphatase 2C 15	GO:0004722	protein serine/threonine phosphatase activity
TRpn_2870	595	-0.990152	0.770177	NA	NA	NA	NA	NA
TRpn_2872	703	-3.63451	0.245954	PREDICTED: Setaria italica UDP-glycosyltransferase 88A1 (LOC101778231), mRNA	NA	NA	NA	NA
TRpn_2873	1051	-1.43871	0.379927	NA	NA	NA	NA	NA
TRpn_2874	785	-2.44026	0.513066	PREDICTED: Setaria italica MORC family CW-type zinc finger protein 3 (LOC101765406), transcript variant X3, mRNA	NA	NA	NA	NA
TRpn_2875	410	-0.846492	0.325385	Zea mays RNA polymerase II elongation factor ELL3 isoform 1 (umc2621), mRNA	NA	NA	NA	NA
TRpn_2876	487	-1.08254	0.725727	NA	NA	NA	NA	NA
TRpn_2881	1658	-1.46423	0.232734	NA	NA	NA	NA	NA
TRpn_2882	529	-0.0436838	0.99338	NA	NA	NA	NA	NA
TRpn_2883	599	-0.052744	0.986679	NA	NA	NA	NA	NA
TRpn_2884	789	-0.251506	0.894465	NA	NA	NA	NA	NA
TRpn_2885	409	2.15052	0.343373	NA	NA	NA	NA	NA
TRpn_2886	1390	-0.669999	0.447776	NA	NA	NA	NA	NA
TRpn_2887	436	-1.50623	0.58642	NA	NA	NA	NA	NA
TRpn_2888	444	0.579345	0.870633	NA	NA	NA	NA	NA
TRpn_2889	901	-4.56034	0.0605138	NA	NA	NA	NA	NA
TRpn_2890	478	0.389182	0.915371	NA	NA	NA	NA	NA
TRpn_2891	1112	0.569565	0.335502	PREDICTED: Setaria italica SUMO-conjugating enzyme SCE1 (LOC101776895), mRNA	AT3G57870	SUMO-conjugating enzyme SCE1	GO:0005524	ATP binding
TRpn_2893	696	-0.55298	0.761947	NA	NA	NA	NA	NA
TRpn_2894	675	-0.847942	0.597434	NA	NA	NA	NA	NA
TRpn_2895	978	-0.977119	0.00643135	PREDICTED: Setaria italica INO80 complex subunit C (LOC101765882), mRNA	AT4G38495	NA	GO:0003674	molecular_function
TRpn_2898	427	1.81195	0.509199	PREDICTED: Zea mays Lipase-like (LOC100501088), transcript variant X1, mRNA	NA	NA	NA	NA
TRpn_2899	552	-1.7968	0.519463	PREDICTED: Setaria italica U-box domain-containing protein 44 (LOC101753760), mRNA	AT1G76390	U-box domain-containing protein 43	NA	NA
TRpn_2902	564	0.129834	0.963549	NA	NA	NA	NA	NA
TRpn_2905	564	0.00678207	0.993993	NA	NA	NA	NA	NA
TRpn_2906	866	0.167119	0.941009	NA	NA	NA	NA	NA
TRpn_2907	1045	-6.10405	0.000413217	NA	NA	NA	NA	NA
TRpn_2908	1027	-3.04071	0.000144716	NA	NA	NA	NA	NA
TRpn_2909	562	-1.94597	0.302862	PREDICTED: Setaria italica putative Peroxidase 48 (LOC101753695), mRNA	NA	NA	NA	NA
TRpn_2912	1526	-0.93319	0.0111743	PREDICTED: Sorghum bicolor ribosomal RNA-processing protein 7 (LOC8071739), transcript variant X1, mRNA	AT5G38720	NA	GO:0003674	molecular_function
TRpn_2914	490	-4.45613	0.0775833	NA	NA	NA	NA	NA
TRpn_2916	1353	-2.738	0.256772	PREDICTED: Setaria italica ethylene-responsive transcription factor RAP2-12 (LOC101774734), mRNA	NA	NA	NA	NA
TRpn_2917	919	-6.41148	0.000267456	NA	NA	NA	NA	NA
TRpn_2919	449	-1.1757	0.795229	NA	NA	NA	NA	NA
TRpn_2921	720	-5.12004	0.0149785	NA	NA	NA	NA	NA
TRpn_2922	564	-2.3825	0.071713	NA	NA	NA	NA	NA
TRpn_2923	2758	-0.219871	0.596473	PREDICTED: Panicum hallii uncharacterized LOC112889251 (LOC112889251), mRNA	NA	NA	NA	NA
TRpn_2924	527	-0.530451	0.913407	NA	NA	NA	NA	NA
TRpn_2926	518	-2.01738	0.421323	NA	NA	NA	NA	NA
TRpn_2928	410	-0.0652884	0.958912	PREDICTED: Panicum hallii beta-glucosidase 7-like (LOC112877084), transcript variant X2, mRNA	NA	NA	NA	NA
TRpn_2931	461	-5.20828	0.0157389	NA	NA	NA	NA	NA
TRpn_2932	577	-2.04772	0.275522	NA	NA	NA	NA	NA
TRpn_2933	442	-0.0398967	0.991091	NA	NA	NA	NA	NA
TRpn_2934	650	-0.801168	0.815683	NA	NA	NA	NA	NA
TRpn_2936	638	-5.69568	0.00312958	Zea mays clone ZMMBBb-136N21, complete sequence	NA	NA	NA	NA
TRpn_2938	872	-1.40916	0.514182	PREDICTED: Setaria italica uncharacterized protein At1g28695 (LOC101766261), mRNA	AT4G19975	NA	NA	NA
TRpn_2939	450	-1.74957	0.518229	PREDICTED: Sorghum bicolor uncharacterized LOC110434536 (LOC110434536), ncRNA	NA	NA	NA	NA
TRpn_2940	470	-2.43431	0.489698	NA	NA	NA	NA	NA
TRpn_2941	430	-1.45057	0.417723	NA	NA	NA	NA	NA
TRpn_2942	478	-0.123889	0.943081	PREDICTED: Setaria italica probable calcium-binding protein CML43 (LOC101784010), mRNA	NA	NA	NA	NA
TRpn_2943	548	-0.1908	0.943385	NA	NA	NA	NA	NA
TRpn_2945	826	0.514963	0.752626	NA	NA	NA	NA	NA
TRpn_2946	515	-1.65935	0.689162	NA	NA	NA	NA	NA
TRpn_2947	501	0.592827	0.901563	NA	NA	NA	NA	NA
TRpn_2948	404	2.26341	0.383319	NA	NA	NA	NA	NA
TRpn_2950	601	-0.473173	0.798422	NA	NA	NA	NA	NA
TRpn_2951	494	-0.808179	0.744733	PREDICTED: Setaria italica uncharacterized LOC101784249 (LOC101784249), transcript variant X2, mRNA	NA	NA	NA	NA
TRpn_2952	485	0.593409	0.642838	NA	NA	NA	NA	NA
TRpn_2957	487	0.224767	0.951399	NA	NA	NA	NA	NA
[truncated: 122,571 more rows]

## Sheet: S2_Sense_Meiosis_ApovsSex
Meiosis Stage
Transcript	length	log2FoldChange	padj	NCBI_description	Ara_gene	Ara_description	Ara_GO	Ara_GO_description
TRpn_1	624	0.739123	0.744462	NA	NA	NA	NA	NA
TRpn_2	616	-3.02367	0.124989	NA	NA	NA	NA	NA
TRpn_3	2040	-0.966714	0.531794	Zea mays clone 286662 nucleolysin TIAR mRNA, complete cds	AT1G17370	Oligouridylate-binding protein 1B	GO:0003730	mRNA 3'-UTR binding
TRpn_4	1900	-1.45646	0.546209	Zea mays clone 286662 nucleolysin TIAR mRNA, complete cds	AT1G17370	Oligouridylate-binding protein 1B	GO:0003730	mRNA 3'-UTR binding
TRpn_7	413	-0.660239	0.537357	PREDICTED: Sorghum bicolor protein bem46 (LOC8060669), mRNA	NA	NA	NA	NA
TRpn_8	1084	0.803439	0.774978	NA	NA	NA	NA	NA
TRpn_10	791	-1.21124	0.503027	NA	NA	NA	NA	NA
TRpn_11	484	2.75549	0.476788	NA	NA	NA	NA	NA
TRpn_13	761	-0.288681	0.94407	NA	NA	NA	NA	NA
TRpn_16	404	2.22806	0.575877	NA	NA	NA	NA	NA
TRpn_18	410	0.904749	0.789096	NA	NA	NA	NA	NA
TRpn_19	735	-4.56554	1.33515e-05	NA	NA	NA	NA	NA
TRpn_20	1026	-4.85966	0.00287062	NA	NA	NA	NA	NA
TRpn_21	1580	-3.02239	0.0327665	PREDICTED: Sorghum bicolor uncharacterized LOC8056255 (LOC8056255), transcript variant X2, mRNA	AT3G19900	NA	GO:0003674	molecular_function
TRpn_22	1035	-2.32797	0.322618	NA	NA	NA	NA	NA
TRpn_23	733	-0.553584	0.821838	NA	NA	NA	NA	NA
TRpn_25	682	-2.54411	0.288776	NA	NA	NA	NA	NA
TRpn_28	3526	-1.19566	0.544918	PREDICTED: Panicum hallii uncharacterized LOC112874905 (LOC112874905), transcript variant X1, mRNA	AT3G51620	NA	GO:0008150	biological_process
TRpn_29	3607	-2.21201	1.33005e-05	PREDICTED: Panicum hallii uncharacterized LOC112874905 (LOC112874905), transcript variant X2, mRNA	AT3G51620	NA	GO:0008150	biological_process
TRpn_31	862	-7.78358	1.11029e-05	PREDICTED: Setaria italica universal stress protein PHOS32 (LOC101753623), mRNA	AT3G17020	NA	GO:0009409	response to cold
TRpn_32	603	-0.189759	0.947559	PREDICTED: Sorghum bicolor cytochrome P450 709B2 (LOC8079382), transcript variant X2, mRNA	AT2G46960	Cytochrome P450 709B1	GO:0004497	monooxygenase activity
TRpn_33	742	2.20983	0.456694	PREDICTED: Panicum hallii cytochrome P450 709B2-like (LOC112882199), mRNA	AT2G46950	Cytochrome P450 709B2	GO:0019825	oxygen binding
TRpn_34	781	-0.768958	NA	NA	NA	NA	NA	NA
TRpn_37	1076	0.54353	0.897768	NA	NA	NA	NA	NA
TRpn_39	1305	-2.80027	0.00253682	PREDICTED: Panicum hallii transcription factor ICE1-like (LOC112902242), mRNA	AT3G26744	Transcription factor ICE1	GO:0003677	DNA binding
TRpn_41	6913	-0.0199821	0.987012	PREDICTED: Panicum hallii uncharacterized LOC112874160 (LOC112874160), transcript variant X4, mRNA	AT3G50370	NA	GO:0003729	mRNA binding
TRpn_42	1337	1.73197	0.000687873	PREDICTED: Sorghum bicolor vesicle transport protein SFT2B (LOC8072596), mRNA	AT5G23550	NA	GO:0003674	molecular_function
TRpn_43	1371	-0.0999542	0.956739	PREDICTED: Sorghum bicolor vesicle transport protein SFT2B (LOC8072596), mRNA	AT5G23550	NA	GO:0003674	molecular_function
TRpn_44	1672	-0.931945	0.315528	PREDICTED: Setaria italica 60S acidic ribosomal protein P1 (LOC101785419), mRNA	AT5G24510	NA	GO:0003735	structural constituent of ribosome
TRpn_45	470	-1.6394	0.431668	NA	NA	NA	NA	NA
TRpn_46	869	0.325188	0.78422	PREDICTED: Setaria italica uncharacterized LOC101768601 (LOC101768601), mRNA	AT1G69210	NA	GO:0003674	molecular_function
TRpn_48	1353	0.559159	0.635546	PREDICTED: Panicum hallii transcription factor bHLH137-like (LOC112882787), mRNA	AT5G50915	Transcription factor bHLH137	GO:0003677	DNA binding
TRpn_49	501	-5.17123	0.0245378	Oryza minuta clone OM__Ba0051J08, complete sequence	NA	NA	NA	NA
TRpn_50	462	-0.145971	0.978958	NA	NA	NA	NA	NA
TRpn_51	486	0.342885	0.874761	NA	NA	NA	NA	NA
TRpn_52	529	-0.866246	0.730919	PREDICTED: Panicum hallii probable serine/threonine-protein kinase PBL7 (LOC112886391), mRNA	AT1G54820	NA	GO:0016301	kinase activity
TRpn_53	777	-0.661424	0.559559	NA	NA	NA	NA	NA
TRpn_54	402	1.32391	0.607124	NA	NA	NA	NA	NA
TRpn_56	809	-2.3533	0.415238	PREDICTED: Sorghum bicolor transcription factor TGAL4 (LOC8066972), transcript variant X4, mRNA	NA	NA	NA	NA
TRpn_57	700	-0.59409	0.823687	PREDICTED: Setaria italica transcription factor bHLH144 (LOC101785505), transcript variant X3, mRNA	NA	NA	NA	NA
TRpn_58	1619	0.371209	0.444595	Saccharum officinarum clone SCJFLR1013H05, complete sequence	AT4G21570	NA	GO:0005783	endoplasmic reticulum
TRpn_59	523	-0.630057	0.807847	PREDICTED: Setaria italica kinesin-like protein KIN-12F (LOC101781333), transcript variant X2, mRNA	NA	NA	NA	NA
TRpn_61	954	-6.43615	2.21839e-05	Zea mays clone 329461 mRNA sequence	NA	NA	NA	NA
TRpn_62	636	-0.878395	0.817838	NA	NA	NA	NA	NA
TRpn_64	480	-0.355757	0.825661	NA	NA	NA	NA	NA
TRpn_65	696	-4.78413	0.0368312	NA	NA	NA	NA	NA
TRpn_66	1362	0.349001	0.695919	PREDICTED: Setaria italica probable inactive receptor kinase At5g67200 (LOC101775888), mRNA	AT5G67200	Probable inactive receptor kinase At5g67200	GO:0004674	protein serine/threonine kinase activity
TRpn_67	1127	-3.74873	3.10446e-08	Zea mays enzyme of the cupin superfamily (LOC100282274), mRNA	AT4G10300	NA	GO:0003674	molecular_function
TRpn_68	996	-9.66722	4.39732e-12	PREDICTED: Setaria italica uncharacterized LOC101759151 (LOC101759151), mRNA	AT4G10300	NA	GO:0003674	molecular_function
TRpn_70	851	-3.69483	0.0401494	PREDICTED: Brachypodium distachyon uncharacterized LOC100840091 (LOC100840091), mRNA	NA	NA	NA	NA
TRpn_71	433	-1.54398	0.723655	NA	NA	NA	NA	NA
TRpn_73	1019	-1.08107	0.346643	PREDICTED: Sorghum bicolor uncharacterized LOC8073698 (LOC8073698), mRNA	NA	NA	NA	NA
TRpn_74	505	1.10408	0.73928	NA	NA	NA	NA	NA
TRpn_75	702	-1.7303	0.514618	NA	NA	NA	NA	NA
TRpn_78	981	1.57601	0.337892	PREDICTED: Panicum hallii uncharacterized LOC112894954 (LOC112894954), mRNA	AT5G54630	NA	GO:0003676	nucleic acid binding
TRpn_79	1691	0.495617	0.625996	PREDICTED: Panicum hallii zinc finger HIT domain-containing protein 2 (LOC112873775), mRNA	AT5G63830	NA	GO:0008150	biological_process
TRpn_80	830	-0.396728	0.758566	NA	NA	NA	NA	NA
TRpn_81	650	-1.57644	0.119229	NA	NA	NA	NA	NA
TRpn_82	562	0.438664	0.875559	NA	NA	NA	NA	NA
TRpn_84	1884	-2.1481	2.15711e-07	PREDICTED: Setaria italica coiled-coil domain-containing protein 94 (LOC101773027), mRNA	AT1G17130	NA	GO:0003674	molecular_function
TRpn_85	737	-1.29701	0.568486	NA	NA	NA	NA	NA
TRpn_86	1846	-1.05166	0.118464	PREDICTED: Sorghum bicolor TBC domain-containing protein C1952.17c (LOC8064426), transcript variant X2, mRNA	AT1G04830	NA	NA	NA
TRpn_87	1646	0.645317	0.419433	PREDICTED: Sorghum bicolor TBC domain-containing protein C1952.17c (LOC8064426), transcript variant X2, mRNA	AT4G13730	NA	NA	NA
TRpn_88	1557	0.236901	0.753895	PREDICTED: Sorghum bicolor TBC domain-containing protein C1952.17c (LOC8064426), transcript variant X2, mRNA	AT4G13730	NA	NA	NA
TRpn_91	1473	-2.05617	0.0703003	PREDICTED: Panicum hallii vesicle-associated protein 4-1-like (LOC112898556), mRNA	AT4G21450	Vesicle-associated protein 4-2	GO:0005198	structural molecule activity
TRpn_92	1067	-5.24413	0.015994	NA	NA	NA	NA	NA
TRpn_94	690	-8.22425	4.7838e-08	NA	NA	NA	NA	NA
TRpn_95	953	1.70448	0.0395747	PREDICTED: Sorghum bicolor uncharacterized LOC8070474 (LOC8070474), mRNA	NA	NA	NA	NA
TRpn_96	512	0.829899	0.59302	Zea mays Binding protein (LOC100277719), mRNA	NA	NA	NA	NA
TRpn_97	451	-3.00899	0.101964	PREDICTED: Setaria italica uncharacterized LOC111256487 (LOC111256487), ncRNA	NA	NA	NA	NA
TRpn_98	846	-1.64653	0.388949	NA	NA	NA	NA	NA
TRpn_99	921	0.398331	0.89787	PREDICTED: Panicum hallii glutamate receptor 3.5-like (LOC112880133), transcript variant X3, mRNA	AT2G32390	Glutamate receptor 3.5	GO:0004930	G-protein coupled receptor activity
TRpn_100	795	-0.515167	0.52841	PREDICTED: Panicum hallii ubiquitin-conjugating enzyme E2 variant 1C-like (LOC112898957), mRNA	AT2G36060	Ubiquitin-conjugating enzyme E2 variant 1C	GO:0004842	ubiquitin-protein ligase activity
TRpn_101	559	-1.37371	0.774508	Oryza sativa Indica Group cultivar Shuhui498 chromosome 11 sequence	NA	NA	NA	NA
TRpn_102	553	-4.67928	0.00103651	PREDICTED: Zea mays rhodanese-like domain-containing protein 8, chloroplastic (LOC103644349), transcript variant X2, mRNA	AT1G17850	Rhodanese-like domain-containing protein 8, chloroplastic	GO:0003674	molecular_function
TRpn_103	1500	-3.89504	0.00168633	PREDICTED: Setaria italica protein NLP3 (LOC101771004), mRNA	AT1G64530	Protein NLP6	GO:0003700	sequence-specific DNA binding transcription factor activity
TRpn_104	684	-1.23906	0.795855	PREDICTED: Panicum hallii protein NLP3-like (LOC112899384), mRNA	AT1G64530	Protein NLP6	GO:0003700	sequence-specific DNA binding transcription factor activity
TRpn_105	499	-5.21188	0.0193926	NA	NA	NA	NA	NA
TRpn_106	966	-4.35842	0.00216153	PREDICTED: Sorghum bicolor heme-binding protein 2 (LOC8077553), mRNA	AT1G17100	NA	GO:0008150	biological_process
TRpn_108	594	-2.82412	0.46337	NA	NA	NA	NA	NA
TRpn_110	1014	0.416605	0.712739	PREDICTED: Setaria italica light-harvesting complex-like protein OHP2, chloroplastic (LOC101786068), mRNA	NA	NA	NA	NA
TRpn_111	947	0.792614	0.0196498	PREDICTED: Setaria italica light-harvesting complex-like protein OHP2, chloroplastic (LOC101786068), mRNA	AT1G34000	NA	GO:0003674	molecular_function
TRpn_112	2479	-8.27236	2.29738e-07	PREDICTED: Setaria italica probable tRNA (guanine(26)-N(2))-dimethyltransferase 1 (LOC101772693), mRNA	AT5G15810	Probable tRNA (guanine(26)-N(2))-dimethyltransferase 1	GO:0000049	tRNA binding
TRpn_113	2382	0.414345	0.738536	PREDICTED: Setaria italica probable tRNA (guanine(26)-N(2))-dimethyltransferase 1 (LOC101772693), mRNA	AT5G15810	Probable tRNA (guanine(26)-N(2))-dimethyltransferase 1	GO:0000049	tRNA binding
TRpn_114	1821	0.282137	0.807825	PREDICTED: Sorghum bicolor proline iminopeptidase (LOC8071378), mRNA	AT3G61540	NA	GO:0008233	peptidase activity
TRpn_117	503	-1.4509	0.145582	PREDICTED: Setaria italica uncharacterized LOC101768065 (LOC101768065), mRNA	NA	NA	NA	NA
TRpn_118	875	-0.703843	0.626663	PREDICTED: Sorghum bicolor transcription factor bHLH61 (LOC8057408), mRNA	AT5G65640	Transcription factor bHLH93	GO:0003677	DNA binding
TRpn_119	1172	-0.879729	0.745698	NA	NA	NA	NA	NA
TRpn_120	773	0.10103	0.973157	NA	NA	NA	NA	NA
TRpn_121	1433	-0.438066	0.757259	PREDICTED: Sorghum bicolor pentatricopeptide repeat-containing protein At1g26900, mitochondrial (LOC8063512), mRNA	AT1G26900	Pentatricopeptide repeat-containing protein At1g26900, mitochondrial	GO:0005739	mitochondrion
TRpn_122	2065	0.0168559	0.989227	PREDICTED: Sorghum bicolor aquaporin NIP3-1 (LOC8065167), mRNA	AT4G10380	Probable aquaporin NIP5-1	GO:0015250	water channel activity
TRpn_123	1034	-2.50495	0.0065923	NA	NA	NA	NA	NA
TRpn_124	476	1.74622	0.620789	PREDICTED: Panicum hallii uncharacterized protein At1g51745 (LOC112886458), mRNA	NA	NA	NA	NA
TRpn_126	864	-2.00984	0.251296	NA	NA	NA	NA	NA
TRpn_127	899	-0.269114	0.931361	NA	NA	NA	NA	NA
TRpn_128	677	-6.62524	5.02609e-05	Zea mays uncharacterized LOC100281200 (LOC100281200), mRNA	NA	NA	NA	NA
TRpn_129	692	-7.17332	4.49017e-06	Zea mays uncharacterized LOC100281200 (LOC100281200), mRNA	NA	NA	NA	NA
TRpn_130	549	-0.806248	0.668445	Urochloa ruziziensis clone 201300 microsatellite sequence	NA	NA	NA	NA
TRpn_131	1368	-1.368	0.492777	NA	NA	NA	NA	NA
TRpn_132	408	3.18752	NA	PREDICTED: Setaria italica ran-binding protein 9 (LOC101768923), mRNA	NA	NA	NA	NA
TRpn_133	511	-6.44322	0.000370817	PREDICTED: Panicum hallii anthocyanidin 5,3-O-glucosyltransferase-like (LOC112876784), mRNA	NA	NA	NA	NA
TRpn_134	417	0.298726	0.956343	PREDICTED: Setaria italica uncharacterized LOC101774468 (LOC101774468), mRNA	NA	NA	NA	NA
TRpn_135	570	0.541647	0.920463	NA	NA	NA	NA	NA
TRpn_138	447	0.876735	0.803312	PREDICTED: Panicum hallii pentatricopeptide repeat-containing protein At5g50990-like (LOC112876628), mRNA	NA	NA	NA	NA
TRpn_139	547	-6.27746	0.00258659	NA	NA	NA	NA	NA
TRpn_140	679	0.0260451	0.990899	NA	NA	NA	NA	NA
TRpn_141	615	-1.06706	0.616062	NA	NA	NA	NA	NA
TRpn_142	2228	0.558966	0.225828	PREDICTED: Panicum hallii uncharacterized LOC112891519 (LOC112891519), mRNA	AT1G80280	NA	GO:0016021	integral to membrane
TRpn_143	728	-2.25614	0.438552	NA	NA	NA	NA	NA
TRpn_146	729	-2.38274	0.304141	PREDICTED: Sorghum bicolor probable indole-3-pyruvate monooxygenase YUCCA10 (LOC8054652), mRNA	AT1G48910	Probable indole-3-pyruvate monooxygenase YUCCA10	GO:0004497	monooxygenase activity
TRpn_148	603	-4.25052	0.11229	PREDICTED: Setaria italica uncharacterized LOC111257424 (LOC111257424), ncRNA	NA	NA	NA	NA
TRpn_151	462	-5.58874	0.00560548	NA	NA	NA	NA	NA
TRpn_154	1220	-0.0652333	0.953948	PREDICTED: Setaria italica protein EMBRYO DEFECTIVE 514 (LOC101758251), mRNA	AT5G62440	NA	GO:0005634	nucleus
TRpn_155	984	-3.1224	0.000211306	PREDICTED: Setaria italica pectinesterase inhibitor 8 (LOC101754236), mRNA	NA	NA	NA	NA
TRpn_156	453	-0.0869684	0.978927	NA	NA	NA	NA	NA
TRpn_157	992	-1.06551	0.250255	NA	NA	NA	NA	NA
TRpn_158	947	0.0897372	0.877957	PREDICTED: Setaria italica ubiquitin domain-containing protein 1 (LOC101768854), mRNA	AT1G53400	NA	NA	NA
TRpn_159	1760	-6.18662	1.27269e-07	PREDICTED: Setaria italica allene oxide cyclase, chloroplastic (LOC101764321), mRNA	AT3G25780	Allene oxide cyclase 3, chloroplastic	GO:0009507	chloroplast
TRpn_160	711	-2.23843	0.24715	PREDICTED: Sorghum bicolor uncharacterized LOC110431026 (LOC110431026), transcript variant X22, ncRNA	NA	NA	NA	NA
TRpn_161	597	-3.32087	0.319	PREDICTED: Sorghum bicolor uncharacterized LOC110431026 (LOC110431026), transcript variant X22, ncRNA	NA	NA	NA	NA
TRpn_162	481	-0.979923	0.693532	NA	NA	NA	NA	NA
TRpn_164	1558	-3.51423	3.95119e-05	PREDICTED: Sorghum bicolor transcription factor Pur-alpha 1 (LOC8074495), mRNA	AT2G32080	Transcription factor Pur-alpha 1	GO:0003676	nucleic acid binding
TRpn_165	423	1.20792	0.608592	NA	NA	NA	NA	NA
TRpn_166	457	0.790774	0.833441	NA	NA	NA	NA	NA
TRpn_167	472	-6.72835	8.72761e-05	NA	NA	NA	NA	NA
TRpn_168	478	0.337751	0.933462	NA	NA	NA	NA	NA
TRpn_170	734	-1.04487	0.498589	Zea mays clone 1449925 hypothetical protein mRNA, complete cds	NA	NA	NA	NA
TRpn_171	438	0.0209499	0.997288	NA	NA	NA	NA	NA
TRpn_173	767	-0.312759	0.818592	Zea mays clone 448143 hypothetical protein mRNA, complete cds	NA	NA	NA	NA
TRpn_174	696	-2.72103	0.282152	NA	NA	NA	NA	NA
TRpn_176	834	0.102543	0.94474	Oryza sativa Indica Group cultivar Shuhui498 chromosome 12 sequence	NA	NA	NA	NA
TRpn_178	1149	-1.13817	0.728163	NA	NA	NA	NA	NA
TRpn_179	431	0.407865	0.894947	NA	NA	NA	NA	NA
TRpn_180	1103	-1.35789	0.524836	PREDICTED: Zea mays Core-2/I-branching beta-16-N-acetylglucosaminyltransferase family protein (LOC103634802), mRNA	AT1G68390	NA	GO:0016757	transferase activity, transferring glycosyl groups
TRpn_181	469	5.91306	0.00676742	PREDICTED: Setaria italica putative disease resistance RPP13-like protein 1 (LOC101765270), mRNA	NA	NA	NA	NA
TRpn_182	524	-2.61484	0.287052	PREDICTED: Panicum hallii DEAD-box ATP-dependent RNA helicase 35A (LOC112894362), mRNA	NA	NA	NA	NA
TRpn_184	2076	-3.52936	0.1169	Panicum virgatum clone PvF5H1 ferulate-5-hydroxylase mRNA, partial cds	NA	NA	NA	NA
TRpn_185	436	0.187137	0.925064	NA	NA	NA	NA	NA
TRpn_186	973	-2.63898	8.99988e-05	PREDICTED: Setaria italica protein SPIRAL1-like 3 (LOC101774578), mRNA	AT1G69230	Protein SPIRAL1-like 2	GO:0003674	molecular_function
TRpn_187	909	-3.33584	0.000266407	PREDICTED: Panicum hallii probable BOI-related E3 ubiquitin-protein ligase 3 (LOC112894522), mRNA	NA	NA	NA	NA
TRpn_189	499	-1.59697	0.619113	PREDICTED: Setaria italica phospholipase SGR2 (LOC101771131), transcript variant X2, mRNA	NA	NA	NA	NA
TRpn_190	816	-1.4397	0.539342	NA	NA	NA	NA	NA
TRpn_191	1976	-0.747499	0.623011	PREDICTED: Setaria italica pentatricopeptide repeat-containing protein At4g14850 (LOC101763962), mRNA	AT3G57430	Pentatricopeptide repeat-containing protein At3g57430, chloroplastic	GO:0006397	mRNA processing
TRpn_192	799	-1.22961	0.685993	PREDICTED: Sorghum bicolor polyubiquitin (LOC8067429), mRNA	NA	NA	NA	NA
TRpn_193	1313	-0.156665	0.958244	NA	NA	NA	NA	NA
TRpn_194	1721	-1.33939	0.000957902	PREDICTED: Setaria italica probable protein phosphatase 2C 45 (LOC101764690), transcript variant X1, mRNA	AT4G31750	Probable protein phosphatase 2C 59	GO:0004722	protein serine/threonine phosphatase activity
TRpn_195	921	-3.84536	0.00064827	PREDICTED: Panicum hallii uncharacterized LOC112892714 (LOC112892714), mRNA	NA	NA	NA	NA
TRpn_196	408	-0.730824	0.885589	PREDICTED: Setaria italica E3 ubiquitin-protein ligase RNF181 (LOC101775352), mRNA	NA	NA	NA	NA
TRpn_197	502	-4.74913	0.000930653	PREDICTED: Panicum hallii E3 ubiquitin-protein ligase RDUF1-like (LOC112902305), mRNA	NA	NA	NA	NA
TRpn_198	1435	-0.113877	0.886709	PREDICTED: Sorghum bicolor 1-aminocyclopropane-1-carboxylate oxidase (LOC8068466), mRNA	AT4G10490	Protein DMR6-LIKE OXYGENASE 2	GO:0016706	oxidoreductase activity, acting on paired donors, with incorporation or reduction of molecular oxygen, 2-oxoglutarate as one donor, and incorporation of one atom each of oxygen into both donors
TRpn_199	1533	-2.88511	0.019075	PREDICTED: Sorghum bicolor 1-aminocyclopropane-1-carboxylate oxidase (LOC8068466), mRNA	NA	NA	NA	NA
TRpn_200	1050	-0.754791	0.574044	PREDICTED: Panicum hallii uncharacterized LOC112876535 (LOC112876535), mRNA	AT1G27385	NA	GO:0003674	molecular_function
TRpn_201	1454	-2.23293	0.00729365	PREDICTED: Sorghum bicolor uncharacterized LOC8056081 (LOC8056081), transcript variant X2, mRNA	AT1G27385	NA	GO:0003674	molecular_function
TRpn_202	1952	-4.37333	0.00642456	PREDICTED: Sorghum bicolor polyadenylate-binding protein RBP45-like (LOC110437054), mRNA	AT1G11650	Polyadenylate-binding protein RBP45B	GO:0003723	RNA binding
TRpn_203	1878	-2.2954	0.00691747	PREDICTED: Sorghum bicolor polyadenylate-binding protein RBP45-like (LOC110437054), mRNA	AT1G11650	Polyadenylate-binding protein RBP45B	GO:0003723	RNA binding
TRpn_204	577	-0.458592	0.757922	NA	NA	NA	NA	NA
TRpn_205	443	-3.91134	0.0282904	NA	NA	NA	NA	NA
TRpn_206	1903	-0.383928	0.908346	PREDICTED: Setaria italica uncharacterized LOC101768978 (LOC101768978), mRNA	AT1G43580	NA	GO:0003674	molecular_function
TRpn_207	1131	-0.122336	0.978141	NA	NA	NA	NA	NA
TRpn_208	598	-0.676222	0.457935	NA	NA	NA	NA	NA
TRpn_209	898	0.345742	0.93514	NA	NA	NA	NA	NA
TRpn_212	674	-3.77	0.0504651	NA	NA	NA	NA	NA
TRpn_213	565	-1.26169	0.553169	NA	AT4G02420	L-type lectin-domain containing receptor kinase IV.4	GO:0005524	ATP binding
TRpn_215	1910	-3.59462	0.0929077	Zea mays clone Contig501 mRNA sequence	AT2G31190	Protein root UVB sensitive 2, chloroplastic	GO:0009941	chloroplast envelope
TRpn_216	1698	-3.699	0.000436546	PREDICTED: Setaria italica protein root UVB sensitive 2, chloroplastic (LOC101786914), mRNA	AT2G31190	Protein root UVB sensitive 2, chloroplastic	GO:0009941	chloroplast envelope
TRpn_217	1933	-2.58814	0.246207	PREDICTED: Sorghum bicolor uncharacterized LOC8084819 (LOC8084819), transcript variant X2, mRNA	AT1G75125	NA	NA	NA
TRpn_219	1787	-1.62518	0.619453	PREDICTED: Sorghum bicolor uncharacterized LOC8084819 (LOC8084819), transcript variant X2, mRNA	AT1G75125	NA	NA	NA
TRpn_220	1650	-3.43943	0.318531	PREDICTED: Sorghum bicolor uncharacterized LOC8084819 (LOC8084819), transcript variant X2, mRNA	AT1G75125	NA	NA	NA
TRpn_221	608	-5.57594	0.019937	PREDICTED: Sorghum bicolor uncharacterized LOC8084819 (LOC8084819), transcript variant X2, mRNA	AT1G75125	NA	NA	NA
TRpn_224	1449	-0.196627	0.744482	Zea mays full-length cDNA clone ZM_BFb0323J12 mRNA, complete cds	NA	NA	NA	NA
TRpn_228	1703	-5.12162	0.0187504	PREDICTED: Setaria italica uncharacterized LOC101784485 (LOC101784485), mRNA	NA	NA	NA	NA
TRpn_233	1292	-0.670201	0.854221	PREDICTED: Setaria italica uncharacterized LOC101784485 (LOC101784485), mRNA	NA	NA	NA	NA
TRpn_236	1616	0.419435	0.614627	PREDICTED: Sorghum bicolor probable GABA transporter 2 (LOC8054398), mRNA	AT5G41800	Probable GABA transporter 2	GO:0006865	amino acid transport
TRpn_238	510	-0.754556	0.828881	PREDICTED: Panicum hallii probable GABA transporter 2 (LOC112891346), mRNA	AT5G41800	Probable GABA transporter 2	GO:0006865	amino acid transport
TRpn_239	1197	2.09063	4.38928e-08	PREDICTED: Setaria italica chorismate mutase 2 (LOC101756378), mRNA	AT5G10870	Chorismate mutase 2	GO:0046417	chorismate metabolic process
TRpn_240	521	-6.43807	4.4029e-07	PREDICTED: Panicum hallii putative zinc finger CCCH domain-containing protein 21 (LOC112876627), transcript variant X3, mRNA	NA	NA	NA	NA
TRpn_241	1848	0.415203	0.462913	PREDICTED: Setaria italica UDP-glucose 4-epimerase 2 (LOC101759107), mRNA	AT4G10960	UDP-glucose 4-epimerase 5	GO:0003978	UDP-glucose 4-epimerase activity
TRpn_242	1799	1.00355	0.849637	PREDICTED: Sorghum bicolor UDP-glucose 4-epimerase 4 (LOC8054550), mRNA	AT4G10960	UDP-glucose 4-epimerase 5	GO:0003978	UDP-glucose 4-epimerase activity
TRpn_243	1334	0.684717	0.801353	PREDICTED: Sorghum bicolor UDP-glucose 4-epimerase 4 (LOC8054550), mRNA	AT4G10960	UDP-glucose 4-epimerase 5	GO:0003978	UDP-glucose 4-epimerase activity
TRpn_244	1386	-2.20908	0.239889	Pennisetum glaucum Na+/H+ antiporter-like mRNA, complete sequence	NA	NA	NA	NA
TRpn_246	1896	-0.436088	0.91058	Pennisetum glaucum Na+/H+ antiporter-like mRNA, complete sequence	NA	NA	NA	NA
TRpn_247	1669	-2.04745	0.282991	Pennisetum glaucum Na+/H+ antiporter-like mRNA, complete sequence	NA	NA	NA	NA
TRpn_250	1202	-0.327716	0.937134	PREDICTED: Panicum hallii protein NRT1/ PTR FAMILY 4.5-like (LOC112894976), mRNA	AT1G33440	Protein NRT1/ PTR FAMILY 4.4	GO:0005215	transporter activity
TRpn_251	2565	0.161559	0.968641	PREDICTED: Setaria italica neutral/alkaline invertase 1, mitochondrial (LOC101764755), mRNA	AT1G56560	Alkaline/neutral invertase A, mitochondrial	GO:0004564	beta-fructofuranosidase activity
TRpn_252	2467	0.285844	0.72526	PREDICTED: Setaria italica neutral/alkaline invertase 1, mitochondrial (LOC101764755), mRNA	AT1G56560	Alkaline/neutral invertase A, mitochondrial	GO:0004564	beta-fructofuranosidase activity
TRpn_253	2147	-2.56852	0.279857	PREDICTED: Setaria italica DEAD-box ATP-dependent RNA helicase 20 (LOC101768408), transcript variant X3, mRNA	AT1G55150	DEAD-box ATP-dependent RNA helicase 20	GO:0004386	helicase activity
TRpn_254	2070	-0.822072	0.208154	PREDICTED: Sorghum bicolor DEAD-box ATP-dependent RNA helicase 20 (LOC8084338), mRNA	AT1G55150	DEAD-box ATP-dependent RNA helicase 20	GO:0004386	helicase activity
TRpn_255	780	-0.793077	0.877427	PREDICTED: Setaria italica sugar transport protein MST2 (LOC101779052), transcript variant X1, mRNA	AT1G11260	Sugar transport protein 1	GO:0005351	sugar:hydrogen symporter activity
TRpn_256	2000	-0.507553	0.695255	PREDICTED: Setaria italica UDP-glycosyltransferase 73C3 (LOC101753136), mRNA	AT2G36780	UDP-glycosyltransferase 73C3	GO:0008194	UDP-glycosyltransferase activity
TRpn_258	1093	3.16147	0.143838	PREDICTED: Sorghum bicolor uncharacterized LOC110430272 (LOC110430272), transcript variant X3, ncRNA	NA	NA	NA	NA
TRpn_261	1461	1.64154	0.582237	PREDICTED: Sorghum bicolor uncharacterized LOC110430272 (LOC110430272), transcript variant X2, ncRNA	NA	NA	NA	NA
TRpn_262	421	-0.248474	0.770692	PREDICTED: Setaria italica subtilisin-like protease SBT3.11 (LOC101782446), mRNA	NA	NA	NA	NA
TRpn_263	710	-0.86047	0.517849	NA	NA	NA	NA	NA
TRpn_264	2728	-0.426086	0.547915	PREDICTED: Sorghum bicolor target of Myb protein 1-like (LOC110430197), mRNA	AT2G38410	NA	GO:0005771	multivesicular body
TRpn_265	2806	-8.02227	1.50226e-07	PREDICTED: Sorghum bicolor target of Myb protein 1-like (LOC110430197), mRNA	AT2G38410	NA	GO:0005771	multivesicular body
TRpn_267	2544	-1.67263	0.000442665	Zea mays rough endosperm 3 gamma isoform 3 (Rgh3) mRNA, complete cds, alternatively spliced	AT1G10320	Zinc finger CCCH domain-containing protein 5	GO:0000398	nuclear mRNA splicing, via spliceosome
TRpn_269	658	-0.144032	0.97231	NA	NA	NA	NA	NA
TRpn_271	3416	-2.59931	0.00218269	Saccharum hybrid cultivar R570 clone BAC 022K23 complete sequence	AT1G72180	NA	GO:0004674	protein serine/threonine kinase activity
TRpn_274	970	-0.770722	0.557268	PREDICTED: Panicum hallii UPF0496 protein At3g19330-like (LOC112899245), transcript variant X2, mRNA	AT3G19330	UPF0496 protein At3g19330	GO:0016021	integral to membrane
TRpn_275	1157	0.0946986	0.907881	PREDICTED: Sorghum bicolor putative HVA22-like protein g (LOC8072998), transcript variant X1, mRNA	AT5G42560	HVA22-like protein i	GO:0003674	molecular_function
TRpn_276	1652	-1.41267	0.440101	PREDICTED: Sorghum bicolor putative HVA22-like protein g (LOC8072998), transcript variant X3, mRNA	AT1G75700	Putative HVA22-like protein g	GO:0003674	molecular_function
TRpn_277	1367	-3.96998	0.0125022	PREDICTED: Sorghum bicolor putative HVA22-like protein g (LOC8072998), transcript variant X1, mRNA	AT5G42560	HVA22-like protein i	GO:0003674	molecular_function
TRpn_278	438	-5.3269	0.0201434	NA	NA	NA	NA	NA
TRpn_279	604	-0.0795686	0.988463	NA	NA	NA	NA	NA
TRpn_280	1213	0.899643	0.76356	Zea mays uncharacterized LOC100193508 (LOC100193508), mRNA	NA	NA	NA	NA
TRpn_281	1625	-0.631116	0.494966	Zea mays uncharacterized LOC100193508 (LOC100193508), mRNA	NA	NA	NA	NA
TRpn_282	1017	-1.75309	0.332273	NA	NA	NA	NA	NA
TRpn_283	933	-0.82284	0.751637	NA	NA	NA	NA	NA
TRpn_285	490	-1.33447	0.764619	PREDICTED: Sorghum bicolor amino-acid permease BAT1 homolog (LOC8062309), mRNA	AT2G01170	Amino-acid permease BAT1	GO:0006865	amino acid transport
TRpn_286	1623	-0.718717	0.417359	PREDICTED: Panicum hallii amino-acid permease BAT1 homolog (LOC112894854), transcript variant X3, mRNA	AT2G01170	Amino-acid permease BAT1	GO:0006865	amino acid transport
TRpn_287	798	-0.532625	0.599591	PREDICTED: Panicum hallii uncharacterized LOC112902020 (LOC112902020), mRNA	AT5G06430	NA	GO:0045454	cell redox homeostasis
TRpn_288	1182	-0.491494	0.803089	PREDICTED: Sorghum bicolor thiol:disulfide interchange protein TxlA (LOC8071992), transcript variant X1, mRNA	NA	NA	NA	NA
TRpn_289	792	-1.0513	0.0849395	PREDICTED: Panicum hallii uncharacterized LOC112902020 (LOC112902020), mRNA	AT5G06430	NA	GO:0045454	cell redox homeostasis
TRpn_290	1803	-2.89156	0.219161	PREDICTED: Setaria italica probable F-box protein At2g36090 (LOC101773096), transcript variant X2, mRNA	AT2G27310	F-box protein At2g27310	GO:0003674	molecular_function
TRpn_291	2033	-1.68509	0.617137	PREDICTED: Setaria italica probable F-box protein At2g36090 (LOC101773096), transcript variant X2, mRNA	AT2G27310	F-box protein At2g27310	GO:0003674	molecular_function
TRpn_292	1622	-2.36107	0.548493	PREDICTED: Setaria italica probable F-box protein At2g36090 (LOC101773096), transcript variant X2, mRNA	AT2G27310	F-box protein At2g27310	GO:0003674	molecular_function
TRpn_293	1852	1.06521	0.828777	PREDICTED: Setaria italica probable F-box protein At2g36090 (LOC101773096), transcript variant X2, mRNA	AT2G27310	F-box protein At2g27310	GO:0003674	molecular_function
TRpn_294	1591	-0.843124	0.757669	PREDICTED: Setaria italica probable F-box protein At2g36090 (LOC101773096), transcript variant X2, mRNA	AT2G27310	F-box protein At2g27310	GO:0003674	molecular_function
TRpn_295	1821	0.288192	0.932435	PREDICTED: Setaria italica probable F-box protein At2g36090 (LOC101773096), transcript variant X2, mRNA	AT2G27310	F-box protein At2g27310	GO:0003674	molecular_function
TRpn_296	1532	-5.51568	0.0101725	PREDICTED: Setaria italica F-box/kelch-repeat protein At5g15710 (LOC101757136), mRNA	AT5G15710	F-box/kelch-repeat protein At5g15710	NA	NA
TRpn_297	1842	-1.75211	0.0128861	PREDICTED: Setaria italica F-box/kelch-repeat protein At5g15710 (LOC101757136), mRNA	AT5G15710	F-box/kelch-repeat protein At5g15710	NA	NA
TRpn_298	1405	-1.08053	0.286482	NA	NA	NA	NA	NA
TRpn_299	750	-0.658709	0.191219	PREDICTED: Panicum hallii TPR repeat-containing thioredoxin TTL1-like (LOC112893890), mRNA	NA	NA	NA	NA
TRpn_300	1740	1.51172	0.0457571	PREDICTED: Sorghum bicolor TPR repeat-containing thioredoxin TTL1 (LOC8084826), mRNA	AT1G53300	TPR repeat-containing thioredoxin TTL1	GO:0009738	abscisic acid mediated signaling pathway
TRpn_301	1789	-1.7668	0.00215465	PREDICTED: Setaria italica ras GTPase-activating protein-binding protein 1 (LOC101779004), mRNA	AT5G60980	NA	GO:0003723	RNA binding
TRpn_302	2863	0.948624	0.0721164	PREDICTED: Sorghum bicolor putative disease resistance RPP13-like protein 3 (LOC8075310), mRNA	AT3G07040	Disease resistance protein RPM1	GO:0006952	defense response
TRpn_303	1270	-1.46118	0.740765	Zea mays MADS-box transcription factor 21 (LOC542039), mRNA<>Zea mays full-length cDNA clone ZM_BFb0215E12 mRNA, complete cds	AT4G18960	NA	GO:0000977	RNA polymerase II regulatory region sequence-specific DNA binding
TRpn_308	1489	-1.85454	0.254694	Zea mays MADS-box transcription factor 21 (LOC542039), mRNA<>Zea mays full-length cDNA clone ZM_BFb0215E12 mRNA, complete cds	AT4G18960	NA	GO:0000977	RNA polymerase II regulatory region sequence-specific DNA binding
TRpn_309	1110	-4.73126	0.0439831	PREDICTED: Panicum hallii mitochondrial carnitine/acylcarnitine carrier-like protein (LOC112874638), mRNA	NA	NA	NA	NA
TRpn_310	1497	-0.356744	0.927623	PREDICTED: Setaria italica probable methyltransferase At1g27930 (LOC101782784), mRNA	AT1G27930	Probable methyltransferase At1g27930	GO:0000139	Golgi membrane
TRpn_311	1868	-0.780603	0.444681	PREDICTED: Setaria italica homeobox protein ARX (LOC101772318), mRNA	NA	NA	NA	NA
TRpn_312	895	0.969215	0.573135	NA	NA	NA	NA	NA
TRpn_315	648	-0.0664317	0.980939	NA	NA	NA	NA	NA
TRpn_318	710	-7.73886	5.33816e-07	PREDICTED: Panicum hallii NAC domain-containing protein 104-like (LOC112902951), mRNA	AT5G64530	NAC domain-containing protein 104	GO:0005634	nucleus
TRpn_319	1476	-2.85022	0.223931	PREDICTED: Setaria italica actin-related protein 2/3 complex subunit 2A (LOC101770177), mRNA	AT1G30825	Actin-related protein 2/3 complex subunit 2A	GO:0005198	structural molecule activity
TRpn_320	2332	-1.23489	0.504961	PREDICTED: Setaria italica actin-related protein 2/3 complex subunit 2A (LOC101770177), mRNA	AT1G30825	Actin-related protein 2/3 complex subunit 2A	GO:0005198	structural molecule activity
TRpn_321	1453	-3.11672	0.144013	PREDICTED: Setaria italica actin-related protein 2/3 complex subunit 2A (LOC101770177), mRNA	AT1G30825	Actin-related protein 2/3 complex subunit 2A	GO:0005198	structural molecule activity
TRpn_322	2407	0.0605304	0.982751	PREDICTED: Setaria italica actin-related protein 2/3 complex subunit 2A (LOC101770177), mRNA	AT1G30825	Actin-related protein 2/3 complex subunit 2A	GO:0005198	structural molecule activity
TRpn_323	2309	-0.713714	0.742727	PREDICTED: Setaria italica actin-related protein 2/3 complex subunit 2A (LOC101770177), mRNA	AT1G30825	Actin-related protein 2/3 complex subunit 2A	GO:0005198	structural molecule activity
TRpn_324	2384	-0.247222	0.927067	PREDICTED: Setaria italica actin-related protein 2/3 complex subunit 2A (LOC101770177), mRNA	AT1G30825	Actin-related protein 2/3 complex subunit 2A	GO:0005198	structural molecule activity
TRpn_325	838	-1.3653	0.0453469	PREDICTED: Setaria italica nuclear transcription factor Y subunit C-6 (LOC101784089), partial mRNA	AT5G63470	Nuclear transcription factor Y subunit C-4	GO:0003677	DNA binding
TRpn_328	1201	0.705062	0.636041	Zea mays uncharacterized LOC112136070 (LOC112136070), mRNA	AT5G63930	Probable leucine-rich repeat receptor-like protein kinase At5g63930	GO:0004672	protein kinase activity
TRpn_329	4053	-1.13137	0.24833	PREDICTED: Panicum hallii probable leucine-rich repeat receptor-like protein kinase At5g63930 (LOC112900771), mRNA	AT5G63930	Probable leucine-rich repeat receptor-like protein kinase At5g63930	GO:0004672	protein kinase activity
TRpn_330	3416	-2.33778	0.000243927	PREDICTED: Sorghum bicolor probable cytosolic oligopeptidase A (LOC8084456), mRNA	AT5G65620	Organellar oligopeptidase A, chloroplastic/mitochondrial	GO:0004222	metalloendopeptidase activity
TRpn_331	597	-1.12371	0.439793	NA	NA	NA	NA	NA
TRpn_332	1968	-0.462733	0.424806	PREDICTED: Sorghum bicolor serine/threonine-protein kinase STY8 (LOC8079372), mRNA	AT1G14000	NA	GO:0004672	protein kinase activity
TRpn_333	1105	0.00698227	0.997031	PREDICTED: Sorghum bicolor 21 kDa protein (LOC8056959), mRNA	NA	NA	NA	NA
TRpn_334	1995	-2.17571	8.85668e-05	Zea mays full-length cDNA clone ZM_BFb0277D22 mRNA, complete cds	AT4G06676	Protein EI24 homolog	GO:0003674	molecular_function
TRpn_335	1508	-2.23082	2.49889e-05	PREDICTED: Sorghum bicolor protein EI24 homolog (LOC8080304), mRNA	AT4G06676	Protein EI24 homolog	GO:0003674	molecular_function
TRpn_337	1010	-4.24377	0.060486	NA	NA	NA	NA	NA
TRpn_338	727	1.10569	0.288436	PREDICTED: Setaria italica DJ-1 protein homolog E (LOC101773459), mRNA	AT2G38860	DJ-1 protein homolog E	NA	NA
TRpn_339	705	-7.64161	6.33623e-06	PREDICTED: Panicum hallii DJ-1 protein homolog E-like (LOC112903033), mRNA	AT2G38860	DJ-1 protein homolog E	NA	NA
TRpn_340	2063	-1.1612	0.00884686	PREDICTED: Sorghum bicolor SNF1-related protein kinase regulatory subunit gamma-1-like (LOC8078229), mRNA	AT1G69800	SNF1-related protein kinase regulatory subunit gamma-1-like	NA	NA
TRpn_341	2223	-0.291295	0.842148	Zea mays PCO100151 mRNA sequence	AT1G69800	SNF1-related protein kinase regulatory subunit gamma-1-like	NA	NA
TRpn_342	1317	-2.74309	0.490204	PREDICTED: Sorghum bicolor fructose-1,6-bisphosphatase, cytosolic-like (LOC110430626), mRNA	AT1G43670	Fructose-1,6-bisphosphatase, cytosolic	GO:0006000	fructose metabolic process
TRpn_343	1317	-9.72606	3.6495e-11	PREDICTED: Sorghum bicolor fructose-1,6-bisphosphatase, cytosolic-like (LOC110430626), mRNA	AT1G43670	Fructose-1,6-bisphosphatase, cytosolic	GO:0006000	fructose metabolic process
TRpn_344	1024	-2.35115	0.00831178	PREDICTED: Setaria italica fructose-1,6-bisphosphatase, cytosolic (LOC101755852), mRNA	AT1G43670	Fructose-1,6-bisphosphatase, cytosolic	GO:0006000	fructose metabolic process
TRpn_345	2389	0.793064	0.796052	PREDICTED: Sorghum bicolor uncharacterized LOC8083981 (LOC8083981), mRNA	NA	NA	NA	NA
TRpn_346	1120	-2.06791	0.510774	PREDICTED: Panicum hallii protein SCO1 homolog 1, mitochondrial (LOC112879041), mRNA	AT3G08950	Protein SCO1 homolog 1, mitochondrial	GO:0005743	mitochondrial inner membrane
TRpn_347	1133	-1.76516	0.482119	PREDICTED: Panicum hallii protein SCO1 homolog 1, mitochondrial (LOC112879041), mRNA	AT3G08950	Protein SCO1 homolog 1, mitochondrial	GO:0005743	mitochondrial inner membrane
TRpn_348	458	-3.19333	0.106807	NA	NA	NA	NA	NA
TRpn_349	1484	-7.35873	6.85707e-06	PREDICTED: Setaria italica histidine protein methyltransferase 1 homolog (LOC101754804), transcript variant X2, mRNA	AT2G43320	NA	NA	NA
TRpn_350	1679	-7.01474	1.95777e-05	PREDICTED: Panicum hallii histidine protein methyltransferase 1 homolog (LOC112880693), transcript variant X3, mRNA	AT2G43320	NA	NA	NA
TRpn_351	1405	-0.57761	0.49615	PREDICTED: Setaria italica histidine protein methyltransferase 1 homolog (LOC101754804), transcript variant X1, mRNA	AT2G43320	NA	NA	NA
TRpn_352	1758	-5.48436	0.0138597	PREDICTED: Panicum hallii histidine protein methyltransferase 1 homolog (LOC112880693), transcript variant X3, mRNA	AT2G43320	NA	NA	NA
TRpn_353	1901	-1.16089	0.260875	PREDICTED: Setaria italica histidine protein methyltransferase 1 homolog (LOC101754804), transcript variant X2, mRNA	AT2G43320	NA	NA	NA
TRpn_354	1363	-2.68099	0.0515871	NA	NA	NA	NA	NA
TRpn_356	1784	0.0107963	0.99501	PREDICTED: Panicum hallii protein LSD1 (LOC112896629), transcript variant X4, mRNA	AT1G32540	Protein LOL1	GO:0005634	nucleus
TRpn_357	1325	0.957171	0.262371	PREDICTED: Sorghum bicolor protein LSD1 (LOC8069635), mRNA	AT1G32540	Protein LOL1	GO:0005634	nucleus
TRpn_358	772	-1.50667	0.411354	NA	NA	NA	NA	NA
TRpn_359	466	-4.33261	0.104668	NA	NA	NA	NA	NA
TRpn_362	604	0.47313	0.761327	NA	NA	NA	NA	NA
TRpn_363	2025	0.465015	0.533286	PREDICTED: Sorghum bicolor uncharacterized LOC8064950 (LOC8064950), transcript variant X1, mRNA	AT3G13000	NA	GO:0003700	sequence-specific DNA binding transcription factor activity
TRpn_364	660	-2.47954	0.281895	Zea mays clone 1533996 mRNA sequence	NA	NA	NA	NA
TRpn_365	1103	-5.16182	0.0146104	Zea mays clone 1533996 mRNA sequence	NA	NA	NA	NA
TRpn_366	2042	-0.53961	0.674363	PREDICTED: Panicum hallii uncharacterized LOC112883167 (LOC112883167), transcript variant X1, mRNA	NA	NA	NA	NA
TRpn_367	1091	-2.4588	0.408334	PREDICTED: Panicum hallii uncharacterized LOC112883167 (LOC112883167), transcript variant X2, misc_RNA	NA	NA	NA	NA
TRpn_368	2029	-0.844397	0.554906	PREDICTED: Panicum hallii uncharacterized LOC112883167 (LOC112883167), transcript variant X1, mRNA	NA	NA	NA	NA
TRpn_369	1381	-0.536162	0.605391	PREDICTED: Sorghum bicolor uncharacterized LOC8056031 (LOC8056031), mRNA	AT4G15010	NA	GO:0005743	mitochondrial inner membrane
TRpn_370	1594	1.56236	0.0112742	Zea mays full-length cDNA clone ZM_BFc0102J15 mRNA, complete cds	AT4G15010	NA	GO:0005743	mitochondrial inner membrane
TRpn_371	1087	-0.76869	0.221662	PREDICTED: Setaria italica uncharacterized LOC101753987 (LOC101753987), mRNA	AT3G54826	NA	NA	NA
TRpn_372	1221	2.44785	0.0429071	PREDICTED: Sorghum bicolor acylamino-acid-releasing enzyme 2 (LOC8064918), transcript variant X6, mRNA	AT4G14570	NA	GO:0006508	proteolysis
TRpn_373	2672	0.555885	0.887191	PREDICTED: Sorghum bicolor acylamino-acid-releasing enzyme 2 (LOC8064918), transcript variant X6, mRNA	AT4G14570	NA	GO:0006508	proteolysis
TRpn_376	975	-4.00836	0.0549589	NA	NA	NA	NA	NA
TRpn_377	677	-0.241523	0.926438	Oryza sativa Indica Group cultivar Shuhui498 chromosome 1 sequence	NA	NA	NA	NA
TRpn_378	766	-1.18873	0.294724	NA	NA	NA	NA	NA
TRpn_379	1268	-6.50192	2.44714e-13	PREDICTED: Sorghum bicolor protein N-terminal and lysine N-methyltransferase EFM7 (LOC8079697), mRNA	AT5G01470	NA	NA	NA
TRpn_380	1411	-7.47003	9.2352e-06	PREDICTED: Sorghum bicolor protein N-terminal and lysine N-methyltransferase EFM7 (LOC8079697), mRNA	AT5G01470	NA	NA	NA
TRpn_381	900	-1.32086	0.031987	PREDICTED: Setaria italica cysteine-rich and transmembrane domain-containing protein WIH2 (LOC101774256), mRNA	NA	NA	NA	NA
TRpn_382	2513	-0.471181	0.461135	PREDICTED: Panicum hallii uncharacterized LOC112875984 (LOC112875984), mRNA	AT4G16070	NA	GO:0004806	triglyceride lipase activity
TRpn_383	2379	-2.15451	0.381916	PREDICTED: Panicum hallii uncharacterized LOC112875984 (LOC112875984), mRNA	AT4G16070	NA	GO:0004806	triglyceride lipase activity
TRpn_384	826	-0.774757	0.831587	PREDICTED: Panicum hallii thioredoxin-like 3-3 (LOC112899194), transcript variant X2, mRNA	AT3G53220	Thioredoxin-like 3-3	GO:0015035	protein disulfide oxidoreductase activity
TRpn_386	1055	-6.39948	0.0021576	PREDICTED: Panicum hallii thioredoxin-like 3-3 (LOC112899194), transcript variant X2, mRNA	AT3G53220	Thioredoxin-like 3-3	GO:0015035	protein disulfide oxidoreductase activity
TRpn_387	756	-0.885845	0.115104	PREDICTED: Panicum hallii thioredoxin-like 3-3 (LOC112899194), transcript variant X2, mRNA	AT3G53220	Thioredoxin-like 3-3	GO:0015035	protein disulfide oxidoreductase activity
TRpn_388	1004	-1.59245	0.378637	PREDICTED: Panicum hallii thioredoxin-like 3-3 (LOC112899194), transcript variant X2, mRNA	AT3G53220	Thioredoxin-like 3-3	GO:0015035	protein disulfide oxidoreductase activity
TRpn_389	1762	-3.87226	0.109314	PREDICTED: Sorghum bicolor 4-coumarate--CoA ligase-like 1 (LOC110430512), transcript variant X1, mRNA	AT4G05160	4-coumarate--CoA ligase-like 7	GO:0016207	4-coumarate-CoA ligase activity
TRpn_390	1074	-0.907697	0.667456	PREDICTED: Sorghum bicolor 4-coumarate--CoA ligase-like 1 (LOC110430512), transcript variant X1, mRNA	AT4G05160	4-coumarate--CoA ligase-like 7	GO:0016207	4-coumarate-CoA ligase activity
TRpn_391	2084	0.721205	0.640724	PREDICTED: Sorghum bicolor 4-coumarate--CoA ligase-like 1 (LOC110430512), transcript variant X1, mRNA	AT4G05160	4-coumarate--CoA ligase-like 7	GO:0016207	4-coumarate-CoA ligase activity
TRpn_392	1095	-0.888998	0.685022	PREDICTED: Sorghum bicolor 4-coumarate--CoA ligase-like 1 (LOC110430512), transcript variant X1, mRNA	AT4G05160	4-coumarate--CoA ligase-like 7	GO:0016207	4-coumarate-CoA ligase activity
TRpn_395	1032	-0.44572	0.764015	PREDICTED: Sorghum bicolor protein NRT1/ PTR FAMILY 8.5 (LOC8083638), mRNA	AT2G02040	Protein NRT1/ PTR FAMILY 8.3	GO:0005215	transporter activity
TRpn_396	2374	-4.31815	0.00886936	PREDICTED: Sorghum bicolor protein NRT1/ PTR FAMILY 8.5 (LOC8083638), mRNA	AT2G02040	Protein NRT1/ PTR FAMILY 8.3	GO:0005215	transporter activity
TRpn_397	2674	-5.78585	0.0126027	PREDICTED: Sorghum bicolor protein NRT1/ PTR FAMILY 8.5 (LOC8083638), mRNA	AT2G02040	Protein NRT1/ PTR FAMILY 8.3	GO:0005215	transporter activity
TRpn_399	1493	-1.82289	0.0345012	NA	AT3G45070	Cytosolic sulfotransferase 5	GO:0005737	cytoplasm
TRpn_400	1671	0.225872	0.771148	PREDICTED: Panicum hallii THUMP domain-containing protein 1 homolog (LOC112874552), mRNA	AT5G12410	NA	NA	NA
TRpn_404	1151	-0.813057	0.682728	PREDICTED: Sorghum bicolor putative cyclin-D7-1 (LOC8086039), mRNA	NA	NA	NA	NA
TRpn_406	1236	-0.176702	0.850838	PREDICTED: Setaria italica transcription factor PCF6 (LOC101767058), mRNA	AT1G30210	Transcription factor TCP24	GO:0003700	sequence-specific DNA binding transcription factor activity
TRpn_407	1209	0.933317	0.725775	PREDICTED: Panicum hallii uncharacterized LOC112879722 (LOC112879722), mRNA	NA	NA	NA	NA
TRpn_408	1231	-0.603447	0.877637	PREDICTED: Panicum hallii uncharacterized LOC112879722 (LOC112879722), mRNA	NA	NA	NA	NA
TRpn_409	1827	2.1312	0.00818003	Zea mays 12-oxophytodienoate reductase8 (opr8), mRNA	AT2G06050	12-oxophytodienoate reductase 3	GO:0031408	oxylipin biosynthetic process
TRpn_410	2042	-2.55526	0.0865936	Zea mays uncharacterized LOC100279118 (LOC100279118), mRNA<>Zea mays clone 991725 hypothetical protein mRNA, complete cds	AT4G30510	Autophagy-related protein 18b	GO:0005774	vacuolar membrane
TRpn_412	2127	-1.03356	0.752738	Zea mays uncharacterized LOC100279118 (LOC100279118), mRNA<>Zea mays clone 991725 hypothetical protein mRNA, complete cds	AT4G30510	Autophagy-related protein 18b	GO:0005774	vacuolar membrane
TRpn_413	1891	-1.52545	0.667977	PREDICTED: Zea mays uncharacterized LOC100279118 (LOC100279118), transcript variant X1, mRNA	AT4G30510	Autophagy-related protein 18b	GO:0005774	vacuolar membrane
TRpn_414	543	-1.26178	0.686138	PREDICTED: Setaria italica methyltransferase-like protein 23 (LOC101756676), transcript variant X1, mRNA	NA	NA	NA	NA
TRpn_416	1031	-0.614734	0.814871	PREDICTED: Setaria italica methyltransferase-like protein 23 (LOC101756676), transcript variant X1, mRNA	AT1G63855	NA	GO:0005575	cellular_component
TRpn_417	898	-2.06812	0.176669	NA	NA	NA	NA	NA
TRpn_418	1455	0.00604194	0.995113	PREDICTED: Sorghum bicolor zinc finger CCCH domain-containing protein 25 (LOC8079701), mRNA	AT3G47120	Zinc finger CCCH domain-containing protein 42	GO:0003677	DNA binding
TRpn_419	827	-1.26383	0.531661	Zea mays probable protein phosphatase 2C 37 (LOC103641516), mRNA<>Zea mays 2C-type protein phosphatase protein (PP2C13) mRNA, complete cds	AT2G29380	Probable protein phosphatase 2C 24	GO:0004722	protein serine/threonine phosphatase activity
TRpn_420	1390	0.4217	0.904893	NA	NA	NA	NA	NA
TRpn_422	1882	-1.44439	0.649548	NA	NA	NA	NA	NA
TRpn_425	471	-3.47278	0.0101651	PREDICTED: Panicum hallii uncharacterized LOC112875905 (LOC112875905), mRNA	NA	NA	NA	NA
TRpn_427	1148	0.398051	0.941294	NA	NA	NA	NA	NA
TRpn_429	2515	-0.190523	0.931901	PREDICTED: Panicum hallii phosphatidate phosphatase PAH2-like (LOC112901916), transcript variant X5, mRNA	AT5G42870	Phosphatidate phosphatase PAH2	GO:0005829	cytosol
TRpn_430	787	0.905727	0.861964	PREDICTED: Sorghum bicolor 4-coumarate--CoA ligase-like 4 (LOC8057422), mRNA	AT1G20510	4-coumarate--CoA ligase-like 5	GO:0009698	phenylpropanoid metabolic process
TRpn_431	2188	-1.11347	0.0751112	PREDICTED: Setaria italica serine/threonine-protein kinase Nek6 (LOC101759095), mRNA	AT3G20860	Serine/threonine-protein kinase Nek6	GO:0004674	protein serine/threonine kinase activity
TRpn_433	1090	-2.0637	0.550219	PREDICTED: Oryza sativa Japonica Group uncharacterized LOC4329827 (LOC4329827), transcript variant X9, ncRNA	NA	NA	NA	NA
TRpn_434	2940	1.40252	0.0380975	PREDICTED: Sorghum bicolor probable methyltransferase PMT3 (LOC8070486), transcript variant X1, mRNA	AT1G04430	Probable methyltransferase PMT8	GO:0000139	Golgi membrane
TRpn_436	824	-4.7705	0.00159897	NA	NA	NA	NA	NA
TRpn_437	1218	1.9672	0.514492	PREDICTED: Panicum hallii gibberellin 2-beta-dioxygenase 6-like (LOC112899002), mRNA	AT4G21200	Gibberellin 2-beta-dioxygenase 8	GO:0009686	gibberellin biosynthetic process
TRpn_440	1294	2.10692	NA	PREDICTED: Setaria italica gibberellin 2-beta-dioxygenase 8 (LOC101764803), mRNA	AT4G21200	Gibberellin 2-beta-dioxygenase 8	GO:0009686	gibberellin biosynthetic process
TRpn_441	1264	-7.65111	5.91444e-12	PREDICTED: Sorghum bicolor transmembrane protein 184A (LOC8081799), mRNA	AT3G05940	NA	NA	NA
TRpn_442	988	-1.60793	0.617198	Zea mays isolate TCONS_00056304 drought responsive lncRNA, complete sequence	NA	NA	NA	NA
TRpn_443	1504	-3.19017	0.0546965	PREDICTED: Sorghum bicolor LEAF RUST 10 DISEASE-RESISTANCE LOCUS RECEPTOR-LIKE PROTEIN KINASE-like 2.5 (LOC110436976), mRNA	AT5G38280	NA	GO:0004672	protein kinase activity
TRpn_444	1521	-6.64511	0.000328869	PREDICTED: Sorghum bicolor LEAF RUST 10 DISEASE-RESISTANCE LOCUS RECEPTOR-LIKE PROTEIN KINASE-like 2.5 (LOC110436976), mRNA	AT5G38280	NA	GO:0004672	protein kinase activity
TRpn_445	2947	-7.1298	9.33327e-06	PREDICTED: Sorghum bicolor LEAF RUST 10 DISEASE-RESISTANCE LOCUS RECEPTOR-LIKE PROTEIN KINASE-like 2.5 (LOC110436976), mRNA	AT4G18250	NA	GO:0004675	transmembrane receptor protein serine/threonine kinase activity
TRpn_446	707	0.30779	0.760478	PREDICTED: Panicum hallii uncharacterized protein OsI_027940 (LOC112898005), transcript variant X2, mRNA	NA	NA	NA	NA
TRpn_447	757	-2.80889	0.044827	NA	NA	NA	NA	NA
TRpn_448	877	-0.0670149	0.981173	PREDICTED: Setaria italica pre-mRNA-splicing factor ATP-dependent RNA helicase DEAH1-like (LOC101757167), mRNA	AT1G32490	Pre-mRNA-splicing factor ATP-dependent RNA helicase DEAH1	GO:0004004	ATP-dependent RNA helicase activity
TRpn_449	823	-2.17977	0.461682	NA	NA	NA	NA	NA
TRpn_450	1219	-0.561366	0.615833	PREDICTED: Panicum hallii SKP1-like protein 13 (LOC112876144), mRNA	AT4G34210	SKP1-like protein 11	GO:0004842	ubiquitin-protein ligase activity
TRpn_452	1204	0.28368	0.895659	NA	NA	NA	NA	NA
TRpn_453	701	0.946289	0.785292	NA	NA	NA	NA	NA
TRpn_454	880	-1.32157	0.114755	PREDICTED: Panicum hallii uncharacterized LOC112881807 (LOC112881807), mRNA	NA	NA	NA	NA
TRpn_455	878	0.0975205	0.974787	PREDICTED: Sorghum bicolor pentatricopeptide repeat-containing protein At2g13600 (LOC8062945), transcript variant X2, mRNA	AT1G05750	Pentatricopeptide repeat-containing protein At1g05750, chloroplastic	GO:0009451	RNA modification
TRpn_456	2524	-0.214867	0.883595	PREDICTED: Sorghum bicolor pentatricopeptide repeat-containing protein At2g13600 (LOC8062945), transcript variant X2, mRNA	AT2G13600	Pentatricopeptide repeat-containing protein At2g13600	GO:0005739	mitochondrion
TRpn_462	2366	-0.796277	0.491966	PREDICTED: Sorghum bicolor uncharacterized LOC8064620 (LOC8064620), transcript variant X2, mRNA	NA	NA	NA	NA
TRpn_463	1028	-5.80984	0.00567327	PREDICTED: Setaria italica peptidyl-prolyl cis-trans isomerase FKBP15-1 (LOC101761292), mRNA	AT3G25220	Peptidyl-prolyl cis-trans isomerase FKBP15-1	GO:0003755	peptidyl-prolyl cis-trans isomerase activity
TRpn_464	984	0.149591	0.915434	PREDICTED: Sorghum bicolor tRNA (adenine(58)-N(1))-methyltransferase catalytic subunit TRMT61A (LOC8066599), mRNA	AT5G14600	NA	NA	NA
TRpn_465	1133	0.511805	0.663793	PREDICTED: Setaria italica ORM1-like protein 3 (LOC101767529), mRNA	AT1G01230	NA	GO:0005783	endoplasmic reticulum
TRpn_467	1627	-1.58562	0.0138463	PREDICTED: Panicum hallii caffeic acid 3-O-methyltransferase (LOC112897072), mRNA	AT5G54160	Flavone 3'-O-methyltransferase 1	GO:0017096	acetylserotonin O-methyltransferase activity
TRpn_468	684	-0.221241	0.899528	PREDICTED: Panicum hallii caffeic acid 3-O-methyltransferase (LOC112897072), mRNA	AT5G54160	Flavone 3'-O-methyltransferase 1	GO:0017096	acetylserotonin O-methyltransferase activity
TRpn_469	3743	-3.15302	0.0048458	PREDICTED: Panicum hallii probable NAD kinase 2, chloroplastic (LOC112902382), transcript variant X1, mRNA	AT1G21640	NAD kinase 2, chloroplastic	GO:0003951	NAD+ kinase activity
TRpn_470	1197	-0.676865	0.556492	PREDICTED: Sorghum bicolor probable NAD kinase 2, chloroplastic (LOC8074305), mRNA	AT1G21640	NAD kinase 2, chloroplastic	GO:0003951	NAD+ kinase activity
TRpn_471	1461	-6.75582	4.35758e-05	PREDICTED: Sorghum bicolor probable NAD kinase 2, chloroplastic (LOC8074305), mRNA	AT1G21640	NAD kinase 2, chloroplastic	GO:0003951	NAD+ kinase activity
TRpn_472	1306	-3.40644	1.55006e-05	PREDICTED: Panicum hallii probable U6 snRNA-associated Sm-like protein LSm4 (LOC112892036), mRNA	AT5G27720	Sm-like protein LSM4	GO:0005634	nucleus
TRpn_473	940	-4.59158	0.00167524	NA	NA	NA	NA	NA
TRpn_474	2561	0.680993	0.112183	PREDICTED: Setaria italica uncharacterized LOC101752681 (LOC101752681), mRNA	AT5G61040	NA	GO:0003674	molecular_function
TRpn_475	1596	-1.22283	0.0994281	PREDICTED: Setaria italica bifunctional nitrilase/nitrile hydratase NIT4 (LOC101766965), mRNA	AT5G22300	Bifunctional nitrilase/nitrile hydratase NIT4	GO:0005886	plasma membrane
TRpn_477	1315	1.62126	0.708358	PREDICTED: Panicum hallii ras-related protein RABD2c-like (LOC112885673), mRNA	AT4G17530	Ras-related protein RABD2c	GO:0005525	GTP binding
TRpn_478	2794	0.17585	0.819295	Saccharum officinarum clone SCCCLR1C01H06, complete sequence	AT5G63190	NA	GO:0045892	negative regulation of transcription, DNA-dependent
TRpn_479	787	-0.10835	0.950714	Zea mays Putative calcium-dependent protein kinase family protein (IDP294), mRNA	AT3G51850	Calcium-dependent protein kinase 13	GO:0004672	protein kinase activity
TRpn_480	2031	0.214399	0.879751	PREDICTED: Sorghum bicolor glucose-1-phosphate adenylyltransferase large subunit (LOC8060513), transcript variant X1, mRNA	AT5G19220	Glucose-1-phosphate adenylyltransferase large subunit 1, chloroplastic	GO:0008878	glucose-1-phosphate adenylyltransferase activity
TRpn_481	1876	-8.943	3.57575e-10	PREDICTED: Sorghum bicolor glucose-1-phosphate adenylyltransferase large subunit (LOC8060513), transcript variant X1, mRNA	AT5G19220	Glucose-1-phosphate adenylyltransferase large subunit 1, chloroplastic	GO:0008878	glucose-1-phosphate adenylyltransferase activity
TRpn_482	787	-0.275517	0.781708	PREDICTED: Sorghum bicolor glucose-1-phosphate adenylyltransferase large subunit (LOC8060513), transcript variant X1, mRNA	NA	NA	NA	NA
TRpn_483	1027	-2.59514	0.139239	NA	NA	NA	NA	NA
TRpn_484	1078	-6.89838	7.73375e-05	PREDICTED: Panicum hallii uncharacterized LOC112891917 (LOC112891917), mRNA	NA	NA	NA	NA
TRpn_485	1105	-2.37074	0.545186	PREDICTED: Panicum hallii uncharacterized LOC112891917 (LOC112891917), mRNA	NA	NA	NA	NA
TRpn_486	1505	-0.391183	0.809575	Saccharum hybrid cultivar R570 clone BAC 022I19 complete sequence	NA	NA	NA	NA
TRpn_487	1093	-7.23756	4.34535e-05	Zea mays full-length cDNA clone ZM_BFb0176K20 mRNA, complete cds	NA	NA	NA	NA
TRpn_490	1261	-0.429497	0.914722	Zea mays clone 1560940 oxidoreductase mRNA, complete cds	NA	NA	NA	NA
TRpn_491	1436	-0.695107	0.342257	PREDICTED: Panicum hallii nitronate monooxygenase-like (LOC112897082), mRNA	AT5G64250	NA	GO:0016491	oxidoreductase activity
TRpn_492	812	-5.01297	1.20654e-13	NA	NA	NA	NA	NA
TRpn_493	1314	0.0829669	0.980649	PREDICTED: Panicum hallii probable long-chain-alcohol O-fatty-acyltransferase 4 (LOC112889140), mRNA	AT5G55350	Probable long-chain-alcohol O-fatty-acyltransferase 4	GO:0016021	integral to membrane
TRpn_495	682	-2.30814	0.577998	NA	NA	NA	NA	NA
TRpn_496	1329	-2.09455	0.379727	NA	NA	NA	NA	NA
TRpn_498	1460	-0.86683	0.415046	PREDICTED: Panicum hallii caffeoylshikimate esterase-like (LOC112891729), mRNA	AT2G39400	NA	GO:0016787	hydrolase activity
TRpn_500	557	-3.42413	0.0622717	NA	NA	NA	NA	NA
TRpn_501	683	0.475536	0.930394	NA	NA	NA	NA	NA
TRpn_502	1260	0.851467	0.50273	PREDICTED: Sorghum bicolor ATP-dependent DNA helicase Q-like 1 (LOC8082084), mRNA	AT3G05740	ATP-dependent DNA helicase Q-like 1	GO:0003676	nucleic acid binding
TRpn_503	2315	-0.180697	0.911956	PREDICTED: Sorghum bicolor ATP-dependent DNA helicase Q-like 1 (LOC8082084), mRNA	AT3G05740	ATP-dependent DNA helicase Q-like 1	GO:0003676	nucleic acid binding
TRpn_504	2891	-1.04661	0.547465	NA	NA	NA	NA	NA
TRpn_505	801	-3.61841	0.256786	PREDICTED: Setaria italica protein ODORANT1 (LOC101769017), mRNA	NA	NA	NA	NA
TRpn_507	1240	-1.97355	0.0682059	PREDICTED: Setaria italica putative 4-hydroxy-4-methyl-2-oxoglutarate aldolase 2 (LOC101757713), transcript variant X2, mRNA	NA	NA	NA	NA
TRpn_508	1014	-1.77567	0.361104	PREDICTED: Sorghum bicolor putative 4-hydroxy-4-methyl-2-oxoglutarate aldolase 2 (LOC8060782), mRNA	AT5G16450	Putative 4-hydroxy-4-methyl-2-oxoglutarate aldolase 2	NA	NA
TRpn_509	1445	-1.20586	0.00849275	PREDICTED: Setaria italica monoacylglycerol lipase (LOC101785709), mRNA	AT1G18360	NA	GO:0016787	hydrolase activity
TRpn_510	708	-0.258018	0.949323	NA	NA	NA	NA	NA
TRpn_511	522	2.30037	0.179418	NA	NA	NA	NA	NA
TRpn_512	741	-6.04408	0.00189322	NA	NA	NA	NA	NA
TRpn_513	589	1.84765	0.0119934	NA	NA	NA	NA	NA
TRpn_514	572	-2.04884	0.152735	NA	NA	NA	NA	NA
TRpn_515	511	-1.48441	0.740224	NA	NA	NA	NA	NA
TRpn_516	980	0.750075	0.763304	Paspalum ionanthum chloroplast, complete genome	NA	NA	NA	NA
TRpn_519	1026	-1.92288	0.531791	Paspalum minus chloroplast, complete genome	ATCG00790	50S ribosomal protein L16, chloroplastic	GO:0000311	plastid large ribosomal subunit
TRpn_522	922	0.00384708	0.999351	NA	NA	NA	NA	NA
TRpn_531	799	-1.96242	0.0249885	Zea mays full-length cDNA clone ZM_BFc0160P12 mRNA, complete cds	AT5G49540	NA	GO:0003674	molecular_function
TRpn_532	549	-2.01159	0.642849	NA	NA	NA	NA	NA
TRpn_533	2352	-0.290183	0.511912	PREDICTED: Setaria italica calmodulin-binding protein 60 B (LOC101768423), mRNA	AT5G57580	Calmodulin-binding protein 60 B	GO:0005516	calmodulin binding
TRpn_534	1125	0.197147	0.777177	PREDICTED: Zea mays uncharacterized LOC103654111 (LOC103654111), transcript variant X7, misc_RNA	NA	NA	NA	NA
TRpn_535	680	-1.67601	0.532507	NA	NA	NA	NA	NA
TRpn_536	595	0.828026	0.760198	NA	NA	NA	NA	NA
TRpn_537	464	-2.33583	0.135704	NA	NA	NA	NA	NA
TRpn_538	881	-4.31278	0.0225194	Zea mays clone 354231 T-complex protein 1 subunit zeta mRNA, complete cds	NA	NA	NA	NA
TRpn_539	3968	-1.20995	0.60574	PREDICTED: Setaria italica FIP1[V]-like protein (LOC101763236), mRNA	AT5G58040	FIP1[V]-like protein	GO:0003723	RNA binding
TRpn_540	1817	0.680308	0.808934	PREDICTED: Setaria italica FIP1[V]-like protein (LOC101763236), mRNA	AT5G58040	FIP1[V]-like protein	GO:0003723	RNA binding
TRpn_541	1072	0.0252343	0.976391	PREDICTED: Panicum hallii FIP1[V]-like protein (LOC112877675), mRNA	NA	NA	NA	NA
TRpn_542	474	-0.973351	0.216538	NA	NA	NA	NA	NA
TRpn_543	2728	-0.500394	0.84767	PREDICTED: Sorghum bicolor uncharacterized LOC8081281 (LOC8081281), transcript variant X2, mRNA	AT3G19740	NA	GO:0016887	ATPase activity
TRpn_544	2988	-3.2488	0.0766646	PREDICTED: Sorghum bicolor uncharacterized LOC8081281 (LOC8081281), transcript variant X2, mRNA	AT3G19740	NA	GO:0016887	ATPase activity
TRpn_545	2901	-1.311	0.499591	PREDICTED: Sorghum bicolor uncharacterized LOC8081281 (LOC8081281), transcript variant X2, mRNA	AT3G19740	NA	GO:0016887	ATPase activity
TRpn_546	1017	0.922936	0.491028	PREDICTED: Sorghum bicolor uncharacterized LOC8081281 (LOC8081281), transcript variant X2, mRNA	AT1G50140	NA	GO:0016887	ATPase activity
TRpn_547	2641	-0.0613872	0.974955	PREDICTED: Sorghum bicolor uncharacterized LOC8081281 (LOC8081281), transcript variant X2, mRNA	AT3G19740	NA	GO:0016887	ATPase activity
TRpn_548	2136	-0.138892	0.94311	Phyllostachys edulis cDNA clone: bphylf026g04, full insert sequence	AT4G34050	Caffeoyl-CoA O-methyltransferase 1	GO:0008171	O-methyltransferase activity
TRpn_549	1232	-1.48393	0.278772	PREDICTED: Setaria italica uncharacterized LOC101753989 (LOC101753989), mRNA	AT4G34050	Caffeoyl-CoA O-methyltransferase 1	GO:0008171	O-methyltransferase activity
TRpn_552	429	2.78086	0.352266	PREDICTED: Setaria italica uncharacterized LOC101753989 (LOC101753989), mRNA	AT4G34050	Caffeoyl-CoA O-methyltransferase 1	GO:0008171	O-methyltransferase activity
TRpn_553	686	-2.39167	0.12492	PREDICTED: Oryza sativa Japonica Group tricin synthase 2-like (LOC4345935), transcript variant X2, mRNA	AT4G34050	Caffeoyl-CoA O-methyltransferase 1	GO:0008171	O-methyltransferase activity
TRpn_554	3505	-3.10513	0.181653	PREDICTED: Sorghum bicolor two-component response regulator-like PRR73 (LOC8084889), transcript variant X4, mRNA	AT5G02810	Two-component response regulator-like APRR7	GO:0000156	two-component response regulator activity
TRpn_555	3402	-1.27993	0.211203	PREDICTED: Sorghum bicolor two-component response regulator-like PRR73 (LOC8084889), transcript variant X2, mRNA	AT5G02810	Two-component response regulator-like APRR7	GO:0000156	two-component response regulator activity
TRpn_558	600	0.810944	0.79332	PREDICTED: Sorghum bicolor zinc finger protein CONSTANS-LIKE 3 (LOC8059668), mRNA	NA	NA	NA	NA
TRpn_559	1170	-1.38762	0.017717	Zea mays clone 991802 polcalcin Jun o 2 mRNA, complete cds	AT1G24620	Probable calcium-binding protein CML25	GO:0005509	calcium ion binding
TRpn_560	2003	-0.743039	0.737384	Zea mays clone 379804 polcalcin Jun o 2 mRNA, complete cds	AT1G24620	Probable calcium-binding protein CML25	GO:0005509	calcium ion binding
TRpn_561	958	-6.59251	5.35243e-05	PREDICTED: Setaria italica zinc finger protein CONSTANS-LIKE 5 (LOC101766953), mRNA	NA	NA	NA	NA
TRpn_562	1281	-1.30944	0.553156	PREDICTED: Sorghum bicolor zinc finger protein CONSTANS-LIKE 4 (LOC8060206), mRNA	NA	NA	NA	NA
TRpn_563	1403	-6.55404	6.49365e-05	PREDICTED: Sorghum bicolor zinc finger protein CONSTANS-LIKE 4 (LOC8060206), mRNA	NA	NA	NA	NA
TRpn_564	1347	-1.45115	0.169381	PREDICTED: Sorghum bicolor zinc finger protein CONSTANS-LIKE 4 (LOC8060206), mRNA	NA	NA	NA	NA
TRpn_565	1960	-1.6669	0.183592	PREDICTED: Sorghum bicolor uncharacterized mitochondrial protein ymf11 (LOC8082150), mRNA	AT5G46920	NA	GO:0003723	RNA binding
TRpn_566	5748	1.18325	0.139277	PREDICTED: Setaria italica bromodomain and WD repeat-containing protein 3 (LOC101756349), mRNA	AT2G47410	NA	GO:0000166	nucleotide binding
TRpn_567	870	-2.40819	0.359375	PREDICTED: Setaria italica CBS domain-containing protein CBSX5 (LOC101772270), mRNA	NA	NA	NA	NA
TRpn_568	2167	-2.51153	4.13133e-05	PREDICTED: Sorghum bicolor embryogenesis-associated protein EMB8 (LOC8077155), transcript variant X1, mRNA	AT1G34340	NA	GO:0003824	catalytic activity
TRpn_569	2028	-0.855708	0.721797	PREDICTED: Sorghum bicolor embryogenesis-associated protein EMB8 (LOC8077155), transcript variant X1, mRNA	AT1G34340	NA	GO:0003824	catalytic activity
TRpn_570	1286	-0.556317	0.883582	NA	NA	NA	NA	NA
TRpn_571	2286	-3.41512	0.0701021	NA	NA	NA	NA	NA
TRpn_572	863	-0.993312	0.110493	NA	NA	NA	NA	NA
TRpn_573	2185	-0.294235	0.773715	NA	NA	NA	NA	NA
TRpn_574	1454	-0.380767	0.762101	NA	NA	NA	NA	NA
TRpn_576	4045	-6.95887	2.52399e-05	PREDICTED: Setaria italica putative clathrin assembly protein At5g35200 (LOC101765867), transcript variant X5, mRNA	AT5G35200	Putative clathrin assembly protein At5g35200	GO:0005545	1-phosphatidylinositol binding
TRpn_577	2917	-3.42836	3.05818e-08	PREDICTED: Setaria italica putative clathrin assembly protein At5g35200 (LOC101765867), transcript variant X5, mRNA	AT5G35200	Putative clathrin assembly protein At5g35200	GO:0005545	1-phosphatidylinositol binding
TRpn_578	953	1.70288	0.709341	NA	NA	NA	NA	NA
TRpn_580	2066	0.191033	0.699075	PREDICTED: Panicum hallii protein HLB1 (LOC112874618), mRNA	AT5G41950	NA	GO:0016020	membrane
TRpn_581	1052	-5.64839	0.0029883	NA	NA	NA	NA	NA
TRpn_585	911	-3.35108	0.126971	PREDICTED: Zea mays uncharacterized LOC100284820 (pco089834b), transcript variant X3, mRNA	NA	NA	NA	NA
TRpn_587	1720	0.490671	0.926948	PREDICTED: Sorghum bicolor solute carrier family 35 member F2 (LOC8061736), mRNA	AT3G59330	NA	GO:0003674	molecular_function
TRpn_588	1554	-1.11971	0.247779	PREDICTED: Sorghum bicolor solute carrier family 35 member F2 (LOC8061736), mRNA	AT3G59340	NA	GO:0003674	molecular_function
TRpn_589	1947	-3.7005	0.117279	PREDICTED: Sorghum bicolor solute carrier family 35 member F2 (LOC8061736), mRNA	AT3G59340	NA	GO:0003674	molecular_function
TRpn_590	1864	-2.3616	0.549773	PREDICTED: Sorghum bicolor solute carrier family 35 member F2 (LOC8061736), mRNA	AT3G59330	NA	GO:0003674	molecular_function
TRpn_591	2171	-0.101659	0.973514	PREDICTED: Sorghum bicolor solute carrier family 35 member F2 (LOC8061736), mRNA	AT3G59330	NA	GO:0003674	molecular_function
TRpn_592	1739	-1.90337	0.288373	PREDICTED: Sorghum bicolor solute carrier family 35 member F2 (LOC8061736), mRNA	AT3G59330	NA	GO:0003674	molecular_function
TRpn_595	1515	-8.76065	2.66565e-07	PREDICTED: Sorghum bicolor solute carrier family 35 member F2 (LOC8061736), mRNA	AT3G59310	NA	GO:0003674	molecular_function
TRpn_597	401	-0.58445	0.743624	PREDICTED: Sorghum bicolor vesicle transport protein SFT2B (LOC8081394), mRNA	NA	NA	NA	NA
TRpn_598	1137	-3.11913	0.0859096	NA	NA	NA	NA	NA
TRpn_599	1026	-1.07583	0.819199	PREDICTED: Sorghum bicolor vesicle transport protein SFT2B (LOC8081394), mRNA	NA	NA	NA	NA
TRpn_600	1098	-5.50099	0.0243919	Zea mays clone 276747 SFT2 domain containing 2 mRNA, complete cds	NA	NA	NA	NA
TRpn_601	1280	0.146837	0.96192	PREDICTED: Setaria italica vesicle transport protein SFT2B (LOC101773116), mRNA	NA	NA	NA	NA
TRpn_602	1582	0.173285	0.965335	PREDICTED: Sorghum bicolor vesicle transport protein SFT2B (LOC8081394), mRNA	NA	NA	NA	NA
TRpn_603	433	-8.56565	6.74779e-09	Zea mays clone 276747 SFT2 domain containing 2 mRNA, complete cds	NA	NA	NA	NA
TRpn_604	1655	-3.09122	0.142775	Zea mays clone 276747 SFT2 domain containing 2 mRNA, complete cds	NA	NA	NA	NA
TRpn_605	1331	-0.430517	0.770265	PREDICTED: Panicum hallii glucose-6-phosphate 1-dehydrogenase, chloroplastic-like (LOC112874514), transcript variant X4, mRNA	AT5G13110	Glucose-6-phosphate 1-dehydrogenase 2, chloroplastic	GO:0004345	glucose-6-phosphate dehydrogenase activity
TRpn_606	2029	-4.04636	0.00470132	PREDICTED: Sorghum bicolor glucose-6-phosphate 1-dehydrogenase, chloroplastic-like (LOC110431688), mRNA	AT5G13110	Glucose-6-phosphate 1-dehydrogenase 2, chloroplastic	GO:0004345	glucose-6-phosphate dehydrogenase activity
TRpn_609	714	2.61814	0.525083	NA	NA	NA	NA	NA
TRpn_612	459	-0.967294	0.785608	PREDICTED: Sorghum bicolor isoflavone 3'-hydroxylase (LOC8086208), mRNA	AT5G36220	Cytochrome P450 81D1	GO:0004497	monooxygenase activity
TRpn_613	1278	-3.31854	0.313181	PREDICTED: Sorghum bicolor cytochrome P450 81D11 (LOC8074281), mRNA	AT1G66540	NA	GO:0004497	monooxygenase activity
TRpn_614	1178	-1.55908	0.509728	PREDICTED: Zea mays cytochrome P450 81D11 (LOC103640490), mRNA	AT3G28740	Cytochrome P450 81D11	GO:0005506	iron ion binding
TRpn_615	1699	-1.32637	0.496579	PREDICTED: Zea mays cytochrome P450 81D11 (LOC103640490), mRNA	AT4G37340	NA	GO:0019825	oxygen binding
TRpn_618	1559	1.03835	0.477454	PREDICTED: Sorghum bicolor NADH-ubiquinone oxidoreductase subunit 8-like (LOC110432016), mRNA	AT1G79010	NADH dehydrogenase [ubiquinone] iron-sulfur protein 8-A, mitochondrial	GO:0008137	NADH dehydrogenase (ubiquinone) activity
TRpn_619	1673	-2.2544	0.078184	NA	NA	NA	NA	NA
TRpn_621	3444	-0.331834	0.940591	PREDICTED: Sorghum bicolor two pore calcium channel protein 1 (LOC8061863), mRNA	AT4G03560	Two pore calcium channel protein 1	GO:0005262	calcium channel activity
TRpn_622	2202	-1.23023	0.115221	PREDICTED: Sorghum bicolor two pore calcium channel protein 1 (LOC8061863), mRNA	AT4G03560	Two pore calcium channel protein 1	GO:0005262	calcium channel activity
TRpn_623	3060	-1.22612	0.695384	PREDICTED: Sorghum bicolor two pore calcium channel protein 1 (LOC8061863), mRNA	AT4G03560	Two pore calcium channel protein 1	GO:0005262	calcium channel activity
TRpn_624	506	0.0697957	0.95023	PREDICTED: Sorghum bicolor two pore calcium channel protein 1 (LOC8061863), mRNA	NA	NA	NA	NA
TRpn_625	3312	-0.212424	0.868505	PREDICTED: Sorghum bicolor two pore calcium channel protein 1 (LOC8061863), mRNA	AT4G03560	Two pore calcium channel protein 1	GO:0005262	calcium channel activity
TRpn_626	554	0.738256	0.592403	PREDICTED: Setaria italica lipid phosphate phosphatase 2 (LOC101778548), mRNA	NA	NA	NA	NA
TRpn_627	1113	0.26686	0.868843	PREDICTED: Panicum hallii lipid phosphate phosphatase 2-like (LOC112893877), transcript variant X2, mRNA	AT1G15080	Lipid phosphate phosphatase 2	GO:0008195	phosphatidate phosphatase activity
TRpn_628	1367	-0.621003	0.796754	PREDICTED: Setaria italica lipid phosphate phosphatase 2 (LOC101778548), mRNA	AT1G15080	Lipid phosphate phosphatase 2	GO:0008195	phosphatidate phosphatase activity
TRpn_629	1201	0.202501	0.95955	PREDICTED: Panicum hallii lipid phosphate phosphatase 2-like (LOC112893877), transcript variant X1, mRNA	AT3G02600	Putative lipid phosphate phosphatase 3, chloroplastic	GO:0008195	phosphatidate phosphatase activity
TRpn_630	922	-0.280412	0.897031	PREDICTED: Setaria italica lipid phosphate phosphatase 2 (LOC101778548), mRNA	AT1G15080	Lipid phosphate phosphatase 2	GO:0008195	phosphatidate phosphatase activity
TRpn_631	2919	-1.47148	0.135138	PREDICTED: Sorghum bicolor methylcrotonoyl-CoA carboxylase beta chain, mitochondrial (LOC8075626), transcript variant X2, mRNA	AT4G34030	Methylcrotonoyl-CoA carboxylase beta chain, mitochondrial	GO:0004075	biotin carboxylase activity
TRpn_633	2910	-0.649556	0.28184	PREDICTED: Sorghum bicolor methylcrotonoyl-CoA carboxylase beta chain, mitochondrial (LOC8075626), transcript variant X2, mRNA	AT4G34030	Methylcrotonoyl-CoA carboxylase beta chain, mitochondrial	GO:0004075	biotin carboxylase activity
TRpn_634	640	-1.04601	0.801377	NA	NA	NA	NA	NA
TRpn_635	1267	-1.98894	0.00188373	PREDICTED: Sorghum bicolor cyclic pyranopterin monophosphate synthase, mitochondrial (LOC8057474), mRNA	AT1G01290	Cyclic pyranopterin monophosphate synthase accessory protein, mitochondrial	GO:0005759	mitochondrial matrix
TRpn_637	1212	-3.02903	0.400296	PREDICTED: Zea mays BTB/POZ and MATH domain-containing protein 1 (LOC103642535), mRNA	AT5G19000	BTB/POZ and MATH domain-containing protein 1	GO:0005515	protein binding
TRpn_638	1472	-1.72132	0.155623	Zea mays GDT1-like protein 2 chloroplastic (LOC100273159), mRNA<>Zea mays full-length cDNA clone ZM_BFc0085G17 mRNA, complete cds	AT4G13590	GDT1-like protein 2, chloroplastic	GO:0016021	integral to membrane
TRpn_639	864	-0.684826	0.524094	PREDICTED: Sorghum bicolor GDT1-like protein 2, chloroplastic (LOC110436658), mRNA	AT4G13590	GDT1-like protein 2, chloroplastic	GO:0016021	integral to membrane
TRpn_640	1939	-1.71393	0.00256795	Zea mays GDT1-like protein 2 chloroplastic (LOC100273159), mRNA<>Zea mays full-length cDNA clone ZM_BFc0085G17 mRNA, complete cds	AT4G13590	GDT1-like protein 2, chloroplastic	GO:0016021	integral to membrane
TRpn_641	1020	-0.145759	0.933444	PREDICTED: Setaria italica ABC transporter G family member 48 (LOC101785117), mRNA	AT2G36380	ABC transporter G family member 34	GO:0005524	ATP binding
TRpn_642	4521	-0.3139	0.707196	PREDICTED: Sorghum bicolor ABC transporter G family member 48 (LOC8059546), transcript variant X2, mRNA	AT1G66950	ABC transporter G family member 39	GO:0005524	ATP binding
TRpn_643	4778	-0.944762	0.703832	PREDICTED: Sorghum bicolor ABC transporter G family member 48 (LOC8059546), transcript variant X1, mRNA	AT1G66950	ABC transporter G family member 39	GO:0005524	ATP binding
TRpn_645	3486	0.918252	0.0409729	PREDICTED: Panicum hallii zinc protease PQQL-like (LOC112892687), mRNA	AT5G56730	NA	GO:0004222	metalloendopeptidase activity
TRpn_646	3270	-1.31616	0.103591	PREDICTED: Setaria italica probable serine/threonine-protein kinase SIS8 (LOC101767850), transcript variant X2, mRNA	AT1G18160	NA	GO:0016301	kinase activity
TRpn_647	3161	3.2654	0.35303	PREDICTED: Setaria italica probable serine/threonine-protein kinase SIS8 (LOC101767850), transcript variant X2, mRNA	AT1G18160	NA	GO:0016301	kinase activity
TRpn_648	3498	-6.06195	0.000576778	PREDICTED: Sorghum bicolor serine/threonine-protein kinase EDR1 (LOC8068590), transcript variant X1, mRNA	AT1G18160	NA	GO:0016301	kinase activity
TRpn_649	3629	-1.95239	0.000133158	PREDICTED: Sorghum bicolor serine/threonine-protein kinase EDR1 (LOC8068590), transcript variant X1, mRNA	AT1G18160	NA	GO:0016301	kinase activity
TRpn_650	1993	4.63533	0.0822331	PREDICTED: Setaria italica uncharacterized LOC101755298 (LOC101755298), mRNA	AT5G19970	NA	GO:0003674	molecular_function
TRpn_651	2295	-1.08561	0.147832	PREDICTED: Sorghum bicolor uncharacterized LOC8054953 (LOC8054953), mRNA	AT5G19970	NA	GO:0003674	molecular_function
TRpn_652	418	-1.6528	0.546527	NA	NA	NA	NA	NA
TRpn_655	699	-0.184051	0.965903	PREDICTED: Sorghum bicolor uncharacterized LOC8066590 (LOC8066590), mRNA	AT1G24090	NA	GO:0003676	nucleic acid binding
TRpn_656	748	-0.196016	0.943075	PREDICTED: Sorghum bicolor uncharacterized LOC8066590 (LOC8066590), mRNA	NA	NA	NA	NA
TRpn_657	1566	-0.999601	0.762954	PREDICTED: Panicum hallii uncharacterized LOC112886839 (LOC112886839), transcript variant X2, mRNA	AT1G24090	NA	GO:0003676	nucleic acid binding
TRpn_658	1432	-1.65759	0.245638	PREDICTED: Sorghum bicolor uncharacterized LOC8066590 (LOC8066590), mRNA	AT1G24090	NA	GO:0003676	nucleic acid binding
TRpn_659	977	-0.695638	0.849582	PREDICTED: Sorghum bicolor uncharacterized LOC8066590 (LOC8066590), mRNA	NA	NA	NA	NA
TRpn_660	431	-0.207146	0.959691	NA	NA	NA	NA	NA
TRpn_661	409	-0.819576	0.816523	NA	NA	NA	NA	NA
TRpn_662	3776	0.173686	0.820865	PREDICTED: Panicum hallii calcium-transporting ATPase 10, plasma membrane-type (LOC112884917), mRNA	AT1G27770	Calcium-transporting ATPase 1, chloroplastic	GO:0005388	calcium-transporting ATPase activity
TRpn_663	1681	-0.338181	0.658078	PREDICTED: Sorghum bicolor uncharacterized LOC8068935 (LOC8068935), transcript variant X1, mRNA	AT1G34370	Protein SENSITIVE TO PROTON RHIZOTOXICITY 1	GO:0003676	nucleic acid binding
TRpn_664	2538	-1.80732	0.0419536	NA	NA	NA	NA	NA
TRpn_670	1451	-4.92966	0.0559488	NA	NA	NA	NA	NA
TRpn_672	2092	-0.19626	0.788595	PREDICTED: Sorghum bicolor probable mitochondrial-processing peptidase subunit beta, mitochondrial (LOC8069779), mRNA	AT3G02090	Probable mitochondrial-processing peptidase subunit beta, mitochondrial	GO:0004222	metalloendopeptidase activity
TRpn_675	506	-0.484059	0.896905	Panicum virgatum clone PV_ABa011-K10, complete sequence	AT4G23160	NA	GO:0000943	retrotransposon nucleocapsid
TRpn_676	538	-0.607765	0.878446	Panicum virgatum clone PV_ABa011-K10, complete sequence	AT4G23160	NA	GO:0000943	retrotransposon nucleocapsid
TRpn_679	1106	-1.2673	0.591447	NA	NA	NA	NA	NA
TRpn_681	622	-2.7444	0.218146	NA	NA	NA	NA	NA
TRpn_682	1124	-2.27435	0.144289	NA	NA	NA	NA	NA
TRpn_683	711	-4.67848	0.0029417	NA	NA	NA	NA	NA
TRpn_684	544	-6.22229	0.00200885	NA	NA	NA	NA	NA
TRpn_686	630	-0.756585	0.879697	PREDICTED: Panicum hallii protein Rf1, mitochondrial-like (LOC112888950), transcript variant X2, mRNA	AT1G12700	Putative pentatricopeptide repeat-containing protein At1g12700, mitochondrial	GO:0005739	mitochondrion
TRpn_687	630	-1.22911	0.726531	NA	AT1G12700	Putative pentatricopeptide repeat-containing protein At1g12700, mitochondrial	GO:0005739	mitochondrion
TRpn_688	1420	-1.51812	0.0971496	NA	NA	NA	NA	NA
TRpn_689	470	-5.40284	0.0170325	NA	NA	NA	NA	NA
TRpn_690	1107	-0.51356	0.901071	PREDICTED: Sorghum bicolor protein Rf1, mitochondrial (LOC8065791), transcript variant X2, mRNA	AT1G63070	Pentatricopeptide repeat-containing protein At1g63070, mitochondrial	GO:0008150	biological_process
TRpn_691	1069	1.1398	0.740582	PREDICTED: Sorghum bicolor uncharacterized LOC8069278 (LOC8069278), mRNA	AT1G63070	Pentatricopeptide repeat-containing protein At1g63070, mitochondrial	GO:0008150	biological_process
TRpn_692	1629	-1.33223	0.538182	PREDICTED: Sorghum bicolor protein Rf1, mitochondrial (LOC8065791), transcript variant X2, mRNA	AT1G12620	Pentatricopeptide repeat-containing protein At1g12620	GO:0008150	biological_process
TRpn_695	1455	-3.18596	0.00914756	PREDICTED: Setaria italica protein Rf1, mitochondrial (LOC101778208), mRNA	AT1G63400	Pentatricopeptide repeat-containing protein At1g63400	GO:0008150	biological_process
TRpn_696	653	-1.74267	0.422683	PREDICTED: Sorghum bicolor uncharacterized LOC8069278 (LOC8069278), mRNA	AT1G63130	Pentatricopeptide repeat-containing protein At1g63130, mitochondrial	NA	NA
TRpn_697	491	-1.32525	0.772329	PREDICTED: Setaria italica protein Rf1, mitochondrial (LOC101778208), mRNA	AT1G63080	Pentatricopeptide repeat-containing protein At1g63080, mitochondrial	GO:0008150	biological_process
TRpn_698	592	-0.495297	0.787269	PREDICTED: Setaria italica heavy metal-associated isoprenylated plant protein 32 (LOC101781111), mRNA	AT3G06130	NA	GO:0046872	metal ion binding
TRpn_699	562	-4.36942	0.0422582	PREDICTED: Sorghum bicolor heavy metal-associated isoprenylated plant protein 33 (LOC8066949), mRNA	AT3G06130	NA	GO:0046872	metal ion binding
TRpn_700	493	-7.79783	3.25428e-05	PREDICTED: Sorghum bicolor heavy metal-associated isoprenylated plant protein 33 (LOC8066949), mRNA	AT3G06130	NA	GO:0046872	metal ion binding
TRpn_701	476	-1.36074	0.746515	PREDICTED: Sorghum bicolor heavy metal-associated isoprenylated plant protein 33 (LOC8066949), mRNA	AT3G06130	NA	GO:0046872	metal ion binding
TRpn_702	579	-7.01491	3.97053e-05	PREDICTED: Sorghum bicolor heavy metal-associated isoprenylated plant protein 33 (LOC8066949), mRNA	AT3G06130	NA	GO:0046872	metal ion binding
TRpn_703	703	-1.84677	0.112967	PREDICTED: Sorghum bicolor heavy metal-associated isoprenylated plant protein 33 (LOC8066949), mRNA	NA	NA	NA	NA
TRpn_704	1560	3.96153	0.107631	PREDICTED: Zea mays probable peptidyl-tRNA hydrolase 2 (LOC103635865), transcript variant X10, misc_RNA	NA	NA	NA	NA
TRpn_705	1064	-1.78341	0.000469233	PREDICTED: Sorghum bicolor probable peptidyl-tRNA hydrolase 2 (LOC8067925), transcript variant X2, mRNA	AT4G32900	NA	NA	NA
TRpn_706	821	-6.14909	0.0004172	PREDICTED: Zea mays probable peptidyl-tRNA hydrolase 2 (LOC103635865), transcript variant X10, misc_RNA	NA	NA	NA	NA
TRpn_707	1308	-2.35201	0.120362	PREDICTED: Zea mays probable peptidyl-tRNA hydrolase 2 (LOC103635865), transcript variant X10, misc_RNA	NA	NA	NA	NA
TRpn_708	1098	1.42702	0.642079	PREDICTED: Zea mays probable peptidyl-tRNA hydrolase 2 (LOC103635865), transcript variant X10, misc_RNA	AT4G32900	NA	NA	NA
TRpn_709	1837	-0.94691	0.310148	PREDICTED: Zea mays probable peptidyl-tRNA hydrolase 2 (LOC103635865), transcript variant X10, misc_RNA	AT4G32900	NA	NA	NA
TRpn_710	787	0.0688865	0.987889	PREDICTED: Sorghum bicolor probable peptidyl-tRNA hydrolase 2 (LOC8067925), transcript variant X3, mRNA	AT4G32900	NA	NA	NA
TRpn_711	3102	-1.81124	0.490732	PREDICTED: Panicum hallii gibberellin 3-beta-dioxygenase 2-2-like (LOC112894234), transcript variant X1, mRNA	AT1G15550	Gibberellin 3-beta-dioxygenase 1	GO:0009686	gibberellin biosynthetic process
TRpn_712	2067	-1.11218	0.272209	PREDICTED: Setaria italica gibberellin 3-beta-dioxygenase 2-2 (LOC101753273), mRNA	AT1G15550	Gibberellin 3-beta-dioxygenase 1	GO:0009686	gibberellin biosynthetic process
TRpn_713	1294	-4.18936	0.028723	PREDICTED: Sorghum bicolor uncharacterized LOC8073127 (LOC8073127), mRNA	AT5G13720	NA	GO:0016021	integral to membrane
TRpn_714	1296	-2.95294	0.0561047	PREDICTED: Sorghum bicolor uncharacterized LOC8073127 (LOC8073127), mRNA	AT5G13720	NA	GO:0016021	integral to membrane
TRpn_715	1964	-3.78114	6.28202e-16	PREDICTED: Sorghum bicolor 4-diphosphocytidyl-2-C-methyl-D-erythritol kinase, chloroplastic (LOC8055258), mRNA	AT2G26930	4-diphosphocytidyl-2-C-methyl-D-erythritol kinase, chloroplastic	GO:0005524	ATP binding
TRpn_716	470	-6.28232	0.000101559	NA	NA	NA	NA	NA
TRpn_717	1064	-2.24429	0.00173764	Paspalum vaginatum clone StvSingle_HKZDOCN02CXQQY microsatellite sequence	NA	NA	NA	NA
TRpn_718	846	-1.08021	0.367444	NA	NA	NA	NA	NA
TRpn_719	492	-3.86933	0.213136	NA	NA	NA	NA	NA
TRpn_720	1440	-1.99884	0.00931122	PREDICTED: Setaria italica uncharacterized LOC101772776 (LOC101772776), transcript variant X2, mRNA	NA	NA	NA	NA
TRpn_721	766	-4.93556	0.0313259	NA	NA	NA	NA	NA
TRpn_722	1198	-0.0168266	0.995486	NA	NA	NA	NA	NA
TRpn_725	695	0.650809	0.902076	NA	NA	NA	NA	NA
TRpn_726	831	-1.00102	0.645138	NA	NA	NA	NA	NA
TRpn_727	547	-5.86891	0.00291796	PREDICTED: Zea mays wall-associated receptor kinase 5 (LOC103641905), transcript variant X2, mRNA	AT1G69730	Wall-associated receptor kinase-like 9	GO:0005509	calcium ion binding
TRpn_728	1015	-6.52767	1.41599e-05	PREDICTED: Setaria italica protein LOW PSII ACCUMULATION 2, chloroplastic (LOC101765708), mRNA	NA	NA	NA	NA
TRpn_729	1099	-5.60565	9.83036e-05	PREDICTED: Setaria italica protein LOW PSII ACCUMULATION 2, chloroplastic (LOC101765708), mRNA	NA	NA	NA	NA
TRpn_730	931	-2.75562	8.88399e-07	PREDICTED: Setaria italica protein LOW PSII ACCUMULATION 2, chloroplastic (LOC101765708), mRNA	AT5G51545	Protein LOW PSII ACCUMULATION 2, chloroplastic	NA	NA
TRpn_731	1178	-1.77027	0.110384	NA	NA	NA	NA	NA
TRpn_732	1124	-2.38136	0.29988	PREDICTED: Sorghum bicolor protein CHUP1, chloroplastic (LOC8074070), transcript variant X2, mRNA	AT3G25690	Protein CHUP1, chloroplastic	GO:0005623	cell
TRpn_733	454	-1.09842	0.65359	PREDICTED: Sorghum bicolor protein CHUP1, chloroplastic (LOC8074070), transcript variant X2, mRNA	NA	NA	NA	NA
TRpn_734	426	-0.405326	0.879465	PREDICTED: Sorghum bicolor protein CHUP1, chloroplastic (LOC8074070), transcript variant X2, mRNA	AT3G25690	Protein CHUP1, chloroplastic	GO:0005623	cell
TRpn_735	1829	-2.17379	0.217668	Sorghum bicolor clone SB_BBc0115C15, complete sequence	NA	NA	NA	NA
TRpn_736	1071	0.418079	0.915562	NA	NA	NA	NA	NA
TRpn_745	2538	1.35785	0.673671	NA	NA	NA	NA	NA
TRpn_746	2190	-5.0679	0.00286424	NA	NA	NA	NA	NA
TRpn_749	2946	-7.68624	2.99525e-06	NA	NA	NA	NA	NA
TRpn_750	459	-8.63119	1.16565e-06	NA	NA	NA	NA	NA
TRpn_751	501	-6.22309	0.00206053	NA	NA	NA	NA	NA
TRpn_752	680	0.433421	0.759996	NA	NA	NA	NA	NA
TRpn_753	1180	0.517052	0.493553	PREDICTED: Panicum hallii arsenate reductase 2.1 (LOC112873505), mRNA	AT5G03455	Dual specificity phosphatase Cdc25	GO:0008794	arsenate reductase (glutaredoxin) activity
TRpn_754	482	0.870914	0.810454	PREDICTED: Sorghum bicolor pentatricopeptide repeat-containing protein At4g01570 (LOC8063382), transcript variant X4, mRNA	NA	NA	NA	NA
TRpn_756	3229	-1.8953	0.291148	PREDICTED: Panicum hallii pentatricopeptide repeat-containing protein At4g01570 (LOC112877922), transcript variant X3, mRNA	AT4G01570	Pentatricopeptide repeat-containing protein At4g01570	GO:0008150	biological_process
TRpn_757	1110	-3.51919	0.0692962	Zea mays uncharacterized LOC100280111 (LOC100280111), mRNA	AT2G44740	Cyclin-U4-1	GO:0004693	cyclin-dependent protein kinase activity
TRpn_758	1036	-0.690347	0.538876	Zea mays full-length cDNA clone ZM_BFc0057I20 mRNA, complete cds	NA	NA	NA	NA
TRpn_759	697	0.149089	0.95436	NA	NA	NA	NA	NA
TRpn_760	526	0.81592	0.875313	NA	NA	NA	NA	NA
TRpn_761	541	-0.193217	0.860347	Zea mays full-length cDNA clone ZM_BFc0028G12 mRNA, complete cds	NA	NA	NA	NA
TRpn_762	850	-11.1426	1.62237e-12	PREDICTED: Setaria italica GDSL esterase/lipase At2g23540 (LOC101760233), mRNA	AT4G10950	NA	GO:0052689	carboxylic ester hydrolase activity
TRpn_763	1713	0.407026	0.839542	Zea mays LOB domain-containing protein 42 (cl63098_1(337)), mRNA	AT3G02550	LOB domain-containing protein 41	GO:0006355	regulation of transcription, DNA-dependent
TRpn_764	1507	-1.70182	0.0238235	Zea mays seed specific protein Bn15D17A (LOC100282086), mRNA	AT3G02550	LOB domain-containing protein 41	GO:0006355	regulation of transcription, DNA-dependent
TRpn_765	2262	-1.77246	0.000399556	PREDICTED: Setaria italica U3 small nucleolar RNA-associated protein 6 homolog (LOC101763576), mRNA	AT4G28200	NA	NA	NA
TRpn_766	1618	1.06815	0.150674	PREDICTED: Panicum hallii basic leucine zipper 2-like (LOC112894334), mRNA	AT3G58120	Basic leucine zipper 61	GO:0003700	sequence-specific DNA binding transcription factor activity
TRpn_768	471	-1.36505	0.760248	Triticum aestivum cDNA, clone: WT011_J01, cultivar: Chinese Spring	NA	NA	NA	NA
TRpn_770	724	-4.16648	0.0268313	PREDICTED: Sorghum bicolor cell division cycle protein 27 homolog B (LOC8078673), transcript variant X4, mRNA	NA	NA	NA	NA
TRpn_771	703	-5.92119	0.00198388	PREDICTED: Panicum hallii protein GAMETE EXPRESSED 1-like (LOC112880299), transcript variant X3, mRNA	NA	NA	NA	NA
TRpn_773	2353	-2.37789	0.162808	PREDICTED: Setaria italica protein GAMETE EXPRESSED 1 (LOC101766301), transcript variant X2, mRNA	AT5G55490	Protein GAMETE EXPRESSED 1	GO:0016021	integral to membrane
TRpn_775	4207	-1.02893	0.675053	PREDICTED: Setaria italica uncharacterized LOC101766516 (LOC101766516), mRNA	AT4G38180	Protein FAR1-RELATED SEQUENCE 5	GO:0005634	nucleus
TRpn_776	3089	-0.7977	0.480858	PREDICTED: Setaria italica uncharacterized LOC101766516 (LOC101766516), mRNA	AT4G38180	Protein FAR1-RELATED SEQUENCE 5	GO:0005634	nucleus
TRpn_777	3925	-1.58287	0.176978	PREDICTED: Setaria italica uncharacterized LOC101766516 (LOC101766516), mRNA	AT4G38180	Protein FAR1-RELATED SEQUENCE 5	GO:0005634	nucleus
TRpn_778	3645	0.577777	0.321503	PREDICTED: Panicum hallii valine--tRNA ligase, mitochondrial 1 (LOC112880657), mRNA	AT1G14610	Valine--tRNA ligase, mitochondrial 1	GO:0002161	aminoacyl-tRNA editing activity
TRpn_779	1065	-0.59148	0.78864	PREDICTED: Panicum hallii serine carboxypeptidase-like 18 (LOC112874764), mRNA	AT2G22980	Serine carboxypeptidase-like 13	GO:0004185	serine-type carboxypeptidase activity
TRpn_780	1932	-0.519687	0.921678	PREDICTED: Sorghum bicolor serine carboxypeptidase-like 18 (LOC110433344), transcript variant X1, mRNA	AT1G33540	Serine carboxypeptidase-like 18	GO:0004185	serine-type carboxypeptidase activity
TRpn_783	1834	-4.54124	0.00117142	PREDICTED: Sorghum bicolor serine carboxypeptidase-like 18 (LOC110433344), transcript variant X2, mRNA	AT1G33540	Serine carboxypeptidase-like 18	GO:0004185	serine-type carboxypeptidase activity
TRpn_784	2183	0.406192	0.940551	PREDICTED: Panicum hallii serine carboxypeptidase-like 18 (LOC112874764), mRNA	AT1G33540	Serine carboxypeptidase-like 18	GO:0004185	serine-type carboxypeptidase activity
TRpn_785	1065	-0.536491	0.815315	Zea mays clone 296901 mRNA sequence	NA	NA	NA	NA
TRpn_786	487	-1.61023	0.634037	NA	NA	NA	NA	NA
TRpn_787	1748	-0.163099	0.964275	Oryza sativa Indica Group cultivar Shuhui498 chromosome 1 sequence	AT3G24255	NA	GO:0008150	biological_process
TRpn_788	1770	-0.160732	0.88037	PREDICTED: Setaria italica probable receptor-like protein kinase At1g80640 (LOC101785105), mRNA	AT2G25220	NA	GO:0016301	kinase activity
TRpn_790	968	0.670474	0.406869	PREDICTED: Panicum hallii probable receptor-like protein kinase At1g80640 (LOC112889518), mRNA	NA	NA	NA	NA
TRpn_791	1752	0.619766	0.3806	PREDICTED: Setaria italica probable receptor-like protein kinase At1g80640 (LOC101785105), mRNA	AT2G25220	NA	GO:0016301	kinase activity
TRpn_792	1569	-2.42177	0.0602327	PREDICTED: Setaria italica indole-3-glycerol phosphate synthase, chloroplastic (LOC101763023), transcript variant X1, mRNA	AT5G48220	NA	GO:0004425	indole-3-glycerol-phosphate synthase activity
TRpn_794	1609	0.284487	0.793517	PREDICTED: Setaria italica indole-3-glycerol phosphate synthase, chloroplastic (LOC101763023), transcript variant X1, mRNA	AT2G04400	Indole-3-glycerol phosphate synthase, chloroplastic	GO:0000162	tryptophan biosynthetic process
TRpn_795	1843	-1.65407	0.0537687	PREDICTED: Panicum hallii B3 domain-containing protein Os03g0212300-like (LOC112876632), transcript variant X2, mRNA	NA	NA	NA	NA
TRpn_796	921	0.159469	0.938918	PREDICTED: Panicum hallii B3 domain-containing protein Os03g0212300-like (LOC112876632), transcript variant X2, mRNA	NA	NA	NA	NA
TRpn_797	437	-4.7289	0.047283	PREDICTED: Panicum hallii B3 domain-containing protein Os03g0212300-like (LOC112876632), transcript variant X2, mRNA	NA	NA	NA	NA
TRpn_799	1797	-2.36206	0.145103	NA	NA	NA	NA	NA
TRpn_801	890	-1.63385	0.0267586	PREDICTED: Setaria italica dCTP pyrophosphatase 1 (LOC101782075), mRNA	AT3G25400	NA	NA	NA
TRpn_804	1422	-6.7704	9.03991e-05	NA	NA	NA	NA	NA
TRpn_806	709	-1.54386	0.605167	NA	NA	NA	NA	NA
TRpn_810	1421	-1.11544	0.462298	Zea mays ribose-5-phosphate isomerase (LOC100284292), mRNA	AT2G01290	Probable ribose-5-phosphate isomerase 2	GO:0005737	cytoplasm
TRpn_811	654	-0.521492	0.851186	Saccharum hybrid cultivar R570_BAC clone Sh237G05	NA	NA	NA	NA
TRpn_812	439	-0.20061	0.970838	Saccharum hybrid cultivar R570_BAC clone Sh243J23	NA	NA	NA	NA
TRpn_813	1587	-2.00101	0.200543	PREDICTED: Sorghum bicolor auxin-responsive protein IAA7 (LOC8085548), transcript variant X3, mRNA	AT3G16500	Auxin-responsive protein IAA26	GO:0005634	nucleus
TRpn_814	2562	-3.55894	0.0558771	PREDICTED: Panicum hallii carboxypeptidase A6 (LOC112881435), transcript variant X3, mRNA	AT5G42320	NA	NA	NA
TRpn_815	1888	-3.61519	1.64893e-11	PREDICTED: Panicum hallii carboxypeptidase A6 (LOC112881435), transcript variant X1, mRNA	AT5G42320	NA	NA	NA
TRpn_817	1475	0.527017	0.898955	PREDICTED: Panicum hallii uncharacterized LOC112884682 (LOC112884682), transcript variant X2, mRNA	NA	NA	NA	NA
TRpn_821	2229	-0.351472	0.907047	PREDICTED: Sorghum bicolor jacalin-related lectin 3 (LOC8080084), mRNA	AT1G19715	Jacalin-related lectin 3	NA	NA
TRpn_822	1705	0.762083	0.777499	PREDICTED: Sorghum bicolor jacalin-related lectin 3 (LOC8080084), mRNA	AT1G19715	Jacalin-related lectin 3	NA	NA
TRpn_823	480	-2.226	0.323958	NA	NA	NA	NA	NA
TRpn_824	994	-3.76843	0.269427	PREDICTED: Setaria italica uncharacterized LOC111257930 (LOC111257930), ncRNA	AT1G02205	Protein ECERIFERUM 1	GO:0046185	aldehyde catabolic process
TRpn_825	1021	-1.9954	0.629313	PREDICTED: Setaria italica uncharacterized LOC111257930 (LOC111257930), ncRNA	AT1G02205	Protein ECERIFERUM 1	GO:0046185	aldehyde catabolic process
TRpn_840	5623	-1.69172	0.00735582	PREDICTED: Panicum hallii BRCA1-associated RING domain protein 1-like (LOC112901111), transcript variant X2, mRNA	AT1G04020	NA	GO:0003713	transcription coactivator activity
TRpn_841	2675	-0.301741	0.677092	PREDICTED: Sorghum bicolor protein ECERIFERUM 1 (LOC8072487), mRNA	AT1G02205	Protein ECERIFERUM 1	GO:0046185	aldehyde catabolic process
TRpn_842	1998	-6.41873	5.16778e-12	PREDICTED: Panicum hallii E3 ubiquitin-protein ligase RHF2A-like (LOC112874987), transcript variant X2, mRNA	AT5G22000	E3 ubiquitin-protein ligase RHF2A	GO:0008270	zinc ion binding
TRpn_843	2602	-0.87702	0.0225883	PREDICTED: Setaria italica bromodomain-containing factor 2 (LOC101762745), mRNA	AT1G58025	NA	GO:0003677	DNA binding
TRpn_844	3452	-4.20363	0.00610438	PREDICTED: Panicum hallii inactive poly [ADP-ribose] polymerase RCD1-like (LOC112875113), transcript variant X3, mRNA	AT1G32230	Inactive poly [ADP-ribose] polymerase RCD1	GO:0016363	nuclear matrix
TRpn_845	3522	-7.45379	4.62572e-05	PREDICTED: Panicum hallii inactive poly [ADP-ribose] polymerase RCD1-like (LOC112875113), transcript variant X3, mRNA	AT1G32230	Inactive poly [ADP-ribose] polymerase RCD1	GO:0016363	nuclear matrix
TRpn_846	2937	-0.159212	0.968304	PREDICTED: Panicum hallii inactive poly [ADP-ribose] polymerase RCD1-like (LOC112875113), transcript variant X3, mRNA	AT1G32230	Inactive poly [ADP-ribose] polymerase RCD1	GO:0016363	nuclear matrix
TRpn_847	3105	-8.89969	5.35491e-06	PREDICTED: Panicum hallii inactive poly [ADP-ribose] polymerase RCD1-like (LOC112875113), transcript variant X3, mRNA	AT1G32230	Inactive poly [ADP-ribose] polymerase RCD1	GO:0016363	nuclear matrix
TRpn_848	3035	0.239945	0.857187	PREDICTED: Panicum hallii inactive poly [ADP-ribose] polymerase RCD1-like (LOC112875113), transcript variant X3, mRNA	AT1G32230	Inactive poly [ADP-ribose] polymerase RCD1	GO:0016363	nuclear matrix
TRpn_850	1874	-2.40648	0.439793	PREDICTED: Sorghum bicolor protein NPG1 (LOC8073805), mRNA	AT2G43040	NA	GO:0005516	calmodulin binding
TRpn_851	1580	-0.801935	0.216378	PREDICTED: Sorghum bicolor PLAT domain-containing protein 1 (LOC8073416), mRNA	AT4G39730	PLAT domain-containing protein 1	GO:0004096	catalase activity
TRpn_852	1662	-1.1262	0.734299	Zea mays uncharacterized LOC100283850 (LOC100283850), mRNA<>Zea mays clone 292229 wound/stress protein mRNA, complete cds	AT4G39730	PLAT domain-containing protein 1	GO:0004096	catalase activity
TRpn_853	1114	-0.877908	0.225714	PREDICTED: Panicum hallii PLAT domain-containing protein 3-like (LOC112893825), mRNA	AT4G39730	PLAT domain-containing protein 1	GO:0004096	catalase activity
TRpn_854	1211	-0.692007	0.854174	NA	NA	NA	NA	NA
TRpn_855	1584	-0.558469	0.653211	PREDICTED: Sorghum bicolor WAT1-related protein At1g68170 (LOC8055463), mRNA	AT1G25270	WAT1-related protein At1g25270	GO:0016020	membrane
TRpn_856	2818	0.828652	0.092275	PREDICTED: Sorghum bicolor protein NPG1 (LOC8068083), mRNA	AT2G43040	NA	GO:0005516	calmodulin binding
TRpn_857	1388	-1.89886	0.558691	PREDICTED: Setaria italica B3 domain-containing protein Os02g0683500 (LOC101763559), mRNA	NA	NA	NA	NA
TRpn_858	595	-0.854932	0.68823	NA	NA	NA	NA	NA
TRpn_859	664	-4.38768	0.0121848	NA	NA	NA	NA	NA
TRpn_860	973	-4.18334	0.0325636	NA	NA	NA	NA	NA
TRpn_861	1093	-0.612091	0.64682	PREDICTED: Sorghum bicolor uncharacterized LOC8065985 (LOC8065985), mRNA	AT2G20390	NA	GO:0003674	molecular_function
TRpn_865	897	-2.67999	0.472323	PREDICTED: Sorghum bicolor protein NUCLEAR FUSION DEFECTIVE 6, chloroplastic/mitochondrial (LOC8072086), transcript variant X5, mRNA	NA	NA	NA	NA
TRpn_867	701	-1.55398	0.573135	PREDICTED: Sorghum bicolor protein NUCLEAR FUSION DEFECTIVE 6, chloroplastic/mitochondrial (LOC8072086), transcript variant X6, mRNA	NA	NA	NA	NA
TRpn_868	739	0.468067	0.833251	PREDICTED: Panicum hallii protein NUCLEAR FUSION DEFECTIVE 6, chloroplastic/mitochondrial-like (LOC112894082), transcript variant X3, mRNA	NA	NA	NA	NA
TRpn_870	899	-3.25676	0.0387049	PREDICTED: Setaria italica protein NUCLEAR FUSION DEFECTIVE 6, chloroplastic/mitochondrial (LOC101784746), transcript variant X1, mRNA	NA	NA	NA	NA
TRpn_872	1497	-1.10648	0.815837	NA	NA	NA	NA	NA
TRpn_880	2085	-8.4066	8.07847e-11	PREDICTED: Sorghum bicolor uncharacterized LOC8066418 (LOC8066418), transcript variant X1, mRNA	NA	NA	NA	NA
TRpn_881	2321	-3.0649	0.019754	PREDICTED: Sorghum bicolor uncharacterized LOC8066418 (LOC8066418), transcript variant X1, mRNA	NA	NA	NA	NA
TRpn_882	2438	0.377897	0.728494	PREDICTED: Setaria italica protein HIR1 (LOC101766941), mRNA	NA	NA	NA	NA
TRpn_885	1023	-4.82377	0.00113954	PREDICTED: Setaria italica protein HIR1 (LOC101766941), mRNA	NA	NA	NA	NA
TRpn_889	1161	-1.06652	0.139026	PREDICTED: Panicum hallii uncharacterized LOC112902731 (LOC112902731), mRNA	AT1G21600	NA	GO:0003674	molecular_function
TRpn_890	561	-0.38863	0.895917	NA	NA	NA	NA	NA
TRpn_892	2685	0.914851	0.0869132	PREDICTED: Sorghum bicolor sodium-coupled neutral amino acid transporter 1 (LOC8067680), mRNA	AT3G30390	NA	GO:0006865	amino acid transport
TRpn_893	3278	-2.01944	0.244946	PREDICTED: Sorghum bicolor sodium-coupled neutral amino acid transporter 1-like (LOC110434582), mRNA	AT3G30390	NA	GO:0006865	amino acid transport
TRpn_894	713	-2.23775	0.001772	Zea mays uncharacterized LOC100193855 (LOC100193855), mRNA	AT3G30390	NA	GO:0006865	amino acid transport
TRpn_895	663	-2.73531	0.458395	NA	NA	NA	NA	NA
TRpn_901	1838	-3.90241	0.0458397	PREDICTED: Sorghum bicolor tRNA dimethylallyltransferase 2 (LOC8078046), transcript variant X1, mRNA	AT2G27760	tRNA dimethylallyltransferase 2	GO:0005524	ATP binding
TRpn_905	2145	-1.0527	0.608236	PREDICTED: Sorghum bicolor tRNA dimethylallyltransferase 2 (LOC8078046), transcript variant X1, mRNA	AT2G27760	tRNA dimethylallyltransferase 2	GO:0005524	ATP binding
TRpn_908	2119	-0.690087	0.851985	PREDICTED: Sorghum bicolor tRNA dimethylallyltransferase 2 (LOC8078046), transcript variant X1, mRNA	AT2G27760	tRNA dimethylallyltransferase 2	GO:0005524	ATP binding
TRpn_909	2059	1.30199	0.738351	PREDICTED: Sorghum bicolor tRNA dimethylallyltransferase 2 (LOC8078046), transcript variant X1, mRNA	AT2G27760	tRNA dimethylallyltransferase 2	GO:0005524	ATP binding
TRpn_910	552	-1.13553	0.421692	NA	NA	NA	NA	NA
TRpn_911	604	0.827592	0.416372	NA	NA	NA	NA	NA
TRpn_912	1003	-0.405696	0.752309	PREDICTED: Setaria italica ubiquitin carboxyl-terminal hydrolase 12 (LOC101768019), mRNA	AT3G11910	Ubiquitin carboxyl-terminal hydrolase 13	GO:0004843	ubiquitin-specific protease activity
TRpn_913	2665	-1.82919	0.00152175	PREDICTED: Panicum hallii ubiquitin carboxyl-terminal hydrolase 12-like (LOC112892149), transcript variant X3, mRNA	AT3G11910	Ubiquitin carboxyl-terminal hydrolase 13	GO:0004843	ubiquitin-specific protease activity
TRpn_914	1916	-0.958148	0.205278	PREDICTED: Zea mays uncharacterized LOC100383281 (LOC100383281), transcript variant X5, mRNA	NA	NA	NA	NA
TRpn_916	567	-0.758464	0.553659	PREDICTED: Panicum hallii putative F-box protein At2g02030 (LOC112883621), transcript variant X3, mRNA	NA	NA	NA	NA
TRpn_917	2085	-0.889797	0.156062	PREDICTED: Panicum hallii DNA repair protein RAD16 (LOC112883587), mRNA	AT1G05120	NA	GO:0003677	DNA binding
TRpn_918	2619	-2.75543	0.287728	PREDICTED: Panicum hallii DNA repair protein RAD16 (LOC112883587), mRNA	AT1G05120	NA	GO:0003677	DNA binding
TRpn_919	1557	0.728236	0.508265	PREDICTED: Panicum hallii transmembrane 9 superfamily member 1-like (LOC112885754), mRNA	AT1G10950	Transmembrane 9 superfamily member 1	GO:0000139	Golgi membrane
TRpn_921	2237	-0.677601	0.713053	PREDICTED: Sorghum bicolor transmembrane 9 superfamily member 1 (LOC8076293), mRNA	AT1G10950	Transmembrane 9 superfamily member 1	GO:0000139	Golgi membrane
TRpn_922	2308	0.702169	0.321263	PREDICTED: Sorghum bicolor transmembrane 9 superfamily member 1 (LOC8076293), mRNA	AT1G10950	Transmembrane 9 superfamily member 1	GO:0000139	Golgi membrane
TRpn_923	2325	0.321245	0.525552	PREDICTED: Sorghum bicolor transmembrane 9 superfamily member 1 (LOC8063064), mRNA	AT1G10950	Transmembrane 9 superfamily member 1	GO:0000139	Golgi membrane
TRpn_926	565	-1.3651	0.499931	PREDICTED: Setaria italica extracellular ribonuclease (LOC101762200), transcript variant X9, mRNA	NA	NA	NA	NA
TRpn_927	1539	-1.92643	0.0769538	PREDICTED: Setaria italica extracellular ribonuclease (LOC101762200), transcript variant X1, mRNA	NA	NA	NA	NA
TRpn_928	2052	-0.564889	0.780798	PREDICTED: Setaria italica extracellular ribonuclease (LOC101762200), transcript variant X8, mRNA	NA	NA	NA	NA
TRpn_930	2651	-2.5355	0.544224	PREDICTED: Setaria italica extracellular ribonuclease (LOC101762200), transcript variant X2, mRNA	NA	NA	NA	NA
TRpn_933	3287	-2.74129	0.454885	NA	NA	NA	NA	NA
TRpn_936	3388	-2.32113	0.561099	NA	NA	NA	NA	NA
TRpn_938	537	-1.01392	0.636562	NA	NA	NA	NA	NA
TRpn_939	447	0.302097	0.939626	NA	NA	NA	NA	NA
TRpn_940	2981	1.82685	0.67168	NA	NA	NA	NA	NA
TRpn_941	886	-0.842214	0.597771	PREDICTED: Sorghum bicolor annexin D4 (LOC8080814), mRNA	NA	NA	NA	NA
TRpn_942	2088	-6.57	1.73249e-05	PREDICTED: Sorghum bicolor protein DGS1, mitochondrial (LOC8082636), mRNA	AT5G12290	Protein DGS1, mitochondrial	GO:0016021	integral to membrane
TRpn_943	2083	-1.38482	0.634252	PREDICTED: Sorghum bicolor protein DGS1, mitochondrial (LOC8082636), mRNA	AT5G12290	Protein DGS1, mitochondrial	GO:0016021	integral to membrane
TRpn_944	642	-1.58042	0.172356	NA	NA	NA	NA	NA
TRpn_945	2039	-1.10815	0.15543	PREDICTED: Setaria italica ethylene-responsive transcription factor ERF021 (LOC101770890), transcript variant X2, mRNA	NA	NA	NA	NA
TRpn_946	2700	-0.0266818	0.98203	PREDICTED: Setaria italica probable Ufm1-specific protease (LOC101760939), mRNA	AT3G48380	Probable Ufm1-specific protease	GO:0008234	cysteine-type peptidase activity
TRpn_947	2176	-2.80038	0.0594364	PREDICTED: Panicum hallii E3 ubiquitin-protein ligase MBR2-like (LOC112899234), transcript variant X2, mRNA	AT4G34040	E3 ubiquitin-protein ligase MBR2	GO:0008270	zinc ion binding
TRpn_948	2825	-2.40821	0.00140478	PREDICTED: Panicum hallii E3 ubiquitin-protein ligase MBR2-like (LOC112899234), transcript variant X1, mRNA	AT4G34040	E3 ubiquitin-protein ligase MBR2	GO:0008270	zinc ion binding
TRpn_949	5286	-4.10722	0.000247981	PREDICTED: Panicum hallii uncharacterized LOC112874432 (LOC112874432), transcript variant X1, mRNA	AT3G50590	NA	GO:0000166	nucleotide binding
TRpn_951	1819	-2.37283	0.00274584	PREDICTED: Sorghum bicolor probable serine/threonine-protein kinase WNK8 (LOC8080005), transcript variant X2, mRNA	AT3G51630	Probable serine/threonine-protein kinase WNK5	GO:0005524	ATP binding
TRpn_952	1274	-4.57669	0.00935754	PREDICTED: Panicum hallii probable serine/threonine-protein kinase WNK8 (LOC112902761), mRNA	AT3G51630	Probable serine/threonine-protein kinase WNK5	GO:0005524	ATP binding
TRpn_953	605	-0.539751	0.84092	NA	NA	NA	NA	NA
TRpn_954	1920	0.287037	0.862268	PREDICTED: Setaria italica uncharacterized LOC101755132 (LOC101755132), transcript variant X1, mRNA	AT3G13990	NA	GO:0008150	biological_process
TRpn_955	3500	-8.49368	2.64754e-07	PREDICTED: Setaria italica uncharacterized LOC101755132 (LOC101755132), transcript variant X1, mRNA	AT3G13990	NA	GO:0008150	biological_process
TRpn_956	1460	-2.2754	0.00343513	PREDICTED: Panicum hallii uncharacterized LOC112890582 (LOC112890582), mRNA	NA	NA	NA	NA
TRpn_957	2323	-2.10533	0.033461	PREDICTED: Setaria italica uncharacterized LOC101760917 (LOC101760917), transcript variant X1, mRNA	NA	NA	NA	NA
TRpn_958	1579	0.856928	0.451183	PREDICTED: Setaria italica uncharacterized LOC101760917 (LOC101760917), transcript variant X1, mRNA	NA	NA	NA	NA
TRpn_959	1205	0.261721	0.902076	NA	NA	NA	NA	NA
TRpn_960	1713	-1.79885	0.0327843	PREDICTED: Zea mays aspartic proteinase PCS1 (LOC103651015), mRNA	AT2G39710	NA	GO:0006508	proteolysis
TRpn_961	1643	0.357675	0.901413	PREDICTED: Setaria italica aspartic proteinase PCS1 (LOC101766949), mRNA	AT2G39710	NA	GO:0006508	proteolysis
TRpn_962	4436	-5.71749	0.000557207	PREDICTED: Panicum hallii E3 ubiquitin-protein ligase MBR1-like (LOC112889438), transcript variant X2, mRNA	AT5G24870	NA	GO:0008270	zinc ion binding
TRpn_963	6037	-2.89242	0.00603946	PREDICTED: Panicum hallii E3 ubiquitin-protein ligase MBR1-like (LOC112889438), transcript variant X1, mRNA	AT5G24870	NA	GO:0008270	zinc ion binding
TRpn_964	4866	-2.7138	0.354053	PREDICTED: Panicum hallii E3 ubiquitin-protein ligase MBR1-like (LOC112889438), transcript variant X2, mRNA	AT5G24870	NA	GO:0008270	zinc ion binding
TRpn_965	776	-6.71897	0.000182919	NA	NA	NA	NA	NA
TRpn_970	1423	1.63154	0.641361	PREDICTED: Sorghum bicolor transmembrane protein 56-B (LOC8085391), mRNA	AT4G10360	NA	GO:0003674	molecular_function
TRpn_971	1510	0.801732	0.715462	PREDICTED: Sorghum bicolor transmembrane protein 56-B (LOC8085391), mRNA	AT4G10360	NA	GO:0003674	molecular_function
TRpn_972	1789	-1.39993	0.759234	PREDICTED: Sorghum bicolor transmembrane protein 56-B (LOC8085391), mRNA	AT4G10360	NA	GO:0003674	molecular_function
TRpn_974	1539	-0.646696	0.898908	PREDICTED: Sorghum bicolor transmembrane protein 56-B (LOC8085391), mRNA	AT4G10360	NA	GO:0003674	molecular_function
TRpn_975	574	0.195436	0.97156	NA	NA	NA	NA	NA
TRpn_978	433	-2.00013	0.423681	PREDICTED: Panicum hallii probable inactive DNA (cytosine-5)-methyltransferase DRM1B (LOC112891972), transcript variant X4, misc_RNA	NA	NA	NA	NA
TRpn_979	2154	-1.69112	2.24505e-05	PREDICTED: Panicum hallii DNA (cytosine-5)-methyltransferase DRM2-like (LOC112874267), mRNA	AT5G14620	DNA (cytosine-5)-methyltransferase DRM2	GO:0008170	N-methyltransferase activity
TRpn_980	1974	-5.44686	0.017876	PREDICTED: Setaria italica DNA (cytosine-5)-methyltransferase DRM2 (LOC101784586), mRNA	AT5G14620	DNA (cytosine-5)-methyltransferase DRM2	GO:0008170	N-methyltransferase activity
TRpn_982	5940	-5.63013	0.0041751	PREDICTED: Setaria italica uncharacterized LOC101761429 (LOC101761429), transcript variant X2, mRNA	AT5G42400	NA	GO:0005634	nucleus
TRpn_983	1501	-0.443973	0.918436	PREDICTED: Setaria italica uncharacterized LOC101761429 (LOC101761429), transcript variant X3, mRNA	AT1G05830	Histone-lysine N-methyltransferase ATX2	GO:0003677	DNA binding
TRpn_984	1167	-0.0345252	0.974384	PREDICTED: Setaria italica uncharacterized LOC101761429 (LOC101761429), transcript variant X3, mRNA	AT2G31650	Histone-lysine N-methyltransferase ATX1	GO:0009909	regulation of flower development
TRpn_985	5872	-0.551232	0.919179	PREDICTED: Setaria italica uncharacterized LOC101761429 (LOC101761429), transcript variant X2, mRNA	AT2G31650	Histone-lysine N-methyltransferase ATX1	GO:0009909	regulation of flower development
TRpn_986	455	-0.330212	0.833441	NA	NA	NA	NA	NA
TRpn_987	1987	-0.381763	0.59969	PREDICTED: Sorghum bicolor uncharacterized protein At5g41620 (LOC8059056), transcript variant X1, mRNA	AT5G41620	Uncharacterized protein At5g41620	GO:0003674	molecular_function
TRpn_988	460	0.473692	0.929393	NA	NA	NA	NA	NA
TRpn_989	1009	-2.59509	0.480171	NA	NA	NA	NA	NA
TRpn_990	1279	-1.36003	0.231613	PREDICTED: Sorghum bicolor ribosome quality control complex subunit 2 (LOC8060702), transcript variant X2, mRNA	NA	NA	NA	NA
TRpn_992	699	-0.24322	0.967118	PREDICTED: Sorghum bicolor polyol transporter 5 (LOC8066633), mRNA	AT2G16120	Putative polyol transporter 1	GO:0005351	sugar:hydrogen symporter activity
TRpn_994	441	-1.59464	0.628558	NA	NA	NA	NA	NA
TRpn_995	662	-2.25715	0.587932	Paspalum vaginatum clone StvSingle_HKZDOCN02EOU7F microsatellite sequence	NA	NA	NA	NA
TRpn_996	879	-1.0173	0.48677	NA	NA	NA	NA	NA
TRpn_998	761	2.93547	0.45648	PREDICTED: Panicum hallii scopoletin glucosyltransferase-like (LOC112895942), mRNA	AT2G15490	UDP-glycosyltransferase 73B4	GO:0008194	UDP-glycosyltransferase activity
TRpn_999	748	0.372698	0.841822	NA	NA	NA	NA	NA
TRpn_1001	1045	-3.72121	2.72165e-08	PREDICTED: Setaria italica probable calcium-binding protein CML7 (LOC101782054), mRNA	AT1G12310	Probable calcium-binding protein CML13	GO:0005509	calcium ion binding
TRpn_1002	1774	-1.4762	0.010293	PREDICTED: Panicum hallii uncharacterized LOC112880252 (LOC112880252), mRNA	AT5G13610	NA	GO:0003674	molecular_function
TRpn_1003	1385	0.715485	0.836901	PREDICTED: Panicum hallii uncharacterized LOC112880252 (LOC112880252), mRNA	AT5G13610	NA	GO:0003674	molecular_function
TRpn_1004	1631	-4.26521	0.00556057	PREDICTED: Panicum hallii uncharacterized LOC112880252 (LOC112880252), mRNA	AT5G13610	NA	GO:0003674	molecular_function
TRpn_1005	676	0.865879	0.810173	PREDICTED: Panicum hallii pathogenesis-related protein PR-1-like (LOC112882215), mRNA	AT5G57625	NA	GO:0003674	molecular_function
TRpn_1006	883	1.73858	0.569572	PREDICTED: Panicum hallii uncharacterized protein At1g76660-like (LOC112883403), mRNA	NA	NA	NA	NA
TRpn_1008	884	-0.927426	0.394501	PREDICTED: Panicum hallii WD repeat-containing protein 48 (LOC112885792), transcript variant X2, mRNA	NA	NA	NA	NA
TRpn_1010	810	1.62439	0.593132	NA	NA	NA	NA	NA
TRpn_1014	897	-1.48886	0.674584	NA	NA	NA	NA	NA
TRpn_1015	831	-2.81014	0.448878	NA	NA	NA	NA	NA
TRpn_1016	428	-0.438116	0.935807	NA	NA	NA	NA	NA
TRpn_1017	864	-1.86896	0.513923	NA	NA	NA	NA	NA
TRpn_1018	1523	0.416776	0.60052	PREDICTED: Setaria italica uncharacterized LOC101754108 (LOC101754108), mRNA	AT5G12310	NA	GO:0008270	zinc ion binding
TRpn_1019	4185	-1.35515	0.08482	PREDICTED: Sorghum bicolor uncharacterized LOC8074743 (LOC8074743), mRNA	AT3G20720	NA	GO:0003674	molecular_function
TRpn_1020	465	-2.36896	0.303227	PREDICTED: Setaria italica uncharacterized LOC101775458 (LOC101775458), mRNA	NA	NA	NA	NA
TRpn_1021	2478	-2.36612	0.175935	PREDICTED: Setaria italica pleckstrin homology domain-containing protein 1 (LOC101777409), mRNA	AT5G05710	NA	NA	NA
TRpn_1022	1823	0.506676	0.437283	PREDICTED: Sorghum bicolor formin-like protein 15 (LOC8054851), mRNA	AT3G25500	Formin-like protein 1	GO:0003779	actin binding
TRpn_1023	571	-1.42304	0.155367	Phyllostachys edulis cDNA clone: bphyem212j16, full insert sequence	NA	NA	NA	NA
TRpn_1024	1364	0.508486	0.607561	NA	NA	NA	NA	NA
TRpn_1025	1780	0.0617712	0.961628	PREDICTED: Zea mays Embryogenesis transmembrane protein-like (LOC103654335), mRNA	NA	NA	NA	NA
TRpn_1026	641	-1.40021	0.412152	NA	NA	NA	NA	NA
TRpn_1027	674	-1.63813	0.336468	PREDICTED: Panicum hallii lysine--tRNA ligase, chloroplastic/mitochondrial (LOC112890921), transcript variant X9, mRNA	NA	NA	NA	NA
TRpn_1028	657	-2.43096	0.276894	NA	NA	NA	NA	NA
TRpn_1029	838	-1.10254	0.145994	PREDICTED: Sorghum bicolor probable phytol kinase, chloroplastic (LOC8070303), mRNA	AT5G04490	Phytol kinase 1, chloroplastic	GO:0004605	phosphatidate cytidylyltransferase activity
TRpn_1030	1652	-0.0945065	0.968234	PREDICTED: Sorghum bicolor spermatogenesis-associated protein 20 (LOC8081308), transcript variant X1, mRNA	AT4G03200	NA	NA	NA
TRpn_1031	3128	-2.78562	0.192535	PREDICTED: Sorghum bicolor protein STRUBBELIG-RECEPTOR FAMILY 8 (LOC8082892), transcript variant X2, mRNA	AT4G22130	Protein STRUBBELIG-RECEPTOR FAMILY 8	GO:0004672	protein kinase activity
TRpn_1032	3049	-0.218607	0.8799	PREDICTED: Sorghum bicolor protein STRUBBELIG-RECEPTOR FAMILY 8 (LOC8082892), transcript variant X1, mRNA	AT4G22130	Protein STRUBBELIG-RECEPTOR FAMILY 8	GO:0004672	protein kinase activity
TRpn_1034	401	0.31125	0.91239	NA	NA	NA	NA	NA
TRpn_1036	1586	1.8324	0.680901	PREDICTED: Panicum hallii probable E3 ubiquitin-protein ligase RNF144A-A (LOC112882067), transcript variant X1, mRNA	AT3G53690	NA	GO:0046872	metal ion binding
TRpn_1037	1570	0.152852	0.971595	PREDICTED: Panicum hallii probable E3 ubiquitin-protein ligase RNF144A-A (LOC112882067), transcript variant X1, mRNA	AT3G53690	NA	GO:0046872	metal ion binding
TRpn_1040	1449	-5.14599	0.0143422	PREDICTED: Panicum hallii mitochondrial phosphate carrier protein 1, mitochondrial (LOC112879946), mRNA	AT2G17270	Mitochondrial phosphate carrier protein 1, mitochondrial	GO:0005743	mitochondrial inner membrane
TRpn_1043	411	1.17432	0.721016	NA	NA	NA	NA	NA
TRpn_1044	567	-0.397113	0.844234	NA	NA	NA	NA	NA
TRpn_1045	619	-4.01621	0.204718	NA	NA	NA	NA	NA
TRpn_1046	994	-1.86596	0.217884	PREDICTED: Panicum hallii transcription factor bHLH94-like (LOC112903311), mRNA	AT1G72210	Transcription factor bHLH96	GO:0003677	DNA binding
TRpn_1048	1766	0.259394	0.834596	PREDICTED: Panicum hallii protein CDI-like (LOC112875403), mRNA	AT1G64980	Protein CDI	GO:0005829	cytosol
TRpn_1049	501	-1.12424	0.447107	NA	NA	NA	NA	NA
TRpn_1050	1325	-2.09141	0.0343145	PREDICTED: Panicum hallii mitotic spindle checkpoint protein BUBR1 (LOC112873938), mRNA	AT2G33560	Mitotic spindle checkpoint protein BUBR1	GO:0005815	microtubule organizing center
TRpn_1051	1209	-1.39814	0.12634	PREDICTED: Panicum hallii uncharacterized LOC112884158 (LOC112884158), mRNA	AT4G31130	NA	GO:0003674	molecular_function
TRpn_1052	494	0.302509	0.909872	NA	NA	NA	NA	NA
TRpn_1054	609	-1.93873	0.639767	Eulaliopsis binata EZ2 (EZ2) gene, complete cds	NA	NA	NA	NA
TRpn_1055	829	-5.60532	0.00419485	PREDICTED: Panicum hallii L-type lectin-domain containing receptor kinase IX.1-like (LOC112886695), mRNA	AT5G10530	L-type lectin-domain containing receptor kinase IX.1	GO:0005524	ATP binding
TRpn_1056	680	-1.38107	0.766126	NA	NA	NA	NA	NA
TRpn_1058	1678	-0.89043	0.738203	PREDICTED: Sorghum bicolor nudix hydrolase 9 (LOC8068706), transcript variant X2, mRNA	AT3G46200	Nudix hydrolase 9	GO:0016787	hydrolase activity
TRpn_1059	1826	-1.52655	0.611897	PREDICTED: Sorghum bicolor nudix hydrolase 9 (LOC8068706), transcript variant X2, mRNA	AT3G46200	Nudix hydrolase 9	GO:0016787	hydrolase activity
TRpn_1060	1540	-1.43675	0.0887498	PREDICTED: Sorghum bicolor nudix hydrolase 9 (LOC8068706), transcript variant X2, mRNA	AT3G46200	Nudix hydrolase 9	GO:0016787	hydrolase activity
TRpn_1061	1964	-1.05452	0.766575	PREDICTED: Sorghum bicolor nudix hydrolase 9 (LOC8068706), transcript variant X2, mRNA	AT3G46200	Nudix hydrolase 9	GO:0016787	hydrolase activity
TRpn_1062	495	-5.06252	0.0187486	Zea mays clone 221697 mRNA sequence	NA	NA	NA	NA
TRpn_1063	509	-0.753492	0.395323	PREDICTED: Panicum hallii AT-rich interactive domain-containing protein 5-like (LOC112879035), transcript variant X2, mRNA	NA	NA	NA	NA
TRpn_1064	403	-0.85836	0.815996	NA	NA	NA	NA	NA
TRpn_1065	575	2.01347	0.00792759	Saccharum hybrid cultivar SP80-3280 isolate Shy3280Sca059 genomic sequence	NA	NA	NA	NA
TRpn_1067	1316	-6.21383	0.00044616	PREDICTED: Panicum hallii probable pectinesterase 8 (LOC112897242), mRNA	AT1G05310	Probable pectinesterase 8	GO:0005576	extracellular region
TRpn_1068	1475	-1.72625	0.501533	PREDICTED: Panicum hallii probable pectinesterase 8 (LOC112897242), mRNA	AT1G05310	Probable pectinesterase 8	GO:0005576	extracellular region
TRpn_1070	604	-5.66162	0.0129012	NA	NA	NA	NA	NA
TRpn_1071	914	-6.17817	0.00056138	NA	NA	NA	NA	NA
TRpn_1072	1042	-0.0424374	0.99213	NA	NA	NA	NA	NA
TRpn_1073	1712	1.01208	0.478624	PREDICTED: Panicum hallii putative pentatricopeptide repeat-containing protein At1g03510 (LOC112873683), transcript variant X4, mRNA	AT1G03510	Putative pentatricopeptide repeat-containing protein At1g03510	NA	NA
TRpn_1074	1177	-0.00758545	0.99906	PREDICTED: Setaria italica DNA damage-binding protein cmr1 (LOC101784364), mRNA	AT1G80710	NA	GO:0000166	nucleotide binding
TRpn_1075	1479	0.663187	0.411162	PREDICTED: Panicum hallii ribosomal RNA small subunit methyltransferase-like (LOC112883531), mRNA	AT2G47420	Ribosomal RNA small subunit methyltransferase	GO:0000154	rRNA modification
TRpn_1076	3039	-1.43407	0.000103087	Zea mays uncharacterized LOC100502333 (LOC100502333), mRNA	AT3G06810	Probable acyl-CoA dehydrogenase IBR3	GO:0005777	peroxisome
TRpn_1078	648	-3.16425	0.120085	PREDICTED: Panicum hallii uncharacterized LOC112880883 (LOC112880883), mRNA	AT2G27770	NA	NA	NA
TRpn_1079	1251	-2.02624	0.115615	NA	NA	NA	NA	NA
TRpn_1080	812	-0.965087	0.323503	Oryza sativa Indica Group cultivar Shuhui498 chromosome 8 sequence	NA	NA	NA	NA
TRpn_1081	600	-3.69845	0.0675155	Zea mays clone 20356 mRNA sequence	NA	NA	NA	NA
TRpn_1082	639	-0.945068	0.676755	Oryza sativa Indica Group cultivar Shuhui498 chromosome 12 sequence	NA	NA	NA	NA
TRpn_1083	950	-1.02796	0.206241	PREDICTED: Sorghum bicolor chaperone protein dnaJ 10 (LOC8068880), mRNA	AT1G77020	NA	GO:0006457	protein folding
TRpn_1084	1914	-2.19264	0.0353686	PREDICTED: Sorghum bicolor chaperone protein dnaJ 10 (LOC8068880), mRNA	AT1G77020	NA	GO:0006457	protein folding
TRpn_1085	1245	-1.90646	4.86271e-07	PREDICTED: Sorghum bicolor mediator of RNA polymerase II transcription subunit 31 (LOC8056933), transcript variant X2, mRNA	AT5G19910	Mediator of RNA polymerase II transcription subunit 31	GO:0016592	mediator complex
TRpn_1086	1388	-0.396707	0.860076	NA	NA	NA	NA	NA
TRpn_1087	456	-1.20163	0.337956	NA	NA	NA	NA	NA
TRpn_1088	2209	0.262324	0.708328	PREDICTED: Sorghum bicolor pentatricopeptide repeat-containing protein At3g53170 (LOC8059483), transcript variant X1, mRNA	AT3G53170	Pentatricopeptide repeat-containing protein At3g53170	GO:0003674	molecular_function
TRpn_1089	2389	0.0744201	0.931544	PREDICTED: Setaria italica external alternative NAD(P)H-ubiquinone oxidoreductase B1, mitochondrial (LOC101753666), mRNA	AT4G28220	External alternative NAD(P)H-ubiquinone oxidoreductase B1, mitochondrial	GO:0003954	NADH dehydrogenase activity
TRpn_1090	406	-3.0051	0.151249	NA	NA	NA	NA	NA
TRpn_1091	928	-1.51068	0.487968	NA	NA	NA	NA	NA
TRpn_1092	731	-1.89225	0.295872	NA	NA	NA	NA	NA
TRpn_1094	638	-1.96875	0.420981	PREDICTED: Panicum hallii LOB domain-containing protein 1-like (LOC112887227), mRNA	NA	NA	NA	NA
TRpn_1097	953	-2.2544	0.0588032	NA	NA	NA	NA	NA
TRpn_1099	1438	0.912556	0.0362511	PREDICTED: Setaria italica ER membrane protein complex subunit 2-A (LOC101757411), mRNA	AT3G04830	NA	GO:0005783	endoplasmic reticulum
TRpn_1100	432	-0.528708	0.822709	PREDICTED: Panicum hallii AAA-ATPase ASD, mitochondrial-like (LOC112876093), mRNA	AT3G28540	AAA-ATPase At3g28540	GO:0005524	ATP binding
TRpn_1101	705	-1.37797	0.549894	NA	NA	NA	NA	NA
TRpn_1102	746	0.616398	0.868317	NA	NA	NA	NA	NA
TRpn_1103	625	-1.01696	0.559053	NA	NA	NA	NA	NA
TRpn_1104	1196	-3.7908	1.12929e-06	NA	NA	NA	NA	NA
TRpn_1105	1223	0.0790569	0.988691	NA	NA	NA	NA	NA
TRpn_1107	451	-1.81407	0.487837	NA	NA	NA	NA	NA
TRpn_1108	938	-1.84399	0.385034	PREDICTED: Setaria italica probable ribosome-binding factor A, chloroplastic (LOC101775521), transcript variant X1, mRNA	NA	NA	NA	NA
TRpn_1109	500	-0.231152	0.94278	NA	NA	NA	NA	NA
TRpn_1110	813	-0.900997	0.704386	NA	NA	NA	NA	NA
TRpn_1112	498	0.775555	0.530686	NA	NA	NA	NA	NA
TRpn_1113	458	1.05528	0.828451	NA	NA	NA	NA	NA
TRpn_1114	580	-0.0156044	0.995744	NA	NA	NA	NA	NA
TRpn_1116	446	-3.14439	0.0770868	NA	NA	NA	NA	NA
TRpn_1120	769	-1.86424	0.267641	NA	NA	NA	NA	NA
TRpn_1121	476	-1.00666	0.253609	NA	NA	NA	NA	NA
TRpn_1124	1050	0.750822	0.60626	NA	NA	NA	NA	NA
TRpn_1125	428	-0.389733	0.942418	NA	NA	NA	NA	NA
TRpn_1126	546	-0.50949	0.711013	NA	NA	NA	NA	NA
TRpn_1127	932	-0.629498	0.514132	PREDICTED: Panicum hallii stress response protein nst1 (LOC112886062), mRNA	NA	NA	NA	NA
TRpn_1128	656	-1.32931	0.518543	NA	NA	NA	NA	NA
TRpn_1130	534	-1.28939	0.452238	NA	NA	NA	NA	NA
TRpn_1131	460	-8.60268	2.04578e-08	Oryza sativa Indica Group cultivar Shuhui498 chromosome 4 sequence	NA	NA	NA	NA
TRpn_1132	943	0.771972	0.592985	NA	NA	NA	NA	NA
TRpn_1133	437	-1.84769	0.224184	PREDICTED: Zea mays uncharacterized LOC103634780 (LOC103634780), transcript variant X2, mRNA	NA	NA	NA	NA
TRpn_1134	1214	-0.448654	0.663028	PREDICTED: Panicum hallii protein indeterminate-domain 5, chloroplastic-like (LOC112899720), transcript variant X5, mRNA	NA	NA	NA	NA
TRpn_1135	475	-0.0891702	0.983186	NA	NA	NA	NA	NA
TRpn_1136	449	3.74603	0.0190332	NA	NA	NA	NA	NA
TRpn_1137	442	0.641552	0.796294	NA	NA	NA	NA	NA
TRpn_1139	652	-3.72567	0.0693428	NA	NA	NA	NA	NA
TRpn_1140	574	-2.48231	0.259555	PREDICTED: Sorghum bicolor putative UDP-rhamnose:rhamnosyltransferase 1 (LOC8061135), mRNA	NA	NA	NA	NA
TRpn_1141	622	-3.04091	0.0160871	NA	NA	NA	NA	NA
TRpn_1142	464	-4.68165	0.0114406	NA	NA	NA	NA	NA
TRpn_1143	429	0.734457	0.888033	NA	NA	NA	NA	NA
TRpn_1144	441	-1.87419	0.658042	NA	NA	NA	NA	NA
TRpn_1145	589	-4.13958	0.00605134	NA	NA	NA	NA	NA
TRpn_1147	553	-5.5479	0.0125354	NA	NA	NA	NA	NA
TRpn_1149	418	-2.39446	0.549753	NA	NA	NA	NA	NA
TRpn_1150	1413	0.714656	0.887748	PREDICTED: Panicum hallii uncharacterized LOC112897164 (LOC112897164), transcript variant X4, mRNA	AT5G24740	NA	GO:0010015	root morphogenesis
TRpn_1151	732	-0.707186	0.846669	NA	AT5G48930	Shikimate O-hydroxycinnamoyltransferase	GO:0016740	transferase activity
TRpn_1153	1526	-3.41179	0.136326	PREDICTED: Setaria italica glutamate synthase 2 [NADH], chloroplastic (LOC101770266), mRNA	AT5G53460	Glutamate synthase 1 [NADH], chloroplastic	GO:0005506	iron ion binding
TRpn_1155	434	-0.203923	0.944097	NA	NA	NA	NA	NA
TRpn_1157	737	-2.04428	0.643475	NA	NA	NA	NA	NA
TRpn_1161	508	-0.914645	0.484886	NA	NA	NA	NA	NA
TRpn_1162	417	-5.43464	0.00608196	NA	NA	NA	NA	NA
TRpn_1163	413	-0.715471	0.891	PREDICTED: Zea mays putative cytochrome P450 superfamily protein (LOC100382270), transcript variant X2, mRNA	NA	NA	NA	NA
TRpn_1165	748	1.41381	0.651685	NA	NA	NA	NA	NA
TRpn_1166	460	-0.450097	0.904452	PREDICTED: Setaria italica uncharacterized LOC101779449 (LOC101779449), transcript variant X2, misc_RNA	NA	NA	NA	NA
TRpn_1167	954	-1.33946	0.0856842	NA	NA	NA	NA	NA
TRpn_1168	525	0.409268	0.917752	PREDICTED: Aegilops tauschii subsp. tauschii E3 ubiquitin-protein ligase ATL6-like (LOC109739420), mRNA	NA	NA	NA	NA
TRpn_1169	881	-1.19045	0.573377	NA	NA	NA	NA	NA
TRpn_1170	503	0.537806	0.918507	NA	NA	NA	NA	NA
TRpn_1173	629	-7.05098	7.75374e-06	PREDICTED: Sorghum bicolor peptidyl-prolyl cis-trans isomerase CYP26-2, chloroplastic (LOC8070454), mRNA	AT1G74070	Peptidyl-prolyl cis-trans isomerase CYP26-2, chloroplastic	GO:0003755	peptidyl-prolyl cis-trans isomerase activity
TRpn_1174	727	-1.33581	0.764566	PREDICTED: Setaria italica peptidyl-prolyl cis-trans isomerase CYP26-2, chloroplastic (LOC101756776), mRNA	AT1G74070	Peptidyl-prolyl cis-trans isomerase CYP26-2, chloroplastic	GO:0003755	peptidyl-prolyl cis-trans isomerase activity
TRpn_1178	447	-1.88716	0.55925	NA	NA	NA	NA	NA
TRpn_1179	1212	-0.315815	0.897479	NA	NA	NA	NA	NA
TRpn_1180	1485	-1.28992	0.297636	PREDICTED: Setaria italica MAP7 domain-containing protein 1 (LOC101765945), mRNA	NA	NA	NA	NA
TRpn_1181	759	-1.10438	0.630773	PREDICTED: Panicum hallii probable glutathione S-transferase (LOC112892223), mRNA	AT2G29420	Glutathione S-transferase U7	GO:0004364	glutathione transferase activity
TRpn_1182	1445	0.0887839	0.931423	PREDICTED: Sorghum bicolor glutathione S-transferase U17 (LOC8076688), mRNA	AT1G10370	Glutathione S-transferase U17	GO:0004364	glutathione transferase activity
TRpn_1183	695	-1.25009	0.519633	NA	NA	NA	NA	NA
TRpn_1184	532	-2.87913	0.0343759	NA	NA	NA	NA	NA
TRpn_1185	406	-0.559718	0.589771	NA	NA	NA	NA	NA
TRpn_1186	669	0.406639	0.816766	NA	NA	NA	NA	NA
TRpn_1187	1062	-3.70064	0.000255509	PREDICTED: Sorghum bicolor NADPH-dependent aldo-keto reductase, chloroplastic (LOC8060093), mRNA	AT2G37770	Aldo-keto reductase family 4 member C9	GO:0004033	aldo-keto reductase (NADP) activity
TRpn_1188	1257	-8.7234	1.30386e-08	PREDICTED: Panicum hallii DNA-directed RNA polymerase V subunit 5A-like (LOC112884911), mRNA	AT3G57080	DNA-directed RNA polymerase V subunit 5A	GO:0003677	DNA binding
TRpn_1192	596	0.059668	0.982458	NA	NA	NA	NA	NA
TRpn_1193	608	-2.57116	0.244345	NA	NA	NA	NA	NA
TRpn_1195	1922	1.29302	0.784486	NA	NA	NA	NA	NA
TRpn_1196	999	-1.81798	0.10322	NA	NA	NA	NA	NA
TRpn_1197	411	-3.33285	0.00659992	NA	NA	NA	NA	NA
TRpn_1198	412	-1.37386	0.649417	NA	NA	NA	NA	NA
TRpn_1199	928	-2.53245	0.270116	Paspalum vaginatum clone StvSingle_HKZDOCN04JCW64 microsatellite sequence	NA	NA	NA	NA
TRpn_1201	1050	-6.7537	0.000132645	NA	NA	NA	NA	NA
TRpn_1203	501	2.21986	0.285104	NA	NA	NA	NA	NA
TRpn_1204	713	-1.35065	0.496524	PREDICTED: Setaria italica NEP1-interacting protein-like 1 (LOC101757774), mRNA	AT4G35840	NEP1-interacting protein 1	NA	NA
TRpn_1205	810	1.47167	0.741364	PREDICTED: Sorghum bicolor NEP1-interacting protein-like 1 (LOC8063331), transcript variant X1, mRNA	AT4G35840	NEP1-interacting protein 1	NA	NA
TRpn_1206	1986	0.535287	0.63558	NA	AT3G50150	NA	GO:0008150	biological_process
TRpn_1210	1214	-0.489226	0.792659	PREDICTED: Panicum hallii uncharacterized LOC112894821 (LOC112894821), mRNA	NA	NA	NA	NA
TRpn_1212	1721	-2.39972	0.285188	NA	NA	NA	NA	NA
TRpn_1216	2163	0.24973	0.877808	PREDICTED: Panicum hallii amino-acid permease BAT1 homolog (LOC112901225), mRNA	AT2G01170	Amino-acid permease BAT1	GO:0006865	amino acid transport
TRpn_1217	426	-1.16037	0.715461	NA	NA	NA	NA	NA
TRpn_1218	707	1.51957	0.735138	NA	NA	NA	NA	NA
TRpn_1220	1690	-0.187724	0.911829	PREDICTED: Sorghum bicolor putative pentatricopeptide repeat-containing protein At1g16830 (LOC8055127), mRNA	AT1G62590	Pentatricopeptide repeat-containing protein At1g62590	GO:0004016	adenylate cyclase activity
TRpn_1221	631	-0.599655	0.823716	NA	NA	NA	NA	NA
TRpn_1222	927	-4.86664	1.62763e-16	PREDICTED: Sorghum bicolor 50S ribosomal protein L17, chloroplastic (LOC8057389), mRNA	AT3G54210	50S ribosomal protein L17, chloroplastic	GO:0005840	ribosome
TRpn_1223	604	-0.527869	0.826259	NA	NA	NA	NA	NA
TRpn_1226	696	-1.01956	0.550418	NA	NA	NA	NA	NA
TRpn_1228	560	1.51832	0.740292	PREDICTED: Aegilops tauschii subsp. tauschii AAA-ATPase At3g50940-like (LOC109742675), mRNA	AT3G50940	AAA-ATPase At3g50940	GO:0005524	ATP binding
TRpn_1230	510	-4.99286	0.0284377	NA	NA	NA	NA	NA
TRpn_1231	714	-2.87025	0.132777	NA	NA	NA	NA	NA
TRpn_1232	1484	0.0156386	0.981332	PREDICTED: Setaria italica omega-amidase, chloroplastic (LOC101756761), mRNA	AT5G12040	Omega-amidase, chloroplastic	GO:0006807	nitrogen compound metabolic process
TRpn_1233	446	-0.644623	0.523222	PREDICTED: Panicum hallii F-box protein PP2-A13-like (LOC112900000), mRNA	NA	NA	NA	NA
TRpn_1234	675	-1.04849	0.830368	NA	NA	NA	NA	NA
TRpn_1235	828	-1.10861	0.0699808	PREDICTED: Setaria italica CASP-like protein 4B4 (LOC101775643), mRNA	AT2G38480	CASP-like protein 4B1	GO:0016021	integral to membrane
TRpn_1236	1585	-0.15412	0.801174	PREDICTED: Sorghum bicolor ubiquitin fusion degradation protein 1 homolog (LOC8077631), transcript variant X3, mRNA	AT2G21270	NA	GO:0003674	molecular_function
TRpn_1237	777	-0.0057079	0.998714	PREDICTED: Sorghum bicolor uncharacterized LOC8073818 (LOC8073818), mRNA	NA	NA	NA	NA
TRpn_1238	1309	-2.63844	0.00112114	PREDICTED: Sorghum bicolor tuliposide A-converting enzyme 2, chloroplastic (LOC8072608), mRNA	NA	NA	NA	NA
TRpn_1240	485	2.45188	0.41553	PREDICTED: Panicum hallii uncharacterized LOC112897152 (LOC112897152), mRNA	NA	NA	NA	NA
TRpn_1241	764	-0.217814	0.921389	NA	NA	NA	NA	NA
TRpn_1242	2570	-1.06632	0.245173	PREDICTED: Sorghum bicolor auxin response factor 3-like (LOC110433899), transcript variant X3, mRNA	AT2G33860	Auxin response factor 3	GO:0003677	DNA binding
TRpn_1243	520	-0.629514	0.81448	Zea mays auxin response factor 11 (ARF11) gene, complete cds	NA	NA	NA	NA
TRpn_1244	1115	-0.833714	0.809505	PREDICTED: Sorghum bicolor pentatricopeptide repeat-containing protein At3g47530 (LOC8075670), transcript variant X5, mRNA	AT3G47530	Pentatricopeptide repeat-containing protein At3g47530	GO:0008270	zinc ion binding
TRpn_1245	2028	0.542416	0.819063	Zea mays ZmDL1 gene for DL related protein, complete cds	NA	NA	NA	NA
TRpn_1246	1576	-2.13599	0.476165	PREDICTED: Sorghum bicolor uncharacterized LOC8080116 (LOC8080116), transcript variant X3, mRNA	AT5G57700	NA	GO:0005575	cellular_component
TRpn_1247	1156	-2.75732	0.0432801	NA	NA	NA	NA	NA
TRpn_1248	671	-1.53941	0.37068	NA	NA	NA	NA	NA
TRpn_1249	494	-1.3343	0.563205	NA	NA	NA	NA	NA
TRpn_1250	458	0.878118	0.52231	Hordeum vulgare subsp. vulgare cDNA clone: FLbaf139e19, mRNA sequence	NA	NA	NA	NA
TRpn_1251	513	-0.61084	0.875419	NA	NA	NA	NA	NA
TRpn_1252	962	-2.45119	0.0210453	NA	NA	NA	NA	NA
TRpn_1253	3471	0.74436	0.0598545	PREDICTED: Panicum hallii beta-galactosidase 5 (LOC112876008), mRNA	AT4G36360	Beta-galactosidase 3	GO:0004565	beta-galactosidase activity
TRpn_1254	1738	0.40209	0.536812	PREDICTED: Setaria italica uncharacterized LOC105913882 (LOC105913882), mRNA	AT1G01225	NA	NA	NA
TRpn_1255	885	2.12047	0.477611	NA	NA	NA	NA	NA
TRpn_1256	843	-0.580584	0.691027	Oryza sativa Indica Group cultivar Shuhui498 chromosome 4 sequence	NA	NA	NA	NA
TRpn_1257	2042	-1.0031	0.560108	NA	NA	NA	NA	NA
TRpn_1258	738	0.674492	0.808553	PREDICTED: Sorghum bicolor basic leucine zipper 19 (LOC8078318), mRNA	AT3G58120	Basic leucine zipper 61	GO:0003700	sequence-specific DNA binding transcription factor activity
TRpn_1259	1664	1.39812	0.232406	PREDICTED: Sorghum bicolor salicylate carboxymethyltransferase (LOC8066582), mRNA	AT1G19640	Jasmonate O-methyltransferase	GO:0005634	nucleus
TRpn_1260	1428	1.02103	0.268525	PREDICTED: Sorghum bicolor probable glutathione S-transferase GSTU6 (LOC8062880), mRNA	AT1G10370	Glutathione S-transferase U17	GO:0004364	glutathione transferase activity
TRpn_1262	724	-2.28309	0.105134	NA	NA	NA	NA	NA
TRpn_1263	2168	-0.852138	0.561792	Zea mays zinc finger protein (LOC100272823), mRNA	NA	NA	NA	NA
TRpn_1265	627	-1.19343	0.820955	PREDICTED: Panicum hallii uncharacterized LOC112895199 (LOC112895199), mRNA	AT3G47090	NA	GO:0004674	protein serine/threonine kinase activity
TRpn_1266	875	-2.15837	0.363318	NA	NA	NA	NA	NA
TRpn_1267	414	-5.3303	0.0236107	PREDICTED: Panicum hallii putative disease resistance protein RGA4 (LOC112901926), transcript variant X2, mRNA	NA	NA	NA	NA
TRpn_1268	3184	0.391323	0.575224	PREDICTED: Setaria italica uncharacterized protein At1g51745 (LOC101759778), mRNA	AT3G03140	NA	GO:0005515	protein binding
TRpn_1269	1288	-0.139196	0.962615	PREDICTED: Setaria italica katanin p60 ATPase-containing subunit A1 (LOC101753535), mRNA	AT1G80350	Katanin p60 ATPase-containing subunit A1	GO:0005524	ATP binding
TRpn_1271	995	1.4242	0.31534	PREDICTED: Setaria italica katanin p60 ATPase-containing subunit A1 (LOC101753535), mRNA	AT1G80350	Katanin p60 ATPase-containing subunit A1	GO:0005524	ATP binding
TRpn_1272	897	-0.719275	0.754528	PREDICTED: Brachypodium distachyon glutamate receptor 3.4 (LOC100836921), mRNA	NA	NA	NA	NA
TRpn_1273	408	-0.587804	0.646392	PREDICTED: Panicum hallii probable transcription factor RL9 (LOC112883581), mRNA	NA	NA	NA	NA
TRpn_1274	830	-8.68162	5.21413e-09	Zea mays clone 208357 mRNA sequence	NA	NA	NA	NA
TRpn_1275	856	1.99812	0.131407	Zea mays clone 208357 mRNA sequence	NA	NA	NA	NA
TRpn_1276	697	-0.867125	0.71235	NA	NA	NA	NA	NA
TRpn_1277	1247	-3.46779	1.10806e-06	PREDICTED: Setaria italica ethylene-responsive transcription factor RAP2-3 (LOC101773791), transcript variant X3, mRNA	NA	NA	NA	NA
TRpn_1278	543	2.13621	0.468732	PREDICTED: Panicum hallii protein SAWADEE HOMEODOMAIN HOMOLOG 2-like (LOC112882123), mRNA	AT3G18380	Protein SAWADEE HOMEODOMAIN HOMOLOG 2	GO:0005634	nucleus
TRpn_1280	795	-8.18505	1.13908e-12	Paspalum vaginatum metallothionein2a (MT2a) mRNA, complete cds	NA	NA	NA	NA
TRpn_1283	1499	-1.99846	0.00909167	PREDICTED: Sorghum bicolor NAC domain-containing protein 48 (LOC8076977), mRNA	NA	NA	NA	NA
TRpn_1284	1182	-5.16119	0.0254753	NA	NA	NA	NA	NA
TRpn_1286	829	-2.13622	0.451553	PREDICTED: Sorghum bicolor uncharacterized LOC8066117 (LOC8066117), mRNA	NA	NA	NA	NA
TRpn_1287	630	-1.98693	0.486453	PREDICTED: Setaria italica transcription factor JAMYB (LOC101771445), mRNA	AT5G49620	NA	GO:0003677	DNA binding
TRpn_1288	2137	-1.46426	0.179586	PREDICTED: Panicum hallii pentatricopeptide repeat-containing protein At5g27460 (LOC112888703), mRNA	AT5G27460	Pentatricopeptide repeat-containing protein At5g27460	GO:0003674	molecular_function
TRpn_1289	1029	-0.72479	0.672826	NA	NA	NA	NA	NA
TRpn_1290	527	-5.39449	0.00990177	NA	NA	NA	NA	NA
TRpn_1291	1539	-1.53572	0.0806704	PREDICTED: Panicum hallii G-type lectin S-receptor-like serine/threonine-protein kinase SD2-5 (LOC112893341), transcript variant X5, mRNA	AT4G32300	G-type lectin S-receptor-like serine/threonine-protein kinase SD2-5	GO:0005524	ATP binding
TRpn_1292	537	-3.79051	0.0101891	PREDICTED: Setaria italica rhodanese-like/PpiC domain-containing protein 12, chloroplastic (LOC101768623), mRNA	NA	NA	NA	NA
TRpn_1293	1328	-0.503391	0.383465	PREDICTED: Panicum hallii rhodanese-like/PpiC domain-containing protein 12, chloroplastic (LOC112881529), mRNA	AT5G19370	Rhodanese-like/PpiC domain-containing protein 12, chloroplastic	GO:0003755	peptidyl-prolyl cis-trans isomerase activity
TRpn_1294	406	0.960902	0.804849	NA	NA	NA	NA	NA
TRpn_1295	623	-6.20396	0.000764666	NA	NA	NA	NA	NA
TRpn_1296	500	-1.29441	0.690696	NA	NA	NA	NA	NA
TRpn_1297	607	-3.22391	0.154848	Zea mays uncharacterized LOC100276710 (LOC100276710), mRNA	NA	NA	NA	NA
TRpn_1298	506	-6.31596	0.000543945	Zea mays uncharacterized LOC100276710 (LOC100276710), mRNA	NA	NA	NA	NA
TRpn_1299	690	-1.6103	0.354707	PREDICTED: Panicum hallii uncharacterized LOC112896630 (LOC112896630), transcript variant X2, misc_RNA	NA	NA	NA	NA
TRpn_1301	1193	-0.698104	0.86709	PREDICTED: Panicum hallii U3 small nucleolar RNA-associated protein 25 (LOC112879454), transcript variant X4, mRNA	NA	NA	NA	NA
TRpn_1302	1238	0.52824	0.791525	PREDICTED: Setaria italica uncharacterized LOC101764577 (LOC101764577), mRNA	NA	NA	NA	NA
TRpn_1303	1870	-1.38583	0.0247903	PREDICTED: Setaria italica probable protein phosphatase 2C 45 (LOC101774627), mRNA	AT4G31750	Probable protein phosphatase 2C 59	GO:0004722	protein serine/threonine phosphatase activity
TRpn_1304	3739	-0.186746	0.846002	PREDICTED: Sorghum bicolor acyl-coenzyme A thioesterase 9, mitochondrial (LOC8059010), mRNA	AT5G48370	NA	GO:0016788	hydrolase activity, acting on ester bonds
TRpn_1305	726	0.239319	0.935971	NA	NA	NA	NA	NA
TRpn_1306	1247	-2.22727	0.162344	NA	NA	NA	NA	NA
TRpn_1307	766	1.63342	0.00906475	NA	NA	NA	NA	NA
TRpn_1308	933	-2.22777	4.14269e-05	NA	AT4G13220	NA	GO:0003674	molecular_function
TRpn_1309	1142	-1.52266	0.123876	NA	NA	NA	NA	NA
TRpn_1311	1609	-1.82392	0.557036	PREDICTED: Sorghum bicolor uncharacterized LOC8057414 (LOC8057414), mRNA	AT2G17120	LysM domain-containing GPI-anchored protein 2	GO:0016998	cell wall macromolecule catabolic process
TRpn_1312	4161	-0.86143	0.804808	PREDICTED: Sorghum bicolor non-lysosomal glucosylceramidase (LOC8057162), transcript variant X6, mRNA	AT5G49900	NA	GO:0004348	glucosylceramidase activity
TRpn_1313	3266	-1.19677	0.00180778	PREDICTED: Sorghum bicolor non-lysosomal glucosylceramidase (LOC8057162), transcript variant X1, mRNA	AT5G49900	NA	GO:0004348	glucosylceramidase activity
TRpn_1314	4434	-6.93984	8.50194e-05	PREDICTED: Sorghum bicolor non-lysosomal glucosylceramidase (LOC8057162), transcript variant X6, mRNA	AT5G49900	NA	GO:0004348	glucosylceramidase activity
TRpn_1315	624	0.653524	0.532616	PREDICTED: Setaria italica WRKY transcription factor WRKY24 (LOC101782717), mRNA	NA	NA	NA	NA
TRpn_1317	1243	-1.73843	0.346044	PREDICTED: Panicum hallii protein WHAT'S THIS FACTOR 1-like (LOC112875538), mRNA	AT1G71850	NA	GO:0005739	mitochondrion
TRpn_1318	480	-2.00703	0.190771	NA	NA	NA	NA	NA
TRpn_1319	609	-3.26866	0.107336	NA	NA	NA	NA	NA
TRpn_1320	536	-8.64858	1.65427e-09	PREDICTED: Sorghum bicolor myb-related protein Zm38 (LOC8081124), mRNA	NA	NA	NA	NA
TRpn_1321	1120	-1.53302	0.406038	PREDICTED: Setaria italica uncharacterized LOC101785381 (LOC101785381), mRNA	AT1G51080	NA	GO:0003674	molecular_function
TRpn_1322	443	-0.00423453	0.99906	PREDICTED: Panicum hallii uncharacterized LOC112889635 (LOC112889635), transcript variant X2, mRNA	NA	NA	NA	NA
TRpn_1323	831	-2.9095	0.0161281	NA	NA	NA	NA	NA
TRpn_1324	5705	0.105238	0.905292	PREDICTED: Sorghum bicolor ABC transporter C family member 2 (LOC8066798), transcript variant X1, mRNA	AT2G34660	ABC transporter C family member 2	GO:0005516	calmodulin binding
TRpn_1325	440	-1.85035	0.0743833	NA	NA	NA	NA	NA
TRpn_1326	1254	-1.96449	0.307345	Zea mays glucan endo-1,3-beta-glucosidase homolog 1 (geb1), mRNA	AT3G57240	Probable glucan endo-1,3-beta-glucosidase BG3	GO:0004553	hydrolase activity, hydrolyzing O-glycosyl compounds
TRpn_1329	422	0.713331	0.804475	NA	NA	NA	NA	NA
TRpn_1330	945	-2.07695	0.644572	NA	NA	NA	NA	NA
TRpn_1331	767	-0.0241244	0.994487	NA	NA	NA	NA	NA
TRpn_1332	993	-1.5556	0.377149	NA	NA	NA	NA	NA
TRpn_1333	2964	4.4224	0.0183486	PREDICTED: Sorghum bicolor chloride channel protein CLC-c (LOC8061005), mRNA	AT5G49890	Chloride channel protein CLC-c	GO:0005247	voltage-gated chloride channel activity
TRpn_1334	432	-1.06652	0.22179	Panicum virgatum clone PV_ABa103-K05, complete sequence	NA	NA	NA	NA
TRpn_1335	1369	0.369179	0.889298	PREDICTED: Panicum hallii uncharacterized LOC112891506 (LOC112891506), mRNA	AT3G56290	NA	GO:0003674	molecular_function
TRpn_1338	669	-2.97698	0.00416272	PREDICTED: Setaria italica pectinesterase inhibitor 8 (LOC101762821), mRNA	NA	NA	NA	NA
TRpn_1339	530	-0.527701	0.82668	NA	NA	NA	NA	NA
TRpn_1340	1365	-4.64717	0.07136	NA	NA	NA	NA	NA
TRpn_1341	1126	-3.92075	0.181519	NA	NA	NA	NA	NA
TRpn_1342	2244	-4.87779	0.000457855	NA	NA	NA	NA	NA
TRpn_1344	617	-4.88917	0.000581804	Zea mays clone 1446668 hypothetical protein mRNA, complete cds	NA	NA	NA	NA
TRpn_1346	580	-0.194037	0.930203	PREDICTED: Sorghum bicolor DNA repair protein RAD5B (LOC8056092), mRNA	NA	NA	NA	NA
TRpn_1348	805	-4.81429	1.93755e-11	PREDICTED: Panicum hallii protein argonaute 2-like (LOC112881292), mRNA	NA	NA	NA	NA
TRpn_1349	1356	0.812995	0.872918	PREDICTED: Panicum hallii uncharacterized protein C23H3.12c (LOC112888971), mRNA	AT1G53760	NA	GO:0003674	molecular_function
TRpn_1351	1611	-2.01826	0.505681	PREDICTED: Panicum hallii uncharacterized protein C23H3.12c (LOC112888971), mRNA	AT1G53760	NA	GO:0003674	molecular_function
TRpn_1352	1580	1.14697	0.810152	Zea mays full-length cDNA clone ZM_BFb0123K04 mRNA, complete cds	AT1G53760	NA	GO:0003674	molecular_function
TRpn_1353	1699	-0.184688	0.963223	Zea mays full-length cDNA clone ZM_BFb0123K04 mRNA, complete cds	AT1G53760	NA	GO:0003674	molecular_function
TRpn_1357	1325	0.137052	0.925143	PREDICTED: Panicum hallii uncharacterized protein C23H3.12c (LOC112888971), mRNA	AT1G53760	NA	GO:0003674	molecular_function
TRpn_1359	1054	-0.738621	0.832151	NA	NA	NA	NA	NA
TRpn_1360	1030	-1.96085	0.460355	NA	NA	NA	NA	NA
TRpn_1361	1005	-4.07593	0.0315001	NA	NA	NA	NA	NA
TRpn_1362	3035	-2.1198	0.0597062	NA	NA	NA	NA	NA
TRpn_1363	1160	-3.96648	4.6427e-05	Zea mays uncharacterized LOC100281379 (LOC100281379), mRNA	NA	NA	NA	NA
TRpn_1364	485	-5.60816	0.0091931	NA	NA	NA	NA	NA
TRpn_1365	518	-1.00408	0.345518	NA	NA	NA	NA	NA
TRpn_1366	677	0.01715	0.996946	PREDICTED: Sorghum bicolor pentatricopeptide repeat-containing protein At2g03880, mitochondrial (LOC8080591), mRNA	NA	NA	NA	NA
TRpn_1368	650	0.344577	0.850185	PREDICTED: Sorghum bicolor serine-threonine kinase receptor-associated protein (LOC8082245), mRNA	NA	NA	NA	NA
TRpn_1369	968	-1.14113	0.516487	NA	NA	NA	NA	NA
TRpn_1371	1338	-4.52226	0.00813453	PREDICTED: Panicum hallii GEM-like protein 1 (LOC112891188), mRNA	AT2G22475	GLABRA2 expression modulator	GO:0003674	molecular_function
TRpn_1372	1354	1.31059	0.0237214	PREDICTED: Panicum hallii GEM-like protein 1 (LOC112891188), mRNA	AT2G22475	GLABRA2 expression modulator	GO:0003674	molecular_function
TRpn_1375	420	-3.16261	0.00962719	NA	NA	NA	NA	NA
TRpn_1377	1667	-0.223858	0.938161	PREDICTED: Sorghum bicolor GDP-L-galactose phosphorylase 2-like (LOC110433417), transcript variant X1, mRNA	AT5G55120	GDP-L-galactose phosphorylase 2	GO:0000166	nucleotide binding
TRpn_1378	417	-1.16449	0.446834	NA	NA	NA	NA	NA
TRpn_1379	725	-1.86945	0.117414	NA	NA	NA	NA	NA
TRpn_1381	1558	-2.23606	0.213216	PREDICTED: Aegilops tauschii subsp. tauschii G-type lectin S-receptor-like serine/threonine-protein kinase At2g19130 (LOC109756189), mRNA	AT2G19130	G-type lectin S-receptor-like serine/threonine-protein kinase At2g19130	GO:0004672	protein kinase activity
TRpn_1382	1572	-1.37291	0.308173	NA	NA	NA	NA	NA
TRpn_1384	460	0.126292	0.965445	NA	NA	NA	NA	NA
TRpn_1385	835	-1.58947	0.0579657	Zea mays uncharacterized LOC100277850 (LOC100277850), mRNA	NA	NA	NA	NA
TRpn_1386	913	-1.97637	0.263813	PREDICTED: Sorghum bicolor two-pore potassium channel 2 (LOC8064221), mRNA	AT5G46370	Two-pore potassium channel 2	GO:0005509	calcium ion binding
TRpn_1387	1017	-0.555872	0.840752	NA	NA	NA	NA	NA
TRpn_1388	1520	-6.17243	0.00201981	Saccharum hybrid cultivar R570 clone BAC 064M03 complete sequence	NA	NA	NA	NA
TRpn_1389	1045	-7.01405	3.37977e-05	NA	NA	NA	NA	NA
TRpn_1390	857	-1.96679	0.43539	NA	NA	NA	NA	NA
TRpn_1391	702	-6.46759	0.000507437	NA	NA	NA	NA	NA
TRpn_1394	952	-4.64734	0.00230308	NA	NA	NA	NA	NA
TRpn_1396	1089	-4.33643	0.182484	NA	NA	NA	NA	NA
TRpn_1397	2251	-0.600757	0.401168	PREDICTED: Sorghum bicolor uncharacterized LOC110433503 (LOC110433503), mRNA	AT5G48340	NA	GO:0003674	molecular_function
TRpn_1398	657	-1.12813	0.445304	NA	NA	NA	NA	NA
TRpn_1399	1536	0.236972	0.924525	PREDICTED: Sorghum bicolor chaperone protein dnaJ 13 (LOC8065187), mRNA	AT2G35720	Chaperone protein dnaJ 13	GO:0006457	protein folding
TRpn_1400	2481	-2.09528	0.000795069	PREDICTED: Panicum hallii chaperone protein dnaJ 13 (LOC112877410), mRNA	AT2G35720	Chaperone protein dnaJ 13	GO:0006457	protein folding
TRpn_1401	473	-1.59967	0.508632	NA	NA	NA	NA	NA
TRpn_1402	950	-1.55631	0.165789	PREDICTED: Sorghum bicolor nucleolar protein 58 (LOC8074421), transcript variant X2, mRNA	AT5G18540	NA	GO:0008150	biological_process
TRpn_1403	1122	-0.693798	0.248102	PREDICTED: Panicum hallii nucleolar protein 58 (LOC112879555), transcript variant X1, mRNA	AT5G18540	NA	GO:0008150	biological_process
TRpn_1404	1065	-0.879549	0.294229	PREDICTED: Panicum hallii thioredoxin H1-like (LOC112881656), mRNA	AT3G51030	Thioredoxin H1	GO:0006662	glycerol ether metabolic process
TRpn_1405	621	-3.5604	0.0796184	NA	NA	NA	NA	NA
TRpn_1406	797	-1.27815	0.378523	NA	NA	NA	NA	NA
TRpn_1407	674	0.678168	0.675089	PREDICTED: Panicum hallii expansin-B5-like (LOC112901228), mRNA	AT1G65680	Putative expansin-B2	GO:0005576	extracellular region
TRpn_1408	563	-0.161509	0.920994	PREDICTED: Panicum hallii heavy metal-associated isoprenylated plant protein 27-like (LOC112876908), mRNA	NA	NA	NA	NA
TRpn_1412	1433	-0.708086	0.543225	PREDICTED: Sorghum bicolor histone-lysine N-methyltransferase 2E (LOC8056318), mRNA	NA	NA	NA	NA
TRpn_1413	1019	1.23351	0.544573	PREDICTED: Sorghum bicolor leucine-rich repeat extensin-like protein 3 (LOC8078771), mRNA	NA	NA	NA	NA
TRpn_1415	995	-2.5278	0.239146	PREDICTED: Setaria italica G-type lectin S-receptor-like serine/threonine-protein kinase B120 (LOC101774977), transcript variant X2, mRNA	AT4G23180	Cysteine-rich receptor-like protein kinase 10	GO:0004672	protein kinase activity
TRpn_1416	965	-1.02011	0.585235	NA	NA	NA	NA	NA
TRpn_1417	773	-5.76555	0.00188955	NA	NA	NA	NA	NA
TRpn_1420	462	-1.64817	0.590306	NA	NA	NA	NA	NA
TRpn_1421	594	-0.733287	0.889624	NA	NA	NA	NA	NA
TRpn_1422	549	-1.26628	0.524494	NA	NA	NA	NA	NA
TRpn_1423	1158	0.371934	0.755288	PREDICTED: Zea mays calmodulin-binding receptor-like cytoplasmic kinase 3 (LOC103641821), transcript variant X2, mRNA	NA	NA	NA	NA
TRpn_1424	1924	0.273753	0.71562	PREDICTED: Sorghum bicolor calmodulin-binding receptor-like cytoplasmic kinase 3 (LOC8060217), mRNA	AT2G11520	Calmodulin-binding receptor-like cytoplasmic kinase 3	GO:0004674	protein serine/threonine kinase activity
TRpn_1425	606	-0.0822705	0.969706	PREDICTED: Zea mays calmodulin-binding receptor-like cytoplasmic kinase 3 (LOC103641821), transcript variant X2, mRNA	NA	NA	NA	NA
TRpn_1426	982	-0.931601	0.553156	NA	NA	NA	NA	NA
TRpn_1427	812	-3.5431	0.294584	Panicum virgatum clone PV_ABa103-K10, complete sequence	NA	NA	NA	NA
TRpn_1428	1912	0.503141	0.312046	PREDICTED: Panicum hallii flagellar attachment zone protein 1 (LOC112874352), mRNA	AT5G59210	NA	GO:0008150	biological_process
TRpn_1429	459	-0.824124	0.575944	PREDICTED: Setaria italica flagellar attachment zone protein 1 (LOC101763515), mRNA	NA	NA	NA	NA
TRpn_1430	542	-5.29394	0.0200202	PREDICTED: Panicum hallii putative F-box/LRR-repeat protein 23 (LOC112896917), mRNA	NA	NA	NA	NA
TRpn_1431	916	-0.549948	0.882422	NA	NA	NA	NA	NA
TRpn_1433	771	-5.09199	0.001692	PREDICTED: Panicum hallii type I inositol polyphosphate 5-phosphatase 8-like (LOC112884041), mRNA	AT2G37440	Type I inositol polyphosphate 5-phosphatase 8	GO:0016787	hydrolase activity
TRpn_1435	982	-0.696299	0.782766	NA	NA	NA	NA	NA
TRpn_1436	1402	-0.00641782	0.99906	PREDICTED: Sorghum bicolor RING-H2 finger protein ATL43 (LOC8082529), mRNA	NA	NA	NA	NA
TRpn_1437	885	-1.18252	0.0970354	PREDICTED: Setaria italica E3 ubiquitin protein ligase RIE1 (LOC101773557), mRNA	AT2G01735	E3 ubiquitin protein ligase RIE1	GO:0008270	zinc ion binding
TRpn_1438	784	-1.116	0.365815	PREDICTED: Sorghum bicolor obtusifoliol 14-alpha demethylase (LOC8062649), transcript variant X3, mRNA	AT1G11680	Sterol 14-demethylase	GO:0005506	iron ion binding
TRpn_1439	1818	-1.0204	0.396292	PREDICTED: Sorghum bicolor obtusifoliol 14-alpha demethylase (LOC8062649), transcript variant X3, mRNA	AT1G11680	Sterol 14-demethylase	GO:0005506	iron ion binding
TRpn_1440	1348	-1.85865	0.294131	NA	NA	NA	NA	NA
TRpn_1441	418	-0.443394	0.878367	NA	NA	NA	NA	NA
TRpn_1442	476	-0.59952	0.869843	NA	NA	NA	NA	NA
TRpn_1443	1338	-5.05381	6.2154e-05	PREDICTED: Sorghum bicolor soluble inorganic pyrophosphatase (LOC110436320), mRNA	AT2G46860	Soluble inorganic pyrophosphatase 3	GO:0000287	magnesium ion binding
TRpn_1444	961	0.143233	0.922613	PREDICTED: Sorghum bicolor soluble inorganic pyrophosphatase (LOC110436320), mRNA	AT2G46860	Soluble inorganic pyrophosphatase 3	GO:0000287	magnesium ion binding
TRpn_1445	493	-0.183844	0.948165	PREDICTED: Sorghum bicolor soluble inorganic pyrophosphatase (LOC110436320), mRNA	AT2G46860	Soluble inorganic pyrophosphatase 3	GO:0000287	magnesium ion binding
TRpn_1446	629	0.417172	0.803737	PREDICTED: Panicum hallii uncharacterized LOC112895322 (LOC112895322), mRNA	NA	NA	NA	NA
TRpn_1447	891	-7.88423	1.33856e-06	NA	NA	NA	NA	NA
TRpn_1448	657	-0.470412	0.881654	NA	NA	NA	NA	NA
TRpn_1450	778	-0.111252	0.952009	NA	NA	NA	NA	NA
TRpn_1451	515	-0.612588	0.782279	NA	NA	NA	NA	NA
TRpn_1452	1537	-0.0364422	0.993019	PREDICTED: Sorghum bicolor uncharacterized protein At4g15970 (LOC8057706), mRNA	AT1G14590	NA	GO:0008150	biological_process
TRpn_1454	408	-0.134706	0.981035	NA	NA	NA	NA	NA
TRpn_1455	610	0.152846	0.940211	NA	NA	NA	NA	NA
TRpn_1456	1174	-2.44235	0.188773	NA	NA	NA	NA	NA
TRpn_1457	735	-1.9342	0.64053	NA	NA	NA	NA	NA
TRpn_1458	557	-1.47186	0.504076	NA	NA	NA	NA	NA
TRpn_1459	1473	-0.445745	0.777793	NA	NA	NA	NA	NA
TRpn_1461	686	-0.771573	0.762572	PREDICTED: Aegilops tauschii subsp. tauschii uncharacterized LOC109756091 (LOC109756091), mRNA	NA	NA	NA	NA
TRpn_1462	440	-0.0585367	0.991672	PREDICTED: Sorghum bicolor uncharacterized LOC8070210 (LOC8070210), mRNA	NA	NA	NA	NA
TRpn_1463	464	-0.435285	0.916212	PREDICTED: Sorghum bicolor uncharacterized LOC8070210 (LOC8070210), mRNA	NA	NA	NA	NA
TRpn_1464	2212	-0.0461891	0.97156	PREDICTED: Panicum hallii pre-mRNA-processing factor 19 (LOC112876703), mRNA	AT2G33340	Pre-mRNA-processing factor 19 homolog 2	GO:0000166	nucleotide binding
TRpn_1466	1777	0.114956	0.891423	PREDICTED: Panicum hallii protein farnesyltransferase subunit beta (LOC112895850), mRNA	AT5G40280	Protein farnesyltransferase subunit beta	GO:0004660	protein farnesyltransferase activity
TRpn_1468	963	-1.37664	0.637988	NA	NA	NA	NA	NA
TRpn_1469	722	0.130112	0.981421	NA	NA	NA	NA	NA
TRpn_1470	917	-3.25097	0.33057	Saccharum hybrid cultivar R570 clone BAC 021E20 complete sequence	AT3G47580	NA	GO:0004674	protein serine/threonine kinase activity
TRpn_1472	1022	-2.75034	0.452482	NA	NA	NA	NA	NA
TRpn_1473	1300	-1.40637	0.488604	NA	NA	NA	NA	NA
TRpn_1474	990	-1.88628	0.680436	NA	NA	NA	NA	NA
TRpn_1475	758	-2.30198	0.568866	NA	NA	NA	NA	NA
TRpn_1476	1301	-0.744013	0.774545	Phyllostachys edulis cDNA clone: bphylf038n14, full insert sequence	AT4G17040	ATP-dependent Clp protease proteolytic subunit-related protein 4, chloroplastic	GO:0009570	chloroplast stroma
TRpn_1477	1345	0.127265	0.88243	PREDICTED: Setaria italica ATP-dependent Clp protease proteolytic subunit-related protein 4, chloroplastic (LOC101786347), mRNA	AT4G17040	ATP-dependent Clp protease proteolytic subunit-related protein 4, chloroplastic	GO:0009570	chloroplast stroma
TRpn_1480	1889	-1.30215	0.00479716	PREDICTED: Sorghum bicolor phosphatidylinositol:ceramide inositolphosphotransferase (LOC8060097), mRNA	AT3G54020	Phosphatidylinositol:ceramide inositolphosphotransferase 1	GO:0030148	sphingolipid biosynthetic process
TRpn_1481	2076	0.275454	0.94521	PREDICTED: Sorghum bicolor phosphatidylinositol:ceramide inositolphosphotransferase (LOC8060097), mRNA	AT3G54020	Phosphatidylinositol:ceramide inositolphosphotransferase 1	GO:0030148	sphingolipid biosynthetic process
TRpn_1482	2288	-0.670206	0.785946	PREDICTED: Sorghum bicolor phosphatidylinositol:ceramide inositolphosphotransferase (LOC8060097), mRNA	AT3G54020	Phosphatidylinositol:ceramide inositolphosphotransferase 1	GO:0030148	sphingolipid biosynthetic process
TRpn_1483	2101	0.0323726	0.986274	PREDICTED: Sorghum bicolor phosphatidylinositol:ceramide inositolphosphotransferase (LOC8060097), mRNA	AT3G54020	Phosphatidylinositol:ceramide inositolphosphotransferase 1	GO:0030148	sphingolipid biosynthetic process
TRpn_1484	1861	0.0862563	0.987774	PREDICTED: Panicum hallii uncharacterized LOC112872648 (LOC112872648), mRNA	AT1G67060	NA	GO:0003674	molecular_function
TRpn_1485	1783	-0.569647	0.660861	PREDICTED: Sorghum bicolor uncharacterized LOC8081466 (LOC8081466), mRNA	AT1G67060	NA	GO:0003674	molecular_function
TRpn_1486	1983	-1.11547	0.163919	Zea mays full-length cDNA clone ZM_BFb0043M19 mRNA, complete cds	AT1G67060	NA	GO:0003674	molecular_function
TRpn_1487	1905	-1.84171	0.099065	Zea mays full-length cDNA clone ZM_BFb0033N10 mRNA, complete cds	AT1G67060	NA	GO:0003674	molecular_function
TRpn_1488	1556	-1.56411	0.343244	Zea mays full-length cDNA clone ZM_BFb0033N10 mRNA, complete cds	AT1G67060	NA	GO:0003674	molecular_function
TRpn_1489	1310	-3.10004	2.12666e-05	Zea mays full-length cDNA clone ZM_BFb0033N10 mRNA, complete cds	AT1G67060	NA	GO:0003674	molecular_function
TRpn_1490	1388	0.579142	0.840175	Zea mays full-length cDNA clone ZM_BFb0043M19 mRNA, complete cds	AT1G67060	NA	GO:0003674	molecular_function
[truncated: 130,891 more rows]

## Sheet: S3_Sense_PostMei_ApovsSex
Postmeiosis Stage
Transcript	length	log2FoldChange	padj	NCBI_description	Ara_gene	Ara_description	Ara_GO	Ara_GO_description
TRpn_1	624	0.525205	0.789223	NA	NA	NA	NA	NA
[truncated: 139,642 more rows]

## Sheet: S4_Sense_Anthesis_ApovsSex
Anthesis Stage
[truncated: 139,461 more rows]
