# Supplementary material for: A study of the heterochronic sense/antisense RNA representation in florets of sexual and apomictic Paspalum notatum
Source: BMC Genomics. 2021 Mar 16;22:185. doi: 10.1186/s12864-021-07450-3 (PMC7962388; doi:10.1186/s12864-021-07450-3)
Supplement: Supplementary file 9 — Additional file 9. Stage-specific apomictic vs. sexual differential expression analysis for antisense transcripts (DEATs). Section 1 (S1): premeiosis. Section 2 (S2): meiosis. Section 3 (S3): postmeiosis. Section 4 (S4): anthesis. IDs, transcript lengths, Log2FCs, p-adjust values and NCBI descriptions (top hit) and GO annotations were included in the table. Positive Log2FCs indicate overexpression in apomictic plants. Negative Log2FCs indicate overexpression in sexual plants. [file 12864_2021_7450_MOESM9_ESM.xlsx]

## Sheet: S1_AntisensePreMeiosis_ApovsSex
Premeiosis Stage
Transcript	length	log2FoldChange	padj	NCBI_description	Ara_gene	Ara_description	Ara_GO	Ara_GO_description
TRpn_23	733	-0.946197	NA	NA	NA	NA	NA	NA
TRpn_34	781	1.05277	0.743114	NA	NA	NA	NA	NA
TRpn_432	NA	-0.53294	0.907929	NA	NA	NA	NA	NA
TRpn_468	684	-1.58089	0.0170357	PREDICTED: Panicum hallii caffeic acid 3-O-methyltransferase (LOC112897072), mRNA	AT5G54160	Flavone 3'-O-methyltransferase 1	GO:0017096	acetylserotonin O-methyltransferase activity
TRpn_797	437	-0.770365	0.637169	PREDICTED: Panicum hallii B3 domain-containing protein Os03g0212300-like (LOC112876632), transcript variant X2, mRNA	NA	NA	NA	NA
TRpn_835	766	-0.865585	0.887685	PREDICTED: Setaria italica uncharacterized LOC111257930 (LOC111257930), ncRNA	AT1G02205	Protein ECERIFERUM 1	GO:0046185	aldehyde catabolic process
TRpn_941	886	0.323599	0.902807	PREDICTED: Sorghum bicolor annexin D4 (LOC8080814), mRNA	NA	NA	NA	NA
TRpn_953	605	-2.25396	0.328438	NA	NA	NA	NA	NA
TRpn_1022	1823	-1.9818	0.398957	PREDICTED: Sorghum bicolor formin-like protein 15 (LOC8054851), mRNA	AT3G25500	Formin-like protein 1	GO:0003779	actin binding
TRpn_1077	1085	1.02321	0.389583	PREDICTED: Panicum hallii uncharacterized LOC112880883 (LOC112880883), mRNA	NA	NA	NA	NA
TRpn_1111	437	-1.32573	0.662831	PREDICTED: Panicum hallii uncharacterized LOC112873194 (LOC112873194), mRNA	NA	NA	NA	NA
TRpn_1140	574	0.302316	0.955081	PREDICTED: Sorghum bicolor putative UDP-rhamnose:rhamnosyltransferase 1 (LOC8061135), mRNA	NA	NA	NA	NA
TRpn_1145	589	-1.9334	0.459704	NA	NA	NA	NA	NA
TRpn_1176	633	-0.51027	0.826675	PREDICTED: Setaria italica protein phosphatase inhibitor 2 (LOC101753975), transcript variant X4, mRNA	NA	NA	NA	NA
TRpn_1228	560	0.0323854	NA	PREDICTED: Aegilops tauschii subsp. tauschii AAA-ATPase At3g50940-like (LOC109742675), mRNA	AT3G50940	AAA-ATPase At3g50940	GO:0005524	ATP binding
TRpn_1329	422	-0.547404	0.774636	NA	NA	NA	NA	NA
TRpn_1364	485	-0.866118	0.565998	NA	NA	NA	NA	NA
TRpn_1407	674	-0.323385	0.933756	PREDICTED: Panicum hallii expansin-B5-like (LOC112901228), mRNA	AT1G65680	Putative expansin-B2	GO:0005576	extracellular region
TRpn_1429	459	0.603029	0.640924	PREDICTED: Setaria italica flagellar attachment zone protein 1 (LOC101763515), mRNA	NA	NA	NA	NA
TRpn_1720	995	2.49993	0.285412	NA	NA	NA	NA	NA
TRpn_1781	705	-0.360276	0.835733	PREDICTED: Sorghum bicolor casein kinase 1 (LOC8070490), transcript variant X4, mRNA	AT1G03930	Casein kinase 1-like protein 9	GO:0005524	ATP binding
TRpn_1789	1759	-1.36409	0.53564	PREDICTED: Panicum hallii palmitoyl-protein thioesterase 1-like (LOC112874932), transcript variant X2, mRNA	AT3G60340	NA	GO:0008474	palmitoyl-(protein) hydrolase activity
TRpn_1883	623	-1.60338	0.625865	NA	NA	NA	NA	NA
TRpn_1907	746	-0.47373	0.907929	PREDICTED: Panicum hallii vesicle-associated protein 4-2-like (LOC112882525), mRNA	NA	NA	NA	NA
TRpn_1914	419	0.0325095	0.993886	PREDICTED: Sorghum bicolor uncharacterized LOC8067237 (LOC8067237), mRNA	NA	NA	NA	NA
TRpn_1944	494	0.125261	0.972463	NA	NA	NA	NA	NA
TRpn_1948	426	-3.85717	NA	NA	NA	NA	NA	NA
TRpn_2032	467	-1.80632	NA	PREDICTED: Panicum hallii uncharacterized LOC112885270 (LOC112885270), mRNA	NA	NA	NA	NA
TRpn_2059	775	-0.847063	0.760407	PREDICTED: Setaria italica mucin-5AC (LOC101770362), mRNA	NA	NA	NA	NA
TRpn_2062	1197	-5.26932	0.042089	PREDICTED: Setaria italica uncharacterized LOC101777051 (LOC101777051), transcript variant X1, mRNA	NA	NA	NA	NA
TRpn_2063	2508	3.78779	NA	PREDICTED: Setaria italica uncharacterized LOC101777051 (LOC101777051), transcript variant X2, misc_RNA	NA	NA	NA	NA
TRpn_2143	744	-0.75225	0.845455	PREDICTED: Brachypodium distachyon histone H3.3 (LOC100829931), mRNA	AT4G40040	Histone H3.3	GO:0003677	DNA binding
TRpn_2155	703	-0.0550431	NA	NA	NA	NA	NA	NA
TRpn_2171	688	-1.69242	NA	PREDICTED: Setaria italica uncharacterized LOC101770827 (LOC101770827), mRNA	NA	NA	NA	NA
TRpn_2220	434	-0.234744	0.963268	NA	NA	NA	NA	NA
TRpn_2252	447	-1.01118	0.465576	NA	NA	NA	NA	NA
TRpn_2260	415	-0.778611	0.760407	NA	NA	NA	NA	NA
TRpn_2466	482	-0.610851	0.878835	NA	NA	NA	NA	NA
TRpn_2530	406	0.030657	0.983442	PREDICTED: Panicum hallii uncharacterized LOC112873616 (LOC112873616), transcript variant X4, mRNA	NA	NA	NA	NA
TRpn_2541	637	0.933036	0.836909	NA	NA	NA	NA	NA
TRpn_2542	652	-2.4662	0.164756	NA	NA	NA	NA	NA
TRpn_2543	462	-5.01493	0.0322962	NA	NA	NA	NA	NA
TRpn_2544	428	4.80325	0.0543788	NA	NA	NA	NA	NA
TRpn_2545	498	0.0359029	0.993494	NA	NA	NA	NA	NA
TRpn_2546	552	-0.68931	0.845455	NA	NA	NA	NA	NA
TRpn_2561	911	-0.645521	0.872022	PREDICTED: Sorghum bicolor putative invertase inhibitor (LOC8074158), mRNA	NA	NA	NA	NA
TRpn_2579	688	0.0314949	0.993655	PREDICTED: Setaria italica probable serine/threonine-protein kinase At1g54610 (LOC101784750), mRNA	AT5G50860	NA	GO:0004672	protein kinase activity
TRpn_2581	NA	1.26626	0.65767	NA	NA	NA	NA	NA
TRpn_2585	NA	0.653517	0.942525	NA	NA	NA	NA	NA
TRpn_2594	NA	3.4444	0.327785	NA	NA	NA	NA	NA
TRpn_2598	580	0.807187	0.661422	PREDICTED: Sorghum bicolor probable serine/threonine-protein kinase At1g54610 (LOC8079827), mRNA	NA	NA	NA	NA
TRpn_2602	434	0.0150828	0.998395	Zea mays probable serine/threonine-protein kinase (LOC103650822), mRNA	AT5G50860	NA	GO:0004672	protein kinase activity
TRpn_2603	4369	0.46085	0.870948	PREDICTED: Setaria italica nodal modulator 1 (LOC101765422), mRNA	AT3G62360	NA	GO:0016021	integral to membrane
TRpn_2645	591	-0.980099	NA	NA	NA	NA	NA	NA
TRpn_2788	739	-0.66617	0.857242	PREDICTED: Sorghum bicolor protein MALE DISCOVERER 2-like (LOC110435241), transcript variant X5, mRNA	AT2G40270	Inactive receptor-like serine/threonine-protein kinase At2g40270	GO:0016021	integral to membrane
TRpn_2813	409	0.376681	0.937291	NA	NA	NA	NA	NA
TRpn_2859	553	-1.05015	0.583696	PREDICTED: Panicum hallii large ribosomal RNA subunit accumulation protein YCED homolog 1, chloroplastic (LOC112884614), mRNA	AT3G19810	NA	GO:0003674	molecular_function
TRpn_2913	451	1.00168	NA	PREDICTED: Sorghum bicolor flagellar radial spoke protein 5 (LOC8062103), transcript variant X2, mRNA	AT2G27680	NA	GO:0004033	aldo-keto reductase (NADP) activity
TRpn_2932	577	-2.0488	NA	NA	NA	NA	NA	NA
TRpn_2970	707	1.20328	0.0647518	Zea mays Dirigent protein 23 (pco082540(304)), mRNA	NA	NA	NA	NA
TRpn_2971	463	1.77181	0.0741669	NA	NA	NA	NA	NA
TRpn_2984	760	-1.05915	0.761945	PREDICTED: Panicum hallii cytochrome b-c1 complex subunit 8-like (LOC112888501), mRNA	AT3G10860	NA	GO:0008121	ubiquinol-cytochrome-c reductase activity
TRpn_3085	509	-4.10279	NA	NA	NA	NA	NA	NA
TRpn_3157	602	0.264042	0.95573	PREDICTED: Setaria italica formate dehydrogenase 2, mitochondrial (LOC101779031), transcript variant X2, mRNA	AT5G14780	Formate dehydrogenase, chloroplastic/mitochondrial	GO:0016616	oxidoreductase activity, acting on the CH-OH group of donors, NAD or NADP as acceptor
TRpn_3159	614	-0.551439	0.819694	PREDICTED: Setaria italica formate dehydrogenase 2, mitochondrial (LOC101779031), transcript variant X2, mRNA	AT5G14780	Formate dehydrogenase, chloroplastic/mitochondrial	GO:0016616	oxidoreductase activity, acting on the CH-OH group of donors, NAD or NADP as acceptor
TRpn_3223	2011	0.196945	0.969596	PREDICTED: Sorghum bicolor phytoene synthase, chloroplastic (LOC110431022), transcript variant X3, mRNA	AT5G17230	Phytoene synthase, chloroplastic	GO:0004310	farnesyl-diphosphate farnesyltransferase activity
TRpn_3297	1146	-0.166278	0.969596	PREDICTED: Panicum hallii beta-hexosaminidase 3-like (LOC112887679), mRNA	AT1G65590	Beta-hexosaminidase 3	GO:0004563	beta-N-acetylhexosaminidase activity
TRpn_3298	766	-0.2576	0.882374	PREDICTED: Setaria italica beta-hexosaminidase 3 (LOC101784879), transcript variant X2, mRNA	AT1G65590	Beta-hexosaminidase 3	GO:0004563	beta-N-acetylhexosaminidase activity
TRpn_3318	466	-1.25222	0.760232	PREDICTED: Setaria italica cryptochrome-1 (LOC101758288), transcript variant X2, mRNA	NA	NA	NA	NA
TRpn_3324	406	0.835772	0.585377	PREDICTED: Sorghum bicolor uncharacterized LOC8084108 (LOC8084108), mRNA	NA	NA	NA	NA
TRpn_3334	1549	-0.77242	NA	PREDICTED: Sorghum bicolor uncharacterized LOC8078063 (LOC8078063), transcript variant X2, mRNA	NA	NA	NA	NA
TRpn_3355	491	-6.06424	0.0121056	NA	NA	NA	NA	NA
TRpn_3470	805	-2.43236	NA	PREDICTED: Sorghum bicolor pentatricopeptide repeat-containing protein At3g09040, mitochondrial (LOC8075929), transcript variant X4, mRNA	NA	NA	NA	NA
TRpn_3483	2213	0.418176	0.735946	PREDICTED: Sorghum bicolor peptidyl-prolyl cis-trans isomerase CYP22 (LOC8057395), mRNA	AT2G38730	Peptidyl-prolyl cis-trans isomerase CYP22	GO:0000413	protein peptidyl-prolyl isomerization
TRpn_3860	820	-0.920472	0.756735	PREDICTED: Zea mays geraniol 8-hydroxylase (LOC103633567), mRNA	AT1G33720	NA	GO:0019825	oxygen binding
TRpn_3897	452	-0.680066	0.640924	NA	NA	NA	NA	NA
TRpn_3926	574	-6.8286	0.000341015	NA	AT1G22400	UDP-glycosyltransferase 85A1	GO:0008194	UDP-glycosyltransferase activity
TRpn_4102	1153	-0.0817499	0.972463	PREDICTED: Panicum hallii transcriptional corepressor LEUNIG_HOMOLOG-like (LOC112874910), transcript variant X2, mRNA	NA	NA	NA	NA
TRpn_4141	1221	0.301402	0.871831	Saccharum hybrid cultivar R570 clone BAC 046L16 sequence, complete sequence	AT5G51750	Subtilisin-like protease SBT1.3	GO:0004252	serine-type endopeptidase activity
TRpn_4179	528	-1.22329	0.728264	NA	NA	NA	NA	NA
TRpn_4266	550	1.44606	0.678565	PREDICTED: Panicum hallii protein NRT1/ PTR FAMILY 8.3-like (LOC112876084), mRNA	NA	NA	NA	NA
TRpn_4492	499	-2.28107	0.166091	PREDICTED: Sorghum bicolor ent-cassadiene C2-hydroxylase (LOC8064536), mRNA	NA	NA	NA	NA
TRpn_4510	674	1.41736	0.824024	NA	NA	NA	NA	NA
TRpn_4674	1229	-1.52001	0.606502	PREDICTED: Sorghum bicolor protein CURVATURE THYLAKOID 1C, chloroplastic (LOC8079228), transcript variant X3, mRNA	NA	NA	NA	NA
TRpn_4691	426	-1.13077	0.824024	NA	NA	NA	NA	NA
TRpn_4992	1620	1.04823	NA	PREDICTED: Panicum hallii zinc finger A20 and AN1 domain-containing stress-associated protein 11-like (LOC112897584), mRNA	AT3G12630	Zinc finger A20 and AN1 domain-containing stress-associated protein 5	GO:0004842	ubiquitin-protein ligase activity
TRpn_5018	755	-2.69469	0.48944	PREDICTED: Brachypodium distachyon acidic leucine-rich nuclear phosphoprotein 32-related protein 1 (LOC100832840), mRNA	AT3G50690	Acidic leucine-rich nuclear phosphoprotein 32-related protein	NA	NA
TRpn_5019	770	-0.632992	0.847458	PREDICTED: Setaria italica acidic leucine-rich nuclear phosphoprotein 32-related protein 1 (LOC101779944), mRNA	AT3G50690	Acidic leucine-rich nuclear phosphoprotein 32-related protein	NA	NA
TRpn_5031	675	-0.841192	0.874787	PREDICTED: Panicum hallii preprotein translocase subunit SECY, chloroplastic (LOC112896565), transcript variant X4, mRNA	AT2G24610	Probable cyclic nucleotide-gated ion channel 14	GO:0005216	ion channel activity
TRpn_5053	655	-0.0935055	0.972463	PREDICTED: Sorghum bicolor putative serine/threonine-protein kinase (LOC8074687), transcript variant X8, mRNA	NA	NA	NA	NA
TRpn_5115	1411	-4.05981	NA	PREDICTED: Sorghum bicolor CMP-sialic acid transporter 4 (LOC8073705), transcript variant X3, mRNA	NA	NA	NA	NA
TRpn_5138	3036	-0.526391	0.890826	PREDICTED: Setaria italica G-type lectin S-receptor-like serine/threonine-protein kinase SD2-5 (LOC101768851), transcript variant X1, mRNA	AT4G32300	G-type lectin S-receptor-like serine/threonine-protein kinase SD2-5	GO:0005524	ATP binding
TRpn_5231	428	-1.44949	0.181643	PREDICTED: Panicum hallii glycine-rich RNA-binding protein 2-like (LOC112875299), mRNA	AT2G21660	Glycine-rich RNA-binding protein 7	GO:0003723	RNA binding
TRpn_5302	2694	0.123492	0.969596	PREDICTED: Panicum hallii desiccation-related protein PCC13-62-like (LOC112876393), mRNA	AT3G62730	NA	GO:0003674	molecular_function
TRpn_5325	749	-1.81048	NA	PREDICTED: Setaria italica uncharacterized LOC101782077 (LOC101782077), mRNA	NA	NA	NA	NA
TRpn_5334	1197	-0.452653	0.885975	PREDICTED: Sorghum bicolor membrane steroid-binding protein 2 (LOC8067084), mRNA	AT5G52240	Membrane steroid-binding protein 1	GO:0010008	endosome membrane
TRpn_5373	1303	-0.58811	0.740789	PREDICTED: Setaria italica uncharacterized LOC101755591 (LOC101755591), mRNA	NA	NA	NA	NA
TRpn_5511	534	0.953151	0.831856	NA	NA	NA	NA	NA
TRpn_5539	648	-0.144106	NA	PREDICTED: Setaria italica protein argonaute 4B (LOC101778220), mRNA	AT5G21150	Protein argonaute 9	GO:0035197	siRNA binding
TRpn_5651	563	-1.55466	0.586244	NA	NA	NA	NA	NA
TRpn_5701	498	-1.24913	NA	NA	NA	NA	NA	NA
TRpn_5702	520	-2.77178	0.0451095	NA	NA	NA	NA	NA
TRpn_5861	2758	-0.952733	0.825812	NA	NA	NA	NA	NA
TRpn_6068	2681	-0.268602	NA	PREDICTED: Sorghum bicolor growth-regulating factor 9 (LOC8054183), mRNA	AT2G22840	Growth-regulating factor 1	GO:0006351	transcription, DNA-dependent
TRpn_6236	412	0.854707	0.437717	PREDICTED: Setaria italica uncharacterized protein At4g08330, chloroplastic (LOC101782377), mRNA	NA	NA	NA	NA
TRpn_6307	861	1.20833	0.409922	Zea mays uncharacterized LOC100217282 (LOC100217282), mRNA	AT5G08250	NA	GO:0005575	cellular_component
TRpn_6326	640	-0.0301283	0.993494	PREDICTED: Setaria italica kinesin-like protein KIN-14E (LOC101777582), transcript variant X2, mRNA	NA	NA	NA	NA
TRpn_6363	477	-2.0811	NA	PREDICTED: Setaria italica uncharacterized LOC101778360 (LOC101778360), mRNA	NA	NA	NA	NA
TRpn_6412	505	-0.600789	0.836909	PREDICTED: Panicum hallii zinc finger A20 and AN1 domain-containing stress-associated protein 12-like (LOC112897357), mRNA	NA	NA	NA	NA
TRpn_6423	561	0.989905	NA	NA	NA	NA	NA	NA
TRpn_6538	420	-0.524526	0.845455	NA	NA	NA	NA	NA
TRpn_6620	959	0.62821	0.533146	PREDICTED: Sorghum bicolor uncharacterized protein At5g39570 (LOC8065534), mRNA	NA	NA	NA	NA
TRpn_6621	944	-1.16049	0.760226	Zea mays clone 220912 pro-resilin precursor, mRNA, complete cds	NA	NA	NA	NA
TRpn_6757	572	-1.83355	0.00100843	PREDICTED: Setaria italica aldehyde dehydrogenase family 3 member H1 (LOC101777230), mRNA	AT1G44170	Aldehyde dehydrogenase family 3 member H1	GO:0004028	3-chloroallyl aldehyde dehydrogenase activity
TRpn_6967	1636	-1.05685	0.719847	Oryza sativa Indica Group cultivar Shuhui498 chromosome 8 sequence	AT5G51060	Respiratory burst oxidase homolog protein C	GO:0004601	peroxidase activity
TRpn_6992	742	-0.828968	0.821087	PREDICTED: Setaria italica U4/U6 small nuclear ribonucleoprotein PRP4-like protein (LOC101782686), mRNA	AT2G41500	U4/U6 small nuclear ribonucleoprotein PRP4-like protein	GO:0000166	nucleotide binding
TRpn_7011	682	0.856953	0.848126	PREDICTED: Sorghum bicolor B3 domain-containing protein Os07g0679700 (LOC8074451), mRNA	AT2G30470	B3 domain-containing transcription repressor VAL1	GO:0008270	zinc ion binding
TRpn_7033	493	-2.40009	0.370232	PREDICTED: Panicum hallii probable RNA-dependent RNA polymerase 2 (LOC112898726), mRNA	AT4G11130	RNA-dependent RNA polymerase 2	GO:0003723	RNA binding
TRpn_7053	942	-0.149566	NA	PREDICTED: Sorghum bicolor protein STRICTOSIDINE SYNTHASE-LIKE 10 (LOC8059192), mRNA	AT3G57030	Protein STRICTOSIDINE SYNTHASE-LIKE 10	GO:0005773	vacuole
TRpn_7107	546	-0.158842	0.967133	PREDICTED: Setaria italica betaine aldehyde dehydrogenase 1 (LOC101753329), mRNA	NA	NA	NA	NA
TRpn_7212	454	-1.40551	0.658544	Oryza sativa Indica Group cultivar Shuhui498 chromosome 2 sequence	NA	NA	NA	NA
TRpn_7229	867	-0.666755	0.890826	PREDICTED: Setaria italica heat stress transcription factor B-4d (LOC101756484), mRNA	AT1G46264	Heat stress transcription factor B-4	GO:0003677	DNA binding
TRpn_7478	709	-1.72128	0.808094	PREDICTED: Setaria italica uncharacterized LOC101762018 (LOC101762018), mRNA	NA	NA	NA	NA
TRpn_7612	770	0.934583	NA	PREDICTED: Sorghum bicolor cyclin-B1-2 (LOC8084652), mRNA	AT1G67250	NA	GO:0003674	molecular_function
TRpn_7717	1292	-2.58694	0.378509	Zea mays proline rich cell wall protein 1 (prcw1), mRNA	NA	NA	NA	NA
TRpn_7743	2635	0.688298	NA	Zea mays clone 1586825 calcium-dependent protein kinase substrate protein mRNA, complete cds	NA	NA	NA	NA
TRpn_7774	416	-0.877952	NA	NA	NA	NA	NA	NA
TRpn_7808	578	-0.606787	NA	NA	NA	NA	NA	NA
TRpn_7855	NA	-0.867044	0.597528	NA	NA	NA	NA	NA
TRpn_7868	445	-0.109914	NA	Paspalum vaginatum clone StvSingle_HKZDOCN04IPPW2 microsatellite sequence	NA	NA	NA	NA
TRpn_7904	849	-1.43552	0.460229	Sorghum bicolor phytochelatin synthetase-like protein 1, phytochelatin synthetase-like protein 2, and cytochrome b5 (Cyb5) genes, complete cds; and MADS box protein AGLG1 (Aglg1) gene, partial cds	AT5G60920	Protein COBRA	GO:0003674	molecular_function
TRpn_7995	906	-2.07255	0.483276	PREDICTED: Setaria italica histone H1 (LOC101762820), mRNA	NA	NA	NA	NA
TRpn_8156	1979	-0.168872	0.972463	Oryza sativa Indica Group cultivar Shuhui498 chromosome 1 sequence	AT1G65790	Receptor-like serine/threonine-protein kinase SD1-7	GO:0009875	pollen-pistil interaction
TRpn_8157	1903	3.4027	0.323938	Oryza sativa Indica Group cultivar Shuhui498 chromosome 1 sequence	AT1G65790	Receptor-like serine/threonine-protein kinase SD1-7	GO:0009875	pollen-pistil interaction
TRpn_8299	2042	0.403305	0.932424	PREDICTED: Sorghum bicolor phosphate transporter PHO1-1 (LOC8070461), mRNA	AT1G68740	Phosphate transporter PHO1 homolog 1	GO:0016021	integral to membrane
TRpn_8300	647	1.18531	NA	PREDICTED: Panicum hallii lysine-rich arabinogalactan protein 19-like (LOC112894163), mRNA	NA	NA	NA	NA
TRpn_8308	694	-1.04825	NA	Zea mays clone 326690 mRNA sequence	NA	NA	NA	NA
TRpn_8309	662	-0.382221	0.857242	PREDICTED: Setaria italica plant UBX domain-containing protein 8 (LOC101785040), mRNA	NA	NA	NA	NA
TRpn_8311	824	-4.67786	0.0736548	PREDICTED: Panicum hallii plant UBX domain-containing protein 8-like (LOC112881862), mRNA	AT4G11740	Plant UBX domain-containing protein 8	GO:0016192	vesicle-mediated transport
TRpn_8430	2141	-0.714676	0.840902	PREDICTED: Zea mays uncharacterized LOC109942414 (LOC109942414), ncRNA	AT5G19770	Tubulin alpha-3 chain	GO:0005200	structural constituent of cytoskeleton
TRpn_8482	2065	0.0323854	NA	PREDICTED: Sorghum bicolor uncharacterized LOC8078931 (LOC8078931), mRNA	AT4G08280	NA	GO:0003674	molecular_function
TRpn_8811	409	-0.559816	0.82331	PREDICTED: Sorghum bicolor alanine--glyoxylate aminotransferase 2 homolog 3, mitochondrial (LOC8064129), mRNA	AT3G08860	Alanine--glyoxylate aminotransferase 2 homolog 3, mitochondrial	GO:0005739	mitochondrion
TRpn_8812	465	-0.0398619	0.988236	PREDICTED: Sorghum bicolor alanine--glyoxylate aminotransferase 2 homolog 3, mitochondrial (LOC8064129), mRNA	AT2G38400	Alanine--glyoxylate aminotransferase 2 homolog 2, mitochondrial	GO:0005739	mitochondrion
TRpn_8884	468	0.517482	0.749265	Saccharum hybrid cultivar R570 clone BAC 086H20, partial sequence	NA	NA	NA	NA
TRpn_8889	410	-1.15852	0.743254	NA	NA	NA	NA	NA
TRpn_8905	458	0.456408	NA	PREDICTED: Panicum hallii LRR receptor kinase SERK2-like (LOC112902752), mRNA	AT5G10290	Probable LRR receptor-like serine/threonine-protein kinase At5g10290	GO:0005524	ATP binding
TRpn_8990	1388	-0.141044	0.972463	PREDICTED: Setaria italica dual specificity protein kinase shkD (LOC101765600), transcript variant X4, mRNA	NA	NA	NA	NA
TRpn_9114	600	0.93413	0.894389	NA	NA	NA	NA	NA
TRpn_9293	465	8.17498	5.11753e-07	NA	NA	NA	NA	NA
TRpn_9312	466	0.518114	0.779052	PREDICTED: Sorghum bicolor ABC transporter G family member 26 (LOC8065082), mRNA	AT3G13220	ABC transporter G family member 26	GO:0005524	ATP binding
TRpn_9339	501	1.60718	0.463204	NA	NA	NA	NA	NA
TRpn_9340	455	0.887135	NA	NA	NA	NA	NA	NA
TRpn_9499	925	2.36308	NA	NA	NA	NA	NA	NA
TRpn_9500	NA	-0.50909	0.82847	NA	NA	NA	NA	NA
TRpn_9595	1419	-0.0229202	0.997124	PREDICTED: Panicum hallii BRCA1-associated RING domain protein 1-like (LOC112901111), transcript variant X2, mRNA	AT1G04020	NA	GO:0003713	transcription coactivator activity
TRpn_9684	672	-1.10926	0.626165	PREDICTED: Sorghum bicolor 65-kDa microtubule-associated protein 6 (LOC8081031), mRNA	NA	NA	NA	NA
TRpn_9964	2819	-1.52787	NA	Triticum turgidum subsp. durum Pm3 locus, genomic sequence	NA	NA	NA	NA
TRpn_10029	446	1.60452	0.37272	NA	NA	NA	NA	NA
TRpn_10138	469	2.69141	NA	NA	NA	NA	NA	NA
TRpn_10433	921	-0.85253	0.848126	NA	NA	NA	NA	NA
TRpn_10434	NA	-0.397332	0.969596	NA	NA	NA	NA	NA
TRpn_10476	755	2.06744	NA	PREDICTED: Panicum hallii U4 spliceosomal RNA (LOC112879164), ncRNA	NA	NA	NA	NA
TRpn_10510	627	-0.0492078	0.987112	Saccharum hybrid cultivar R570 clone BAC 082J13 complete sequence	NA	NA	NA	NA
TRpn_10528	855	-1.36433	NA	PREDICTED: Sorghum bicolor chorismate mutase 2 (LOC8080609), mRNA	AT5G10870	Chorismate mutase 2	GO:0046417	chorismate metabolic process
TRpn_10529	917	-1.44086	NA	PREDICTED: Panicum hallii uncharacterized LOC112874593 (LOC112874593), mRNA	NA	NA	NA	NA
TRpn_10546	419	-0.484886	0.891185	PREDICTED: Panicum hallii uncharacterized LOC112884775 (LOC112884775), mRNA	NA	NA	NA	NA
TRpn_10594	544	0.0436023	NA	Paspalum vaginatum clone StvCtg_08683 microsatellite sequence	NA	NA	NA	NA
TRpn_10733	532	-1.70878	0.847643	PREDICTED: Setaria italica stress-related protein (LOC101755757), mRNA	NA	NA	NA	NA
TRpn_10734	775	-0.371827	0.970655	PREDICTED: Setaria italica stress-related protein (LOC101755757), mRNA	NA	NA	NA	NA
TRpn_10765	515	-3.55108	NA	NA	NA	NA	NA	NA
TRpn_10812	480	0.188693	0.891185	PREDICTED: Setaria italica type III polyketide synthase B (LOC101786390), mRNA	AT4G34850	Type III polyketide synthase B	GO:0009699	phenylpropanoid biosynthetic process
TRpn_10840	827	3.53014	NA	NA	NA	NA	NA	NA
TRpn_10886	1494	0.370878	0.848126	PREDICTED: Panicum hallii uncharacterized LOC112893415 (LOC112893415), transcript variant X1, mRNA	AT3G58090	Dirigent protein 17	NA	NA
TRpn_10887	1564	-1.10245	NA	NA	NA	NA	NA	NA
TRpn_10888	727	-3.11633	0.126473	NA	NA	NA	NA	NA
TRpn_10983	1187	-0.443161	0.924913	PREDICTED: Zea mays uncharacterized LOC109943490 (LOC109943490), transcript variant X5, ncRNA	AT4G15215	ABC transporter G family member 41	GO:0005524	ATP binding
TRpn_11400	609	1.8703	NA	NA	NA	NA	NA	NA
TRpn_11471	596	0.908737	0.809134	NA	NA	NA	NA	NA
TRpn_11517	806	0.31839	0.893235	PREDICTED: Panicum hallii putative DNA glycosylase At3g47830 (LOC112889992), transcript variant X4, mRNA	NA	NA	NA	NA
TRpn_11519	700	-0.982739	NA	Zea mays clone 454386 hypothetical protein mRNA, complete cds	NA	NA	NA	NA
TRpn_11550	586	2.8774	0.560267	PREDICTED: Setaria italica endoglucanase 7 (LOC101766279), mRNA	NA	NA	NA	NA
TRpn_11582	425	0.0551592	0.993494	NA	NA	NA	NA	NA
TRpn_11596	722	-0.240462	0.948508	NA	NA	NA	NA	NA
TRpn_11616	1871	3.91158	1.85651e-06	PREDICTED: Zea mays uncharacterized LOC103626760 (LOC103626760), ncRNA	NA	NA	NA	NA
TRpn_11693	585	-2.24402	0.757338	PREDICTED: Panicum hallii non-specific lipid-transfer protein 4-like (LOC112899811), mRNA	AT3G53980	NA	GO:0005504	fatty acid binding
TRpn_11779	560	-0.592698	NA	PREDICTED: Sorghum bicolor 1-aminocyclopropane-1-carboxylate oxidase homolog 1 (LOC8085738), mRNA	AT1G06620	1-aminocyclopropane-1-carboxylate oxidase homolog 1	GO:0016706	oxidoreductase activity, acting on paired donors, with incorporation or reduction of molecular oxygen, 2-oxoglutarate as one donor, and incorporation of one atom each of oxygen into both donors
TRpn_11932	563	-1.16135	0.665625	NA	NA	NA	NA	NA
TRpn_11955	493	-0.0166203	0.996205	NA	NA	NA	NA	NA
TRpn_11959	654	-4.11931	0.132119	PREDICTED: Aegilops tauschii subsp. tauschii cysteine-rich receptor-like protein kinase 40 (LOC109772563), transcript variant X6, misc_RNA	AT4G23150	Cysteine-rich receptor-like protein kinase 7	GO:0005524	ATP binding
TRpn_12052	487	0.605589	0.866557	NA	NA	NA	NA	NA
TRpn_12097	1152	0.688004	0.798717	PREDICTED: Sorghum bicolor 30S ribosomal protein S17, chloroplastic (LOC110436277), mRNA	AT1G79850	30S ribosomal protein S17, chloroplastic	GO:0003735	structural constituent of ribosome
TRpn_12106	547	-0.169089	NA	PREDICTED: Sorghum bicolor vacuolar protein sorting-associated protein 26A (LOC8064101), mRNA	AT4G27690	Vacuolar protein sorting-associated protein 26B	GO:0005623	cell
TRpn_12143	413	-1.25895	0.640959	NA	NA	NA	NA	NA
TRpn_12560	1131	-2.37603	0.169845	Oryza sativa Indica Group cultivar Shuhui498 chromosome 9 sequence	NA	NA	NA	NA
TRpn_12566	516	-1.66528	0.645055	NA	NA	NA	NA	NA
TRpn_12582	2195	-0.575121	0.761945	Panicum virgatum clone PV_ABa073-K05, complete sequence	AT1G05170	Probable beta-1,3-galactosyltransferase 2	GO:0000139	Golgi membrane
TRpn_12605	562	0.978691	0.729479	PREDICTED: Sorghum bicolor protein HOTHEAD (LOC8062893), mRNA	AT1G12570	NA	GO:0016832	aldehyde-lyase activity
TRpn_12622	1706	0.145907	0.974064	PREDICTED: Panicum hallii ABC transporter B family member 21-like (LOC112895829), mRNA	AT1G02520	ABC transporter B family member 11	GO:0005524	ATP binding
TRpn_12646	1853	0.0436396	0.988236	PREDICTED: Panicum hallii ABC transporter B family member 4-like (LOC112886404), mRNA	AT1G02520	ABC transporter B family member 11	GO:0005524	ATP binding
TRpn_12988	1457	0.614165	0.86214	Zea mays uncharacterized LOC100274943 (LOC100274943), mRNA	NA	NA	NA	NA
TRpn_13179	568	-1.85687	NA	NA	NA	NA	NA	NA
TRpn_13309	580	-0.428629	0.893235	PREDICTED: Panicum hallii cation/H(+) antiporter 19-like (LOC112875564), mRNA	NA	NA	NA	NA
TRpn_13488	804	-5.22285	1.11307e-06	PREDICTED: Sorghum bicolor peroxidase 72 (LOC8085826), mRNA	AT5G66390	Peroxidase 72	GO:0004601	peroxidase activity
TRpn_13521	690	1.01455	0.823246	Saccharum hybrid cultivar R570 clone BAC 067E24 complete sequence	NA	NA	NA	NA
TRpn_13524	547	-0.702277	0.774363	PREDICTED: Panicum hallii choline transporter protein 1-like (LOC112896584), mRNA	AT3G15380	NA	GO:0005856	cytoskeleton
TRpn_13690	1579	1.14353	0.756735	PREDICTED: Setaria italica amino acid permease 8 (LOC101786220), mRNA	AT1G10010	Amino acid permease 8	GO:0015171	amino acid transmembrane transporter activity
TRpn_13826	2978	-0.191623	NA	PREDICTED: Panicum hallii probable protein phosphatase 2C 48 (LOC112884987), mRNA	AT5G27930	Probable protein phosphatase 2C 73	GO:0004722	protein serine/threonine phosphatase activity
TRpn_13997	999	0.52873	0.780279	PREDICTED: Setaria italica uncharacterized LOC101767142 (LOC101767142), mRNA	NA	NA	NA	NA
TRpn_14008	938	-0.00086376	0.999445	PREDICTED: Setaria italica beta-galactosidase 6 (LOC101784580), mRNA	AT2G28470	Beta-galactosidase 8	GO:0004565	beta-galactosidase activity
TRpn_14330	762	-0.883185	0.689354	PREDICTED: Zea mays uncharacterized LOC100279942 (cl40794_1), transcript variant X4, misc_RNA	AT5G45760	NA	GO:0000166	nucleotide binding
TRpn_14414	1222	0.315421	NA	PREDICTED: Setaria italica ABC transporter G family member 45 (LOC101776136), mRNA	AT2G36380	ABC transporter G family member 34	GO:0005524	ATP binding
TRpn_14434	497	-0.814479	0.645055	Saccharum hybrid cultivar Co 740 stress-induced NAc protein 1 SNAC1 mRNA, complete cds	NA	NA	NA	NA
TRpn_14972	2969	0.868886	0.788978	PREDICTED: Panicum hallii probable 4-coumarate--CoA ligase 2 (LOC112885055), mRNA	AT1G65060	4-coumarate--CoA ligase 3	GO:0010584	pollen exine formation
TRpn_15002	1339	-0.452501	0.82847	PREDICTED: Sorghum bicolor F-box/LRR-repeat protein 4 (LOC8079163), mRNA	AT4G15475	F-box/LRR-repeat protein 4	GO:0004842	ubiquitin-protein ligase activity
TRpn_15024	1476	-0.531579	0.893235	PREDICTED: Setaria italica uncharacterized LOC101755163 (LOC101755163), mRNA	AT3G09050	NA	GO:0003674	molecular_function
TRpn_15089	NA	-0.805266	NA	NA	NA	NA	NA	NA
TRpn_15119	436	-2.15866	0.070929	Zea mays full-length cDNA clone ZM_BFb0326E07 mRNA, complete cds	AT2G35060	Potassium transporter 11	GO:0005886	plasma membrane
TRpn_15161	1151	-2.05733	0.677067	Zea mays uncharacterized LOC100276120 (LOC100276120), mRNA	NA	NA	NA	NA
TRpn_15219	2596	2.04398	0.572178	E.fulvus clone calmodulin-like (CML) mRNA, complete cds	AT4G20780	Calcium-binding protein CML42	GO:0005509	calcium ion binding
TRpn_15220	NA	-2.10657	0.766937	NA	NA	NA	NA	NA
TRpn_15252	1701	-0.459097	0.899511	PREDICTED: Sorghum bicolor anthocyanidin 5,3-O-glucosyltransferase (LOC8068956), mRNA	AT3G16520	UDP-glycosyltransferase 88A1	GO:0008194	UDP-glycosyltransferase activity
TRpn_15786	721	-1.23089	NA	PREDICTED: Panicum hallii NAC domain-containing protein 21/22-like (LOC112884640), mRNA	NA	NA	NA	NA
TRpn_15980	465	6.11078	0.00146074	NA	NA	NA	NA	NA
TRpn_16231	789	-1.6557	0.583696	NA	NA	NA	NA	NA
TRpn_16309	877	0.136282	NA	Zea mays uncharacterized LOC100383608 (AY109920), mRNA	NA	NA	NA	NA
TRpn_16451	490	-3.4123	NA	Oryza sativa Indica Group cultivar Shuhui498 chromosome 11 sequence	AT3G47580	NA	GO:0004674	protein serine/threonine kinase activity
TRpn_16564	1342	-0.707789	0.860833	PREDICTED: Panicum hallii uncharacterized LOC112895199 (LOC112895199), mRNA	AT5G20480	LRR receptor-like serine/threonine-protein kinase EFR	GO:0004674	protein serine/threonine kinase activity
TRpn_16566	975	-1.66506	0.578306	PREDICTED: Panicum hallii uncharacterized LOC112895199 (LOC112895199), mRNA	AT3G47570	Probable LRR receptor-like serine/threonine-protein kinase At3g47570	GO:0004674	protein serine/threonine kinase activity
TRpn_16570	685	1.94412	NA	NA	NA	NA	NA	NA
TRpn_16591	1989	3.20145	0.545382	PREDICTED: Panicum hallii E3 ubiquitin-protein ligase RFWD3-like (LOC112877954), mRNA	AT5G03450	NA	GO:0005634	nucleus
TRpn_16593	2389	0.14233	0.977561	PREDICTED: Panicum hallii E3 ubiquitin-protein ligase RFWD3-like (LOC112877954), mRNA	AT5G03450	NA	GO:0005634	nucleus
TRpn_16642	3337	0.360979	0.913171	PREDICTED: Sorghum bicolor probable galactinol--sucrose galactosyltransferase 2 (LOC8073595), mRNA	AT3G57520	Probable galactinol--sucrose galactosyltransferase 2	GO:0003824	catalytic activity
TRpn_16657	1260	-0.401447	0.933201	Zea mays full-length cDNA clone ZM_BFb0108L02 mRNA, complete cds	AT5G39520	NA	GO:0003674	molecular_function
TRpn_16802	1063	-4.05981	NA	NA	NA	NA	NA	NA
TRpn_16848	547	-0.77242	NA	NA	NA	NA	NA	NA
TRpn_16859	1356	-2.7624	0.0492137	PREDICTED: Panicum hallii pentatricopeptide repeat-containing protein At5g48730, chloroplastic (LOC112888891), mRNA	AT5G48730	Pentatricopeptide repeat-containing protein At5g48730, chloroplastic	GO:0008150	biological_process
TRpn_16870	873	-0.232555	0.902807	Zea mays clone 1487933 mRNA sequence	AT1G18370	Kinesin-like protein KIN-7A	GO:0003777	microtubule motor activity
TRpn_16975	518	0.0565712	0.988236	Zea mays cultivar CI7 glutamate formiminotransferase 1 (GFT1) gene, partial cds	NA	NA	NA	NA
TRpn_17172	524	1.17398	NA	PREDICTED: Panicum hallii cytochrome P450 94A1-like (LOC112877985), mRNA	NA	NA	NA	NA
TRpn_17233	1559	-0.211377	0.932424	PREDICTED: Sorghum bicolor uncharacterized LOC8083096 (LOC8083096), transcript variant X2, mRNA	NA	NA	NA	NA
TRpn_17271	493	1.28104	0.560267	PREDICTED: Sorghum bicolor probable methyltransferase PMT21 (LOC8086276), transcript variant X4, mRNA	AT4G19120	Probable methyltransferase PMT21	GO:0005789	endoplasmic reticulum membrane
TRpn_17283	626	-3.62549	0.112802	NA	NA	NA	NA	NA
TRpn_17310	417	-4.23738	0.0108888	NA	NA	NA	NA	NA
TRpn_17341	949	-0.609067	0.760961	PREDICTED: Sorghum bicolor anther-specific protein MZm3-3 (LOC8054876), mRNA	NA	NA	NA	NA
TRpn_17401	509	1.12084	0.31463	PREDICTED: Sorghum bicolor ABC transporter B family member 2 (LOC8073890), mRNA	AT1G10680	ABC transporter B family member 10	GO:0005524	ATP binding
TRpn_17575	422	1.57197	0.136768	NA	NA	NA	NA	NA
TRpn_17633	953	-0.331289	0.907929	NA	NA	NA	NA	NA
TRpn_17759	1798	0.17361	0.969596	PREDICTED: Sorghum bicolor probable prolyl 4-hydroxylase 7 (LOC8061140), mRNA	AT3G28480	Probable prolyl 4-hydroxylase 7	GO:0005506	iron ion binding
TRpn_18231	488	-1.44631	0.46852	PREDICTED: Panicum hallii probable protein phosphatase 2C 59 (LOC112888566), transcript variant X3, mRNA	NA	NA	NA	NA
TRpn_18319	548	0.411157	0.8985	PREDICTED: Panicum hallii zinc finger A20 and AN1 domain-containing stress-associated protein 5-like (LOC112890681), mRNA	NA	NA	NA	NA
TRpn_18328	837	-1.08002	NA	NA	NA	NA	NA	NA
TRpn_18348	705	0.256434	0.865591	PREDICTED: Panicum hallii 5'-adenylylsulfate reductase-like 6 (LOC112886993), mRNA	NA	NA	NA	NA
TRpn_18447	578	0.0412523	0.987112	PREDICTED: Sorghum bicolor thiol-disulfide oxidoreductase LTO1 (LOC8085679), mRNA	NA	NA	NA	NA
TRpn_18487	553	3.0123	NA	PREDICTED: Setaria italica DNA-directed RNA polymerase V subunit 1 (LOC101780080), mRNA	NA	NA	NA	NA
TRpn_18656	404	-0.866353	0.760961	PREDICTED: Panicum hallii glucan endo-1,3-beta-glucosidase, acidic isoform-like (LOC112881179), mRNA	NA	NA	NA	NA
TRpn_18733	3181	0.787069	0.425148	PREDICTED: Setaria italica probable receptor-like protein kinase At1g11050 (LOC101756188), transcript variant X2, mRNA	AT1G11050	Probable receptor-like protein kinase At1g11050	GO:0005524	ATP binding
TRpn_18817	942	0.240765	0.890826	PREDICTED: Panicum hallii 3-ketoacyl-CoA synthase 11-like (LOC112881233), mRNA	AT5G43760	3-ketoacyl-CoA synthase 20	GO:0016021	integral to membrane
TRpn_18825	2251	0.911988	0.415244	PREDICTED: Panicum hallii uncharacterized LOC112874667 (LOC112874667), mRNA	AT2G01755	NA	GO:0003674	molecular_function
TRpn_18837	879	-0.504258	0.857952	NA	NA	NA	NA	NA
TRpn_18856	517	-0.506821	0.829845	PREDICTED: Setaria italica transcription factor NIGTH1 (LOC101755467), mRNA	NA	NA	NA	NA
TRpn_18911	1930	-0.0308612	0.993494	PREDICTED: Panicum hallii transcription factor ILR3-like (LOC112888132), mRNA	AT5G54680	Transcription factor ILR3	GO:0003677	DNA binding
TRpn_19020	1439	-0.000124863	0.999921	Saccharum hybrid cultivar R570 clone BAC 008G08 complete sequence	AT5G40000	AAA-ATPase At5g40000	GO:0005524	ATP binding
TRpn_19022	1337	1.98651	0.705664	PREDICTED: Sorghum bicolor uncharacterized LOC110430187 (LOC110430187), ncRNA	AT3G50940	AAA-ATPase At3g50940	GO:0005524	ATP binding
TRpn_19129	571	-1.16257	0.624351	NA	NA	NA	NA	NA
TRpn_19132	1098	-0.0489819	NA	NA	NA	NA	NA	NA
TRpn_19174	2416	-0.176519	0.893235	PREDICTED: Oryza sativa Japonica Group putative clathrin assembly protein At1g03050 (LOC9270756), mRNA	AT1G03050	Putative clathrin assembly protein At1g03050	GO:0005545	1-phosphatidylinositol binding
TRpn_19199	NA	-0.340404	NA	NA	NA	NA	NA	NA
TRpn_19309	1008	0.217263	0.966222	PREDICTED: Zea mays peptide deformylase 1B, chloroplastic (LOC103636114), transcript variant X3, mRNA	AT1G60590	NA	GO:0004650	polygalacturonase activity
TRpn_19311	981	3.49392	NA	PREDICTED: Sorghum bicolor polygalacturonase At1g48100 (LOC8054932), mRNA	NA	NA	NA	NA
TRpn_19401	1006	-2.22663	0.448686	NA	NA	NA	NA	NA
TRpn_19610	NA	1.37492	NA	NA	NA	NA	NA	NA
TRpn_19640	416	0.275352	0.933756	NA	NA	NA	NA	NA
TRpn_19656	NA	1.31634	0.84031	NA	NA	NA	NA	NA
TRpn_19657	412	-1.96968	0.479646	PREDICTED: Zea mays Mannose-1-phosphate guanylyltransferase 1 (LOC100192721), transcript variant X2, mRNA	AT1G74910	NA	GO:0009058	biosynthetic process
TRpn_19661	1336	0.153157	0.933756	PREDICTED: Setaria italica glycerophosphodiester phosphodiesterase GDPDL3 (LOC101757080), mRNA	AT4G26690	Glycerophosphodiester phosphodiesterase GDPDL3	GO:0006071	glycerol metabolic process
TRpn_19769	685	0.602474	0.705664	PREDICTED: Sorghum bicolor chaperone protein ClpB2, chloroplastic (LOC8066281), mRNA	AT5G15450	Chaperone protein ClpB3, chloroplastic	GO:0005524	ATP binding
TRpn_19819	519	-0.136586	0.95573	Zea mays Ankyrin repeat family protein (LOC100383709), mRNA	AT4G19150	NA	NA	NA
TRpn_19824	937	-0.0196613	0.995276	PREDICTED: Panicum hallii uncharacterized LOC112887899 (LOC112887899), mRNA	AT5G22460	NA	GO:0003824	catalytic activity
TRpn_19827	596	-2.43151	NA	NA	NA	NA	NA	NA
TRpn_19853	478	-8.49205	8.06066e-05	NA	NA	NA	NA	NA
TRpn_19895	402	-1.61661	0.606502	NA	NA	NA	NA	NA
TRpn_20096	1496	-5.38763	0.0322962	PREDICTED: Setaria italica aspartyl protease 37 (LOC101755358), mRNA	NA	NA	NA	NA
TRpn_20107	442	-3.74755	NA	NA	NA	NA	NA	NA
TRpn_20145	1001	0.0779882	0.970655	PREDICTED: Panicum hallii actin cytoskeleton-regulatory complex protein PAN1 (LOC112895957), mRNA	NA	NA	NA	NA
TRpn_20174	3464	-0.0720503	0.983461	PREDICTED: Panicum hallii pentatricopeptide repeat-containing protein At4g01030, mitochondrial (LOC112885171), transcript variant X1, mRNA	AT4G01030	Pentatricopeptide repeat-containing protein At4g01030, mitochondrial	GO:0005739	mitochondrion
TRpn_20281	1016	-0.84673	NA	PREDICTED: Panicum hallii glutamate formimidoyltransferase-like (LOC112889034), mRNA	AT2G20830	NA	NA	NA
TRpn_20296	1143	-0.479142	0.811637	PREDICTED: Panicum hallii uncharacterized LOC112895870 (LOC112895870), mRNA	AT5G27730	NA	GO:0008150	biological_process
TRpn_20330	542	-1.08689	0.17438	PREDICTED: Setaria italica biotin synthase, mitochondrial (LOC101755195), mRNA	AT2G43360	Biotin synthase	GO:0005739	mitochondrion
TRpn_20384	1005	0.0415005	0.993494	PREDICTED: Panicum hallii protein NDH-DEPENDENT CYCLIC ELECTRON FLOW 5 (LOC112875882), mRNA	AT1G55370	Protein NDH-DEPENDENT CYCLIC ELECTRON FLOW 5	NA	NA
TRpn_20488	686	0.993905	0.645055	PREDICTED: Zea mays uncharacterized LOC100382331 (LOC100382331), transcript variant X1, mRNA	NA	NA	NA	NA
TRpn_20532	453	-0.750615	0.878088	PREDICTED: Sorghum bicolor protein ECERIFERUM 26-like (LOC8071181), mRNA	NA	NA	NA	NA
TRpn_20538	3901	-2.43236	NA	PREDICTED: Panicum hallii uncharacterized LOC112893994 (LOC112893994), transcript variant X1, mRNA	AT2G01220	NA	GO:0009058	biosynthetic process
TRpn_20625	454	-0.248373	NA	NA	AT5G13930	Chalcone synthase	GO:0005515	protein binding
TRpn_20674	2097	0.765059	0.831856	PREDICTED: Sorghum bicolor proteasome subunit alpha type-6 (LOC8060677), transcript variant X2, misc_RNA	AT2G05840	Proteasome subunit alpha type-6-B	GO:0004298	threonine-type endopeptidase activity
TRpn_20721	827	-2.21756	0.234882	Zea mays cultivar RP4Htn1 hypothetical proteins, DUF630 domain protein, putative zinc finger protein, esterase/lipase/thioesterase, wall-associated receptor-like kinase 2 (WAK-RLK2), wall-associated receptor-like protein (WAK-RLP1), wall-associated receptor-like kinase 1 (WAK-RLK1), putative reticulon protein, cytidylyltransferase domain protein, and hypothetical proteins genes, complete cds	AT3G47570	Probable LRR receptor-like serine/threonine-protein kinase At3g47570	GO:0004674	protein serine/threonine kinase activity
TRpn_20722	674	-2.60422	0.415244	PREDICTED: Panicum hallii CASP-like protein 4B3 (LOC112874887), mRNA	NA	NA	NA	NA
TRpn_21116	1822	-0.329148	0.967866	PREDICTED: Setaria italica transcription factor MYBS2 (LOC101768524), mRNA	AT5G47390	NA	GO:0003677	DNA binding
TRpn_21117	703	2.90281	0.67244	NA	NA	NA	NA	NA
TRpn_21118	1976	0.0839388	0.993494	PREDICTED: Panicum hallii transcription factor MYBS2-like (LOC112875597), mRNA	AT5G47390	NA	GO:0003677	DNA binding
TRpn_21158	660	0.864805	NA	NA	NA	NA	NA	NA
TRpn_21314	2691	-3.78121	NA	NA	NA	NA	NA	NA
TRpn_21440	407	-0.97926	0.887894	PREDICTED: Setaria italica kynurenine formamidase (LOC101772991), mRNA	NA	NA	NA	NA
TRpn_21441	NA	-0.0315257	0.99747	NA	NA	NA	NA	NA
TRpn_21496	511	0.282457	0.963268	PREDICTED: Sorghum bicolor protein NRT1/ PTR FAMILY 6.3 (LOC8067856), mRNA	AT1G12110	Protein NRT1/ PTR FAMILY 6.3	GO:0005215	transporter activity
TRpn_21498	1289	-1.35884	NA	Paspalum vaginatum clone SpST1 hypothetical protein mRNA, complete cds	NA	NA	NA	NA
TRpn_21515	1853	-0.275145	0.893235	Zea mays putative protein kinase superfamily protein (LOC100192758), mRNA<>Zea mays full-length cDNA clone ZM_BFb0021I18 mRNA, complete cds	AT3G22750	NA	GO:0004672	protein kinase activity
TRpn_21542	2777	-2.0488	NA	PREDICTED: Setaria italica transcription factor APG (LOC101757582), transcript variant X7, mRNA	AT1G09530	Transcription factor PIF3	GO:0003677	DNA binding
TRpn_21555	3810	-0.664469	0.870948	PREDICTED: Panicum hallii transcription factor PHYTOCHROME INTERACTING FACTOR-LIKE 15-like (LOC112894423), mRNA	NA	NA	NA	NA
TRpn_21830	481	-0.536398	0.608047	PREDICTED: Setaria italica cyclin-A2-1 (LOC101776082), mRNA	NA	NA	NA	NA
TRpn_21843	449	-2.84739	0.131381	NA	NA	NA	NA	NA
TRpn_21855	498	-1.91906	NA	NA	NA	NA	NA	NA
TRpn_21858	418	0.935482	0.737421	PREDICTED: Setaria italica chaperone protein dnaJ C76, chloroplastic (LOC101786293), mRNA	NA	NA	NA	NA
TRpn_21928	578	4.73494	0.0450158	PREDICTED: Panicum hallii BTB/POZ domain-containing protein At5g48130 (LOC112879686), transcript variant X3, mRNA	AT5G48130	BTB/POZ domain-containing protein At5g48130	GO:0009416	response to light stimulus
TRpn_22077	512	-1.31893	0.717012	NA	NA	NA	NA	NA
TRpn_22102	1067	0.409999	0.904389	PREDICTED: Panicum hallii uncharacterized LOC112891962 (LOC112891962), mRNA	NA	NA	NA	NA
TRpn_22103	976	-0.286441	0.893235	PREDICTED: Panicum hallii uncharacterized LOC112891962 (LOC112891962), mRNA	NA	NA	NA	NA
TRpn_22161	500	-2.43151	NA	NA	NA	NA	NA	NA
TRpn_22319	425	0.535441	0.586244	PREDICTED: Sorghum bicolor 40S ribosomal protein S24-1 (LOC8069811), mRNA	AT5G28060	40S ribosomal protein S24-2	GO:0003735	structural constituent of ribosome
TRpn_22654	480	-2.7358	0.0204999	Panicum virgatum ubiquitin 2 gene, complete cds	AT3G52590	Ubiquitin-60S ribosomal protein L40-1	GO:0005840	ribosome
TRpn_22655	457	0.632554	0.831856	PREDICTED: Sorghum bicolor polyubiquitin (LOC8076096), transcript variant X1, mRNA	AT3G52590	Ubiquitin-60S ribosomal protein L40-1	GO:0005840	ribosome
TRpn_22669	471	0.120278	NA	PREDICTED: Panicum hallii polyubiquitin-A-like (LOC112885678), mRNA	AT4G05050	Polyubiquitin 11	GO:0006464	cellular protein modification process
TRpn_22708	957	-0.609493	NA	PREDICTED: Setaria italica vacuole membrane protein KMS1 (LOC101755437), mRNA	NA	NA	NA	NA
TRpn_22823	858	-1.96522	0.373966	NA	NA	NA	NA	NA
TRpn_22897	554	-1.31039	0.265219	PREDICTED: Panicum hallii DIBOA-glucoside dioxygenase BX6-like (LOC112888893), mRNA	AT1G06620	1-aminocyclopropane-1-carboxylate oxidase homolog 1	GO:0016706	oxidoreductase activity, acting on paired donors, with incorporation or reduction of molecular oxygen, 2-oxoglutarate as one donor, and incorporation of one atom each of oxygen into both donors
TRpn_22898	708	-0.280061	0.891185	PREDICTED: Panicum hallii DIBOA-glucoside dioxygenase BX6-like (LOC112888893), mRNA	AT1G06620	1-aminocyclopropane-1-carboxylate oxidase homolog 1	GO:0016706	oxidoreductase activity, acting on paired donors, with incorporation or reduction of molecular oxygen, 2-oxoglutarate as one donor, and incorporation of one atom each of oxygen into both donors
TRpn_22900	984	-0.149038	NA	PREDICTED: Setaria italica DIBOA-glucoside dioxygenase BX6 (LOC101781203), mRNA	AT2G30830	NA	GO:0046872	metal ion binding
TRpn_22901	553	-1.13506	0.691916	PREDICTED: Setaria italica DIBOA-glucoside dioxygenase BX6 (LOC101781203), mRNA	AT1G06620	1-aminocyclopropane-1-carboxylate oxidase homolog 1	GO:0016706	oxidoreductase activity, acting on paired donors, with incorporation or reduction of molecular oxygen, 2-oxoglutarate as one donor, and incorporation of one atom each of oxygen into both donors
TRpn_23230	605	-1.00615	0.416937	PREDICTED: Sorghum bicolor isoprenyl transferase (LOC8058935), transcript variant X2, mRNA	AT5G58770	Dehydrodolichyl diphosphate synthase 2	GO:0006486	protein glycosylation
TRpn_23231	443	-0.799246	0.889565	NA	AT1G06640	1-aminocyclopropane-1-carboxylate oxidase homolog 2	GO:0016706	oxidoreductase activity, acting on paired donors, with incorporation or reduction of molecular oxygen, 2-oxoglutarate as one donor, and incorporation of one atom each of oxygen into both donors
TRpn_23234	405	-1.812	NA	PREDICTED: Setaria italica uncharacterized LOC101766028 (LOC101766028), transcript variant X4, mRNA	NA	NA	NA	NA
TRpn_23250	489	0.0348784	0.980988	PREDICTED: Sorghum bicolor stress-related protein (LOC8078532), mRNA	AT3G05500	REF/SRPP-like protein At3g05500	GO:0003746	translation elongation factor activity
TRpn_23259	710	0.847685	0.831856	PREDICTED: Sorghum bicolor basic blue protein (LOC8054978), mRNA	NA	NA	NA	NA
TRpn_23321	1044	-1.90673	0.0453743	PREDICTED: Sorghum bicolor ocs element-binding factor 1 (LOC8071272), mRNA	NA	NA	NA	NA
TRpn_23332	455	-0.471715	0.893235	PREDICTED: Setaria italica calcium-dependent protein kinase 25-like (LOC101768760), mRNA	NA	NA	NA	NA
TRpn_23352	610	-1.21273	NA	NA	NA	NA	NA	NA
TRpn_23353	1084	-1.1038	0.896607	NA	NA	NA	NA	NA
TRpn_23388	4637	0.00667695	NA	PREDICTED: Sorghum bicolor protein artemis (LOC8063135), mRNA	AT1G21450	Scarecrow-like protein 1	GO:0003700	sequence-specific DNA binding transcription factor activity
TRpn_23399	4444	-0.928844	0.739997	PREDICTED: Sorghum bicolor protein artemis (LOC8063135), mRNA	AT1G21450	Scarecrow-like protein 1	GO:0003700	sequence-specific DNA binding transcription factor activity
TRpn_23430	894	-2.59561	NA	PREDICTED: Setaria italica pentatricopeptide repeat-containing protein At5g57250, mitochondrial (LOC101770054), transcript variant X2, mRNA	NA	NA	NA	NA
TRpn_23635	4405	6.88639	0.0128809	PREDICTED: Panicum hallii FT-interacting protein 1-like (LOC112881845), transcript variant X2, mRNA	AT3G57880	NA	GO:0016021	integral to membrane
TRpn_23636	4759	1.20577	0.836909	PREDICTED: Setaria italica FT-interacting protein 1 (LOC101764947), transcript variant X2, mRNA	AT4G11610	NA	GO:0008150	biological_process
TRpn_23637	4604	-0.155402	0.972463	PREDICTED: Setaria italica FT-interacting protein 1 (LOC101764947), transcript variant X2, mRNA	AT3G57880	NA	GO:0016021	integral to membrane
TRpn_23641	591	-1.78131	0.000145272	NA	NA	NA	NA	NA
TRpn_23737	510	-3.06913	0.218886	PREDICTED: Setaria italica phenylalanine/tyrosine ammonia-lyase (LOC101766005), mRNA	AT3G53260	Phenylalanine ammonia-lyase 2	GO:0006979	response to oxidative stress
TRpn_23738	463	-0.797077	0.857242	PREDICTED: Setaria italica phenylalanine/tyrosine ammonia-lyase (LOC101766005), mRNA	AT3G53260	Phenylalanine ammonia-lyase 2	GO:0006979	response to oxidative stress
TRpn_23739	436	-0.64894	0.847458	PREDICTED: Zea mays phenylalanine ammonia lyase2 (LOC100384215), transcript variant X1, mRNA	AT3G10340	Phenylalanine ammonia-lyase 4	GO:0005737	cytoplasm
TRpn_23759	3176	-0.470234	0.741933	PREDICTED: Panicum hallii IMPACT family member in pol 5'region (LOC112897257), transcript variant X2, mRNA	AT4G38090	NA	GO:0003674	molecular_function
TRpn_23899	1475	0.342534	0.960376	PREDICTED: Setaria italica myosin-binding protein 7 (LOC101757414), transcript variant X1, mRNA	NA	NA	NA	NA
TRpn_23965	502	0.642378	NA	PREDICTED: Sorghum bicolor protein MIZU-KUSSEI 1 (LOC8056900), mRNA	NA	NA	NA	NA
TRpn_23986	502	-0.0389983	NA	PREDICTED: Zea mays Remorin family protein (LOC100383385), transcript variant X1, mRNA	NA	NA	NA	NA
TRpn_23987	984	1.91912	NA	PREDICTED: Panicum hallii pectinesterase inhibitor 8-like (LOC112876859), mRNA	NA	NA	NA	NA
TRpn_23996	418	0.281672	NA	PREDICTED: Zea mays GDSL esterase/lipase (LOC103626757), mRNA	AT2G04570	GDSL esterase/lipase At2g04570	GO:0005576	extracellular region
TRpn_24032	469	-1.20585	0.631592	NA	NA	NA	NA	NA
TRpn_24071	524	-1.29688	0.297709	NA	NA	NA	NA	NA
TRpn_24101	509	-0.298735	0.898678	NA	NA	NA	NA	NA
TRpn_24252	650	0.587588	0.933756	Zea mays lipid binding protein (LOC100281217), mRNA	NA	NA	NA	NA
TRpn_24253	557	-2.72818	0.465014	Zea mays lipid binding protein (LOC100281217), mRNA	NA	NA	NA	NA
TRpn_24260	995	0.918306	0.751352	Saccharum spontaneum MGT8 gene, complete cds	NA	NA	NA	NA
TRpn_24287	2702	0.797039	0.933756	PREDICTED: Panicum hallii F-box protein At4g00755-like (LOC112874761), mRNA	AT4G00755	F-box protein At4g00755	GO:0003674	molecular_function
TRpn_24288	2144	0.264658	0.95573	Oryza minuta clone OM__Ba0185B12, complete sequence	NA	NA	NA	NA
TRpn_24389	572	-4.70554	1.67161e-05	NA	NA	NA	NA	NA
TRpn_24527	668	-0.0715012	0.979342	PREDICTED: Setaria italica uncharacterized LOC101756471 (LOC101756471), mRNA	NA	NA	NA	NA
TRpn_24558	990	0.120979	0.983461	PREDICTED: Panicum hallii uncharacterized LOC112896432 (LOC112896432), mRNA	NA	NA	NA	NA
TRpn_24560	1039	-1.15958	NA	PREDICTED: Panicum hallii protein EARLY RESPONSIVE TO DEHYDRATION 15-like (LOC112880046), transcript variant X2, mRNA	NA	NA	NA	NA
TRpn_24576	822	-0.898579	0.840902	PREDICTED: Panicum hallii F-box protein At1g10780-like (LOC112882458), mRNA	NA	NA	NA	NA
TRpn_24828	1057	0.290499	0.95038	PREDICTED: Panicum hallii molybdate transporter 2 (LOC112894706), mRNA	AT1G80310	Molybdate transporter 2	GO:0015116	sulfate transmembrane transporter activity
TRpn_24833	655	0.839336	NA	PREDICTED: Setaria italica glycerol-3-phosphate 2-O-acyltransferase 6 (LOC101763164), mRNA	NA	NA	NA	NA
TRpn_24950	472	3.64284	0.0987572	PREDICTED: Panicum hallii mediator of RNA polymerase II transcription subunit 28 (LOC112886713), mRNA	NA	NA	NA	NA
TRpn_24986	NA	4.03219	0.0082122	NA	NA	NA	NA	NA
TRpn_24996	577	-0.254416	NA	PREDICTED: Setaria italica wall-associated receptor kinase 2 (LOC101782454), mRNA	NA	NA	NA	NA
TRpn_25084	1192	-0.695705	0.942887	PREDICTED: Zea mays putative HLH DNA-binding domain superfamily protein (bHLH11), transcript variant X1, mRNA	AT4G34530	Transcription factor bHLH63	GO:0003677	DNA binding
TRpn_25127	924	-0.513715	0.878496	NA	NA	NA	NA	NA
TRpn_25186	1645	-4.94013	0.0322962	PREDICTED: Setaria italica non-specific lipid-transfer protein (LOC101770187), mRNA	NA	NA	NA	NA
TRpn_25216	720	-0.985978	0.717012	PREDICTED: Sorghum bicolor uncharacterized LOC8056396 (LOC8056396), mRNA	NA	NA	NA	NA
TRpn_25251	458	0.0327384	0.980988	Oryza sativa Indica Group cultivar Shuhui498 chromosome 2 sequence	NA	NA	NA	NA
TRpn_25279	675	-0.780228	0.830331	NA	NA	NA	NA	NA
TRpn_25326	534	-3.4935	0.0235283	Oryza sativa Indica Group cultivar Shuhui498 chromosome 4 sequence	NA	NA	NA	NA
TRpn_25465	661	-0.366185	0.819694	NA	NA	NA	NA	NA
TRpn_25563	736	-1.07456	0.487143	Saccharum hybrid cultivar 22 kDa drought-inducible protein mRNA, complete cds	NA	NA	NA	NA
TRpn_25600	967	-0.197168	0.967866	NA	NA	NA	NA	NA
TRpn_25614	3484	-0.29259	0.95573	PREDICTED: Setaria italica pre-mRNA-splicing factor SYF1 (LOC101775476), mRNA	AT5G28740	NA	NA	NA
TRpn_25635	482	1.62599	0.297709	PREDICTED: Panicum hallii chalcone synthase C2 (LOC112902744), mRNA	AT5G13930	Chalcone synthase	GO:0005515	protein binding
TRpn_25719	408	-4.05981	NA	NA	NA	NA	NA	NA
TRpn_25770	448	-1.74363	0.449226	NA	NA	NA	NA	NA
TRpn_25780	453	-0.399089	0.907929	Paspalum simplex chloroplast, complete genome	NA	NA	NA	NA
TRpn_25849	772	-0.0555282	0.983778	Zea mays glycerol-3-phosphate acyltransferase 8 (LOC100281051), mRNA	AT3G11430	Glycerol-3-phosphate acyltransferase 5	GO:0004366	glycerol-3-phosphate O-acyltransferase activity
TRpn_25929	1556	-0.26305	NA	Escherichia coli strain MT102 chromosome, complete genome	NA	NA	NA	NA
TRpn_25933	NA	-0.257995	0.972463	NA	NA	NA	NA	NA
TRpn_25951	819	-0.553249	0.853049	NA	NA	NA	NA	NA
TRpn_25998	763	-0.471771	0.933119	PREDICTED: Zea mays Heavy metal transport/detoxification superfamily protein (LOC107403160), transcript variant X1, mRNA	NA	NA	NA	NA
TRpn_26039	424	0.0155415	0.993655	NA	NA	NA	NA	NA
TRpn_26040	405	-0.111588	0.953499	PREDICTED: Panicum hallii RNA-binding protein 38-like (LOC112889063), transcript variant X2, mRNA	NA	NA	NA	NA
TRpn_26270	608	-1.2718	0.640666	PREDICTED: Setaria italica ethylene-responsive transcription factor ERF025 (LOC101777226), mRNA	NA	NA	NA	NA
TRpn_26289	1280	0.410602	NA	PREDICTED: Panicum hallii tetraspanin-6-like (LOC112894699), mRNA	NA	NA	NA	NA
TRpn_26303	616	-0.386266	0.890826	PREDICTED: Panicum hallii transcription factor DIVARICATA-like (LOC112894354), mRNA	NA	NA	NA	NA
TRpn_26318	1175	-3.72204	0.0132619	PREDICTED: Panicum hallii beta-amylase-like (LOC112880466), transcript variant X2, mRNA	AT2G32290	Beta-amylase 6	GO:0016161	beta-amylase activity
TRpn_26443	764	-1.26073	0.370233	PREDICTED: Sorghum bicolor cytochrome P450 734A1 (LOC8076933), mRNA	AT3G14640	NA	GO:0019825	oxygen binding
TRpn_26448	858	1.14579	0.16894	PREDICTED: Sorghum bicolor ervatamin-B (LOC8055888), mRNA	AT5G50260	KDEL-tailed cysteine endopeptidase CEP1	GO:0006508	proteolysis
TRpn_26460	500	-3.43238	NA	NA	NA	NA	NA	NA
TRpn_26464	819	-4.04047	0.168323	Saccharum hybrid cultivar R570 clone BAC 027K08 complete sequence	NA	NA	NA	NA
TRpn_26770	447	-0.230094	0.963268	NA	NA	NA	NA	NA
TRpn_26860	510	-1.55466	0.586244	NA	AT1G11680	Sterol 14-demethylase	GO:0005506	iron ion binding
TRpn_26889	2197	1.27087	0.639142	Saccharum hybrid cultivar R570 clone BAC 028K12 complete sequence	AT4G23160	NA	GO:0000943	retrotransposon nucleocapsid
TRpn_27348	1548	-0.273627	0.933756	PREDICTED: Setaria italica L-galactose dehydrogenase (LOC101762145), mRNA	AT4G33670	L-galactose dehydrogenase	GO:0004033	aldo-keto reductase (NADP) activity
TRpn_27366	563	-0.309479	0.865591	PREDICTED: Sorghum bicolor serine/threonine-protein kinase STY17 (LOC8056509), mRNA	AT2G31800	NA	GO:0005524	ATP binding
TRpn_27524	461	0.284939	0.865591	NA	NA	NA	NA	NA
TRpn_27622	1251	-0.679214	0.910614	Zea mays Putative pentatricopeptide repeat family protein (LOC100273844), mRNA	AT2G28315	NA	GO:0016020	membrane
TRpn_27683	604	-0.0683214	NA	PREDICTED: Setaria italica uncharacterized LOC101778527 (LOC101778527), mRNA	NA	NA	NA	NA
TRpn_27858	591	3.05297	0.126473	NA	NA	NA	NA	NA
TRpn_28146	1033	-1.45977	0.339274	PREDICTED: Zea mays Serine/threonine-protein kinase SRK2A (LOC100384302), transcript variant X1, mRNA	AT1G10940	Serine/threonine-protein kinase SRK2A	GO:0004674	protein serine/threonine kinase activity
TRpn_28199	581	-0.749036	NA	NA	NA	NA	NA	NA
TRpn_28404	452	0.24679	0.874979	PREDICTED: Panicum hallii reticulon-like protein B2 (LOC112878782), mRNA	NA	NA	NA	NA
TRpn_28406	441	-1.89749	0.518592	PREDICTED: Panicum hallii uncharacterized LOC112881710 (LOC112881710), transcript variant X4, mRNA	NA	NA	NA	NA
TRpn_28485	1019	-0.245341	0.905106	Zea mays phosphosulfolactate synthase-related protein (LOC100283358), mRNA<>Zea mays clone 279037 phosphosulfolactate synthase-related protein mRNA, complete cds	AT4G21320	Protein HEAT-STRESS-ASSOCIATED 32	GO:0009408	response to heat
TRpn_28486	1152	7.36234	0.000103009	Zea mays phosphosulfolactate synthase-related protein (LOC100283358), mRNA<>Zea mays clone 279037 phosphosulfolactate synthase-related protein mRNA, complete cds	AT4G21320	Protein HEAT-STRESS-ASSOCIATED 32	GO:0009408	response to heat
TRpn_28518	510	-0.80438	0.829845	NA	NA	NA	NA	NA
TRpn_28528	593	-0.323255	0.858775	PREDICTED: Sorghum bicolor uncharacterized LOC8063922 (LOC8063922), mRNA	NA	NA	NA	NA
TRpn_28760	1298	-1.6584	0.5366	NA	NA	NA	NA	NA
TRpn_28774	734	0.470513	0.844896	PREDICTED: Sorghum bicolor sphinganine C4-monooxygenase 1 (LOC8081286), mRNA	AT1G14290	Sphinganine C4-monooxygenase 2	GO:0003824	catalytic activity
TRpn_28846	452	5.09573	0.000225733	Saccharum hybrid cultivar R570 clone BAC 015H09 complete sequence	AT1G19640	Jasmonate O-methyltransferase	GO:0005634	nucleus
TRpn_28855	450	-3.96148	NA	NA	NA	NA	NA	NA
TRpn_28866	508	-3.57001	0.14173	NA	NA	NA	NA	NA
TRpn_28868	421	0.769696	NA	NA	NA	NA	NA	NA
TRpn_28900	489	0.356979	NA	Aeginetia indica gene for AiHT13, complete sequence	NA	NA	NA	NA
TRpn_28912	463	-1.72162	NA	NA	NA	NA	NA	NA
TRpn_28990	405	-1.90795	0.490688	PREDICTED: Setaria italica glutathione S-transferase 4 (LOC101763133), mRNA	NA	NA	NA	NA
TRpn_28991	413	-2.50243	0.221344	PREDICTED: Setaria italica glutathione S-transferase 4 (LOC101763133), mRNA	AT3G62760	Glutathione S-transferase F13	GO:0004364	glutathione transferase activity
TRpn_29056	691	-1.32638	0.618609	PREDICTED: Panicum hallii probable mediator of RNA polymerase II transcription subunit 37c (LOC112873785), mRNA	AT5G02500	Probable mediator of RNA polymerase II transcription subunit 37e	GO:0005524	ATP binding
TRpn_29057	598	1.65431	0.725035	PREDICTED: Panicum hallii probable mediator of RNA polymerase II transcription subunit 37c (LOC112873785), mRNA	AT5G02500	Probable mediator of RNA polymerase II transcription subunit 37e	GO:0005524	ATP binding
TRpn_29058	651	-0.610441	0.640924	PREDICTED: Sorghum bicolor heat shock cognate 70 kDa protein 2 (LOC8084930), mRNA	AT3G09440	Heat shock 70 kDa protein 3	GO:0005829	cytosol
TRpn_29060	2433	0.230005	NA	Saccharum hybrid cultivar Hsp70 (hsp70) mRNA, complete cds	AT5G02500	Probable mediator of RNA polymerase II transcription subunit 37e	GO:0005524	ATP binding
TRpn_29177	1046	-0.957414	NA	PREDICTED: Sorghum bicolor peptidyl-prolyl cis-trans isomerase FKBP17-1, chloroplastic (LOC8076111), mRNA	AT4G19830	Peptidyl-prolyl cis-trans isomerase FKBP17-1, chloroplastic	GO:0003755	peptidyl-prolyl cis-trans isomerase activity
TRpn_29431	403	-1.3743	NA	Paspalum vaginatum clone StvSingle_HKZDOCN04JTHUJ microsatellite sequence	NA	NA	NA	NA
TRpn_29450	925	-0.568633	0.734792	NA	NA	NA	NA	NA
TRpn_29553	1107	-0.341622	0.95038	Saccharum hybrid cultivar Pindar stem-specific protein mRNA, complete cds	NA	NA	NA	NA
TRpn_29585	404	0.246564	0.888503	PREDICTED: Setaria italica IAA-amino acid hydrolase ILR1-like 9 (LOC101773990), transcript variant X3, mRNA	AT3G02875	IAA-amino acid hydrolase ILR1	GO:0006508	proteolysis
TRpn_29586	426	0.0391378	NA	PREDICTED: Sorghum bicolor IAA-amino acid hydrolase ILR1-like 9 (LOC8054423), mRNA	NA	NA	NA	NA
TRpn_29588	848	-1.32913	NA	NA	NA	NA	NA	NA
TRpn_29641	463	0.119356	0.976241	NA	NA	NA	NA	NA
TRpn_29685	508	-2.46369	NA	PREDICTED: Setaria italica zinc finger protein ZAT5-like (LOC101773720), mRNA	NA	NA	NA	NA
TRpn_29718	623	-0.84087	0.829845	PREDICTED: Panicum hallii mannan endo-1,4-beta-mannosidase 2-like (LOC112893997), mRNA	NA	NA	NA	NA
TRpn_29854	798	-0.804629	NA	NA	NA	NA	NA	NA
TRpn_29955	1171	-0.327262	0.907929	PREDICTED: Panicum hallii uncharacterized LOC112873517 (LOC112873517), mRNA	NA	NA	NA	NA
TRpn_29992	1493	-3.99786	NA	PREDICTED: Sorghum bicolor GDSL esterase/lipase APG (LOC8071315), mRNA	AT3G16370	GDSL esterase/lipase APG	GO:0052689	carboxylic ester hydrolase activity
TRpn_30449	905	-2.58368	0.372537	Zea mays full-length cDNA clone ZM_BFc0033E16 mRNA, complete cds	AT1G33110	Protein DETOXIFICATION 21	GO:0005215	transporter activity
TRpn_30518	634	-0.650707	NA	PREDICTED: Zea mays Lipid phosphate phosphatase 2 (LOC100280353), transcript variant X1, mRNA	NA	NA	NA	NA
TRpn_30553	853	-1.07546	0.396205	PREDICTED: Panicum hallii caffeoylshikimate esterase-like (LOC112891890), mRNA	NA	NA	NA	NA
TRpn_30706	472	-0.76971	0.760407	PREDICTED: Zea mays Phosphatidylinositol N-acetyglucosaminlytransferase subunit P-related (LOC100383691), transcript variant X2, mRNA	NA	NA	NA	NA
TRpn_30824	413	0.0633461	0.980341	PREDICTED: Sorghum bicolor uncharacterized LOC8058912 (LOC8058912), mRNA	NA	NA	NA	NA
TRpn_30850	718	1.74735	0.628006	PREDICTED: Panicum hallii scarecrow-like protein 1 (LOC112895369), transcript variant X1, mRNA	NA	NA	NA	NA
TRpn_30859	1415	-0.606787	NA	PREDICTED: Setaria italica auxin-responsive protein IAA13 (LOC101785631), mRNA	AT4G14550	Auxin-responsive protein IAA14	GO:0005634	nucleus
TRpn_31004	1934	-0.271394	0.963268	PREDICTED: Panicum hallii uncharacterized LOC112892350 (LOC112892350), mRNA	NA	NA	NA	NA
TRpn_31197	1077	-0.818823	0.819694	PREDICTED: Panicum hallii probable beta-D-xylosidase 7 (LOC112879587), mRNA	AT1G78060	Probable beta-D-xylosidase 7	GO:0004553	hydrolase activity, hydrolyzing O-glycosyl compounds
TRpn_31198	1269	-0.970978	0.796359	PREDICTED: Panicum hallii probable beta-D-xylosidase 7 (LOC112879587), mRNA	AT1G78060	Probable beta-D-xylosidase 7	GO:0004553	hydrolase activity, hydrolyzing O-glycosyl compounds
TRpn_31200	414	0.148609	0.951496	NA	NA	NA	NA	NA
TRpn_31202	428	-0.55911	0.823193	PREDICTED: Panicum hallii probable beta-D-xylosidase 7 (LOC112879587), mRNA	AT1G78060	Probable beta-D-xylosidase 7	GO:0004553	hydrolase activity, hydrolyzing O-glycosyl compounds
TRpn_31258	2537	-0.55462	0.79498	Zea mays uncharacterized LOC100502264 (LOC100502264), mRNA	AT3G25840	NA	GO:0004672	protein kinase activity
TRpn_31394	3216	-0.846221	NA	PREDICTED: Sorghum bicolor protein NUCLEAR FUSION DEFECTIVE 4 (LOC8055494), mRNA	AT5G45275	NA	GO:0003674	molecular_function
TRpn_31395	2971	0.405341	NA	PREDICTED: Sorghum bicolor protein NUCLEAR FUSION DEFECTIVE 4 (LOC8055494), mRNA	AT5G45275	NA	GO:0003674	molecular_function
TRpn_31399	424	1.55383	0.186026	PREDICTED: Sorghum bicolor protein NUCLEAR FUSION DEFECTIVE 4 (LOC8055494), mRNA	AT4G19450	NA	GO:0003674	molecular_function
TRpn_31496	593	0.544075	0.936081	PREDICTED: Sorghum bicolor lysine-specific demethylase JMJ25 (LOC8055790), transcript variant X2, mRNA	NA	NA	NA	NA
TRpn_31503	NA	-0.550729	0.87627	NA	NA	NA	NA	NA
TRpn_31549	979	-4.01537	0.00794623	PREDICTED: Sorghum bicolor uncharacterized LOC8082442 (LOC8082442), mRNA	NA	NA	NA	NA
TRpn_31567	424	-3.12703	0.0627785	PREDICTED: Panicum hallii polycomb group protein FIE2 (LOC112897028), transcript variant X2, mRNA	NA	NA	NA	NA
TRpn_31623	486	-0.384936	0.829845	Paspalum vaginatum clone StvCtg_00237 microsatellite sequence	NA	NA	NA	NA
TRpn_31730	2208	0.0649799	NA	PREDICTED: Sorghum bicolor uncharacterized LOC8082842 (LOC8082842), mRNA	NA	NA	NA	NA
TRpn_31792	1753	1.72471	0.658544	PREDICTED: Sorghum bicolor manganese-dependent ADP-ribose/CDP-alcohol diphosphatase (LOC110433154), transcript variant X2, mRNA	AT4G24730	Manganese-dependent ADP-ribose/CDP-alcohol diphosphatase	GO:0004722	protein serine/threonine phosphatase activity
TRpn_32007	562	-3.8744	NA	NA	NA	NA	NA	NA
TRpn_32119	425	-2.14922	0.379911	PREDICTED: Panicum hallii putative disease resistance protein At1g50180 (LOC112903018), transcript variant X3, mRNA	NA	NA	NA	NA
TRpn_32285	402	0.543534	0.606326	NA	NA	NA	NA	NA
TRpn_32308	780	0.0831023	NA	PREDICTED: Setaria italica protein HASTY 1 (LOC101786356), mRNA	AT3G05040	Protein HASTY 1	GO:0005634	nucleus
TRpn_32309	616	-0.625868	0.894389	PREDICTED: Setaria italica protein HASTY 1 (LOC101786356), mRNA	AT3G05040	Protein HASTY 1	GO:0005634	nucleus
TRpn_32375	1128	-0.193316	NA	Zea mays full-length cDNA clone ZM_BFb0345O11 mRNA, complete cds	AT1G29420	Auxin-responsive protein SAUR61	GO:0003674	molecular_function
TRpn_32459	565	5.18218	0.0123709	NA	NA	NA	NA	NA
TRpn_32596	1328	-0.602372	0.866557	PREDICTED: Sorghum bicolor B2 protein (LOC8065334), transcript variant X2, mRNA	AT5G42050	NA	GO:0005515	protein binding
TRpn_32623	3095	-2.00131	0.707282	PREDICTED: Sorghum bicolor cytochrome P450 734A6 (LOC8078799), mRNA	AT2G26710	Cytochrome P450 734A1	GO:0005506	iron ion binding
TRpn_32626	3356	-0.353368	0.942525	PREDICTED: Setaria italica uncharacterized LOC111257383 (LOC111257383), transcript variant X3, ncRNA	NA	NA	NA	NA
TRpn_32660	775	2.36308	NA	PREDICTED: Sorghum bicolor 40S ribosomal protein Sa-2 (LOC8079191), mRNA	AT1G72370	40S ribosomal protein Sa-1	GO:0042256	mature ribosome assembly
TRpn_32683	474	4.06341	0.000203395	Oryza sativa Indica Group cultivar Shuhui498 chromosome 7 sequence	AT1G72370	40S ribosomal protein Sa-1	GO:0042256	mature ribosome assembly
TRpn_32776	1452	-0.614961	0.831856	PREDICTED: Sorghum bicolor protein CURVATURE THYLAKOID 1C, chloroplastic (LOC8079228), transcript variant X3, mRNA	NA	NA	NA	NA
TRpn_33272	1132	-0.101862	NA	PREDICTED: Sorghum bicolor haloacid dehalogenase-like hydrolase domain-containing protein Sgpp (LOC8067907), transcript variant X2, mRNA	AT2G38740	Haloacid dehalogenase-like hydrolase domain-containing protein Sgpp	GO:0016787	hydrolase activity
TRpn_33302	768	0.84791	0.836909	PREDICTED: Setaria italica 40S ribosomal protein S25-4 (LOC101780855), mRNA	AT4G39200	40S ribosomal protein S25-4	GO:0003735	structural constituent of ribosome
TRpn_33444	723	-1.46069	NA	NA	NA	NA	NA	NA
TRpn_33569	3733	-0.413664	0.870948	PREDICTED: Setaria italica pentatricopeptide repeat-containing protein At5g16420, mitochondrial (LOC101782016), mRNA	AT4G10770	Oligopeptide transporter 7	GO:0016021	integral to membrane
TRpn_33682	1186	-1.38975	0.825137	PREDICTED: Sorghum bicolor uncharacterized LOC8054639 (LOC8054639), mRNA	AT2G26840	NA	GO:0016021	integral to membrane
TRpn_33683	735	0.500985	0.963268	PREDICTED: Sorghum bicolor uncharacterized LOC8054639 (LOC8054639), mRNA	NA	NA	NA	NA
TRpn_33698	990	2.52608	0.280933	PREDICTED: Setaria italica uncharacterized AAA domain-containing protein C24B10.10c (LOC101779487), transcript variant X1, mRNA	AT1G64110	NA	GO:0016887	ATPase activity
TRpn_33757	740	-1.03758	0.902807	PREDICTED: Setaria italica putative 12-oxophytodienoate reductase 13 (LOC101757769), transcript variant X1, mRNA	AT1G76690	12-oxophytodienoate reductase 2	GO:0010181	FMN binding
TRpn_33816	975	0.542106	0.898387	NA	NA	NA	NA	NA
TRpn_33820	748	-0.0695193	0.970655	PREDICTED: Panicum hallii E3 ubiquitin-protein ligase listerin-like (LOC112903429), mRNA	AT5G58410	E3 ubiquitin-protein ligase listerin	GO:0008270	zinc ion binding
TRpn_33823	454	0.171762	0.95573	PREDICTED: Sorghum bicolor ALA-interacting subunit 3 (LOC8077191), mRNA	AT1G79450	ALA-interacting subunit 5	GO:0000139	Golgi membrane
TRpn_33878	1462	-1.59027	0.157474	NA	NA	NA	NA	NA
TRpn_33952	814	0.553228	0.847458	PREDICTED: Panicum hallii N-(5'-phosphoribosyl)anthranilate isomerase 1, chloroplastic-like (LOC112879108), mRNA	AT1G07780	N-(5'-phosphoribosyl)anthranilate isomerase 1, chloroplastic	GO:0000162	tryptophan biosynthetic process
TRpn_33953	421	1.78575	0.0700691	NA	NA	NA	NA	NA
TRpn_34087	3089	-1.6754	0.857242	PREDICTED: Setaria italica protein LUTEIN DEFICIENT 5, chloroplastic (LOC101780326), mRNA	AT1G31800	Protein LUTEIN DEFICIENT 5, chloroplastic	GO:0019825	oxygen binding
TRpn_34120	826	-0.268312	0.95573	PREDICTED: Panicum hallii uncharacterized N-acetyltransferase YvbK-like (LOC112873716), mRNA	AT1G03650	NA	GO:0008080	N-acetyltransferase activity
TRpn_34149	477	1.00967	0.0619697	PREDICTED: Sorghum bicolor pre-mRNA-processing protein 40A (LOC110433979), transcript variant X3, mRNA	NA	NA	NA	NA
TRpn_34209	825	-1.56089	0.300512	NA	NA	NA	NA	NA
TRpn_34320	979	-0.743843	0.829845	Zea mays full-length cDNA clone ZM_BFb0054E11 mRNA, complete cds	AT5G53050	NA	GO:0016787	hydrolase activity
TRpn_34321	1284	1.08188	0.857242	PREDICTED: Sorghum bicolor putative aminoacrylate hydrolase RutD (LOC110430019), transcript variant X1, mRNA	NA	NA	NA	NA
TRpn_34322	1472	0.106309	0.980988	Zea mays clone 246028 mRNA sequence	NA	NA	NA	NA
TRpn_34323	1383	-7.12025	0.0106171	Zea mays clone 246028 mRNA sequence	NA	NA	NA	NA
TRpn_34324	1089	3.71966	NA	Zea mays full-length cDNA clone ZM_BFb0054E11 mRNA, complete cds	AT5G53050	NA	GO:0016787	hydrolase activity
TRpn_34327	425	-2.42664	0.398957	PREDICTED: Setaria italica proline dehydrogenase 2, mitochondrial (LOC101775799), mRNA	AT5G38710	Proline dehydrogenase 2, mitochondrial	GO:0004657	proline dehydrogenase activity
TRpn_34452	614	-0.986814	0.711633	NA	NA	NA	NA	NA
TRpn_34471	939	-2.79973	0.472023	NA	NA	NA	NA	NA
TRpn_34472	687	-0.762525	0.661422	NA	NA	NA	NA	NA
TRpn_34505	1196	-3.42254	0.136485	PREDICTED: Sorghum bicolor aquaporin TIP4-2 (LOC8066640), mRNA	NA	NA	NA	NA
TRpn_34709	NA	-2.37795	0.625563	NA	NA	NA	NA	NA
TRpn_34710	930	-1.50934	0.687527	PREDICTED: Sorghum bicolor DNA-directed RNA polymerases II, IV and V subunit 9A (LOC8066017), mRNA	NA	NA	NA	NA
TRpn_34872	1150	-0.238396	0.913304	Zea mays uncharacterized LOC100192019 (LOC100192019), mRNA	NA	NA	NA	NA
TRpn_35151	597	-3.91435	NA	NA	NA	NA	NA	NA
TRpn_35218	559	-1.29407	0.39804	Zea mays clone 1638153 sulfate transporter 3.4 mRNA, complete cds	NA	NA	NA	NA
TRpn_35237	549	-0.0520345	0.987112	NA	NA	NA	NA	NA
TRpn_35251	513	-5.54875	0.0106171	NA	NA	NA	NA	NA
TRpn_35263	648	3.27812	0.131045	NA	NA	NA	NA	NA
TRpn_35289	1424	-0.0173705	0.99747	PREDICTED: Sorghum bicolor solute carrier family 25 member 44 (LOC8067560), mRNA	NA	NA	NA	NA
TRpn_35350	951	-1.55644	0.17438	PREDICTED: Setaria italica soluble inorganic pyrophosphatase (LOC101754621), transcript variant X2, mRNA	AT2G46860	Soluble inorganic pyrophosphatase 3	GO:0000287	magnesium ion binding
TRpn_35433	627	0.0351506	0.994154	PREDICTED: Sorghum bicolor protein-lysine methyltransferase METTL21D (LOC8056364), transcript variant X1, mRNA	NA	NA	NA	NA
TRpn_35502	423	3.15066	NA	PREDICTED: Sorghum bicolor uncharacterized LOC8068130 (LOC8068130), transcript variant X3, mRNA	NA	NA	NA	NA
TRpn_35571	2384	0.49682	0.86198	PREDICTED: Sorghum bicolor asparagine synthetase [glutamine-hydrolyzing] 1 (LOC110430248), mRNA	AT3G47340	Asparagine synthetase [glutamine-hydrolyzing] 1	GO:0004066	asparagine synthase (glutamine-hydrolyzing) activity
TRpn_35593	930	5.35775	0.0359817	NA	NA	NA	NA	NA
TRpn_35599	1554	-1.18597	0.744077	PREDICTED: Zea mays PHD transcription factor (PHD35), transcript variant X1, mRNA	AT1G54390	PHD finger protein ING2	GO:0005634	nucleus
TRpn_35880	1268	0.658285	0.856336	PREDICTED: Zea mays putative methylesterase 11, chloroplastic (LOC103633404), mRNA	AT1G26360	Putative methylesterase 13, chloroplastic	GO:0016787	hydrolase activity
TRpn_35926	490	-0.711831	0.756735	PREDICTED: Setaria italica protein PAIR1 (LOC101765815), mRNA	NA	NA	NA	NA
TRpn_35936	542	-0.473534	0.893235	PREDICTED: Panicum hallii actin-related protein 2/3 complex subunit 2B-like (LOC112901112), transcript variant X3, mRNA	NA	NA	NA	NA
TRpn_36022	739	-1.43524	0.534484	PREDICTED: Setaria italica probable glutathione S-transferase (LOC101767763), mRNA	NA	NA	NA	NA
TRpn_36034	1125	1.20447	NA	Paspalum ionanthum chloroplast, complete genome	NA	NA	NA	NA
TRpn_36064	540	-1.22117	0.34486	NA	NA	NA	NA	NA
TRpn_36073	NA	4.60872	0.0550637	NA	NA	NA	NA	NA
TRpn_36116	1644	-0.588363	0.856336	PREDICTED: Setaria italica psbP domain-containing protein 7, chloroplastic (LOC101773815), mRNA	AT3G05410	PsbP domain-containing protein 7, chloroplastic	NA	NA
TRpn_36118	527	0.671062	0.640959	PREDICTED: Sorghum bicolor vacuolar-processing enzyme (LOC8066566), mRNA	NA	NA	NA	NA
TRpn_36217	741	-2.75372	0.39804	PREDICTED: Sorghum bicolor kelch domain-containing protein 2 (LOC8060319), mRNA	NA	NA	NA	NA
TRpn_36218	796	2.79762	0.157474	PREDICTED: Sorghum bicolor kelch domain-containing protein 2 (LOC8060319), mRNA	NA	NA	NA	NA
TRpn_36388	1656	0.0282339	0.99588	PREDICTED: Panicum hallii auxin-responsive protein SAUR36-like (LOC112879745), mRNA	AT5G27780	NA	GO:0003674	molecular_function
TRpn_36394	1745	1.41097	0.30954	PREDICTED: Sorghum bicolor uncharacterized LOC8075584 (LOC8075584), mRNA	NA	NA	NA	NA
TRpn_36399	428	0.857071	NA	PREDICTED: Panicum hallii ras-related protein RABA3-like (LOC112888828), mRNA	AT4G39990	Ras-related protein RABA4b	GO:0005525	GTP binding
TRpn_36455	414	-0.285054	0.784629	PREDICTED: Setaria italica 60S ribosomal protein L37-1 (LOC101780565), mRNA	AT1G15250	60S ribosomal protein L37-1	GO:0003735	structural constituent of ribosome
TRpn_36478	772	-0.654535	0.325893	PREDICTED: Sorghum bicolor oxygen-evolving enhancer protein 2, chloroplastic (LOC8079911), mRNA	AT1G06680	Oxygen-evolving enhancer protein 2-1, chloroplastic	GO:0009543	chloroplast thylakoid lumen
TRpn_36659	423	-1.0363	0.749408	NA	NA	NA	NA	NA
TRpn_36670	1583	-0.678288	0.865591	NA	NA	NA	NA	NA
TRpn_36809	982	0.963002	0.679085	PREDICTED: Sorghum bicolor pullulanase 1, chloroplastic (LOC8066007), transcript variant X1, mRNA	AT5G04360	Pullulanase 1, chloroplastic	GO:0004556	alpha-amylase activity
TRpn_37456	454	-0.696371	NA	NA	NA	NA	NA	NA
TRpn_37475	477	0.696308	NA	Triticum aestivum mRNA, clone: tplb0040d02, cultivar Chinese Spring	NA	NA	NA	NA
TRpn_37604	642	-2.2941	NA	NA	NA	NA	NA	NA
TRpn_37611	2438	-2.09366	0.316238	Zea mays clone 263876 mRNA sequence	AT5G65640	Transcription factor bHLH93	GO:0003677	DNA binding
TRpn_37701	515	-3.55108	NA	NA	NA	NA	NA	NA
TRpn_37740	1029	-1.55163	NA	PREDICTED: Panicum hallii thioredoxin H2-2-like (LOC112875633), mRNA	AT5G39950	Thioredoxin H2	GO:0006662	glycerol ether metabolic process
TRpn_37775	519	0.135835	NA	NA	NA	NA	NA	NA
TRpn_37852	475	1.11875	0.628006	NA	NA	NA	NA	NA
TRpn_37933	698	-1.63769	0.586244	PREDICTED: Setaria italica uncharacterized LOC101777779 (LOC101777779), mRNA	NA	NA	NA	NA
TRpn_38031	449	-3.83799	2.53865e-10	Zea mays clone 490650 hypothetical protein mRNA, complete cds	AT3G62580	NA	GO:0003674	molecular_function
TRpn_38032	753	8.65092	3.85692e-06	Zea mays clone 490650 hypothetical protein mRNA, complete cds	AT3G62580	NA	GO:0003674	molecular_function
TRpn_38475	571	-2.03222	NA	PREDICTED: Sorghum bicolor transcription factor PCF2-like (LOC110436807), mRNA	NA	NA	NA	NA
TRpn_38489	643	-1.24764	0.687527	NA	NA	NA	NA	NA
TRpn_38632	413	0.335979	0.958816	NA	NA	NA	NA	NA
TRpn_38692	1930	-1.20729	NA	PREDICTED: Sorghum bicolor probable serine/threonine-protein kinase PBL25 (LOC8071257), mRNA	AT3G07070	Serine/threonine-protein kinase At3g07070	GO:0005524	ATP binding
TRpn_38877	413	-3.12224	NA	NA	NA	NA	NA	NA
TRpn_38878	416	-2.46351	NA	NA	NA	NA	NA	NA
TRpn_38929	1339	-0.874526	0.51918	PREDICTED: Panicum hallii heavy metal-associated isoprenylated plant protein 34-like (LOC112874812), mRNA	NA	NA	NA	NA
TRpn_39087	1315	0.786322	0.882374	Zea mays uncharacterized LOC100276976 (pco114182), mRNA<>Zea mays full-length cDNA clone ZM_BFc0171M09 mRNA, complete cds	NA	NA	NA	NA
TRpn_39171	410	-3.47199	0.118018	NA	NA	NA	NA	NA
TRpn_39326	1849	3.99656	0.325893	Zea mays uncharacterized LOC100279199 (LOC100279199), mRNA	NA	NA	NA	NA
TRpn_39491	931	0.0888937	0.981547	PREDICTED: Panicum hallii glucan endo-1,3-beta-glucosidase 7-like (LOC112878187), transcript variant X2, mRNA	AT4G34480	Glucan endo-1,3-beta-glucosidase 7	GO:0004553	hydrolase activity, hydrolyzing O-glycosyl compounds
TRpn_39595	865	2.33461	0.329939	PREDICTED: Setaria italica uncharacterized LOC101774022 (LOC101774022), mRNA	NA	NA	NA	NA
TRpn_39679	452	-0.0296856	0.993494	Zea mays uncharacterized LOC100281427 (LOC100281427), mRNA	NA	NA	NA	NA
TRpn_39891	1874	-0.551286	NA	PREDICTED: Setaria italica UTP--glucose-1-phosphate uridylyltransferase (LOC101760727), mRNA	AT5G17310	UTP--glucose-1-phosphate uridylyltransferase 1	GO:0003983	UTP:glucose-1-phosphate uridylyltransferase activity
TRpn_39930	823	-0.661721	0.519634	PREDICTED: Sorghum bicolor pectinesterase (LOC8078547), mRNA	AT3G43270	Probable pectinesterase/pectinesterase inhibitor 32	GO:0009505	plant-type cell wall
TRpn_39970	465	-0.765908	0.589654	PREDICTED: Panicum hallii plant intracellular Ras-group-related LRR protein 7 (LOC112873480), mRNA	AT5G07910	NA	GO:0005886	plasma membrane
TRpn_39971	578	0.433458	0.907929	Saccharum officinarum mitochondrial chromosome 1 DNA, complete genome, cultivar: Khon Kaen 3	NA	NA	NA	NA
TRpn_39980	574	-0.298968	0.864466	NA	NA	NA	NA	NA
TRpn_39989	1388	-0.265475	NA	PREDICTED: Sorghum bicolor protein DETOXIFICATION 27 (LOC8063732), mRNA	AT5G65380	Protein DETOXIFICATION 27	GO:0005215	transporter activity
TRpn_40018	478	0.117306	0.963268	PREDICTED: Sorghum bicolor protein ABHD17C (LOC8068039), mRNA	NA	NA	NA	NA
TRpn_40075	1294	-1.30923	0.739997	PREDICTED: Sorghum bicolor protein trichome birefringence-like 3 (LOC8081433), mRNA	AT5G01360	Protein trichome birefringence-like 3	GO:0000139	Golgi membrane
TRpn_40107	1629	-0.148778	0.972463	PREDICTED: Panicum hallii uncharacterized LOC112886194 (LOC112886194), mRNA	NA	NA	NA	NA
TRpn_40134	NA	0.485146	0.890826	NA	NA	NA	NA	NA
TRpn_40135	630	-0.841581	0.634419	Zea mays 6-phosphogluconate dehydrogenase isoenzyme A gene, partial cds	AT3G02360	6-phosphogluconate dehydrogenase, decarboxylating 3	GO:0004616	phosphogluconate dehydrogenase (decarboxylating) activity
TRpn_40220	1262	-0.490301	NA	PREDICTED: Panicum hallii protein TIFY 11b-like (LOC112876948), mRNA	NA	NA	NA	NA
TRpn_40350	1093	1.71347	0.84031	Zea mays clone 289395 mRNA sequence	AT5G59320	Non-specific lipid-transfer protein 3	GO:0006869	lipid transport
TRpn_40369	1352	0.886639	0.819653	PREDICTED: Panicum hallii uncharacterized LOC112901373 (LOC112901373), mRNA	NA	NA	NA	NA
TRpn_40399	1822	-1.78214	0.317192	PREDICTED: Setaria italica uncharacterized LOC101753991 (LOC101753991), mRNA	NA	NA	NA	NA
TRpn_40725	419	-1.07024	0.687527	NA	NA	NA	NA	NA
TRpn_40738	1869	-1.17938	NA	NA	NA	NA	NA	NA
TRpn_40739	1090	-0.311569	0.972463	NA	NA	NA	NA	NA
TRpn_40778	NA	-3.96496	0.213042	NA	NA	NA	NA	NA
TRpn_40887	401	-1.51282	0.0322962	Zea mays clone Contig606 mRNA sequence	AT2G37190	60S ribosomal protein L12-1	GO:0003735	structural constituent of ribosome
TRpn_40888	412	-0.0961027	0.967133	Zea mays full-length cDNA clone ZM_BFc0164I07 mRNA, complete cds	AT2G37190	60S ribosomal protein L12-1	GO:0003735	structural constituent of ribosome
TRpn_40889	401	-3.03956	4.095e-07	PREDICTED: Setaria italica 60S ribosomal protein L12-1 (LOC101761001), mRNA	AT2G37190	60S ribosomal protein L12-1	GO:0003735	structural constituent of ribosome
TRpn_40890	412	-1.14708	0.181643	Zea mays full-length cDNA clone ZM_BFc0164I07 mRNA, complete cds	AT2G37190	60S ribosomal protein L12-1	GO:0003735	structural constituent of ribosome
TRpn_40940	681	0.572951	0.8985	PREDICTED: Sorghum bicolor uncharacterized LOC8065094 (LOC8065094), ncRNA	NA	NA	NA	NA
TRpn_41022	1380	-1.87964	0.634166	PREDICTED: Setaria italica protein DETOXIFICATION 27 (LOC101784768), mRNA	AT5G65380	Protein DETOXIFICATION 27	GO:0005215	transporter activity
TRpn_41036	1446	0.465717	0.687527	PREDICTED: Setaria italica E3 ubiquitin-protein ligase SINAT5 (LOC101753703), mRNA	AT5G53360	NA	GO:0005634	nucleus
TRpn_41048	1318	1.65664	0.829845	PREDICTED: Sorghum bicolor protein Mpv17 (LOC8079385), transcript variant X3, mRNA	AT3G24570	NA	GO:0003674	molecular_function
TRpn_41050	1274	0.946193	0.865591	PREDICTED: Sorghum bicolor protein Mpv17 (LOC8079385), transcript variant X3, mRNA	AT3G24570	NA	GO:0003674	molecular_function
TRpn_41112	460	-2.36945	0.359194	NA	NA	NA	NA	NA
TRpn_41152	754	-0.244679	0.95573	PREDICTED: Sorghum bicolor chloroplastic lipocalin (LOC110436533), transcript variant X2, mRNA	NA	NA	NA	NA
TRpn_41154	1322	-1.66807	0.527525	PREDICTED: Panicum hallii RNA polymerase II C-terminal domain phosphatase-like 2 (LOC112893331), transcript variant X2, mRNA	NA	NA	NA	NA
TRpn_41402	1065	-0.369508	0.942525	PREDICTED: Panicum hallii uncharacterized WD repeat-containing protein C2A9.03-like (LOC112875161), transcript variant X3, mRNA	AT1G78070	NA	GO:0003674	molecular_function
TRpn_41427	934	-5.7737	0.00757071	NA	NA	NA	NA	NA
TRpn_41476	1312	-0.904524	NA	PREDICTED: Sorghum bicolor protein EDS1L (LOC8055791), mRNA	AT3G48090	Protein EDS1	GO:0004806	triglyceride lipase activity
TRpn_41519	560	-0.297338	0.893235	NA	NA	NA	NA	NA
TRpn_41537	418	-1.01717	0.370232	PREDICTED: Panicum hallii nuclear-pore anchor (LOC112889871), transcript variant X2, mRNA	NA	NA	NA	NA
TRpn_41584	440	-0.281823	0.880364	PREDICTED: Sorghum bicolor elongation factor P (LOC8074861), mRNA	NA	NA	NA	NA
TRpn_41593	560	-0.432356	NA	PREDICTED: Setaria italica caffeoylshikimate esterase (LOC101779250), transcript variant X2, mRNA	NA	NA	NA	NA
TRpn_41674	575	-2.03849	0.572178	NA	NA	NA	NA	NA
TRpn_41698	639	1.61704	0.380112	PREDICTED: Sorghum bicolor subtilisin-like protease SBT2.5 (LOC8055933), mRNA	AT1G62340	Subtilisin-like protease SBT2.4	GO:0006508	proteolysis
TRpn_41725	1033	2.45306	0.487143	PREDICTED: Sorghum bicolor chloroplastic lipocalin (LOC110436533), transcript variant X2, mRNA	AT3G47860	Chloroplastic lipocalin	GO:0006629	lipid metabolic process
TRpn_41727	758	0.209444	0.969251	PREDICTED: Sorghum bicolor chloroplastic lipocalin (LOC110436533), transcript variant X2, mRNA	AT3G47860	Chloroplastic lipocalin	GO:0006629	lipid metabolic process
TRpn_41757	2105	0.633589	0.705664	PREDICTED: Panicum hallii aluminum-activated malate transporter 5-like (LOC112898853), mRNA	AT3G18440	Aluminum-activated malate transporter 9	GO:0016021	integral to membrane
TRpn_41811	539	0.552011	0.79498	Zea mays molybdenum cofactor biosynthesis protein (Vp10) gene, complete cds	NA	NA	NA	NA
TRpn_41986	454	0.172739	0.984222	PREDICTED: Setaria italica uncharacterized LOC101783843 (LOC101783843), mRNA	NA	NA	NA	NA
TRpn_42024	435	-1.14271	0.705664	PREDICTED: Sorghum bicolor mucin-19 (LOC8060907), transcript variant X2, mRNA	NA	NA	NA	NA
TRpn_42081	1054	-1.34305	0.76028	Zea mays multi-protein bridging factor homolog1 (TIDP3260), mRNA	AT2G42680	Multiprotein-bridging factor 1a	GO:0003677	DNA binding
TRpn_42746	931	-1.03839	0.622252	PREDICTED: Setaria italica CBS domain-containing protein CBSCBSPB3 (LOC101754412), mRNA	NA	NA	NA	NA
TRpn_42747	935	-1.44747	0.626165	PREDICTED: Setaria italica CBS domain-containing protein CBSCBSPB3 (LOC101754412), mRNA	NA	NA	NA	NA
TRpn_43050	1799	-0.488545	0.857242	Hordeum vulgare subsp. vulgare mRNA for predicted protein, complete cds, clone: NIASHv2031K09	NA	NA	NA	NA
TRpn_43130	1186	-3.68157	NA	PREDICTED: Zea mays cell division control protein 50 (LOC100193072), transcript variant X2, mRNA	NA	NA	NA	NA
TRpn_43242	478	1.2328	0.882374	PREDICTED: Sorghum bicolor myosin-12 (LOC8059553), transcript variant X3, mRNA	NA	NA	NA	NA
TRpn_43282	1334	-0.376899	0.885163	PREDICTED: Setaria italica ankyrin repeat-containing protein At5g02620 (LOC101760625), mRNA	NA	NA	NA	NA
TRpn_43288	413	1.02337	0.530984	Paspalum vaginatum clone StvCtg_00127 microsatellite sequence	NA	NA	NA	NA
TRpn_43289	1890	-1.31344	0.723098	Paspalum vaginatum clone StvCtg_00127 microsatellite sequence	NA	NA	NA	NA
TRpn_43290	1019	0.0306802	NA	Paspalum vaginatum clone StvCtg_00127 microsatellite sequence	NA	NA	NA	NA
TRpn_43293	790	1.03866	0.760232	Paspalum vaginatum clone StvCtg_00127 microsatellite sequence	NA	NA	NA	NA
TRpn_43602	486	-1.04371	NA	NA	NA	NA	NA	NA
TRpn_43744	519	0.679197	0.606326	Saccharum hybrid cultivar SP80-3280 isolate Shy3280Sca044 genomic sequence	NA	NA	NA	NA
TRpn_43753	628	4.032	0.0477716	Zea mays clone 1498014 mRNA sequence	NA	NA	NA	NA
TRpn_43800	1185	-1.15169	0.487143	PREDICTED: Zea mays uncharacterized LOC103626760 (LOC103626760), ncRNA	NA	NA	NA	NA
TRpn_43817	838	-0.258432	0.902807	Zea mays uncharacterized LOC100283216 (LOC100283216), mRNA	NA	NA	NA	NA
TRpn_43927	562	-1.4449	0.548302	Oryza sativa Indica Group cultivar Shuhui498 chromosome 6 sequence	NA	NA	NA	NA
TRpn_43984	474	0.0575316	0.993494	Paspalum ionanthum chloroplast, complete genome	NA	NA	NA	NA
TRpn_44076	558	-2.92361	0.221344	PREDICTED: Setaria italica pectate lyase (LOC101763247), mRNA	AT1G14420	Probable pectate lyase 3	GO:0016829	lyase activity
TRpn_44086	926	-2.98255	0.409922	Saccharum hybrid cultivar SP80-3280 isolate Shy3280Sca057 genomic sequence	NA	NA	NA	NA
TRpn_44093	1332	-2.21044	NA	Hordeum vulgare subsp. vulgare mRNA for predicted protein, complete cds, clone: NIASHv3057I20	NA	NA	NA	NA
TRpn_44094	405	-0.48553	0.78721	PREDICTED: Panicum hallii probable xyloglucan endotransglucosylase/hydrolase protein 23 (LOC112891018), mRNA	AT5G57540	Putative xyloglucan endotransglucosylase/hydrolase protein 13	GO:0005618	cell wall
TRpn_44095	405	-3.18214	0.0231315	PREDICTED: Panicum hallii probable xyloglucan endotransglucosylase/hydrolase protein 23 (LOC112891018), mRNA	AT5G57540	Putative xyloglucan endotransglucosylase/hydrolase protein 13	GO:0005618	cell wall
TRpn_44156	765	0.201075	0.95038	PREDICTED: Panicum hallii clathrin light chain 1-like (LOC112899238), mRNA	NA	NA	NA	NA
TRpn_44215	1275	0.600156	0.704185	PREDICTED: Panicum hallii uncharacterized LOC112882597 (LOC112882597), mRNA	AT4G38690	NA	NA	NA
TRpn_44281	NA	-2.106	NA	NA	NA	NA	NA	NA
TRpn_44322	1577	-0.359303	0.857242	PREDICTED: Panicum hallii autophagy-related protein 9 (LOC112874685), transcript variant X2, mRNA	NA	NA	NA	NA
TRpn_44470	746	0.153279	0.914386	PREDICTED: Sorghum bicolor chlorophyll a-b binding protein CP24 10B, chloroplastic (LOC8085855), mRNA	AT1G15820	NA	GO:0009522	photosystem I
TRpn_44518	860	-0.0465106	NA	PREDICTED: Setaria italica protein GAMETE EXPRESSED 2 (LOC105913684), mRNA	NA	NA	NA	NA
TRpn_44818	1881	-0.77242	NA	PREDICTED: Panicum hallii tetraspanin-6 (LOC112885056), transcript variant X2, mRNA	AT3G12090	Tetraspanin-6	GO:0003674	molecular_function
TRpn_44843	595	-3.6416	0.132119	PREDICTED: Sorghum bicolor BOI-related E3 ubiquitin-protein ligase 1 (LOC8058056), transcript variant X1, mRNA	NA	NA	NA	NA
TRpn_44897	449	-1.20467	0.707282	PREDICTED: Panicum hallii probable inositol transporter 2 (LOC112901559), transcript variant X4, mRNA	AT4G16480	Inositol transporter 4	GO:0005351	sugar:hydrogen symporter activity
TRpn_44927	1313	-0.933681	NA	PREDICTED: Setaria italica histone H1 (LOC101755942), mRNA	NA	NA	NA	NA
TRpn_44928	1203	2.06744	NA	PREDICTED: Panicum hallii histone H1-like (LOC112899757), mRNA	NA	NA	NA	NA
TRpn_45074	411	-2.15472	0.105113	NA	NA	NA	NA	NA
TRpn_45244	1134	-1.42733	0.666509	PREDICTED: Setaria italica polygalacturonase (LOC101785811), mRNA	NA	NA	NA	NA
TRpn_45268	884	-1.66996	0.385826	PREDICTED: Panicum hallii hexose carrier protein HEX6-like (LOC112874925), mRNA	NA	NA	NA	NA
TRpn_45269	441	-3.11633	0.0453743	PREDICTED: Sorghum bicolor hexose carrier protein HEX6-like (LOC110431939), transcript variant X3, mRNA	AT5G61520	Sugar transport protein 3	GO:0005351	sugar:hydrogen symporter activity
TRpn_45481	1235	1.39943	0.665625	Zea mays uncharacterized LOC100276059 (LOC100276059), mRNA	AT4G24130	NA	GO:0008150	biological_process
TRpn_45502	831	-1.05614	0.56688	PREDICTED: Setaria italica salt stress root protein RS1 (LOC101760016), transcript variant X2, mRNA	NA	NA	NA	NA
TRpn_45520	647	-3.8417	NA	PREDICTED: Setaria italica indole-2-monooxygenase (LOC101769899), mRNA	NA	NA	NA	NA
TRpn_45563	475	-0.192255	0.966222	Paspalum ionanthum chloroplast, complete genome	NA	NA	NA	NA
TRpn_45597	497	-0.366531	0.930791	NA	NA	NA	NA	NA
TRpn_45619	524	-0.710072	0.468432	PREDICTED: Sorghum bicolor 50S ribosomal protein L11 (LOC8085722), mRNA	AT1G32990	50S ribosomal protein L11, chloroplastic	GO:0003735	structural constituent of ribosome
TRpn_45693	568	-3.96148	NA	Panicum virgatum clone PV_ABa094-K10, complete sequence	NA	NA	NA	NA
TRpn_46081	757	0.223162	0.907929	Zea mays clone 242143 mRNA sequence	AT5G45275	NA	GO:0003674	molecular_function
TRpn_46163	595	-0.490301	NA	NA	NA	NA	NA	NA
TRpn_46164	608	0.189773	NA	NA	NA	NA	NA	NA
TRpn_46197	1766	-0.606295	0.864466	Oryza sativa Japonica Group DNA, chromosome 8, cultivar: Nipponbare, complete sequence	AT1G54130	Probable GTP diphosphokinase RSH3, chloroplastic	GO:0008728	GTP diphosphokinase activity
TRpn_46272	989	-2.24125	0.460229	PREDICTED: Setaria italica peroxidase 72 (LOC101759894), mRNA	AT5G66390	Peroxidase 72	GO:0004601	peroxidase activity
TRpn_46290	872	1.27751	NA	NA	AT1G78720	NA	GO:0009306	protein secretion
TRpn_46358	592	-4.27485	0.100033	PREDICTED: Panicum hallii probable galacturonosyltransferase 13 (LOC112884793), mRNA	NA	NA	NA	NA
TRpn_46414	713	-1.87976	NA	NA	NA	NA	NA	NA
TRpn_46549	684	-0.411448	0.870948	PREDICTED: Zea mays CCG-binding protein 1 (TIDP3715), transcript variant X1, mRNA	NA	NA	NA	NA
TRpn_46687	731	-1.32142	0.526992	NA	NA	NA	NA	NA
TRpn_46781	518	0.591048	0.760232	PREDICTED: Panicum hallii uncharacterized LOC112875254 (LOC112875254), mRNA	NA	NA	NA	NA
TRpn_46834	1351	-1.18996	0.701007	PREDICTED: Panicum hallii CASP-like protein 2C4 (LOC112899440), mRNA	NA	NA	NA	NA
TRpn_46943	416	0.590094	NA	PREDICTED: Panicum hallii probable cation transporter HKT7 (LOC112899431), mRNA	NA	NA	NA	NA
TRpn_47124	427	-0.642017	0.865591	PREDICTED: Setaria italica uncharacterized LOC101781134 (LOC101781134), transcript variant X2, mRNA	NA	NA	NA	NA
TRpn_47364	652	-1.83318	0.333006	Saccharum hybrid cultivar R570 clone BAC 009G16 complete sequence	AT5G28540	Mediator of RNA polymerase II transcription subunit 37a	GO:0006457	protein folding
TRpn_47377	989	-1.95723	0.538512	NA	AT4G38180	Protein FAR1-RELATED SEQUENCE 5	GO:0005634	nucleus
TRpn_47382	631	-1.77889	0.606326	NA	NA	NA	NA	NA
TRpn_47495	1305	-0.0413954	0.993494	PREDICTED: Sorghum bicolor mitogen-activated protein kinase 10 (LOC8083810), mRNA	AT1G17050	Solanesyl diphosphate synthase 2, chloroplastic	GO:0009536	plastid
TRpn_47559	572	-0.765548	NA	PREDICTED: Panicum hallii 60S ribosomal protein L29-1-like (LOC112891550), transcript variant X1, mRNA	AT3G06680	60S ribosomal protein L29-2	GO:0003735	structural constituent of ribosome
TRpn_47933	2389	-4.94288	0.0231673	NA	NA	NA	NA	NA
TRpn_47972	592	0.405685	0.760407	PREDICTED: Sorghum bicolor polyphenol oxidase I, chloroplastic (LOC8071140), mRNA	NA	NA	NA	NA
TRpn_47973	754	-1.52804	0.484265	PREDICTED: Panicum hallii polyphenol oxidase, chloroplastic-like (LOC112896440), mRNA	NA	NA	NA	NA
TRpn_48100	429	0.28242	0.890826	PREDICTED: Panicum hallii phosphoglucomutase, cytoplasmic 2 (LOC112875331), mRNA	NA	NA	NA	NA
TRpn_48170	423	0.877819	0.568862	PREDICTED: Sorghum bicolor wall-associated receptor kinase 2 (LOC8056416), mRNA	NA	NA	NA	NA
TRpn_48194	464	-0.24197	0.942887	PREDICTED: Panicum hallii uncharacterized LOC112881345 (LOC112881345), mRNA	NA	NA	NA	NA
TRpn_48197	820	-0.792075	0.842815	PREDICTED: Sorghum bicolor peptidyl-prolyl cis-trans isomerase FKBP12 (LOC8075186), mRNA	AT5G64350	Peptidyl-prolyl cis-trans isomerase FKBP12	GO:0003755	peptidyl-prolyl cis-trans isomerase activity
TRpn_48237	1012	-1.06262	0.780279	PREDICTED: Panicum hallii protein DOG1-like 4 (LOC112895997), mRNA	AT3G14880	NA	GO:0080167	response to karrikin
TRpn_48242	1045	0.0981359	0.983778	Sorghum bicolor isolate SPV 462 dehydrin protein (DHN) mRNA, complete cds	NA	NA	NA	NA
TRpn_48264	1516	0.0448494	0.993494	PREDICTED: Setaria italica AUGMIN subunit 7 (LOC101763407), mRNA	NA	NA	NA	NA
TRpn_48273	422	-0.108309	0.967866	PREDICTED: Panicum hallii dihydrolipoyllysine-residue acetyltransferase component 4 of pyruvate dehydrogenase complex, chloroplastic-like (LOC112883001), mRNA	NA	NA	NA	NA
TRpn_48281	457	-0.577022	0.824024	PREDICTED: Panicum hallii pre-mRNA-splicing factor CWC25 homolog (LOC112896451), mRNA	NA	NA	NA	NA
TRpn_48312	2242	-6.32367	0.000717696	PREDICTED: Sorghum bicolor ubiquitin-conjugating enzyme E2 32 (LOC110431699), mRNA	AT3G17000	Ubiquitin-conjugating enzyme E2 32	GO:0004842	ubiquitin-protein ligase activity
TRpn_48486	509	-1.06961	0.469687	PREDICTED: Panicum hallii reticulon-like protein B21 (LOC112897057), transcript variant X2, mRNA	AT5G58000	Reticulon-like protein B21	GO:0005789	endoplasmic reticulum membrane
TRpn_48660	535	-0.305607	0.907929	PREDICTED: Sorghum bicolor AP2-like ethylene-responsive transcription factor At1g16060 (LOC8055995), mRNA	NA	NA	NA	NA
TRpn_48664	472	-2.10732	0.486334	NA	NA	NA	NA	NA
TRpn_48693	431	-1.21626	0.486334	NA	NA	NA	NA	NA
TRpn_48706	429	-2.17539	0.316238	NA	NA	NA	NA	NA
TRpn_48721	580	0.774612	0.819653	NA	NA	NA	NA	NA
TRpn_48764	813	-4.64025	0.0322962	NA	NA	NA	NA	NA
TRpn_48778	654	-1.4343	0.311718	PREDICTED: Panicum hallii epoxide hydrolase 3-like (LOC112892950), mRNA	NA	NA	NA	NA
TRpn_48866	545	-0.902768	0.830331	Sorghum bicolor LOX2 gene, complete cds	AT1G17420	Lipoxygenase 3, chloroplastic	GO:0009507	chloroplast
TRpn_48869	986	-6.14274	0.0289485	PREDICTED: Sorghum bicolor non-specific lipid-transfer protein C4 (LOC8057859), mRNA	NA	NA	NA	NA
TRpn_48878	536	-0.0963171	0.980988	NA	NA	NA	NA	NA
TRpn_48916	1756	-0.301731	0.864466	PREDICTED: Sorghum bicolor putative pentatricopeptide repeat-containing protein At3g11460, mitochondrial (LOC8060444), mRNA	AT3G26782	Pentatricopeptide repeat-containing protein At3g26782, mitochondrial	GO:0008270	zinc ion binding
TRpn_49028	1495	-0.344115	0.887355	PREDICTED: Setaria italica protein YIPF5 homolog (LOC101770283), transcript variant X1, mRNA	AT3G52760	NA	GO:0003674	molecular_function
TRpn_49192	482	-1.42057	0.275897	PREDICTED: Panicum hallii psbP domain-containing protein 6, chloroplastic (LOC112893730), mRNA	AT3G56650	PsbP domain-containing protein 6, chloroplastic	GO:0009543	chloroplast thylakoid lumen
TRpn_49274	1542	-3.82678	NA	Oryza sativa Indica Group cultivar Shuhui498 chromosome 8 sequence	AT1G67800	NA	GO:0005886	plasma membrane
TRpn_49351	10795	0.125368	0.924913	Sphingorhabdus sp. Alg231_15 genome assembly, chromosome: II	NA	NA	NA	NA
TRpn_49385	1262	-1.53748	0.592212	Zea mays clone 383400 lil3 protein mRNA, complete cds	AT5G47110	NA	GO:0009523	photosystem II
TRpn_49392	749	-1.1948	0.370232	Zea mays clone 359080 mRNA sequence	NA	NA	NA	NA
TRpn_49406	10795	0.150368	0.898678	Anderseniella sp. Alg231_50 genome assembly, chromosome: VII	NA	NA	NA	NA
TRpn_49446	469	0.930869	0.533146	PREDICTED: Panicum hallii heavy metal-associated isoprenylated plant protein 39-like (LOC112877542), transcript variant X3, mRNA	NA	NA	NA	NA
TRpn_49467	1892	-0.0656813	0.98808	PREDICTED: Panicum hallii uncharacterized LOC112903347 (LOC112903347), transcript variant X5, mRNA	NA	NA	NA	NA
TRpn_49655	786	-2.22613	0.337944	PREDICTED: Panicum hallii protein NRT1/ PTR FAMILY 1.2-like (LOC112894701), mRNA	NA	NA	NA	NA
TRpn_49787	2614	-0.863293	0.701065	PREDICTED: Panicum hallii uncharacterized LOC112878733 (LOC112878733), mRNA	NA	NA	NA	NA
TRpn_49844	572	-0.281687	0.79498	PREDICTED: Setaria italica histone deacetylase HDT2 (LOC101777405), mRNA	NA	NA	NA	NA
TRpn_49859	513	0.871744	0.487143	Saccharum hybrid cultivar R570 clone BAC 165F05 complete sequence	NA	NA	NA	NA
TRpn_50080	1251	1.90715	0.483872	PREDICTED: Setaria italica uncharacterized LOC101782658 (LOC101782658), mRNA	NA	NA	NA	NA
TRpn_50113	1180	-0.702422	0.784803	PREDICTED: Setaria italica glutathione S-transferase 4 (LOC101783868), mRNA	AT3G62760	Glutathione S-transferase F13	GO:0004364	glutathione transferase activity
TRpn_50182	564	-6.25781	0.00113236	NA	NA	NA	NA	NA
TRpn_50188	970	-3.53412	NA	NA	NA	NA	NA	NA
TRpn_50192	471	-1.79671	0.099269	NA	NA	NA	NA	NA
TRpn_50284	735	0.92679	0.585377	PREDICTED: Sorghum bicolor sulfate transporter 3.1 (LOC8082152), mRNA	AT3G51895	Sulfate transporter 3.1	GO:0008271	secondary active sulfate transmembrane transporter activity
TRpn_50666	753	-0.454607	0.856336	Bothriochloa decipiens isolate TK086 chloroplast, complete genome	NA	NA	NA	NA
TRpn_50668	NA	-0.940621	0.907929	NA	NA	NA	NA	NA
TRpn_50672	2536	-0.85626	NA	PREDICTED: Setaria italica serine/threonine protein phosphatase 2A 55 kDa regulatory subunit B beta isoform (LOC101763964), transcript variant X1, mRNA	AT1G17720	Serine/threonine protein phosphatase 2A 55 kDa regulatory subunit B beta isoform	GO:0000166	nucleotide binding
TRpn_50904	922	-3.68157	NA	PREDICTED: Setaria italica transmembrane and coiled-coil domain-containing protein 4 (LOC101770533), mRNA	AT2G18100	NA	GO:0003674	molecular_function
TRpn_50907	621	0.739926	0.760961	PREDICTED: Setaria italica uncharacterized LOC101782716 (LOC101782716), mRNA	NA	NA	NA	NA
TRpn_50916	471	-1.76547	0.646438	NA	NA	NA	NA	NA
TRpn_51076	754	-0.0887348	NA	NA	NA	NA	NA	NA
TRpn_51077	1242	-0.967944	0.829845	NA	NA	NA	NA	NA
TRpn_51078	1142	-0.470307	0.926276	NA	NA	NA	NA	NA
TRpn_51386	1302	0.38674	0.866557	PREDICTED: Sorghum bicolor uncharacterized LOC8079646 (LOC8079646), mRNA	NA	NA	NA	NA
TRpn_51402	855	-1.14144	0.760961	PREDICTED: Setaria italica glycerophosphodiester phosphodiesterase GDPDL7 (LOC101772284), transcript variant X8, mRNA	NA	NA	NA	NA
TRpn_51486	436	0.258459	0.848126	PREDICTED: Setaria italica 60S ribosomal protein L18a (LOC105914130), mRNA	AT2G34480	60S ribosomal protein L18a-2	GO:0003735	structural constituent of ribosome
TRpn_51672	1085	-0.661308	0.819809	NA	NA	NA	NA	NA
TRpn_51745	436	0.202643	0.931705	Saccharum officinarum clone SCCCLR1C04B02, complete sequence	NA	NA	NA	NA
TRpn_51746	429	-0.500187	0.865088	Saccharum officinarum clone SCCCLR1C04B02, complete sequence	NA	NA	NA	NA
TRpn_51799	536	3.81849	NA	NA	NA	NA	NA	NA
TRpn_51858	701	-4.19108	0.124604	NA	NA	NA	NA	NA
TRpn_51915	412	-5.58804	0.00607934	NA	NA	NA	NA	NA
TRpn_52006	703	-0.440746	0.829845	PREDICTED: Aegilops tauschii subsp. tauschii probable serine/threonine-protein kinase PBL19 (LOC109733943), transcript variant X4, misc_RNA	AT3G09830	NA	GO:0004672	protein kinase activity
TRpn_52043	1040	-1.08944	0.518242	PREDICTED: Sorghum bicolor mRNA-decapping enzyme-like protein (LOC8080187), mRNA	NA	NA	NA	NA
TRpn_52109	1074	1.14795	0.845455	PREDICTED: Sorghum bicolor annexin D3 (LOC8077948), transcript variant X2, mRNA	AT2G38760	Annexin D3	GO:0005509	calcium ion binding
TRpn_52137	449	-8.44496	1.05421e-06	NA	NA	NA	NA	NA
TRpn_52262	471	-5.57108	0.0108888	NA	NA	NA	NA	NA
TRpn_52374	528	0.539539	NA	PREDICTED: Setaria italica uncharacterized LOC101784485 (LOC101784485), mRNA	NA	NA	NA	NA
TRpn_52396	423	-0.738908	0.530984	Zea mays clone pUT5462 HB transcription factor (HB55) mRNA, partial cds	NA	NA	NA	NA
TRpn_52469	966	-1.64416	NA	Zea mays clone 353507 mRNA sequence	NA	NA	NA	NA
TRpn_52495	506	-0.185589	0.96703	PREDICTED: Panicum hallii extensin-like (LOC112901702), mRNA	NA	NA	NA	NA
TRpn_52498	866	-2.02379	0.403906	PREDICTED: Panicum hallii extensin-like (LOC112901702), mRNA	NA	NA	NA	NA
TRpn_52499	458	0.381327	0.970655	Saccharum arundinaceum HRGP (HRGP) gene, complete cds	NA	NA	NA	NA
TRpn_52800	625	-0.301886	0.890826	PREDICTED: Panicum hallii plant cysteine oxidase 1-like (LOC112883900), mRNA	AT5G39890	Plant cysteine oxidase 2	GO:0001666	response to hypoxia
TRpn_53158	2155	2.02233	0.405698	PREDICTED: Sorghum bicolor probable LRR receptor-like serine/threonine-protein kinase At1g34110 (LOC8079326), mRNA	AT1G34110	Probable LRR receptor-like serine/threonine-protein kinase At1g34110	GO:0004674	protein serine/threonine kinase activity
TRpn_53226	656	1.21045	NA	NA	NA	NA	NA	NA
TRpn_53365	885	0.970125	0.88899	PREDICTED: Panicum hallii 60S ribosomal protein L9-like (LOC112889811), mRNA	AT1G33120	60S ribosomal protein L9-1	GO:0003735	structural constituent of ribosome
TRpn_53366	769	-0.963219	0.218603	PREDICTED: Panicum hallii 60S ribosomal protein L9-like (LOC112889811), mRNA	AT1G33120	60S ribosomal protein L9-1	GO:0003735	structural constituent of ribosome
TRpn_53432	513	-1.89783	NA	NA	NA	NA	NA	NA
TRpn_53440	937	0.547337	NA	PREDICTED: Sorghum bicolor cell division control protein 48 homolog C (LOC8067906), mRNA	AT3G01610	Cell division control protein 48 homolog C	GO:0005524	ATP binding
TRpn_53475	422	-1.05287	0.465014	Panicum virgatum ubiquitin 2 gene, complete cds	AT4G05050	Polyubiquitin 11	GO:0006464	cellular protein modification process
TRpn_53476	414	0.0139994	0.993494	PREDICTED: Sorghum bicolor ubiquitin-40S ribosomal protein S27a (LOC8086305), mRNA	AT2G47110	Ubiquitin-40S ribosomal protein S27a-2	GO:0006412	translation
TRpn_53553	440	-4.04294	NA	NA	NA	NA	NA	NA
TRpn_53598	1240	-0.0107858	0.998483	PREDICTED: Sorghum bicolor thioredoxin H5 (LOC8077008), mRNA	AT3G08710	Thioredoxin H9	GO:0015035	protein disulfide oxidoreductase activity
TRpn_53602	1444	1.57549	NA	PREDICTED: Sorghum bicolor large ribosomal RNA subunit accumulation protein YCED homolog 1, chloroplastic (LOC8056094), mRNA	AT3G19810	NA	GO:0003674	molecular_function
TRpn_53630	953	-0.294497	NA	PREDICTED: Setaria italica xyloglucan galactosyltransferase KATAMARI1 homolog (LOC101775115), mRNA	AT2G29040	NA	GO:0000139	Golgi membrane
TRpn_53694	683	1.17797	0.318858	PREDICTED: Panicum hallii probable E3 ubiquitin-protein ligase HIP1 (LOC112899539), mRNA	NA	NA	NA	NA
TRpn_53878	424	-0.606787	NA	Zea mays uncharacterized LOC100276335 (umc1788a), mRNA	NA	NA	NA	NA
TRpn_53927	418	-3.60631	NA	PREDICTED: Sorghum bicolor beta-hexosaminidase 3-like (LOC110430033), mRNA	NA	NA	NA	NA
TRpn_53948	509	-0.16156	0.967866	PREDICTED: Panicum hallii linoleate 9S-lipoxygenase 2-like (LOC112893939), mRNA	AT3G22400	Linoleate 9S-lipoxygenase 5, chloroplastic	GO:0010311	lateral root formation
TRpn_53950	411	-0.188478	NA	NA	NA	NA	NA	NA
TRpn_53953	677	-0.0908584	0.972463	NA	NA	NA	NA	NA
TRpn_53956	1356	-0.158585	0.960438	PREDICTED: Setaria italica uncharacterized LOC101780128 (LOC101780128), mRNA	AT4G17430	NA	GO:0016021	integral to membrane
TRpn_54018	1250	0.383106	NA	Oryza sativa Indica Group cultivar Shuhui498 chromosome 8 sequence	NA	NA	NA	NA
TRpn_54064	420	-4.03824	NA	NA	NA	NA	NA	NA
TRpn_54161	2207	1.00553	0.380112	Sorghum bicolor putative protein kinase gene, partial cds; putative Cf-2, fertilization-independent endosperm proteins, hypothetical protein, putative non-LTR retroelement reverse transcriptase, OCL5 protein, tryptophan synthase beta-subunit, hypothetical proteins, putative AP endonuclease, putative RNA polymerase II complex component SRB7, putative beta-1,3-glucanase, hypothetical protein, TNP2-…	NA	NA	NA	NA
TRpn_54164	NA	0.4154	0.904389	NA	NA	NA	NA	NA
TRpn_54455	809	-1.06951	0.799398	PREDICTED: Setaria italica heme oxygenase 1, chloroplastic (LOC101764063), mRNA	NA	NA	NA	NA
TRpn_54515	413	-0.160963	0.896024	Paspalum vaginatum clone SpST14 hypothetical protein mRNA, complete cds	AT2G32260	Choline-phosphate cytidylyltransferase 1	GO:0004105	choline-phosphate cytidylyltransferase activity
TRpn_54565	599	-2.12592	0.229853	PREDICTED: Panicum hallii F-box protein AFR-like (LOC112890864), mRNA	NA	NA	NA	NA
TRpn_54595	414	0.60111	0.845455	Zea mays uncharacterized LOC100278247 (LOC100278247), mRNA	NA	NA	NA	NA
TRpn_54645	438	-1.90849	0.465014	NA	NA	NA	NA	NA
TRpn_54658	426	-0.0406868	0.993494	PREDICTED: Panicum hallii desiccation-related protein PCC13-62-like (LOC112901021), mRNA	AT1G47980	NA	GO:0003674	molecular_function
TRpn_54813	504	0.389801	0.889458	Uncultured bacterium clone LI3_aah78c10 16S ribosomal RNA gene, partial sequence	NA	NA	NA	NA
TRpn_54814	535	0.614026	0.736487	Uncultured bacterium clone BICP639 16S ribosomal RNA gene, partial sequence	NA	NA	NA	NA
TRpn_54837	408	-0.480273	0.865591	NA	NA	NA	NA	NA
TRpn_54880	1278	-0.627312	0.857242	PREDICTED: Panicum hallii calcium-dependent protein kinase 7 (LOC112873819), transcript variant X2, mRNA	NA	NA	NA	NA
TRpn_54893	789	-0.952075	NA	NA	NA	NA	NA	NA
TRpn_54908	434	0.14946	0.933756	PREDICTED: Zea mays putative pentatricopeptide repeat-containing protein At5g09950 (LOC103651544), transcript variant X1, mRNA	NA	NA	NA	NA
TRpn_54909	1425	-1.73949	0.534484	PREDICTED: Setaria italica protein NLP1 (LOC101777377), transcript variant X3, mRNA	AT2G17150	Protein NLP1	GO:0005634	nucleus
TRpn_55023	403	-0.112822	0.970655	PREDICTED: Setaria italica auxin-responsive protein SAUR36 (LOC101768335), mRNA	NA	NA	NA	NA
TRpn_55091	1268	3.60672	NA	NA	NA	NA	NA	NA
TRpn_55563	866	0.43262	0.857053	PREDICTED: Setaria italica fructokinase-2 (LOC101761142), mRNA	AT4G10260	Probable fructokinase-5	GO:0005524	ATP binding
TRpn_55847	560	-0.610761	NA	Zea mays full-length cDNA clone ZM_BFb0101I08 mRNA, complete cds	AT5G10830	NA	GO:0008168	methyltransferase activity
TRpn_55930	977	1.33025	0.691616	PREDICTED: Panicum hallii uncharacterized LOC112887122 (LOC112887122), transcript variant X2, ncRNA	NA	NA	NA	NA
TRpn_56050	700	-0.860924	0.625865	PREDICTED: Sorghum bicolor peptide chain release factor APG3, chloroplastic (LOC8070177), transcript variant X2, misc_RNA	NA	NA	NA	NA
TRpn_56073	6291	-1.23794	0.723425	Alloteropsis semialata isolate ATSS837 26S-18S ribosomal RNA intergenic spacer, partial sequence; 18S ribosomal RNA gene, internal transcribed spacer 1, 5.8S ribosomal RNA gene, and internal transcribed spacer 2, complete sequence; and 26S ribosomal RNA gene, partial sequence	NA	NA	NA	NA
TRpn_56422	522	0.0847287	0.960376	PREDICTED: Panicum hallii pre-mRNA splicing factor SR-like 1 (LOC112889353), transcript variant X1, mRNA	NA	NA	NA	NA
TRpn_56468	724	0.489189	NA	NA	NA	NA	NA	NA
TRpn_56514	2013	-0.450783	NA	Zea mays Multicopper oxidase LPR2 (LOC100275791), mRNA	AT1G23010	Multicopper oxidase LPR1	GO:0005507	copper ion binding
TRpn_56586	2114	-0.575272	NA	PREDICTED: Panicum hallii uncharacterized LOC112881960 (LOC112881960), mRNA	AT4G01870	NA	GO:0003674	molecular_function
TRpn_56650	614	-0.365275	0.871831	PREDICTED: Setaria italica CAX-interacting protein 4 (LOC101779775), mRNA	NA	NA	NA	NA
TRpn_56693	532	-4.30552	0.088502	NA	NA	NA	NA	NA
TRpn_56772	943	-1.03863	0.331166	Zea mays uncharacterized LOC103641500 (LOC103641500), mRNA	NA	NA	NA	NA
TRpn_56786	479	-1.37096	0.393701	PREDICTED: Setaria italica filaggrin-2 (LOC101765986), mRNA	NA	NA	NA	NA
TRpn_56808	418	-1.57765	0.148038	Hordeum vulgare subsp. vulgare cDNA clone: FLbaf78g17, mRNA sequence	AT4G24830	Argininosuccinate synthase, chloroplastic	GO:0004055	argininosuccinate synthase activity
TRpn_56822	407	-0.692561	NA	PREDICTED: Setaria italica disease resistance protein RPP13 (LOC101782581), mRNA	NA	NA	NA	NA
TRpn_56840	526	-1.31863	0.454	PREDICTED: Setaria italica probable serine/threonine-protein kinase PBL19 (LOC101753564), mRNA	AT3G09830	NA	GO:0004672	protein kinase activity
TRpn_56885	1177	0.600556	0.865591	PREDICTED: Sorghum bicolor DNA-binding protein MNB1B (LOC110431028), mRNA	AT1G20693	High mobility group B protein 2	GO:0005829	cytosol
TRpn_56938	519	-0.339464	0.893235	Zea mays IAA13 - auxin-responsive Aux/IAA family member (LOC100283579), mRNA	NA	NA	NA	NA
TRpn_56985	553	0.351085	0.909963	PREDICTED: Panicum hallii transcription factor PCF6-like (LOC112882829), mRNA	NA	NA	NA	NA
TRpn_57068	1295	0.463888	0.969596	PREDICTED: Setaria italica ribosomal RNA large subunit methyltransferase I (LOC101783256), mRNA	AT1G54310	NA	NA	NA
TRpn_57073	1116	-1.47846	0.845725	PREDICTED: Setaria italica ribosomal RNA large subunit methyltransferase I (LOC101783256), mRNA	AT1G54310	NA	NA	NA
TRpn_57177	2027	0.53368	0.856336	PREDICTED: Sorghum bicolor anti-sigma-I factor RsgI6 (LOC8081873), mRNA	AT4G33840	NA	GO:0004553	hydrolase activity, hydrolyzing O-glycosyl compounds
TRpn_57210	655	0.678091	0.845306	Zea mays uncharacterized LOC100382817 (LOC100382817), mRNA	NA	NA	NA	NA
TRpn_57213	523	0.789853	0.587944	NA	NA	NA	NA	NA
TRpn_57270	1278	-1.88721	NA	PREDICTED: Panicum hallii geraniol 8-hydroxylase-like (LOC112897857), mRNA	AT4G22710	NA	GO:0005506	iron ion binding
TRpn_57321	573	-0.497078	0.910614	PREDICTED: Panicum hallii calcium-dependent protein kinase 7 (LOC112873819), transcript variant X2, mRNA	AT2G17290	Calcium-dependent protein kinase 6	GO:0004683	calmodulin-dependent protein kinase activity
TRpn_57369	422	-0.589757	0.799398	PREDICTED: Panicum hallii 14-3-3-like protein GF14-D (LOC112902741), transcript variant X2, mRNA	AT1G35160	14-3-3-like protein GF14 phi	GO:0005634	nucleus
TRpn_57405	640	-0.517942	0.711161	NA	NA	NA	NA	NA
TRpn_57435	448	1.25218	0.735946	NA	NA	NA	NA	NA
TRpn_57447	515	-0.737101	0.844896	NA	NA	NA	NA	NA
TRpn_57600	404	0.298392	0.845455	PREDICTED: Setaria italica H/ACA ribonucleoprotein complex subunit 4 (LOC101761770), mRNA	NA	NA	NA	NA
TRpn_57603	674	-2.21805	0.518242	PREDICTED: Sorghum bicolor bifunctional purine biosynthesis protein PurH (LOC8071173), transcript variant X3, mRNA	AT2G35040	NA	GO:0003937	IMP cyclohydrolase activity
TRpn_57789	439	-0.923517	0.522455	PREDICTED: Setaria italica probable 6-phosphogluconolactonase 2 (LOC101773032), transcript variant X2, mRNA	AT1G13700	Probable 6-phosphogluconolactonase 1	GO:0003824	catalytic activity
TRpn_57894	524	-1.23116	0.738434	NA	NA	NA	NA	NA
TRpn_57957	1439	-0.421071	0.924913	PREDICTED: Panicum hallii BTB/POZ domain-containing protein SR1IP1 (LOC112874851), transcript variant X2, mRNA	AT5G67385	BTB/POZ domain-containing protein At5g67385	GO:0009416	response to light stimulus
TRpn_58159	1532	-0.0341217	0.993494	Zea mays clone 15891 mRNA sequence	AT5G41210	Glutathione S-transferase T1	GO:0004364	glutathione transferase activity
TRpn_58348	1965	-2.96749	0.0548881	PREDICTED: Setaria italica uncharacterized LOC101759553 (LOC101759553), transcript variant X2, mRNA	NA	NA	NA	NA
TRpn_58518	674	-2.5278	0.216569	PREDICTED: Setaria italica uncharacterized LOC101757899 (LOC101757899), mRNA	NA	NA	NA	NA
TRpn_58625	1512	-3.4123	NA	NA	NA	NA	NA	NA
TRpn_58812	1356	0.40343	0.917206	Paspalum minus chloroplast, complete genome	ATCG00580	NA	GO:0009055	electron carrier activity
TRpn_59029	617	-1.32624	0.628006	Zea mays clone 343087 mRNA sequence	NA	NA	NA	NA
TRpn_59050	822	0.614307	NA	PREDICTED: Zea mays IQ domain-containing protein IQM2 (LOC103643581), transcript variant X2, mRNA	NA	NA	NA	NA
TRpn_59113	7642	-1.18148	0.628006	PREDICTED: Sorghum bicolor myosin-17 (LOC8061069), transcript variant X7, mRNA	AT5G20490	Myosin-17	GO:0003774	motor activity
TRpn_59185	757	0.697498	0.848106	PREDICTED: Panicum hallii probable galacturonosyltransferase-like 7 (LOC112878013), mRNA	NA	NA	NA	NA
TRpn_59225	966	0.480967	NA	PREDICTED: Setaria italica uncharacterized LOC101759224 (LOC101759224), mRNA	NA	NA	NA	NA
TRpn_59253	660	-1.21155	0.760232	NA	NA	NA	NA	NA
TRpn_59263	431	0.275168	NA	NA	NA	NA	NA	NA
TRpn_59311	1031	0.598738	NA	PREDICTED: Setaria italica adenylate cyclase, terminal-differentiation specific (LOC101759007), mRNA	NA	NA	NA	NA
TRpn_59385	913	-1.35864	0.581511	NA	NA	NA	NA	NA
TRpn_59396	486	-0.202371	NA	NA	NA	NA	NA	NA
TRpn_59461	532	0.322219	0.907132	NA	AT5G61510	NA	GO:0016491	oxidoreductase activity
TRpn_59462	610	-0.00125713	0.999445	Urochloa decumbens microsatellite Dec_SSR_186 sequence	NA	NA	NA	NA
TRpn_59485	969	1.02889	0.486774	NA	NA	NA	NA	NA
TRpn_59649	558	0.62544	0.750397	PREDICTED: Sorghum bicolor perakine reductase (LOC8054387), transcript variant X2, mRNA	NA	NA	NA	NA
TRpn_59763	4090	2.06744	NA	PREDICTED: Panicum hallii uncharacterized protein At4g04980-like (LOC112883881), mRNA	AT1G61080	NA	GO:0003674	molecular_function
TRpn_59825	482	-1.4602	0.592212	Oryza sativa Indica Group cultivar RP Bio-226 chromosome 2 sequence	NA	NA	NA	NA
TRpn_59867	977	3.53014	NA	Paspalum vaginatum clone StvSingle_HKZDOCN02EWMUA microsatellite sequence	NA	NA	NA	NA
TRpn_60033	2322	3.49392	NA	PREDICTED: Panicum hallii uncharacterized LOC112902151 (LOC112902151), mRNA	AT4G39630	NA	GO:0003674	molecular_function
TRpn_60077	1746	-1.37471	0.749265	PREDICTED: Sorghum bicolor uncharacterized LOC8068114 (LOC8068114), transcript variant X2, mRNA	AT3G28880	NA	GO:0008150	biological_process
TRpn_60089	1451	-2.13827	NA	PREDICTED: Panicum hallii bet1-like SNARE 1-1 (LOC112896415), transcript variant X2, mRNA	NA	NA	NA	NA
TRpn_60164	628	-1.60836	NA	PREDICTED: Setaria italica protein FAR1-RELATED SEQUENCE 5 (LOC101766158), transcript variant X7, mRNA	NA	NA	NA	NA
TRpn_60497	898	0.600328	0.665625	NA	NA	NA	NA	NA
TRpn_60597	1832	0.729474	NA	PREDICTED: Panicum hallii uncharacterized LOC112884246 (LOC112884246), mRNA	NA	NA	NA	NA
TRpn_60678	738	-5.90398	0.0103689	NA	NA	NA	NA	NA
TRpn_60801	552	-0.182454	0.97266	PREDICTED: Setaria italica glucose-1-phosphate adenylyltransferase small subunit, chloroplastic/amyloplastic (LOC101759783), mRNA	NA	NA	NA	NA
TRpn_60802	767	3.95665	NA	PREDICTED: Setaria italica glucose-1-phosphate adenylyltransferase small subunit, chloroplastic/amyloplastic (LOC101759783), mRNA	NA	NA	NA	NA
TRpn_60937	1974	0.333389	0.882374	PREDICTED: Panicum hallii lycopene beta cyclase, chloroplastic (LOC112891363), mRNA	AT3G10230	Lycopene beta cyclase, chloroplastic	GO:0016705	oxidoreductase activity, acting on paired donors, with incorporation or reduction of molecular oxygen
TRpn_60951	903	-2.20286	0.208418	Saccharum spontaneum SWEET1a gene, complete cds	NA	NA	NA	NA
TRpn_60952	1168	-2.42777	0.0994364	Saccharum spontaneum SWEET1a gene, complete cds	NA	NA	NA	NA
TRpn_61036	408	0.456408	NA	PREDICTED: Sorghum bicolor enoyl-CoA delta isomerase 2, peroxisomal (LOC8080498), mRNA	NA	NA	NA	NA
TRpn_61066	450	2.20617	0.271239	PREDICTED: Sorghum bicolor E3 ubiquitin-protein ligase RNF181 (LOC8056394), mRNA	NA	NA	NA	NA
TRpn_61159	772	2.41816	NA	PREDICTED: Sorghum bicolor uncharacterized LOC8055195 (LOC8055195), mRNA	NA	NA	NA	NA
TRpn_61487	530	-1.78585	0.586244	PREDICTED: Setaria italica NAC transcription factor 47 (LOC101777896), mRNA	NA	NA	NA	NA
TRpn_61569	1045	-0.305883	NA	PREDICTED: Setaria italica uncharacterized LOC101777645 (LOC101777645), mRNA	NA	NA	NA	NA
TRpn_61579	1387	-1.84367	NA	PREDICTED: Panicum hallii CSC1-like protein HYP1 (LOC112886124), mRNA	NA	NA	NA	NA
TRpn_61604	733	-2.106	NA	PREDICTED: Sorghum bicolor uncharacterized LOC8072730 (LOC8072730), mRNA	NA	NA	NA	NA
TRpn_61606	462	-1.70189	0.750397	PREDICTED: Sorghum bicolor uncharacterized LOC8072730 (LOC8072730), mRNA	NA	NA	NA	NA
TRpn_61643	520	0.679783	0.634419	PREDICTED: Sorghum bicolor histone H2B.1 (LOC8078228), mRNA	AT3G45980	Histone H2B.6	GO:0000786	nucleosome
TRpn_61644	413	-1.86133	0.749265	PREDICTED: Panicum hallii histone H2B.3 (LOC112893113), mRNA	AT3G45980	Histone H2B.6	GO:0000786	nucleosome
TRpn_61645	517	-1.01735	0.028099	PREDICTED: Panicum hallii histone H2B.3 (LOC112893113), mRNA	AT3G45980	Histone H2B.6	GO:0000786	nucleosome
TRpn_61646	517	-1.84575	0.0082122	PREDICTED: Panicum hallii histone H2B.1-like (LOC112895852), mRNA	AT3G45980	Histone H2B.6	GO:0000786	nucleosome
TRpn_61653	NA	-2.20256	0.557367	NA	NA	NA	NA	NA
TRpn_61654	NA	-0.648395	0.892788	NA	NA	NA	NA	NA
TRpn_61743	1107	-0.385074	NA	NA	NA	NA	NA	NA
TRpn_61744	993	1.24124	0.830331	NA	NA	NA	NA	NA
TRpn_61815	464	-0.592582	0.742399	Triticum urartu heat shock protein 90 (Hsp90.3-A1) gene, complete cds	AT5G56000	Heat shock protein 90-4	GO:0005524	ATP binding
TRpn_62184	753	-0.858159	NA	NA	NA	NA	NA	NA
TRpn_62347	574	-3.5044	1.91294e-05	NA	NA	NA	NA	NA
TRpn_62519	623	0.66737	NA	PREDICTED: Sorghum bicolor uncharacterized LOC8082844 (LOC8082844), transcript variant X2, misc_RNA	NA	NA	NA	NA
TRpn_62548	466	-0.0942034	0.972463	NA	NA	NA	NA	NA
TRpn_62675	452	-1.13757	0.403906	PREDICTED: Sorghum bicolor superoxide dismutase [Cu-Zn] 2 (LOC8056878), mRNA	NA	NA	NA	NA
TRpn_62710	535	-1.49369	0.169449	PREDICTED: Setaria italica homeobox-leucine zipper protein HOX4 (LOC101784380), mRNA	AT5G65310	Homeobox-leucine zipper protein ATHB-5	GO:0003700	sequence-specific DNA binding transcription factor activity
TRpn_62862	3160	-0.338803	0.882374	PREDICTED: Setaria italica phosphoglycerate kinase, cytosolic (LOC101759360), mRNA	AT1G79550	NA	GO:0006096	glycolysis
TRpn_62863	2132	0.0863737	0.960438	PREDICTED: Setaria italica phosphoglycerate kinase, cytosolic (LOC101759360), mRNA	AT1G79550	NA	GO:0006096	glycolysis
TRpn_62871	886	2.19533	NA	PREDICTED: Brachypodium distachyon transcription factor PCL1 (LOC100834697), mRNA	AT5G59570	Transcription factor BOA	GO:0003677	DNA binding
TRpn_62873	1319	-2.88288	0.0530527	PREDICTED: Brachypodium distachyon uncharacterized LOC106865386 (LOC106865386), transcript variant X2, mRNA	NA	NA	NA	NA
TRpn_62921	461	-0.574996	0.806233	PREDICTED: Sorghum bicolor vacuolar protein-sorting-associated protein 11 homolog (LOC8070933), mRNA	AT2G05170	Vacuolar protein-sorting-associated protein 11 homolog	GO:0005215	transporter activity
TRpn_62979	895	-0.592698	NA	PREDICTED: Panicum hallii uncharacterized LOC112896630 (LOC112896630), transcript variant X1, mRNA	AT3G62450	NA	GO:0003674	molecular_function
TRpn_63116	610	0.135446	0.972463	NA	NA	NA	NA	NA
TRpn_63176	436	-0.106006	0.95573	PREDICTED: Panicum hallii phosphoglucomutase, cytoplasmic 2 (LOC112875331), mRNA	AT1G70730	Probable phosphoglucomutase, cytoplasmic 2	GO:0000287	magnesium ion binding
TRpn_63288	1372	-1.56442	0.459132	PREDICTED: Setaria italica cytochrome b561 and DOMON domain-containing protein At3g61750 (LOC101781909), mRNA	AT3G61750	Cytochrome b561 and DOMON domain-containing protein At3g61750	GO:0016021	integral to membrane
TRpn_63427	480	-5.82062	0.00184977	NA	NA	NA	NA	NA
TRpn_63488	503	0.592709	0.749265	PREDICTED: Panicum hallii L-ascorbate peroxidase 1, cytosolic (LOC112873832), mRNA	AT3G09640	L-ascorbate peroxidase 2, cytosolic	GO:0005737	cytoplasm
TRpn_63489	415	0.386902	0.752146	PREDICTED: Zea mays L-ascorbate peroxidase 1, cytosolic (LOC103639279), transcript variant X1, misc_RNA	AT1G07890	L-ascorbate peroxidase 1, cytosolic	GO:0004601	peroxidase activity
TRpn_63490	608	0.750527	0.847458	PREDICTED: Zea mays L-ascorbate peroxidase 1, cytosolic (LOC103639279), transcript variant X1, misc_RNA	NA	NA	NA	NA
TRpn_63731	430	1.91875	0.0451095	Zea mays uncharacterized LOC100273868 (cl718_1(752)), mRNA	AT1G09430	ATP-citrate synthase alpha chain protein 3	GO:0005524	ATP binding
TRpn_63820	2259	-0.595075	0.880918	PREDICTED: Setaria italica chitinase domain-containing protein 1 (LOC101776510), transcript variant X1, mRNA	AT4G01040	NA	GO:0004553	hydrolase activity, hydrolyzing O-glycosyl compounds
TRpn_63920	1142	-0.671403	0.848126	PREDICTED: Setaria italica protein LONGIFOLIA 2 (LOC101771028), mRNA	NA	NA	NA	NA
TRpn_63926	675	-0.0982109	0.982512	PREDICTED: Oryza brachyantha UPF0301 protein TC_0483 (LOC102717828), mRNA	NA	NA	NA	NA
TRpn_63956	424	-1.40739	0.71977	PREDICTED: Setaria italica peptide-N(4)-(N-acetyl-beta-glucosaminyl)asparagine amidase (LOC101784520), transcript variant X1, mRNA	NA	NA	NA	NA
TRpn_63979	776	-0.0870837	0.969251	PREDICTED: Sorghum bicolor uncharacterized LOC8073851 (LOC8073851), mRNA	NA	NA	NA	NA
TRpn_63984	728	-2.09519	NA	NA	NA	NA	NA	NA
TRpn_64033	677	0.171659	0.972463	PREDICTED: Sorghum bicolor UPF0603 protein Os05g0401100, chloroplastic (LOC8076876), mRNA	AT1G54780	UPF0603 protein At1g54780, chloroplastic	GO:0016021	integral to membrane
TRpn_64098	1210	-0.366536	0.855744	PREDICTED: Panicum hallii uncharacterized LOC112874820 (LOC112874820), transcript variant X2, mRNA	NA	NA	NA	NA
TRpn_64100	3881	0.249861	0.899511	PREDICTED: Setaria italica protein root UVB sensitive 3 (LOC101776891), transcript variant X2, misc_RNA	AT1G13770	Protein root UVB sensitive 3	GO:0003674	molecular_function
TRpn_64173	2291	-0.21715	0.963268	PREDICTED: Sorghum bicolor probable inactive leucine-rich repeat receptor-like protein kinase At3g03770 (LOC8084122), mRNA	NA	NA	NA	NA
TRpn_64174	525	0.12188	0.972463	NA	NA	NA	NA	NA
TRpn_64193	2334	0.726317	0.764796	Oryza sativa Indica Group cultivar Shuhui498 chromosome 3 sequence	AT4G14550	Auxin-responsive protein IAA14	GO:0005634	nucleus
TRpn_64209	3771	1.67095	0.658384	PREDICTED: Panicum hallii uncharacterized LOC112884492 (LOC112884492), mRNA	AT3G19870	NA	GO:0016197	endosomal transport
TRpn_64229	412	0.575137	0.858051	PREDICTED: Sorghum bicolor vacuolar protein sorting-associated protein 26A (LOC8064101), mRNA	AT5G53530	Vacuolar protein sorting-associated protein 26A	GO:0005794	Golgi apparatus
TRpn_64259	2881	0.184218	0.933756	PREDICTED: Panicum hallii probable pectinesterase/pectinesterase inhibitor 21 (LOC112877299), mRNA	AT3G05610	Probable pectinesterase/pectinesterase inhibitor 21	GO:0009505	plant-type cell wall
TRpn_64305	NA	-0.191361	0.97015	NA	NA	NA	NA	NA
TRpn_64403	1455	-0.0450042	0.997124	PREDICTED: Panicum hallii pentatricopeptide repeat-containing protein At3g02490, mitochondrial-like (LOC112882876), mRNA	AT3G02490	Pentatricopeptide repeat-containing protein At3g02490, mitochondrial	GO:0003674	molecular_function
TRpn_64425	469	-1.69159	NA	NA	NA	NA	NA	NA
TRpn_64471	1920	-0.680203	NA	PREDICTED: Setaria italica uncharacterized LOC101786036 (LOC101786036), mRNA	AT5G62720	NA	GO:0003674	molecular_function
TRpn_64672	1096	0.376832	0.899511	PREDICTED: Sorghum bicolor uncharacterized protein At2g23090 (LOC8066254), mRNA	AT2G23090	Uncharacterized protein At2g23090	GO:0003674	molecular_function
TRpn_64755	596	-2.62055	0.486169	Zea mays laccase 1 (LAC1) gene, complete cds	AT5G07130	Laccase-13	GO:0005507	copper ion binding
TRpn_64798	1144	0.10363	0.970935	NA	NA	NA	NA	NA
TRpn_64804	1225	-3.09949	0.140416	PREDICTED: Panicum hallii uncharacterized LOC112878079 (LOC112878079), mRNA	NA	NA	NA	NA
TRpn_64858	478	2.75451	0.0166822	PREDICTED: Setaria italica peroxidase 11 (LOC101769201), mRNA	AT1G68850	Peroxidase 11	GO:0004601	peroxidase activity
TRpn_64859	505	-1.49646	0.0235283	Zea mays Peroxidase 11 (TIDP3136), mRNA	AT1G68850	Peroxidase 11	GO:0004601	peroxidase activity
TRpn_64904	1526	0.241831	0.963268	PREDICTED: Setaria italica clathrin light chain 1 (LOC101761841), mRNA	AT2G40060	Clathrin light chain 2	GO:0005198	structural molecule activity
TRpn_64911	510	0.752044	0.856336	NA	NA	NA	NA	NA
TRpn_64971	1225	-1.40642	0.610151	PREDICTED: Setaria italica uncharacterized LOC101768894 (LOC101768894), mRNA	AT1G56580	NA	GO:0010090	trichome morphogenesis
TRpn_64992	1080	-0.998044	0.816389	PREDICTED: Sorghum bicolor NAD(P)H-quinone oxidoreductase subunit M, chloroplastic (LOC8083329), mRNA	AT4G37925	NAD(P)H-quinone oxidoreductase subunit M, chloroplastic	GO:0009535	chloroplast thylakoid membrane
TRpn_65080	1046	-0.486803	0.913171	PREDICTED: Panicum hallii pollen-specific protein C13-like (LOC112899884), mRNA	AT4G08685	NA	GO:0003674	molecular_function
TRpn_65081	891	-3.91475	0.181712	PREDICTED: Panicum hallii pollen-specific protein C13-like (LOC112899884), mRNA	AT4G08685	NA	GO:0003674	molecular_function
TRpn_65102	431	-0.0880726	0.983778	Zea mays clone 234554 mRNA sequence	NA	NA	NA	NA
TRpn_65117	4083	-1.79482	0.413699	PREDICTED: Sorghum bicolor ultraviolet-B receptor UVR8 (LOC8056483), transcript variant X2, mRNA	AT3G26100	NA	GO:0008150	biological_process
TRpn_65230	1318	0.693737	NA	PREDICTED: Sorghum bicolor eukaryotic translation initiation factor 5B (LOC8068839), mRNA	NA	NA	NA	NA
TRpn_65231	1439	0.463522	0.955081	PREDICTED: Sorghum bicolor eukaryotic translation initiation factor 5B (LOC8068839), mRNA	NA	NA	NA	NA
TRpn_65389	557	0.72858	0.565998	NA	NA	NA	NA	NA
TRpn_65408	NA	0.317121	NA	NA	NA	NA	NA	NA
TRpn_65437	798	1.1356	NA	Saccharum hybrid cultivar R570 clone BAC 011K15 sequence, complete sequence	NA	NA	NA	NA
TRpn_65459	481	-1.43336	0.0963227	NA	NA	NA	NA	NA
TRpn_65526	437	-0.507892	0.8985	PREDICTED: Sorghum bicolor 4-coumarate--CoA ligase-like 3 (LOC8059703), mRNA	NA	NA	NA	NA
TRpn_65573	1204	-0.00708322	0.998483	Zea mays stress inducible protein coi6.1 gene, complete cds	NA	NA	NA	NA
TRpn_65574	1450	-5.40937	0.0359817	Zea mays stress inducible protein coi6.1 gene, complete cds	NA	NA	NA	NA
TRpn_65632	541	-1.95903	0.555803	NA	NA	NA	NA	NA
TRpn_65705	633	-1.3355	NA	Zea mays OSJNBa0093O08.6-like protein (pco082477), mRNA<>Zea mays full-length cDNA clone ZM_BFc0189A11 mRNA, complete cds	AT1G20140	SKP1-like protein 4	GO:0004842	ubiquitin-protein ligase activity
TRpn_65785	1681	-0.398901	0.788978	PREDICTED: Panicum hallii fasciclin-like arabinogalactan protein 3 (LOC112898181), mRNA	NA	NA	NA	NA
TRpn_65888	3966	1.06312	0.275897	PREDICTED: Setaria italica probable inactive leucine-rich repeat receptor-like protein kinase At3g03770 (LOC101786954), transcript variant X2, mRNA	AT2G02760	Ubiquitin-conjugating enzyme E2 2	GO:0004842	ubiquitin-protein ligase activity
TRpn_66060	1025	0.154223	0.967982	PREDICTED: Panicum hallii transmembrane emp24 domain-containing protein p24delta3-like (LOC112881794), mRNA	AT1G09580	Transmembrane emp24 domain-containing protein p24delta3	GO:0005789	endoplasmic reticulum membrane
TRpn_66402	441	-2.92424	0.0411805	NA	NA	NA	NA	NA
TRpn_66457	3152	0.661261	0.874787	PREDICTED: Panicum hallii protein NRT1/ PTR FAMILY 3.1 (LOC112890872), mRNA	AT1G68570	Protein NRT1/ PTR FAMILY 3.1	GO:0005215	transporter activity
TRpn_66512	609	0.618349	0.878496	PREDICTED: Sorghum bicolor thiosulfate/3-mercaptopyruvate sulfurtransferase 1, mitochondrial (LOC8074692), transcript variant X3, mRNA	NA	NA	NA	NA
TRpn_66898	444	-0.0226581	0.993927	Oryza sativa Indica Group cultivar Shuhui498 chromosome 11 sequence	AT2G38130	N-alpha-acetyltransferase MAK3	GO:0008080	N-acetyltransferase activity
TRpn_66934	696	-0.396388	NA	PREDICTED: Sorghum bicolor GATA transcription factor 16 (LOC8080199), transcript variant X2, mRNA	NA	NA	NA	NA
TRpn_66935	601	-0.805071	0.840902	PREDICTED: Panicum hallii GATA transcription factor 16-like (LOC112875311), transcript variant X2, mRNA	NA	NA	NA	NA
TRpn_67080	525	-0.587344	0.82847	PREDICTED: Setaria italica EH domain-containing protein 1 (LOC101785678), mRNA	AT4G05520	EH domain-containing protein 2	GO:0005509	calcium ion binding
TRpn_67148	464	-0.401645	0.945593	NA	NA	NA	NA	NA
TRpn_67158	678	-1.01715	0.658544	PREDICTED: Setaria italica glutamate receptor 3.1 (LOC101774800), mRNA	AT1G42540	Glutamate receptor 3.3	GO:0005217	intracellular ligand-gated ion channel activity
TRpn_67203	519	0.0866872	0.977561	PREDICTED: Zea mays CBL-interacting serine/threonine-protein kinase 1 (LOC100281326), transcript variant X2, mRNA	NA	NA	NA	NA
TRpn_67283	475	-0.409973	0.907929	PREDICTED: Setaria italica uncharacterized LOC101775083 (LOC101775083), mRNA	NA	NA	NA	NA
TRpn_67368	1450	0.498783	0.882374	PREDICTED: Sorghum bicolor pentatricopeptide repeat-containing protein At3g48810 (LOC8071277), mRNA	AT3G48810	Pentatricopeptide repeat-containing protein At3g48810	NA	NA
TRpn_67370	1063	0.368632	0.866557	PREDICTED: Sorghum bicolor long chain acyl-CoA synthetase 1-like (LOC110429995), transcript variant X2, mRNA	AT2G47240	Long chain acyl-CoA synthetase 1	GO:0004467	long-chain fatty acid-CoA ligase activity
TRpn_67401	444	-0.816069	0.887355	NA	NA	NA	NA	NA
TRpn_67402	444	-1.78615	0.440942	NA	NA	NA	NA	NA
TRpn_67446	1303	-0.0425098	NA	PREDICTED: Panicum hallii acyl transferase 9 (LOC112894048), mRNA	NA	NA	NA	NA
TRpn_67537	858	0.14943	0.967866	PREDICTED: Setaria italica pectinesterase 31 (LOC101772834), mRNA	AT3G29090	Pectinesterase 31	GO:0009505	plant-type cell wall
TRpn_67543	813	-1.23772	NA	PREDICTED: Sorghum bicolor probable mannan synthase 9 (LOC8083479), mRNA	AT5G03760	Glucomannan 4-beta-mannosyltransferase 9	GO:0000139	Golgi membrane
TRpn_67597	1131	-1.92019	0.0378949	PREDICTED: Panicum hallii uncharacterized LOC112895374 (LOC112895374), mRNA	NA	NA	NA	NA
TRpn_67697	430	-0.782424	0.838442	NA	NA	NA	NA	NA
TRpn_67719	412	-0.716514	0.676217	PREDICTED: Panicum hallii probable cinnamyl alcohol dehydrogenase 8A (LOC112882943), mRNA	AT4G37980	Cinnamyl alcohol dehydrogenase 7	GO:0008270	zinc ion binding
TRpn_68054	524	-1.16915	0.529613	NA	NA	NA	NA	NA
TRpn_68056	610	0.475562	0.735946	PREDICTED: Setaria italica calreticulin (LOC101774614), mRNA	AT1G56340	Calreticulin-1	GO:0005509	calcium ion binding
TRpn_68082	636	4.14158	NA	Zea mays Kinesin heavy chain isolog (pco142281), mRNA<>Zea mays clone 238467 kinesin heavy chain isolog mRNA, complete cds	NA	NA	NA	NA
TRpn_68083	508	-1.0112	0.640959	Zea mays Kinesin heavy chain isolog (pco142281), mRNA<>Zea mays clone 238467 kinesin heavy chain isolog mRNA, complete cds	NA	NA	NA	NA
TRpn_68278	1693	-1.58078	0.234882	PREDICTED: Sorghum bicolor RNA polymerase II transcription factor B subunit 4 (LOC110434936), mRNA	AT1G18340	RNA polymerase II transcription factor B subunit 4	GO:0046872	metal ion binding
TRpn_68285	657	-0.60999	NA	NA	NA	NA	NA	NA
TRpn_68335	764	0.26254	0.882374	PREDICTED: Panicum hallii uncharacterized LOC112889154 (LOC112889154), mRNA	NA	NA	NA	NA
TRpn_68366	642	-0.748254	0.913171	PREDICTED: Panicum hallii actin-depolymerizing factor 2 (LOC112874609), mRNA	NA	NA	NA	NA
TRpn_68369	551	1.21176	0.379911	PREDICTED: Panicum hallii actin-depolymerizing factor 2 (LOC112874609), mRNA	NA	NA	NA	NA
TRpn_68416	439	-0.390379	NA	NA	NA	NA	NA	NA
TRpn_68429	408	-0.486303	0.857242	NA	NA	NA	NA	NA
TRpn_68438	441	-0.660113	0.797039	PREDICTED: Panicum hallii zinc-finger homeodomain protein 8-like (LOC112900568), mRNA	NA	NA	NA	NA
TRpn_68443	538	0.338774	NA	PREDICTED: Panicum hallii L-type lectin-domain containing receptor kinase VIII.2-like (LOC112885053), mRNA	NA	NA	NA	NA
TRpn_68446	447	1.54254	0.48944	Zea mays clone 321913 hypothetical protein mRNA, complete cds	NA	NA	NA	NA
TRpn_68487	456	-0.0832596	0.963268	PREDICTED: Sorghum bicolor putative rRNA methyltransferase (LOC8074609), mRNA	NA	NA	NA	NA
TRpn_68540	805	0.992621	0.607622	PREDICTED: Setaria italica E3 ubiquitin-protein ligase At4g11680 (LOC101765163), mRNA	AT4G26580	NA	GO:0008270	zinc ion binding
TRpn_68541	638	0.897998	0.518271	PREDICTED: Panicum hallii E3 ubiquitin-protein ligase At4g11680-like (LOC112894746), mRNA	AT4G26580	NA	GO:0008270	zinc ion binding
TRpn_68678	1003	1.26876	0.658384	Chenopodium quinoa mitochondrion, complete genome	NA	NA	NA	NA
TRpn_68747	2226	-0.208667	0.953499	PREDICTED: Panicum hallii ribose-phosphate pyrophosphokinase 1-like (LOC112874725), mRNA	AT2G44530	Ribose-phosphate pyrophosphokinase 5, chloroplastic	GO:0000287	magnesium ion binding
TRpn_68759	545	0.811311	0.756275	NA	NA	NA	NA	NA
TRpn_68930	531	0.889028	NA	NA	NA	NA	NA	NA
TRpn_68940	415	0.14476	0.967133	PREDICTED: Setaria italica serine/threonine-protein kinase STN8, chloroplastic (LOC101770809), transcript variant X2, mRNA	NA	NA	NA	NA
TRpn_68979	620	-0.25558	0.948508	NA	NA	NA	NA	NA
TRpn_69104	737	0.601	0.822379	PREDICTED: Setaria italica transcription factor bHLH35 (LOC101766960), mRNA	NA	NA	NA	NA
TRpn_69169	499	0.216995	NA	NA	NA	NA	NA	NA
TRpn_69374	404	1.271	0.126473	PREDICTED: Panicum hallii uncharacterized LOC112903347 (LOC112903347), transcript variant X4, mRNA	NA	NA	NA	NA
TRpn_69398	465	-2.10583	0.444217	NA	NA	NA	NA	NA
TRpn_69399	408	-0.432356	NA	PREDICTED: Panicum hallii protein RRNAD1 (LOC112884639), mRNA	NA	NA	NA	NA
TRpn_69400	769	2.58148	0.606326	NA	NA	NA	NA	NA
TRpn_69586	886	0.372547	0.882246	PREDICTED: Panicum hallii E3 ubiquitin-protein ligase RING1-like (LOC112902660), transcript variant X3, mRNA	NA	NA	NA	NA
TRpn_69618	883	4.11738	NA	NA	NA	NA	NA	NA
TRpn_69631	1177	-0.423193	0.916201	PREDICTED: Setaria italica non-specific lipid-transfer protein-like protein At2g13820 (LOC101779791), mRNA	NA	NA	NA	NA
TRpn_69653	570	-0.434212	0.869963	NA	NA	NA	NA	NA
TRpn_69780	402	-0.453586	0.836909	PREDICTED: Sorghum bicolor NAC domain-containing protein 82-like (LOC110430143), mRNA	NA	NA	NA	NA
TRpn_69956	807	-3.70665	NA	NA	NA	NA	NA	NA
TRpn_69975	423	0.776185	0.625865	Zea mays pyruvate decarboxylase (pdc2) gene, complete cds	AT5G01330	Pyruvate decarboxylase 3	GO:0000287	magnesium ion binding
TRpn_70245	416	-1.73699	0.055382	PREDICTED: Sorghum bicolor clavaminate synthase-like protein At3g21360 (LOC8078736), mRNA	AT3G21360	Clavaminate synthase-like protein At3g21360	GO:0046872	metal ion binding
TRpn_70265	480	-0.771553	0.522459	PREDICTED: Setaria italica protein EMBRYO DEFECTIVE 514 (LOC101758251), mRNA	AT5G62440	NA	GO:0005634	nucleus
TRpn_70341	501	-1.48397	0.625248	PREDICTED: Sorghum bicolor probable LRR receptor-like serine/threonine-protein kinase At1g74360 (LOC8074272), mRNA	AT1G74360	Probable LRR receptor-like serine/threonine-protein kinase At1g74360	GO:0004674	protein serine/threonine kinase activity
TRpn_70351	447	-0.61679	0.533146	PREDICTED: Panicum hallii uncharacterized LOC112887956 (LOC112887956), mRNA	AT1G56580	NA	GO:0010090	trichome morphogenesis
TRpn_70402	592	0.449108	NA	PREDICTED: Panicum hallii protein RRNAD1 (LOC112884639), mRNA	NA	NA	NA	NA
TRpn_70511	606	-0.727665	NA	NA	NA	NA	NA	NA
TRpn_70559	562	-3.54209	0.000135028	PREDICTED: Panicum hallii transcription factor TDR-like (LOC112900947), transcript variant X7, mRNA	NA	NA	NA	NA
TRpn_70560	764	-2.09016	0.490084	PREDICTED: Panicum hallii transcription factor TDR-like (LOC112900947), transcript variant X7, mRNA	NA	NA	NA	NA
TRpn_70561	776	-2.41656	0.102503	PREDICTED: Panicum hallii transcription factor TDR-like (LOC112900947), transcript variant X7, mRNA	NA	NA	NA	NA
TRpn_70789	1152	-0.609493	NA	PREDICTED: Sorghum bicolor myb-related protein 2 (LOC8083688), mRNA	AT3G04030	Myb-related protein 2	GO:0003677	DNA binding
TRpn_70927	478	-7.91099	1.22051e-10	NA	NA	NA	NA	NA
TRpn_70940	445	0.287413	NA	NA	NA	NA	NA	NA
TRpn_71191	440	-0.237565	NA	NA	NA	NA	NA	NA
TRpn_71564	416	-0.776239	NA	PREDICTED: Setaria italica oxidoreductase UcpA (LOC101785480), mRNA	NA	NA	NA	NA
TRpn_71566	843	-1.12895	NA	NA	NA	NA	NA	NA
TRpn_71689	523	-0.385074	NA	NA	NA	NA	NA	NA
TRpn_72154	1120	-0.167539	0.935787	PREDICTED: Setaria italica uncharacterized LOC101765916 (LOC101765916), ncRNA	NA	NA	NA	NA
TRpn_72223	503	-3.49978	0.154608	NA	NA	NA	NA	NA
TRpn_72328	1297	0.168942	0.958816	PREDICTED: Panicum hallii glutamine synthetase cytosolic isozyme 1-1 (LOC112888810), mRNA	AT5G37600	Glutamine synthetase cytosolic isozyme 1-1	GO:0004356	glutamate-ammonia ligase activity
TRpn_72329	1644	1.7783	0.393701	Zea mays cultivar inbred line Mo17 glutamine synthetase (Gln1-4) gene, complete cds	AT5G37600	Glutamine synthetase cytosolic isozyme 1-1	GO:0004356	glutamate-ammonia ligase activity
TRpn_72330	1554	-2.10423	0.316871	Zea mays cultivar inbred line Mo17 glutamine synthetase (Gln1-4) gene, complete cds	AT5G37600	Glutamine synthetase cytosolic isozyme 1-1	GO:0004356	glutamate-ammonia ligase activity
TRpn_72372	792	-0.109912	0.963268	PREDICTED: Setaria italica pentatricopeptide repeat-containing protein At3g46790, chloroplastic-like (LOC101779022), mRNA	NA	NA	NA	NA
TRpn_72373	554	0.782855	0.551926	PREDICTED: Sorghum bicolor phospholipase D delta (LOC8054988), mRNA	AT4G35790	Phospholipase D delta	GO:0004630	phospholipase D activity
TRpn_72845	673	-7.5112	0.000418128	NA	NA	NA	NA	NA
TRpn_72867	1849	-0.824301	0.847458	PREDICTED: Panicum hallii GDSL esterase/lipase At2g04570-like (LOC112882277), transcript variant X1, mRNA	AT2G42990	GDSL esterase/lipase At2g42990	GO:0052689	carboxylic ester hydrolase activity
TRpn_72949	544	0.143743	NA	NA	NA	NA	NA	NA
TRpn_73231	893	-3.85717	NA	NA	NA	NA	NA	NA
TRpn_73331	1274	1.47898	0.0487515	PREDICTED: Sorghum bicolor bifunctional dTDP-4-dehydrorhamnose 3,5-epimerase/dTDP-4-dehydrorhamnose reductase (LOC8073218), mRNA	AT1G63000	Bifunctional dTDP-4-dehydrorhamnose 3,5-epimerase/dTDP-4-dehydrorhamnose reductase	GO:0019305	dTDP-rhamnose biosynthetic process
TRpn_73419	953	-1.3922	0.687527	NA	NA	NA	NA	NA
TRpn_73431	872	-0.849986	0.782074	NA	NA	NA	NA	NA
TRpn_73588	1087	0.108881	0.970655	PREDICTED: Setaria italica metalloendoproteinase 1-MMP (LOC101753505), mRNA	AT4G16640	Metalloendoproteinase 1-MMP	GO:0004222	metalloendopeptidase activity
TRpn_73625	440	2.43961	0.609586	Zea mays hypothetical protein (LOC100274766), mRNA	NA	NA	NA	NA
TRpn_73684	443	-0.192539	0.913171	PREDICTED: Setaria italica ACD11 homolog protein (LOC101760674), mRNA	NA	NA	NA	NA
TRpn_73795	594	-2.90069	NA	PREDICTED: Brachypodium distachyon obtusifoliol 14-alpha demethylase (LOC100845001), mRNA	AT1G11680	Sterol 14-demethylase	GO:0005506	iron ion binding
TRpn_73841	2150	0.0147106	NA	PREDICTED: Panicum hallii DNA polymerase I (LOC112878189), transcript variant X2, mRNA	AT3G52050	NA	GO:0003677	DNA binding
TRpn_73949	818	-0.188478	NA	PREDICTED: Sorghum bicolor anthocyanidin 5,3-O-glucosyltransferase (LOC8068956), mRNA	AT3G16520	UDP-glycosyltransferase 88A1	GO:0008194	UDP-glycosyltransferase activity
TRpn_73988	939	-0.589631	NA	NA	NA	NA	NA	NA
TRpn_74004	756	0.869913	0.819694	PREDICTED: Setaria italica cinnamoyl-CoA reductase-like SNL6 (LOC101766083), mRNA	NA	NA	NA	NA
TRpn_74089	1217	0.284539	0.898678	PREDICTED: Setaria italica pentatricopeptide repeat-containing protein At4g21300 (LOC101769488), transcript variant X3, mRNA	NA	NA	NA	NA
TRpn_74127	699	-0.549995	0.865591	PREDICTED: Sorghum bicolor DNA-directed RNA polymerases II, IV and V subunit 9A (LOC8072556), transcript variant X3, mRNA	AT4G16265	DNA-directed RNA polymerases II, IV and V subunit 9B	GO:0003676	nucleic acid binding
TRpn_74129	543	2.17489	0.488505	PREDICTED: Setaria italica nuclear pore complex protein NUP96 (LOC101763385), mRNA	NA	NA	NA	NA
TRpn_74209	1547	2.16031	0.139626	PREDICTED: Sorghum bicolor CBS domain-containing protein CBSX6 (LOC8062402), mRNA	AT1G65320	CBS domain-containing protein CBSX6	GO:0008150	biological_process
TRpn_74283	519	-3.78121	NA	PREDICTED: Panicum hallii type I inositol polyphosphate 5-phosphatase 5-like (LOC112877050), mRNA	AT5G65090	Type I inositol polyphosphate 5-phosphatase 5	GO:0016787	hydrolase activity
TRpn_74287	1933	-0.0620196	0.977786	PREDICTED: Panicum hallii type I inositol polyphosphate 5-phosphatase 5-like (LOC112877050), mRNA	AT5G65090	Type I inositol polyphosphate 5-phosphatase 5	GO:0016787	hydrolase activity
TRpn_74430	1671	-0.489543	0.857242	PREDICTED: Setaria italica probable O-methyltransferase 2 (LOC101785736), mRNA	NA	NA	NA	NA
TRpn_74512	543	-1.08812	0.814241	PREDICTED: Setaria italica gibberellin 20 oxidase 1-D (LOC101767799), mRNA	AT5G51810	Gibberellin 20 oxidase 2	GO:0009686	gibberellin biosynthetic process
TRpn_74518	471	-0.432356	NA	NA	NA	NA	NA	NA
TRpn_74539	864	2.66302	0.0322962	NA	NA	NA	NA	NA
TRpn_74917	520	-2.40194	0.54952	NA	NA	NA	NA	NA
TRpn_75386	584	-1.76134	0.645055	Zea mays clone 355469 mRNA sequence	NA	NA	NA	NA
TRpn_75401	465	-1.31643	0.708935	PREDICTED: Zea mays 7-hydroxymethyl chlorophyll a reductase chloroplastic (LOC100192754), transcript variant X2, mRNA	NA	NA	NA	NA
TRpn_75439	499	-3.09627	0.0987572	PREDICTED: Panicum hallii uncharacterized LOC112875688 (LOC112875688), mRNA	NA	NA	NA	NA
TRpn_75535	1602	-0.0490037	0.993494	PREDICTED: Panicum hallii 1-aminocyclopropane-1-carboxylate oxidase homolog 4-like (LOC112892127), mRNA	AT1G03400	1-aminocyclopropane-1-carboxylate oxidase homolog 4	GO:0016021	integral to membrane
TRpn_75541	2294	0.105929	0.980988	PREDICTED: Setaria italica probable pectinesterase 67 (LOC101777298), mRNA	AT3G17060	Probable pectinesterase 67	GO:0009505	plant-type cell wall
TRpn_75554	1365	-3.07095	0.0328595	Zea mays clone 339825 mRNA sequence	NA	NA	NA	NA
TRpn_75583	754	-1.61309	0.0951937	NA	NA	NA	NA	NA
TRpn_75587	492	1.59327	NA	PREDICTED: Sorghum bicolor beta-amylase (LOC110432978), mRNA	AT4G15210	Beta-amylase 5	GO:0016161	beta-amylase activity
TRpn_75669	406	0.226606	NA	NA	NA	NA	NA	NA
TRpn_75718	788	-0.539557	NA	PREDICTED: Setaria italica uncharacterized LOC111257385 (LOC111257385), ncRNA	NA	NA	NA	NA
TRpn_75724	437	-1.14823	NA	NA	NA	NA	NA	NA
TRpn_75726	2439	1.38881	0.394694	Zea mays uncharacterized LOC100501293 (LOC100501293), mRNA	AT1G57820	E3 ubiquitin-protein ligase ORTHRUS 2	GO:0003677	DNA binding
TRpn_75741	978	-1.25524	0.448686	Paspalum notatum clone PN02-G3 microsatellite sequence	NA	NA	NA	NA
TRpn_75854	690	-1.13239	0.640959	PREDICTED: Setaria italica aspartyl protease family protein 2 (LOC101757807), mRNA	NA	NA	NA	NA
TRpn_75860	409	-2.18625	0.493688	PREDICTED: Setaria italica 4-hydroxyphenylacetaldehyde oxime monooxygenase (LOC101785891), mRNA	AT5G57260	Cytochrome P450 71B10	GO:0005506	iron ion binding
TRpn_76024	424	-0.276591	0.904399	NA	NA	NA	NA	NA
TRpn_76069	2824	-0.490301	NA	PREDICTED: Setaria italica probable metal-nicotianamine transporter YSL18 (LOC101764787), mRNA	AT1G65730	Probable metal-nicotianamine transporter YSL7	GO:0006857	oligopeptide transport
TRpn_76094	685	2.85912	0.490084	PREDICTED: Sorghum bicolor probable LRR receptor-like serine/threonine-protein kinase At1g07650 (LOC8054595), transcript variant X5, mRNA	AT1G07650	Probable LRR receptor-like serine/threonine-protein kinase At1g07650	GO:0004672	protein kinase activity
TRpn_76171	2890	-0.495143	0.865591	PREDICTED: Zea mays LOC100285946 (si618003d03), transcript variant X3, mRNA	AT4G23160	NA	GO:0000943	retrotransposon nucleocapsid
TRpn_76181	1105	0.866109	NA	NA	NA	NA	NA	NA
TRpn_76182	1290	-2.39811	0.0971243	NA	NA	NA	NA	NA
TRpn_76183	584	-1.94817	0.177614	PREDICTED: Panicum hallii putative 14-3-3-like protein GF14-H (LOC112902677), mRNA	AT1G22300	14-3-3-like protein GF14 epsilon	GO:0005634	nucleus
TRpn_76252	3784	0.014466	0.99747	PREDICTED: Zea mays uncharacterized LOC100274175 (LOC100274175), transcript variant X2, mRNA	AT4G19040	Protein ENHANCED DISEASE RESISTANCE 2	GO:0008289	lipid binding
TRpn_76254	3634	0.269195	0.972463	PREDICTED: Zea mays uncharacterized LOC100274175 (LOC100274175), transcript variant X2, mRNA	AT4G19040	Protein ENHANCED DISEASE RESISTANCE 2	GO:0008289	lipid binding
TRpn_76575	952	-0.773856	0.933756	PREDICTED: Setaria italica putative DNA glycosylase At3g47830 (LOC101785504), transcript variant X2, mRNA	AT3G47830	Putative DNA glycosylase At3g47830	NA	NA
TRpn_76714	793	-1.12629	0.566312	PREDICTED: Setaria italica uncharacterized LOC101782635 (LOC101782635), transcript variant X2, mRNA	NA	NA	NA	NA
TRpn_76832	450	0.636286	0.518271	Zea mays full-length cDNA clone ZM_BFc0166H22 mRNA, complete cds	AT5G59320	Non-specific lipid-transfer protein 3	GO:0006869	lipid transport
TRpn_76875	445	-0.464588	0.893235	NA	NA	NA	NA	NA
TRpn_76936	523	0.841086	0.779052	NA	NA	NA	NA	NA
TRpn_76942	460	-0.0109645	0.99747	PREDICTED: Sorghum bicolor F-box protein SKIP14 (LOC8073685), mRNA	NA	NA	NA	NA
TRpn_77140	927	-8.06854	8.43329e-07	NA	NA	NA	NA	NA
TRpn_77188	513	1.39439	NA	NA	NA	NA	NA	NA
TRpn_77227	2580	-1.02961	0.866557	PREDICTED: Panicum hallii dihydrodipicolinate reductase-like protein CRR1, chloroplastic (LOC112877350), mRNA	AT5G52100	Dihydrodipicolinate reductase-like protein CRR1, chloroplastic	GO:0008839	dihydrodipicolinate reductase activity
TRpn_77391	2242	1.07968	0.722228	Zea mays BAC clone CH201-257N23 from chromosome 5, complete sequence	AT5G55710	Protein TIC 20-v, chloroplastic	GO:0003674	molecular_function
TRpn_77392	2133	-1.11222	0.819694	Zea mays BAC clone CH201-257N23 from chromosome 5, complete sequence	AT5G55710	Protein TIC 20-v, chloroplastic	GO:0003674	molecular_function
TRpn_77621	2023	-4.27485	0.100033	PREDICTED: Setaria italica heavy metal-associated isoprenylated plant protein 6 (LOC101753240), mRNA	NA	NA	NA	NA
TRpn_77622	2053	-4.27485	0.100033	PREDICTED: Setaria italica heavy metal-associated isoprenylated plant protein 6 (LOC101753240), mRNA	NA	NA	NA	NA
TRpn_77751	1833	1.53457	0.646302	PREDICTED: Panicum hallii uncharacterized LOC112877107 (LOC112877107), mRNA	AT5G42760	NA	NA	NA
TRpn_77755	2795	1.50839	0.857242	PREDICTED: Sorghum bicolor uncharacterized LOC8083951 (LOC8083951), mRNA	AT5G42765	NA	GO:0008150	biological_process
TRpn_77878	551	-3.03211	0.379911	PREDICTED: Panicum hallii cellulose synthase-like protein G2 (LOC112895525), mRNA	AT5G09870	Cellulose synthase A catalytic subunit 5 [UDP-forming]	GO:0016021	integral to membrane
TRpn_77887	1331	-0.590447	0.847458	PREDICTED: Panicum hallii UPF0603 protein Os05g0401100, chloroplastic (LOC112886183), mRNA	AT1G54780	UPF0603 protein At1g54780, chloroplastic	GO:0016021	integral to membrane
TRpn_77992	618	-2.05193	0.105242	PREDICTED: Sorghum bicolor thioredoxin-like 3-1, chloroplastic (LOC110434338), mRNA	NA	NA	NA	NA
TRpn_78108	452	-1.96894	0.177551	NA	NA	NA	NA	NA
TRpn_78111	825	0.533489	NA	Zea mays full-length cDNA clone ZM_BFc0037I15 mRNA, complete cds	NA	NA	NA	NA
TRpn_78112	651	1.95746	0.645055	NA	NA	NA	NA	NA
TRpn_78392	419	-0.929388	0.665625	Zea mays Splicing factor U2AF subunit (LOC100192903), mRNA<>Zea mays clone 346960 splicing factor U2AF 65 kDa subunit mRNA, complete cds	NA	NA	NA	NA
TRpn_78544	740	4.44864	0.0678516	NA	NA	NA	NA	NA
TRpn_78720	423	-1.87027	0.297709	NA	NA	NA	NA	NA
TRpn_78767	897	-0.783157	0.645055	PREDICTED: Sorghum bicolor RNA-binding protein 28 (LOC8081230), mRNA	NA	NA	NA	NA
TRpn_78975	2115	0.229563	0.933756	Zea mays uncharacterized LOC100280436 (LOC100280436), mRNA	AT5G57625	NA	GO:0003674	molecular_function
TRpn_79020	573	-2.75186	NA	PREDICTED: Setaria italica 3-ketoacyl-CoA synthase 20 (LOC101756089), mRNA	NA	NA	NA	NA
TRpn_79039	786	-0.727665	NA	NA	NA	NA	NA	NA
TRpn_79138	401	0.348354	0.819694	PREDICTED: Sorghum bicolor mitogen-activated protein kinase kinase kinase 1 (LOC8054301), mRNA	NA	NA	NA	NA
TRpn_79189	419	-1.28393	NA	NA	NA	NA	NA	NA
TRpn_79219	604	-0.436553	0.878835	PREDICTED: Panicum hallii leucine-rich repeat receptor-like tyrosine-protein kinase PXC3 (LOC112882132), mRNA	AT2G41820	Leucine-rich repeat receptor-like tyrosine-protein kinase PXC3	GO:0004674	protein serine/threonine kinase activity
TRpn_79227	470	-0.926089	0.829845	PREDICTED: Panicum hallii probable glycerol-3-phosphate acyltransferase 3 (LOC112887001), mRNA	NA	NA	NA	NA
TRpn_79259	681	-2.56447	0.534484	PREDICTED: Sorghum bicolor uncharacterized LOC8068774 (LOC8068774), mRNA	NA	NA	NA	NA
TRpn_79260	565	-3.52159	0.0742392	PREDICTED: Setaria italica uncharacterized LOC101764469 (LOC101764469), mRNA	NA	NA	NA	NA
TRpn_79318	664	-2.04532	0.376134	NA	NA	NA	NA	NA
TRpn_79545	1975	0.222014	0.933756	Zea mays clone 377104 mRNA sequence	AT5G57330	NA	GO:0004034	aldose 1-epimerase activity
TRpn_79571	2330	0.285749	0.941884	PREDICTED: Sorghum bicolor universal stress protein PHOS32 (LOC8060096), mRNA	AT3G53990	NA	GO:0009409	response to cold
TRpn_79664	602	-0.750212	0.79498	PREDICTED: Sorghum bicolor shaggy-related protein kinase kappa (LOC8079643), mRNA	AT1G57870	Shaggy-related protein kinase delta	GO:0004672	protein kinase activity
TRpn_79801	680	-5.40015	0.0664717	Saccharum hybrid cultivar R570 clone BAC 086H20, partial sequence	AT4G34350	4-hydroxy-3-methylbut-2-enyl diphosphate reductase, chloroplastic	GO:0019288	isopentenyl diphosphate biosynthetic process, mevalonate-independent pathway
TRpn_79802	498	0.432777	0.885163	Saccharum hybrid cultivar R570 clone BAC 086H20, partial sequence	AT4G34350	4-hydroxy-3-methylbut-2-enyl diphosphate reductase, chloroplastic	GO:0019288	isopentenyl diphosphate biosynthetic process, mevalonate-independent pathway
TRpn_79859	1248	0.556231	0.871831	PREDICTED: Sorghum bicolor universal stress protein A-like protein (LOC8073154), mRNA	AT5G14680	NA	GO:0016787	hydrolase activity
TRpn_79939	807	0.502384	0.727251	PREDICTED: Sorghum bicolor ferredoxin-dependent glutamate synthase, chloroplastic (LOC8073135), mRNA	AT5G04140	Ferredoxin-dependent glutamate synthase 1, chloroplastic/mitochondrial	GO:0005759	mitochondrial matrix
TRpn_80045	1048	-0.483317	NA	PREDICTED: Setaria italica uncharacterized LOC101769691 (LOC101769691), mRNA	NA	NA	NA	NA
TRpn_80062	2017	-0.454072	0.856888	PREDICTED: Panicum hallii 3-hydroxyisobutyryl-CoA hydrolase-like protein 5 (LOC112891604), mRNA	AT1G06550	3-hydroxyisobutyryl-CoA hydrolase-like protein 5	GO:0003860	3-hydroxyisobutyryl-CoA hydrolase activity
TRpn_80099	456	1.09048	0.587944	PREDICTED: Sorghum bicolor transmembrane protein 56-B (LOC8057182), transcript variant X1, mRNA	NA	NA	NA	NA
TRpn_80164	510	-0.516249	0.857242	PREDICTED: Sorghum bicolor uncharacterized LOC8077159 (LOC8077159), mRNA	NA	NA	NA	NA
TRpn_80301	1412	-1.83447	0.403906	PREDICTED: Setaria italica uncharacterized protein At2g33490 (LOC101754629), mRNA	NA	NA	NA	NA
TRpn_80302	1426	2.05784	0.258427	PREDICTED: Setaria italica uncharacterized protein At2g33490 (LOC101754629), mRNA	NA	NA	NA	NA
TRpn_80444	NA	-3.76285	NA	NA	NA	NA	NA	NA
TRpn_80474	992	-0.604149	0.882374	PREDICTED: Setaria italica eukaryotic translation initiation factor 5B (LOC101769180), transcript variant X2, mRNA	NA	NA	NA	NA
TRpn_80567	708	-1.79991	0.606502	PREDICTED: Panicum hallii asparagine synthetase [glutamine-hydrolyzing] 1-like (LOC112875677), mRNA	AT3G47340	Asparagine synthetase [glutamine-hydrolyzing] 1	GO:0004066	asparagine synthase (glutamine-hydrolyzing) activity
TRpn_80568	881	-1.10902	0.907132	PREDICTED: Panicum hallii asparagine synthetase [glutamine-hydrolyzing] 1-like (LOC112875677), mRNA	AT3G47340	Asparagine synthetase [glutamine-hydrolyzing] 1	GO:0004066	asparagine synthase (glutamine-hydrolyzing) activity
TRpn_80569	799	-2.8735	0.405179	PREDICTED: Panicum hallii asparagine synthetase [glutamine-hydrolyzing] 1-like (LOC112875677), mRNA	AT3G47340	Asparagine synthetase [glutamine-hydrolyzing] 1	GO:0004066	asparagine synthase (glutamine-hydrolyzing) activity
TRpn_80570	1179	-0.278647	0.969596	PREDICTED: Panicum hallii asparagine synthetase [glutamine-hydrolyzing] 1-like (LOC112875677), mRNA	AT3G47340	Asparagine synthetase [glutamine-hydrolyzing] 1	GO:0004066	asparagine synthase (glutamine-hydrolyzing) activity
TRpn_80572	855	-6.62541	0.00545721	PREDICTED: Panicum hallii asparagine synthetase [glutamine-hydrolyzing] 1-like (LOC112875677), mRNA	AT3G47340	Asparagine synthetase [glutamine-hydrolyzing] 1	GO:0004066	asparagine synthase (glutamine-hydrolyzing) activity
TRpn_80573	NA	-2.96821	0.445966	NA	NA	NA	NA	NA
TRpn_80579	500	-0.1686	NA	PREDICTED: Panicum hallii 60S ribosomal protein L39 (LOC112879407), mRNA	AT4G31985	60S ribosomal protein L39-1	GO:0003735	structural constituent of ribosome
TRpn_80647	718	-0.243062	0.947012	Zea mays clone 687400 mRNA sequence	NA	NA	NA	NA
TRpn_80793	743	-0.0576222	0.97266	Zoysia matrella hypothetical protein (ST12) mRNA, complete cds	AT1G79870	Glyoxylate/hydroxypyruvate reductase A HPR2	GO:0016491	oxidoreductase activity
TRpn_80862	1450	0.110788	NA	PREDICTED: Panicum hallii major pollen allergen Ole e 10-like (LOC112897246), transcript variant X1, mRNA	AT2G43670	NA	GO:0003674	molecular_function
TRpn_80863	1242	-1.61377	NA	PREDICTED: Panicum hallii major pollen allergen Ole e 10-like (LOC112897246), transcript variant X2, mRNA	AT2G43670	NA	GO:0003674	molecular_function
TRpn_80898	2204	0.917511	0.661422	PREDICTED: Sorghum bicolor pentatricopeptide repeat-containing protein At5g08305 (LOC8085510), mRNA	AT5G08305	Pentatricopeptide repeat-containing protein At5g08305	NA	NA
TRpn_81064	467	-0.181993	0.898732	Paspalum vaginatum clone SpST18 hypothetical protein mRNA, complete cds	AT1G21780	BTB/POZ domain-containing protein At1g21780	GO:0016567	protein ubiquitination
TRpn_81065	627	-0.636322	0.848106	Paspalum vaginatum clone SpST18 hypothetical protein mRNA, complete cds	AT1G21780	BTB/POZ domain-containing protein At1g21780	GO:0016567	protein ubiquitination
TRpn_81207	875	-0.450887	0.824024	PREDICTED: Setaria italica proline-rich receptor-like protein kinase PERK1 (LOC101776089), mRNA	AT3G24550	Proline-rich receptor-like protein kinase PERK1	GO:0004672	protein kinase activity
TRpn_81225	515	-0.274196	0.933119	PREDICTED: Panicum hallii uncharacterized protein At2g17340-like (LOC112890860), mRNA	AT4G35360	NA	GO:0004594	pantothenate kinase activity
TRpn_81235	619	-0.632384	0.942525	Zea mays clone 242472 hypersensitive-induced response protein mRNA, complete cds	AT5G62740	Hypersensitive-induced response protein 1	GO:0005515	protein binding
TRpn_81271	439	-0.753187	0.831856	PREDICTED: Setaria italica uncharacterized protein At3g49055 (LOC101779130), mRNA	NA	NA	NA	NA
TRpn_81319	1170	0.421553	0.857242	PREDICTED: Panicum hallii phosphoribulokinase, chloroplastic (LOC112884160), mRNA	AT1G32060	Phosphoribulokinase, chloroplastic	GO:0005524	ATP binding
TRpn_81395	431	-2.88386	0.0906859	NA	NA	NA	NA	NA
TRpn_81418	470	0.192954	0.969596	NA	NA	NA	NA	NA
TRpn_81454	936	0.989601	0.896607	PREDICTED: Setaria italica clathrin light chain 2 (LOC101765959), mRNA	AT2G20760	Clathrin light chain 1	GO:0005198	structural molecule activity
TRpn_81463	458	-3.04754	0.305798	NA	NA	NA	NA	NA
TRpn_81657	418	0.535536	0.774636	PREDICTED: Panicum hallii transcription factor TIP2-like (LOC112892715), mRNA	NA	NA	NA	NA
TRpn_81669	540	0.565308	0.831856	NA	NA	NA	NA	NA
TRpn_81680	535	4.50556	0.000630909	PREDICTED: Setaria italica hypersensitive-induced response protein-like protein 1 (LOC101765109), transcript variant X4, mRNA	AT5G62740	Hypersensitive-induced response protein 1	GO:0005515	protein binding
TRpn_81719	799	-1.19364	0.39132	PREDICTED: Panicum hallii uncharacterized LOC112890664 (LOC112890664), transcript variant X2, mRNA	AT1G70280	NA	GO:0003674	molecular_function
TRpn_81720	721	-1.37713	0.853049	PREDICTED: Panicum hallii uncharacterized LOC112890664 (LOC112890664), transcript variant X2, mRNA	NA	NA	NA	NA
TRpn_81933	412	-3.89344	NA	NA	NA	NA	NA	NA
TRpn_82068	453	-0.329249	0.899511	Zea mays cultivar W22 methionine sulfoxide reductase (MSRB5.1) mRNA, complete cds	NA	NA	NA	NA
TRpn_82191	443	-0.0231576	0.993494	PREDICTED: Sorghum bicolor DEAD-box ATP-dependent RNA helicase 24 (LOC8081075), mRNA	NA	NA	NA	NA
TRpn_82205	1538	-1.88216	0.143804	NA	NA	NA	NA	NA
TRpn_82281	2232	-0.89739	0.379911	PREDICTED: Sorghum bicolor uncharacterized LOC8078905 (LOC8078905), mRNA	NA	NA	NA	NA
TRpn_82306	648	-2.17534	0.487143	NA	NA	NA	NA	NA
TRpn_82309	889	-4.71707	0.0454746	NA	NA	NA	NA	NA
TRpn_82370	530	-0.0986816	0.972463	PREDICTED: Zea mays probable receptor-like protein kinase At2g42960 (LOC109943989), mRNA	NA	NA	NA	NA
TRpn_82376	567	0.355371	0.823246	PREDICTED: Setaria italica probable E3 ubiquitin-protein ligase ZFP1 (LOC101786867), transcript variant X3, mRNA	NA	NA	NA	NA
TRpn_82383	1415	0.716241	0.806233	PREDICTED: Panicum hallii cellulose synthase-like protein G2 (LOC112895525), mRNA	AT4G24000	Cellulose synthase-like protein G2	GO:0000139	Golgi membrane
TRpn_82479	729	-0.23013	0.933201	Phyllostachys edulis cDNA clone: bphyem110h01, full insert sequence	AT3G55040	Glutathione S-transferase L2, chloroplastic	GO:0004364	glutathione transferase activity
TRpn_82527	745	-1.87756	0.492616	PREDICTED: Zea mays calcium-dependent protein kinase 2 (LOC103636568), mRNA	AT5G19360	Calcium-dependent protein kinase 34	GO:0004683	calmodulin-dependent protein kinase activity
TRpn_82573	540	-0.517942	NA	NA	NA	NA	NA	NA
TRpn_82703	563	2.65724	0.323938	PREDICTED: Panicum hallii E3 ubiquitin-protein ligase PUB23-like (LOC112901284), mRNA	AT2G35930	E3 ubiquitin-protein ligase PUB23	GO:0010200	response to chitin
TRpn_82787	451	1.34603	0.298756	NA	NA	NA	NA	NA
TRpn_82824	440	-0.609542	0.878496	PREDICTED: Panicum hallii protein EXORDIUM-like 2 (LOC112897396), mRNA	NA	NA	NA	NA
TRpn_82829	704	-1.22747	0.521602	PREDICTED: Panicum hallii probable protein phosphatase 2C 28 (LOC112874064), mRNA	NA	NA	NA	NA
TRpn_82839	417	-0.417709	0.79498	PREDICTED: Setaria italica zinc finger A20 and AN1 domain-containing stress-associated protein 5 (LOC101776520), mRNA	NA	NA	NA	NA
TRpn_82857	480	1.05932	NA	NA	NA	NA	NA	NA
TRpn_82919	1135	-4.60294	0.105944	NA	NA	NA	NA	NA
TRpn_82973	462	-0.180272	0.933369	PREDICTED: Panicum hallii ETHYLENE INSENSITIVE 3-like 1 protein (LOC112873928), mRNA	NA	NA	NA	NA
TRpn_83804	486	0.458593	0.909047	NA	NA	NA	NA	NA
TRpn_84133	1031	1.76071	NA	PREDICTED: Panicum hallii proline-rich protein 4-like (LOC112877306), mRNA	NA	NA	NA	NA
TRpn_84163	430	-1.01338	0.707311	NA	NA	NA	NA	NA
TRpn_84245	1642	0.323891	0.887894	Zea mays LCV3 (LOC100304197), mRNA<>Zea mays full-length cDNA clone ZM_BFc0046M16 mRNA, complete cds	AT2G18460	Protein LIKE COV 3	GO:0003674	molecular_function
TRpn_84525	560	-1.06614	0.864775	PREDICTED: Zea mays uncharacterized LOC109944040 (LOC109944040), mRNA	NA	NA	NA	NA
TRpn_84546	3042	-0.0283142	0.99747	PREDICTED: Sorghum bicolor methionine gamma-lyase (LOC8065691), mRNA	AT1G64660	Methionine gamma-lyase	GO:0003824	catalytic activity
TRpn_84685	3390	2.01119	NA	Triticum turgidum subsp. durum Pm3 locus, genomic sequence	NA	NA	NA	NA
TRpn_84696	417	-3.74755	NA	NA	NA	NA	NA	NA
TRpn_84968	434	-0.21054	0.871831	NA	NA	NA	NA	NA
TRpn_85004	1073	0.921488	0.899511	PREDICTED: Zea mays uncharacterized LOC109944040 (LOC109944040), mRNA	NA	NA	NA	NA
TRpn_85005	1073	-0.728556	0.882374	PREDICTED: Zea mays uncharacterized LOC109944040 (LOC109944040), mRNA	NA	NA	NA	NA
TRpn_85039	406	-1.03306	0.609586	PREDICTED: Panicum hallii protein IQ-DOMAIN 1 (LOC112884962), transcript variant X2, mRNA	NA	NA	NA	NA
TRpn_85072	673	4.704	0.00936624	PREDICTED: Setaria italica uncharacterized LOC101768941 (LOC101768941), mRNA	NA	NA	NA	NA
TRpn_85208	540	-0.140278	0.980988	PREDICTED: Panicum hallii 6-phosphogluconate dehydrogenase, decarboxylating 1 (LOC112894186), mRNA	AT3G02360	6-phosphogluconate dehydrogenase, decarboxylating 3	GO:0004616	phosphogluconate dehydrogenase (decarboxylating) activity
TRpn_85313	1504	0.982423	NA	PREDICTED: Setaria italica dehydrin COR410 (LOC101775984), mRNA	NA	NA	NA	NA
TRpn_85372	896	1.11122	NA	PREDICTED: Panicum hallii probable complex I intermediate-associated protein 30 (LOC112894823), transcript variant X2, mRNA	AT1G72420	NA	NA	NA
TRpn_85814	437	-0.896726	0.234882	PREDICTED: Setaria italica histone H2B.1 (LOC101774517), mRNA	AT3G45980	Histone H2B.6	GO:0000786	nucleosome
TRpn_86031	465	0.540173	0.5804	PREDICTED: Setaria italica geranylgeranyl transferase type-2 subunit alpha 1 (LOC101764467), transcript variant X2, mRNA	AT4G24490	Geranylgeranyl transferase type-2 subunit alpha 1	GO:0004663	Rab geranylgeranyltransferase activity
TRpn_86089	902	-3.06353	0.0344605	PREDICTED: Setaria italica abscisic stress-ripening protein 3 (LOC101786280), mRNA	NA	NA	NA	NA
TRpn_86096	611	-0.902429	0.904389	PREDICTED: Panicum hallii non-specific lipid-transfer protein 1-like (LOC112892043), mRNA	AT5G05960	NA	GO:0005504	fatty acid binding
TRpn_86109	476	-0.343339	0.865591	NA	NA	NA	NA	NA
TRpn_86166	476	-6.03102	0.00424524	NA	NA	NA	NA	NA
TRpn_86296	2047	-2.39449	0.264185	PREDICTED: Sorghum bicolor fatty acyl-CoA reductase 1 (LOC8057991), mRNA	AT5G22500	Fatty acyl-CoA reductase 1	GO:0006629	lipid metabolic process
TRpn_86301	663	-0.948771	0.829845	PREDICTED: Sorghum bicolor kinesin-like protein KIN-7C (LOC8075161), mRNA	AT3G51150	Kinesin-like protein KIN-7G	GO:0003777	microtubule motor activity
TRpn_86396	1360	1.5621	0.760232	Phyllostachys edulis cDNA clone: bphylf030m17, full insert sequence	NA	NA	NA	NA
TRpn_86397	1524	0.460058	0.907929	PREDICTED: Setaria italica mitochondrial fission 1 protein A (LOC101765648), transcript variant X2, mRNA	AT3G57090	Mitochondrial fission 1 protein A	GO:0007005	mitochondrion organization
TRpn_86409	467	-3.67247	0.00184977	Zea mays proline and lysine rich protein (plr354a) mRNA, complete cds	NA	NA	NA	NA
TRpn_86457	1159	0.259152	NA	PREDICTED: Sorghum bicolor beta-glucosidase 12 (LOC8058701), mRNA	AT2G44450	Beta-glucosidase 15	GO:0004553	hydrolase activity, hydrolyzing O-glycosyl compounds
TRpn_86542	487	-0.0921931	NA	Panicum virgatum clone PV_ABa051-D05, complete sequence	NA	NA	NA	NA
TRpn_86543	1065	-0.0633756	0.993494	PREDICTED: Zea mays uncharacterized LOC109944040 (LOC109944040), mRNA	NA	NA	NA	NA
TRpn_86930	1602	-0.162139	0.95573	PREDICTED: Panicum hallii fatty acyl-CoA reductase 2-like (LOC112873412), mRNA	AT3G11980	Fatty acyl-CoA reductase 2	GO:0006629	lipid metabolic process
TRpn_87083	585	-0.155842	0.932408	PREDICTED: Sorghum bicolor protein GLUTAMINE DUMPER 3 (LOC8080625), mRNA	NA	NA	NA	NA
TRpn_87241	554	-2.53947	0.0481983	PREDICTED: Setaria italica heavy metal-associated isoprenylated plant protein 6 (LOC101753240), mRNA	NA	NA	NA	NA
TRpn_87607	425	-1.09054	0.861894	PREDICTED: Panicum hallii 1,4-dihydroxy-2-naphthoyl-CoA thioesterase 1-like (LOC112888076), mRNA	NA	NA	NA	NA
TRpn_87662	NA	0.669541	0.780279	NA	NA	NA	NA	NA
TRpn_87692	1486	-0.238555	0.969596	PREDICTED: Setaria italica transcription factor MYB44 (LOC101773924), mRNA	AT5G67300	Transcription factor MYB44	GO:0003677	DNA binding
TRpn_88121	703	-0.126116	0.907929	PREDICTED: Panicum hallii glutamine synthetase cytosolic isozyme 1-1 (LOC112888810), mRNA	AT1G66200	Glutamine synthetase cytosolic isozyme 1-2	GO:0004356	glutamate-ammonia ligase activity
TRpn_88125	1183	-2.98495	0.0664717	PREDICTED: Setaria italica hypersensitive-induced response protein-like protein 1 (LOC101765109), transcript variant X4, mRNA	AT5G62740	Hypersensitive-induced response protein 1	GO:0005515	protein binding
TRpn_88164	498	2.95757	NA	PREDICTED: Setaria italica uncharacterized LOC101768941 (LOC101768941), mRNA	NA	NA	NA	NA
TRpn_88386	914	0.382912	0.893235	Sorghum bicolor BAC 170F8, complete sequence	AT3G02100	UDP-glycosyltransferase 83A1	GO:0008194	UDP-glycosyltransferase activity
TRpn_88485	845	0.0776097	0.988236	PREDICTED: Sorghum bicolor growth-regulating factor 9 (LOC8054183), mRNA	NA	NA	NA	NA
TRpn_88567	871	-1.45377	NA	NA	NA	NA	NA	NA
TRpn_88781	735	-1.54481	NA	PREDICTED: Sorghum bicolor UDP-glucuronic acid decarboxylase 6 (LOC110435896), mRNA	AT2G28760	UDP-glucuronic acid decarboxylase 6	GO:0003824	catalytic activity
TRpn_89008	606	-1.8222	0.320358	NA	NA	NA	NA	NA
TRpn_89009	540	-1.59026	0.0082122	NA	NA	NA	NA	NA
TRpn_89050	582	-3.3707	0.300512	Phyllostachys edulis cDNA clone: bbasst002m14, full insert sequence	AT5G59613	NA	GO:0003674	molecular_function
TRpn_89078	474	-0.179191	NA	Zea mays clone 11758 mRNA sequence	AT5G01650	NA	GO:0003674	molecular_function
TRpn_89164	1175	-2.4504	0.544947	PREDICTED: Panicum hallii tetraspanin-6 (LOC112885056), transcript variant X2, mRNA	AT3G12090	Tetraspanin-6	GO:0003674	molecular_function
TRpn_89314	1085	-0.208064	0.967866	PREDICTED: Panicum hallii uncharacterized protein YtoI-like (LOC112892683), mRNA	NA	NA	NA	NA
TRpn_89555	481	0.174376	0.980988	Zea mays B73 chromosome 9S bz genomic region	NA	NA	NA	NA
TRpn_89722	952	-0.0547563	NA	PREDICTED: Setaria italica transcription factor MYBS2 (LOC101768524), mRNA	AT5G47390	NA	GO:0003677	DNA binding
TRpn_89965	753	1.23296	0.760407	PREDICTED: Panicum hallii probable esterase PIR7A (LOC112894137), mRNA	NA	NA	NA	NA
TRpn_90196	558	0.647874	0.95271	NA	NA	NA	NA	NA
TRpn_90197	587	-1.29059	0.856336	NA	NA	NA	NA	NA
TRpn_90267	616	-1.74679	0.100033	NA	NA	NA	NA	NA
TRpn_90546	2343	1.08619	0.902807	PREDICTED: Sorghum bicolor dihydrodipicolinate reductase-like protein CRR1, chloroplastic (LOC8077995), transcript variant X2, mRNA	AT5G52100	Dihydrodipicolinate reductase-like protein CRR1, chloroplastic	GO:0008839	dihydrodipicolinate reductase activity
TRpn_90552	475	-1.49084	0.522475	PREDICTED: Setaria italica protein PHLOEM PROTEIN 2-LIKE A10 (LOC101778783), mRNA	NA	NA	NA	NA
TRpn_90715	840	3.68661	NA	PREDICTED: Panicum hallii histone H1-like (LOC112899757), mRNA	NA	NA	NA	NA
TRpn_90764	830	0.433285	0.967866	PREDICTED: Panicum hallii histone H3.3 (LOC112877775), mRNA	AT4G40040	Histone H3.3	GO:0003677	DNA binding
TRpn_90788	552	-0.990823	NA	PREDICTED: Sorghum bicolor la-related protein 6C (LOC8081579), mRNA	NA	NA	NA	NA
TRpn_90812	419	-2.80287	NA	NA	NA	NA	NA	NA
TRpn_91111	595	-1.97507	NA	PREDICTED: Setaria italica 60S ribosomal protein L35-2 (LOC101781008), mRNA	AT2G39390	60S ribosomal protein L35-2	GO:0003735	structural constituent of ribosome
TRpn_91168	773	0.625818	0.848126	PREDICTED: Sorghum bicolor PHD finger protein At1g33420 (LOC8063124), mRNA	AT1G33420	PHD finger protein At1g33420	GO:0003677	DNA binding
TRpn_91169	592	-0.31916	0.969596	PREDICTED: Sorghum bicolor PHD finger protein At1g33420 (LOC8063124), mRNA	AT1G33420	PHD finger protein At1g33420	GO:0003677	DNA binding
TRpn_91170	535	-0.158591	0.980988	PREDICTED: Setaria italica uncharacterized LOC105914492 (LOC105914492), ncRNA	AT1G33420	PHD finger protein At1g33420	GO:0003677	DNA binding
TRpn_91274	430	-0.663286	0.845725	PREDICTED: Panicum hallii uncharacterized LOC112898526 (LOC112898526), transcript variant X2, ncRNA	NA	NA	NA	NA
TRpn_91301	806	0.186909	0.925878	PREDICTED: Setaria italica dehydrin HIRD11 (LOC101763238), transcript variant X2, mRNA	NA	NA	NA	NA
TRpn_91364	409	-0.510982	0.652104	PREDICTED: Sorghum bicolor phosphoglycerate mutase-like protein 4 (LOC8083557), mRNA	NA	NA	NA	NA
TRpn_91383	1088	-0.586799	NA	PREDICTED: Sorghum bicolor RNA polymerase II transcriptional coactivator KELP (LOC110433498), transcript variant X1, mRNA	AT4G10920	RNA polymerase II transcriptional coactivator KELP	GO:0003677	DNA binding
TRpn_91402	813	3.49392	NA	PREDICTED: Panicum hallii thioredoxin H2-2-like (LOC112875633), mRNA	AT5G39950	Thioredoxin H2	GO:0006662	glycerol ether metabolic process
TRpn_91406	1092	0.36004	0.880364	PREDICTED: Setaria italica formin-like protein 15 (LOC101765891), mRNA	AT3G25500	Formin-like protein 1	GO:0003779	actin binding
TRpn_91407	990	-0.524481	0.933369	PREDICTED: Sorghum bicolor formin-like protein 15 (LOC8054851), mRNA	AT3G25500	Formin-like protein 1	GO:0003779	actin binding
TRpn_91414	2354	1.11251	NA	PREDICTED: Panicum hallii 4-coumarate--CoA ligase-like 9 (LOC112901377), mRNA	AT1G62940	4-coumarate--CoA ligase-like 1	GO:0010584	pollen exine formation
TRpn_91869	822	-7.13875	3.31078e-05	PREDICTED: Setaria italica protein PFC0760c-like (LOC101771870), mRNA	NA	NA	NA	NA
TRpn_91884	533	-0.181906	0.896607	PREDICTED: Sorghum bicolor auxin-responsive protein IAA13 (LOC8085959), mRNA	AT4G14550	Auxin-responsive protein IAA14	GO:0005634	nucleus
TRpn_92417	2527	1.37899	0.601853	PREDICTED: Sorghum bicolor acyltransferase-like protein At1g54570, chloroplastic (LOC8058981), transcript variant X2, misc_RNA	AT1G54570	Acyltransferase-like protein At1g54570, chloroplastic	GO:0003824	catalytic activity
TRpn_92477	444	-0.152959	0.970655	PREDICTED: Setaria italica heavy metal-associated isoprenylated plant protein 6 (LOC101753240), mRNA	NA	NA	NA	NA
TRpn_92731	579	0.650639	0.825812	Zea mays putative transposase (Z195D10.1) gene, partial cds; glycyl-tRNA synthetase (Z195D10.2), ornithine carbamoyltransferase (Z195D10.3), putative gag protein (Z195D10.5), putative SET-domain transcriptional regulator (Z195D10.7), putative oxysterol-binding protein (Z195D10.8), putative polyprotein (Z195D10.9), putative oxysterol-binding protein (Z195D10.10), putative gag-pol polyprotein (Z195…	NA	NA	NA	NA
TRpn_92792	433	2.45376	0.60255	NA	NA	NA	NA	NA
TRpn_93287	1064	-2.4362	0.401801	Zea mays full-length cDNA clone ZM_BFb0054E11 mRNA, complete cds	NA	NA	NA	NA
TRpn_93308	448	-0.965134	0.756275	PREDICTED: Setaria italica GDSL esterase/lipase CPRD49 (LOC101779569), transcript variant X2, mRNA	NA	NA	NA	NA
TRpn_93334	NA	1.25739	NA	NA	NA	NA	NA	NA
TRpn_93375	507	-0.373816	0.963268	PREDICTED: Sorghum bicolor uncharacterized LOC8060108 (LOC8060108), mRNA	NA	NA	NA	NA
TRpn_93428	930	-1.06164	0.401801	PREDICTED: Panicum hallii probable beta-1,3-galactosyltransferase 8 (LOC112884842), mRNA	NA	NA	NA	NA
TRpn_93553	559	3.43224	0.0550637	polyubiquitin [maize, Genomic, 3841 nt]	AT4G05050	Polyubiquitin 11	GO:0006464	cellular protein modification process
TRpn_94060	993	2.52388	0.606326	Zea mays clone 274399 mRNA sequence	NA	NA	NA	NA
TRpn_94201	894	-0.662715	0.700079	PREDICTED: Sorghum bicolor ABC transporter B family member 4 (LOC8071289), mRNA	AT4G01830	ABC transporter B family member 5	GO:0005524	ATP binding
TRpn_94213	812	0.0474306	0.993494	PREDICTED: Setaria italica myb-related protein 2 (LOC101781076), mRNA	AT5G18240	Myb-related protein 1	GO:0005634	nucleus
TRpn_94215	482	-0.640488	NA	PREDICTED: Zea mays uncharacterized LOC109944040 (LOC109944040), mRNA	NA	NA	NA	NA
TRpn_94225	542	-0.814133	NA	PREDICTED: Setaria italica transcription factor bHLH68 (LOC101768277), transcript variant X2, mRNA	NA	NA	NA	NA
TRpn_94238	554	-3.55108	NA	NA	NA	NA	NA	NA
TRpn_94393	535	-0.393524	0.933201	NA	NA	NA	NA	NA
TRpn_94436	892	-2.50536	NA	PREDICTED: Panicum hallii probable complex I intermediate-associated protein 30 (LOC112894823), transcript variant X2, mRNA	AT1G72420	NA	NA	NA
TRpn_94562	NA	0.125902	NA	NA	NA	NA	NA	NA
TRpn_94581	867	1.57549	NA	PREDICTED: Sorghum bicolor putative cyclic nucleotide-gated ion channel 7 (LOC8084424), mRNA	AT2G23980	Probable cyclic nucleotide-gated ion channel 6	GO:0016021	integral to membrane
TRpn_94609	489	0.604309	0.592212	PREDICTED: Sorghum bicolor vacuolar protein sorting-associated protein 26A (LOC8064101), mRNA	AT4G27690	Vacuolar protein sorting-associated protein 26B	GO:0005623	cell
TRpn_94730	559	-0.299617	0.970655	PREDICTED: Oryza sativa Japonica Group histone H4 (LOC4331427), mRNA	AT5G59970	Histone H4	GO:0003677	DNA binding
TRpn_94832	675	-0.605578	0.756275	Zea mays uncharacterized LOC100382023 (LOC100382023), non-coding RNA	AT4G32010	B3 domain-containing transcription repressor VAL2	GO:0005634	nucleus
TRpn_94889	401	-6.66761	0.000341015	NA	NA	NA	NA	NA
TRpn_95017	833	-0.619907	0.816389	PREDICTED: Setaria italica dehydrin HIRD11 (LOC101763238), transcript variant X2, mRNA	NA	NA	NA	NA
TRpn_95025	443	0.912247	0.529613	NA	NA	NA	NA	NA
TRpn_95141	631	-1.6668	0.648271	PREDICTED: Panicum hallii tetraspanin-6 (LOC112885056), transcript variant X2, mRNA	AT3G12090	Tetraspanin-6	GO:0003674	molecular_function
TRpn_95183	1444	2.37134	0.209272	PREDICTED: Setaria italica dehydrin COR410 (LOC101775984), mRNA	NA	NA	NA	NA
TRpn_95527	444	-0.256934	0.84031	PREDICTED: Panicum hallii ubiquitin-40S ribosomal protein S27a-1 (LOC112894119), mRNA	AT2G47110	Ubiquitin-40S ribosomal protein S27a-2	GO:0006412	translation
TRpn_95630	784	-0.335156	0.969596	Saccharum arundinaceum HRGP (HRGP) gene, complete cds	NA	NA	NA	NA
TRpn_95904	943	-1.61101	0.440942	PREDICTED: Zea mays UBP1-associated protein 2C (LOC100382178), transcript variant X2, mRNA	AT2G30010	Protein trichome birefringence-like 45	GO:0016021	integral to membrane
TRpn_96003	1272	1.32147	NA	PREDICTED: Panicum hallii putative disease resistance protein At1g50180 (LOC112903018), transcript variant X3, mRNA	NA	NA	NA	NA
TRpn_96118	578	0.711874	0.86214	PREDICTED: Sorghum bicolor ATP-dependent DNA helicase MER3 homolog (LOC8072470), transcript variant X3, mRNA	NA	NA	NA	NA
TRpn_96239	868	2.48777	0.586244	PREDICTED: Setaria italica profilin LP04 (LOC101779194), mRNA	AT2G19770	Profilin-4	GO:0003779	actin binding
TRpn_96293	424	4.74108	0.0702814	Zea mays clone 237430 mRNA sequence	NA	NA	NA	NA
TRpn_96528	603	-0.840385	0.723425	PREDICTED: Sorghum bicolor 1-aminocyclopropane-1-carboxylate oxidase homolog 1 (LOC8085738), mRNA	AT1G06620	1-aminocyclopropane-1-carboxylate oxidase homolog 1	GO:0016706	oxidoreductase activity, acting on paired donors, with incorporation or reduction of molecular oxygen, 2-oxoglutarate as one donor, and incorporation of one atom each of oxygen into both donors
TRpn_96734	779	0.614307	NA	Oryza sativa Japonica Group DNA, chromosome 3, cultivar: Nipponbare, complete sequence	AT4G23160	NA	GO:0000943	retrotransposon nucleocapsid
TRpn_96750	496	-2.02349	0.51918	PREDICTED: Sorghum bicolor anther-specific protein MZm3-3 (LOC8054876), mRNA	NA	NA	NA	NA
TRpn_96776	848	-1.56872	0.143061	PREDICTED: Setaria italica stearoyl-[acyl-carrier-protein] 9-desaturase 5, chloroplastic (LOC101770731), transcript variant X2, misc_RNA	AT2G43710	Stearoyl-[acyl-carrier-protein] 9-desaturase 7, chloroplastic	GO:0004768	stearoyl-CoA 9-desaturase activity
TRpn_96792	787	-1.36945	0.606326	Zea mays full-length cDNA clone ZM_BFb0327N05 mRNA, complete cds	AT2G38290	Ammonium transporter 2	GO:0008519	ammonium transmembrane transporter activity
TRpn_96930	657	0.492934	0.887894	PREDICTED: Setaria italica histone H2B.11 (LOC101754228), mRNA	AT5G59910	Histone H2B.11	GO:0000786	nucleosome
TRpn_96934	815	8.82765	1.06212e-08	PREDICTED: Setaria italica dehydrin HIRD11 (LOC101763238), transcript variant X2, mRNA	NA	NA	NA	NA
TRpn_96997	946	-0.538879	0.486738	PREDICTED: Panicum hallii probable beta-1,3-galactosyltransferase 8 (LOC112884842), mRNA	AT1G32930	Beta-1,6-galactosyltransferase GALT31A	GO:0006486	protein glycosylation
TRpn_97001	1707	0.492676	NA	PREDICTED: Sorghum bicolor PHD finger protein At1g33420 (LOC8063124), mRNA	AT1G33420	PHD finger protein At1g33420	GO:0003677	DNA binding
TRpn_97144	961	5.96456	0.00911948	Zea mays full-length cDNA clone ZM_BFc0159D03 mRNA, complete cds	NA	NA	NA	NA
TRpn_97287	1671	11.4033	1.19942e-13	PREDICTED: Sorghum bicolor pentatricopeptide repeat-containing protein At5g57250, mitochondrial (LOC8085827), transcript variant X8, mRNA	AT5G66390	Peroxidase 72	GO:0004601	peroxidase activity
TRpn_97320	483	0.736335	0.194831	Sorghum bicolor phytochelatin synthetase-like protein 1, phytochelatin synthetase-like protein 2, and cytochrome b5 (Cyb5) genes, complete cds; and MADS box protein AGLG1 (Aglg1) gene, partial cds	AT3G29810	COBRA-like protein 2	GO:0003674	molecular_function
TRpn_97368	677	-0.245686	NA	PREDICTED: Sorghum bicolor histone H4 (LOC8074181), mRNA	AT5G59970	Histone H4	GO:0003677	DNA binding
TRpn_97737	1408	-0.750578	0.705664	PREDICTED: Sorghum bicolor beta-amylase (LOC110432978), mRNA	AT4G15210	Beta-amylase 5	GO:0016161	beta-amylase activity
TRpn_97738	684	-1.7254	0.640959	PREDICTED: Sorghum bicolor beta-amylase (LOC110432978), mRNA	AT4G15210	Beta-amylase 5	GO:0016161	beta-amylase activity
TRpn_97741	406	-2.57307	0.131487	PREDICTED: Panicum hallii uncharacterized LOC112893708 (LOC112893708), mRNA	AT3G09050	NA	GO:0003674	molecular_function
TRpn_97783	641	-0.819121	0.625248	NA	NA	NA	NA	NA
TRpn_98048	437	-0.902271	0.378509	Paspalum vaginatum clone StvSingle_HKZDOCN02C2B3P microsatellite sequence	NA	NA	NA	NA
TRpn_98230	669	-1.71239	NA	PREDICTED: Panicum hallii ubiquitin-conjugating enzyme E2 28-like (LOC112898825), mRNA	AT1G64230	Ubiquitin-conjugating enzyme E2 28	GO:0004842	ubiquitin-protein ligase activity
TRpn_98471	448	-0.618303	0.606326	PREDICTED: Sorghum bicolor polyubiquitin (LOC8076096), transcript variant X2, mRNA	AT4G05050	Polyubiquitin 11	GO:0006464	cellular protein modification process
TRpn_98472	537	0.184525	0.890826	PREDICTED: Sorghum bicolor polyubiquitin (LOC8076096), transcript variant X2, mRNA	AT5G20620	Polyubiquitin 3	GO:0006464	cellular protein modification process
TRpn_98529	973	0.0438683	0.993655	Zea mays uncharacterized LOC100277169 (umc1755), mRNA<>Zea mays clone 300318 hypothetical protein mRNA, complete cds	NA	NA	NA	NA
TRpn_98666	568	-4.48651	0.121015	PREDICTED: Aegilops tauschii subsp. tauschii uncharacterized LOC109768797 (LOC109768797), mRNA	NA	NA	NA	NA
TRpn_98738	417	-1.36094	NA	PREDICTED: Panicum hallii long chain acyl-CoA synthetase 1 (LOC112885809), mRNA	NA	NA	NA	NA
TRpn_98919	836	0.417815	0.865088	PREDICTED: Setaria italica putative vacuolar cation/proton exchanger 4 (LOC101757465), mRNA	NA	NA	NA	NA
TRpn_98984	453	-0.59528	0.848126	PREDICTED: Setaria italica vacuolar protein-sorting-associated protein 11 homolog (LOC101764268), mRNA	AT2G05170	Vacuolar protein-sorting-associated protein 11 homolog	GO:0005215	transporter activity
TRpn_99002	577	4.29533	0.102721	PREDICTED: Sorghum bicolor dnaJ protein homolog 2 (LOC8083362), transcript variant X1, mRNA	AT5G22060	Chaperone protein dnaJ 2	GO:0006457	protein folding
TRpn_99018	511	0.843461	0.665625	PREDICTED: Panicum hallii respiratory burst oxidase homolog protein E-like (LOC112896721), mRNA	AT1G64060	Respiratory burst oxidase homolog protein F	GO:0004601	peroxidase activity
TRpn_99068	657	-0.572712	0.782074	NA	NA	NA	NA	NA
TRpn_99523	2423	-3.5689	0.449226	PREDICTED: Sorghum bicolor PHD finger protein At1g33420 (LOC8063124), mRNA	AT1G33420	PHD finger protein At1g33420	GO:0003677	DNA binding
TRpn_99642	411	-1.78449	0.51918	PREDICTED: Sorghum bicolor DIBOA-glucoside dioxygenase BX6 (LOC8070754), mRNA	AT1G06620	1-aminocyclopropane-1-carboxylate oxidase homolog 1	GO:0016706	oxidoreductase activity, acting on paired donors, with incorporation or reduction of molecular oxygen, 2-oxoglutarate as one donor, and incorporation of one atom each of oxygen into both donors
TRpn_99689	748	-1.50848	0.705664	PREDICTED: Sorghum bicolor RNA polymerase II transcriptional coactivator KELP (LOC110433498), transcript variant X1, mRNA	NA	NA	NA	NA
TRpn_99849	846	-3.64542	NA	PREDICTED: Panicum hallii histone H2B.1 (LOC112893114), mRNA	AT3G45980	Histone H2B.6	GO:0000786	nucleosome
TRpn_99904	NA	0.395096	0.885163	NA	NA	NA	NA	NA
TRpn_99935	1280	-0.943267	0.583696	PREDICTED: Sorghum bicolor protein MAO HUZI 4, chloroplastic (LOC110434011), mRNA	AT1G67080	Protein ABA DEFICIENT 4, chloroplastic	GO:0009941	chloroplast envelope
TRpn_100017	617	-3.46331	NA	PREDICTED: Zea mays uncharacterized LOC103648229 (LOC103648229), transcript variant X6, mRNA	NA	NA	NA	NA
TRpn_100173	563	-2.15727	0.475943	PREDICTED: Sorghum bicolor uncharacterized LOC8058764 (LOC8058764), transcript variant X2, mRNA	NA	NA	NA	NA
TRpn_100179	455	-1.08102	0.749408	Cenchrus purpureus cultivar Huanan cinnamoyl-CoA reductase (CCR) gene, complete cds	NA	NA	NA	NA
TRpn_100331	479	0.374942	0.729479	PREDICTED: Sorghum bicolor mediator of RNA polymerase II transcription subunit 25 (LOC110432905), transcript variant X2, mRNA	NA	NA	NA	NA
TRpn_100370	429	0.0182698	0.997124	Cenchrus purpureus cultivar Huanan cinnamoyl-CoA reductase (CCR) gene, complete cds	NA	NA	NA	NA
TRpn_100440	451	-4.10279	NA	NA	NA	NA	NA	NA
TRpn_100629	458	-0.580468	0.762446	PREDICTED: Panicum hallii elongator complex protein 5 (LOC112874190), transcript variant X2, mRNA	NA	NA	NA	NA
TRpn_100695	1518	-0.451809	0.947012	PREDICTED: Panicum hallii heavy metal-associated isoprenylated plant protein 34-like (LOC112874812), mRNA	NA	NA	NA	NA
TRpn_100714	631	-2.47438	0.234882	PREDICTED: Sorghum bicolor hepatoma-derived growth factor-related protein 2 (LOC8069497), transcript variant X2, mRNA	NA	NA	NA	NA
TRpn_100872	402	-0.439945	0.865591	PREDICTED: Sorghum bicolor vacuolar iron transporter 1.1 (LOC8073445), mRNA	AT2G01770	Vacuolar iron transporter 1	GO:0016021	integral to membrane
TRpn_100971	724	0.843891	0.836909	PREDICTED: Zea mays zinc finger protein GIS3 (LOC103640609), mRNA	NA	NA	NA	NA
TRpn_101288	821	0.17806	0.975906	PREDICTED: Panicum hallii ubiquitin-40S ribosomal protein S27a-1 (LOC112894119), mRNA	AT2G47110	Ubiquitin-40S ribosomal protein S27a-2	GO:0006412	translation
TRpn_101292	438	3.84842	0.0664717	NA	NA	NA	NA	NA
TRpn_101368	438	0.287413	NA	NA	NA	NA	NA	NA
TRpn_101458	605	-0.432356	NA	PREDICTED: Sorghum bicolor cationic amino acid transporter 7, chloroplastic (LOC8083341), mRNA	AT5G04770	Cationic amino acid transporter 6, chloroplastic	GO:0015171	amino acid transmembrane transporter activity
TRpn_101562	449	1.08563	0.711633	Zea mays clone 389941 mRNA sequence	NA	NA	NA	NA
TRpn_101907	540	-0.162075	0.960438	NA	NA	NA	NA	NA
TRpn_102075	701	6.34586	0.000772732	PREDICTED: Setaria italica protein PFC0760c-like (LOC101771870), mRNA	NA	NA	NA	NA
TRpn_102113	779	-0.330363	0.95573	PREDICTED: Setaria italica transcription factor BIM2 (LOC101779387), transcript variant X1, mRNA	NA	NA	NA	NA
TRpn_102226	1324	0.847254	0.756735	PREDICTED: Panicum hallii uncharacterized LOC112881345 (LOC112881345), mRNA	NA	NA	NA	NA
TRpn_102255	1798	-0.384543	0.845455	PREDICTED: Panicum hallii uncharacterized protein At5g03900, chloroplastic (LOC112883922), transcript variant X2, mRNA	AT5G03900	Uncharacterized protein At5g03900, chloroplastic	GO:0016021	integral to membrane
TRpn_102273	745	0.79298	0.748573	PREDICTED: Setaria italica glutamate formimidoyltransferase-like (LOC101767576), mRNA	AT2G20830	NA	NA	NA
TRpn_102293	598	-0.271214	0.942525	PREDICTED: Setaria italica histone H1 (LOC101762820), mRNA	NA	NA	NA	NA
TRpn_102390	597	3.88624	NA	PREDICTED: Panicum hallii cytochrome b-c1 complex subunit 8-like (LOC112888501), mRNA	AT3G10860	NA	GO:0008121	ubiquinol-cytochrome-c reductase activity
TRpn_102687	1060	0.940088	NA	NA	NA	NA	NA	NA
TRpn_102709	760	-3.03402	0.374203	PREDICTED: Sorghum bicolor non-specific lipid-transfer protein 2 (LOC8068044), mRNA	NA	NA	NA	NA
TRpn_102773	1076	-2.45297	0.403906	PREDICTED: Zea mays uncharacterized LOC109944040 (LOC109944040), mRNA	NA	NA	NA	NA
TRpn_102776	NA	-0.318543	0.95573	NA	NA	NA	NA	NA
TRpn_103065	1104	1.36086	NA	PREDICTED: Panicum hallii protein EARLY RESPONSIVE TO DEHYDRATION 15-like (LOC112876979), transcript variant X2, mRNA	NA	NA	NA	NA
TRpn_103248	1845	1.36083	0.209272	PREDICTED: Zea mays mediator of RNA polymerase II transcription subunit 37f (LOC103641707), mRNA	AT5G28540	Mediator of RNA polymerase II transcription subunit 37a	GO:0006457	protein folding
TRpn_103328	542	0.572125	0.665625	PREDICTED: Setaria italica protein ECERIFERUM 1 (LOC101772770), mRNA	NA	NA	NA	NA
TRpn_103436	416	-2.43245	NA	PREDICTED: Sorghum bicolor glycine-rich RNA-binding protein 2 (LOC110435783), mRNA	AT2G21660	Glycine-rich RNA-binding protein 7	GO:0003723	RNA binding
TRpn_103635	2241	-0.894893	0.819694	PREDICTED: Setaria italica PHD finger protein At1g33420 (LOC101784208), mRNA	AT1G33420	PHD finger protein At1g33420	GO:0003677	DNA binding
TRpn_104204	1509	-2.41243	NA	PREDICTED: Zea mays small nucleolar RNA snoR138 (LOC111589476), ncRNA	NA	NA	NA	NA
TRpn_104438	566	-0.18409	0.967133	PREDICTED: Setaria italica uncharacterized LOC101756602 (LOC101756602), mRNA	NA	NA	NA	NA
TRpn_104439	476	3.29965	0.403906	PREDICTED: Sorghum bicolor uncharacterized LOC8083947 (LOC8083947), mRNA	NA	NA	NA	NA
TRpn_104484	1040	-0.593312	NA	Oryza sativa Indica Group cultivar Shuhui498 chromosome 6 sequence	AT4G23160	NA	GO:0000943	retrotransposon nucleocapsid
TRpn_104689	444	5.58225	0.00516899	NA	NA	NA	NA	NA
TRpn_104747	3013	-0.280498	0.853049	Paspalum vaginatum clone Sp4 hypothetical protein mRNA, partial cds	AT1G11260	Sugar transport protein 1	GO:0005351	sugar:hydrogen symporter activity
TRpn_105161	443	0.277698	0.933756	Zea mays clone 246028 mRNA sequence	NA	NA	NA	NA
TRpn_105355	517	-0.325683	0.853049	PREDICTED: Setaria italica gem-associated protein 2-like (LOC101753888), mRNA	NA	NA	NA	NA
TRpn_105388	1164	0.136157	0.970655	PREDICTED: Setaria italica PRA1 family protein B2 (LOC101784950), mRNA	NA	NA	NA	NA
TRpn_105618	469	2.29026	0.00155269	PREDICTED: Sorghum bicolor mediator of RNA polymerase II transcription subunit 25 (LOC110432905), transcript variant X2, mRNA	NA	NA	NA	NA
TRpn_105717	406	1.98796	0.222354	PREDICTED: Setaria italica uncharacterized LOC101763691 (LOC101763691), mRNA	NA	NA	NA	NA
TRpn_105718	539	2.3028	0.042089	PREDICTED: Setaria italica uncharacterized LOC101763691 (LOC101763691), mRNA	NA	NA	NA	NA
TRpn_105790	1247	-0.589164	0.942525	PREDICTED: Setaria italica protein PFC0760c-like (LOC101771870), mRNA	NA	NA	NA	NA
TRpn_105856	474	-2.55683	0.640666	PREDICTED: Aegilops tauschii subsp. tauschii receptor-like protein kinase FERONIA (LOC109775640), mRNA	NA	NA	NA	NA
TRpn_105857	550	0.0987734	0.993494	PREDICTED: Aegilops tauschii subsp. tauschii receptor-like protein kinase FERONIA (LOC109775640), mRNA	NA	NA	NA	NA
TRpn_105907	526	-0.999107	NA	Saccharum hybrid cultivar R570 retrotransposons LTR Gypsy Tat6 Sh043C15_te00002, LTR Gypsy Sh043C15_te00005 SOlO, LTR Gypsy Tat1 Sh043C15_te00010, LTR Gypsy Sh043C15_te00018 SOLO, and LTR Gypsy Sh043C15_te00020, putative DNA primase small subunit (Sh043C15_g0210) pseudogene, retrotransposon LTR Copia Ale Sh043C15_te00030, DNA transposon MuDR Sh043C15_te00035, Sh043C15_g0280 gene, non-LTR retrotra…	NA	NA	NA	NA
TRpn_106285	491	3.05	0.445966	NA	NA	NA	NA	NA
TRpn_106287	480	-0.0917877	0.972463	PREDICTED: Sorghum bicolor protein ABHD17C (LOC8068039), mRNA	AT5G38220	NA	GO:0008150	biological_process
TRpn_106328	432	0.836479	0.907929	PREDICTED: Setaria italica pentatricopeptide repeat-containing protein At5g57250, mitochondrial (LOC101770054), transcript variant X2, mRNA	NA	NA	NA	NA
TRpn_106329	521	-1.26781	0.645055	PREDICTED: Setaria italica pentatricopeptide repeat-containing protein At5g57250, mitochondrial (LOC101770054), transcript variant X2, mRNA	AT2G18150	Peroxidase 15	GO:0004601	peroxidase activity
TRpn_106372	750	2.92543	0.297171	NA	NA	NA	NA	NA
TRpn_106373	926	0.739293	0.774334	Saccharum officinarum clone LA33C13, complete sequence	NA	NA	NA	NA
TRpn_106569	859	-7.272	0.000432189	PREDICTED: Zea mays cinnamoyl-CoA reductase 1 (LOC103654125), transcript variant X2, mRNA	AT1G15950	Cinnamoyl-CoA reductase 1	GO:0003824	catalytic activity
TRpn_106607	557	1.14505	0.899697	PREDICTED: Setaria italica choline transporter protein 1 (LOC101773287), transcript variant X2, mRNA	NA	NA	NA	NA
TRpn_106730	528	-2.69993	0.560267	PREDICTED: Sorghum bicolor eukaryotic translation initiation factor 5B (LOC8068839), mRNA	NA	NA	NA	NA
TRpn_106805	496	-1.08966	NA	Zea mays BAC clone CH201-150M20 from chromosome 10, complete sequence	NA	NA	NA	NA
TRpn_106823	582	-0.0044452	0.998483	PREDICTED: Panicum hallii dual specificity protein phosphatase PHS1-like (LOC112895059), mRNA	AT5G23720	Dual specificity protein phosphatase PHS1	GO:0008138	protein tyrosine/serine/threonine phosphatase activity
TRpn_106840	406	-1.26093	0.748573	Saccharum hybrid cultivar SP80-3280 isolate Shy3280Sca019 genomic sequence	NA	NA	NA	NA
TRpn_106854	473	-0.0724548	NA	NA	NA	NA	NA	NA
TRpn_106855	632	-2.91605	0.177307	Maize ABA-inducible gene for glycine-rich protein (ABA = abscisic acid)	NA	NA	NA	NA
TRpn_106888	829	-1.10204	0.658544	PREDICTED: Setaria italica abscisic stress-ripening protein 3 (LOC101786280), mRNA	NA	NA	NA	NA
TRpn_106946	884	0.410477	0.953499	PREDICTED: Panicum hallii 4-coumarate--CoA ligase-like 9 (LOC112901377), mRNA	AT1G62940	4-coumarate--CoA ligase-like 1	GO:0010584	pollen exine formation
TRpn_107100	409	1.68498	NA	Saccharum officinarum mitochondrial chromosome 1 DNA, complete genome, cultivar: Khon Kaen 3	NA	NA	NA	NA
TRpn_107304	442	0.97792	NA	NA	NA	NA	NA	NA
TRpn_107354	662	4.52212	0.0984418	NA	NA	NA	NA	NA
TRpn_107555	644	0.595008	0.896607	PREDICTED: Panicum hallii G-type lectin S-receptor-like serine/threonine-protein kinase At2g19130 (LOC112881471), mRNA	AT2G19130	G-type lectin S-receptor-like serine/threonine-protein kinase At2g19130	GO:0004672	protein kinase activity
TRpn_107630	625	-0.191308	NA	NA	NA	NA	NA	NA
TRpn_107688	856	1.48687	0.793943	PREDICTED: Panicum hallii histone H3.3 (LOC112889223), mRNA	AT4G40040	Histone H3.3	GO:0003677	DNA binding
TRpn_107859	640	-4.21979	0.127242	PREDICTED: Sorghum bicolor non-specific lipid-transfer protein C4 (LOC8057859), mRNA	NA	NA	NA	NA
TRpn_107863	575	-0.784664	0.534484	PREDICTED: Zea mays sister chromatid cohesion protein PDS5 homolog B (LOC103638287), transcript variant X3, mRNA	NA	NA	NA	NA
TRpn_107864	462	0.617105	0.707282	PREDICTED: Zea mays sister chromatid cohesion protein PDS5 homolog B (LOC103638287), transcript variant X3, mRNA	NA	NA	NA	NA
TRpn_108107	427	1.7451	NA	Oryza sativa Indica Group cultivar Shuhui498 chromosome 7 sequence	NA	NA	NA	NA
TRpn_108141	540	-0.847915	NA	Triticum aestivum omega gliadin-D1, omega gliadin-D2, omega gliadin-D3, gamma gliadin-D1, delta gliadin-D1, gamma gliadin-D2, gamma gliadin-D3, gamma gliadin-D4, LMW-D1, LMW-D2, LMW-D3, LMW-D6, and LMW-D7 genes, complete cds	NA	NA	NA	NA
TRpn_108322	1122	2.62519	NA	PREDICTED: Setaria italica uncharacterized LOC101762018 (LOC101762018), mRNA	NA	NA	NA	NA
TRpn_108333	NA	-0.403655	0.899511	NA	NA	NA	NA	NA
TRpn_108389	407	1.21962	0.760961	PREDICTED: Panicum hallii transcriptional corepressor LEUNIG_HOMOLOG-like (LOC112874910), transcript variant X2, mRNA	NA	NA	NA	NA
TRpn_108507	695	0.577246	NA	PREDICTED: Setaria italica histone H2A (LOC101768818), mRNA	AT5G02560	Probable histone H2A.4	GO:0000786	nucleosome
TRpn_108658	753	0.0738124	0.993927	PREDICTED: Panicum hallii non-specific lipid-transfer protein C4-like (LOC112898388), mRNA	NA	NA	NA	NA
TRpn_109020	1286	1.02337	NA	PREDICTED: Sorghum bicolor tetraspanin-6 (LOC8068162), transcript variant X2, mRNA	AT3G12090	Tetraspanin-6	GO:0003674	molecular_function
TRpn_109045	892	0.149131	0.972463	PREDICTED: Sorghum bicolor uncharacterized LOC8059685 (LOC8059685), mRNA	NA	NA	NA	NA
TRpn_109260	558	2.29082	0.364094	NA	NA	NA	NA	NA
TRpn_109320	1258	0.135401	0.984222	PREDICTED: Sorghum bicolor PHD finger protein At1g33420 (LOC8063124), mRNA	AT1G33420	PHD finger protein At1g33420	GO:0003677	DNA binding
TRpn_109426	430	1.10263	0.55015	PREDICTED: Setaria italica uncharacterized LOC105914520 (LOC105914520), ncRNA	NA	NA	NA	NA
TRpn_109600	561	-1.65152	0.58969	PREDICTED: Sorghum bicolor beta-amylase (LOC110432978), mRNA	AT4G15210	Beta-amylase 5	GO:0016161	beta-amylase activity
TRpn_109838	834	0.867864	0.893235	PREDICTED: Setaria italica abscisic stress-ripening protein 3 (LOC101786280), mRNA	NA	NA	NA	NA
TRpn_109843	686	0.987421	0.838442	PREDICTED: Panicum hallii uncharacterized protein At2g23090-like (LOC112880158), mRNA	AT2G23090	Uncharacterized protein At2g23090	GO:0003674	molecular_function
TRpn_109880	416	-0.409235	0.933369	PREDICTED: Panicum hallii uncharacterized LOC112895199 (LOC112895199), mRNA	NA	NA	NA	NA
TRpn_110179	1099	-0.759759	0.61288	PREDICTED: Panicum hallii IAA-amino acid hydrolase ILR1-like 3 (LOC112876090), mRNA	NA	NA	NA	NA
TRpn_110333	750	-0.440198	NA	PREDICTED: Sorghum bicolor mediator of RNA polymerase II transcription subunit 25 (LOC110432905), transcript variant X2, mRNA	NA	NA	NA	NA
TRpn_110368	672	6.60965	2.15457e-08	Zea mays proline rich cell wall protein 1 (prcw1), mRNA	NA	NA	NA	NA
TRpn_110550	428	2.07053	0.439829	PREDICTED: Zea mays ethylene-responsive transcription factor 1 (LOC103634250), mRNA	NA	NA	NA	NA
TRpn_111218	1221	1.32147	NA	PREDICTED: Sorghum bicolor lecithin-cholesterol acyltransferase-like 1 (LOC8055147), mRNA	AT1G27480	Lecithin-cholesterol acyltransferase-like 1	GO:0004607	phosphatidylcholine-sterol O-acyltransferase activity
TRpn_111252	NA	-3.70407	0.146703	NA	NA	NA	NA	NA
TRpn_111268	533	-1.49492	NA	Cenchrus purpureus cultivar Huanan cinnamoyl-CoA reductase (CCR) gene, complete cds	NA	NA	NA	NA
TRpn_111280	652	6.2779	0.00108333	PREDICTED: Setaria italica protein PFC0760c-like (LOC101771870), mRNA	NA	NA	NA	NA
TRpn_111516	422	-1.6507	0.0875211	PREDICTED: Panicum hallii RNA-binding protein 38-like (LOC112889063), transcript variant X2, mRNA	NA	NA	NA	NA
TRpn_111517	505	1.66395	0.285412	PREDICTED: Panicum hallii RNA-binding protein 38-like (LOC112889063), transcript variant X2, mRNA	NA	NA	NA	NA
TRpn_111683	461	2.14249	0.640924	PREDICTED: Setaria italica GDSL esterase/lipase CPRD49 (LOC101779569), transcript variant X2, mRNA	NA	NA	NA	NA
TRpn_111890	460	-1.74494	0.314793	NA	NA	NA	NA	NA
TRpn_111903	1625	0.569003	NA	PREDICTED: Panicum hallii glutamine synthetase cytosolic isozyme 1-1 (LOC112888810), mRNA	AT1G66200	Glutamine synthetase cytosolic isozyme 1-2	GO:0004356	glutamate-ammonia ligase activity
TRpn_111912	467	-1.00352	0.865591	PREDICTED: Setaria italica non-specific lipid-transfer protein (LOC101770187), mRNA	NA	NA	NA	NA
TRpn_112284	532	0.641619	NA	PREDICTED: Panicum hallii 60S ribosomal protein L29-1-like (LOC112887669), mRNA	AT3G06680	60S ribosomal protein L29-2	GO:0003735	structural constituent of ribosome
TRpn_112539	2649	0.999053	0.338682	Zea mays uncharacterized LOC100192019 (LOC100192019), mRNA	AT1G13130	NA	GO:0004553	hydrolase activity, hydrolyzing O-glycosyl compounds
TRpn_112552	522	2.29644	NA	NA	NA	NA	NA	NA
TRpn_112763	1929	1.61065	0.323938	PREDICTED: Setaria italica uncharacterized LOC101781343 (LOC101781343), mRNA	NA	NA	NA	NA
TRpn_113471	499	0.545605	0.896607	PREDICTED: Panicum hallii 60S ribosomal protein L29-1-like (LOC112891550), transcript variant X1, mRNA	AT3G06700	60S ribosomal protein L29-1	GO:0003735	structural constituent of ribosome
TRpn_113528	3440	-0.687069	0.880364	Triticum turgidum subsp. durum Pm3 locus, genomic sequence	NA	NA	NA	NA
TRpn_113713	433	-0.776683	NA	PREDICTED: Setaria italica flap endonuclease Xni (LOC101768263), transcript variant X5, mRNA	NA	NA	NA	NA
TRpn_113776	558	-2.83478	0.116563	NA	NA	NA	NA	NA
TRpn_113889	559	-0.920497	0.516841	PREDICTED: Setaria italica fatty acyl-CoA reductase 1 (LOC101774781), mRNA	NA	NA	NA	NA
TRpn_113971	409	1.84997	0.000916988	PREDICTED: Panicum hallii sucrose synthase 2 (LOC112875082), mRNA	AT5G20830	Sucrose synthase 1	GO:0005986	sucrose biosynthetic process
TRpn_114057	601	1.27898	0.103041	PREDICTED: Panicum hallii phosphatidylinositol transfer protein PDR16-like (LOC112878232), transcript variant X2, mRNA	NA	NA	NA	NA
TRpn_114070	1021	-1.27554	0.760961	NA	NA	NA	NA	NA
TRpn_114084	2183	0.905452	0.847458	PREDICTED: Sorghum bicolor uncharacterized protein DDB_G0286299-like (LOC110432417), mRNA	NA	NA	NA	NA
TRpn_114088	438	1.46384	NA	NA	NA	NA	NA	NA
TRpn_114252	1467	2.22538	0.0553256	PREDICTED: Panicum hallii protein trichome birefringence-like (LOC112892248), mRNA	AT5G06700	Protein trichome birefringence	GO:0016021	integral to membrane
TRpn_114272	441	0.0540405	NA	NA	NA	NA	NA	NA
TRpn_114379	515	-0.0319055	0.995276	Triticum aestivum cDNA, clone: WT007_L15, cultivar: Chinese Spring	AT1G17050	Solanesyl diphosphate synthase 2, chloroplastic	GO:0009536	plastid
TRpn_114434	682	1.69756	NA	Sorghum bicolor mediator of RNA polymerase II transcription subunit 19a-like (LOC110437461), non-coding RNA	AT5G12230	Mediator of RNA polymerase II transcription subunit 19a	GO:0005515	protein binding
TRpn_114641	935	0.952881	0.734203	PREDICTED: Zea mays UBP1-associated protein 2C (LOC100382178), transcript variant X2, mRNA	AT3G12060	Protein trichome birefringence-like 1	GO:0016021	integral to membrane
TRpn_114696	429	0.0823629	0.983778	PREDICTED: Sorghum bicolor bifunctional purine biosynthesis protein PurH (LOC8071173), transcript variant X3, mRNA	AT2G35040	NA	GO:0003937	IMP cyclohydrolase activity
TRpn_114860	468	0.411314	0.948508	PREDICTED: Sorghum bicolor non-specific lipid-transfer protein 2 (LOC8068044), mRNA	NA	NA	NA	NA
TRpn_115108	489	-0.271855	0.887685	PREDICTED: Sorghum bicolor nucleolin 2 (LOC8077966), mRNA	NA	NA	NA	NA
TRpn_115183	484	0.00542164	0.998483	PREDICTED: Setaria italica peroxidase 72 (LOC101759894), mRNA	AT5G66390	Peroxidase 72	GO:0004601	peroxidase activity
TRpn_115232	562	1.27951	NA	Paspalum vaginatum clone StvSingle_HKZDOCN04IYSEN microsatellite sequence	NA	NA	NA	NA
TRpn_115242	565	2.74728	0.215361	PREDICTED: Oryza sativa Japonica Group uncharacterized LOC4326433 (LOC4326433), mRNA	NA	NA	NA	NA
TRpn_115263	424	3.53014	NA	PREDICTED: Sorghum bicolor mediator of RNA polymerase II transcription subunit 25 (LOC110432905), transcript variant X2, mRNA	NA	NA	NA	NA
TRpn_115295	1203	-0.108952	0.980988	Zea mays catalytic/ hydrolase (LOC100283518), mRNA<>Zea mays clone 283057 catalytic/ hydrolase mRNA, complete cds	AT2G18360	NA	GO:0016787	hydrolase activity
TRpn_115319	1092	-2.6154	NA	PREDICTED: Setaria italica zinc finger A20 and AN1 domain-containing stress-associated protein 1 (LOC101756697), mRNA	AT3G12630	Zinc finger A20 and AN1 domain-containing stress-associated protein 5	GO:0004842	ubiquitin-protein ligase activity
TRpn_115371	933	-0.504393	0.848126	PREDICTED: Panicum hallii peroxidase 72-like (LOC112895204), mRNA	AT5G66390	Peroxidase 72	GO:0004601	peroxidase activity
TRpn_115493	635	-2.6838	0.6073	PREDICTED: Sorghum bicolor anther-specific protein MZm3-3 (LOC8054876), mRNA	NA	NA	NA	NA
TRpn_115567	558	1.46064	0.766937	PREDICTED: Setaria italica GDSL esterase/lipase CPRD49 (LOC101779569), transcript variant X2, mRNA	AT3G11210	GDSL esterase/lipase CPRD49	GO:0052689	carboxylic ester hydrolase activity
TRpn_115700	NA	-2.59589	0.645055	NA	NA	NA	NA	NA
TRpn_116159	664	0.601565	NA	PREDICTED: Sorghum bicolor histone H4 (LOC8074181), mRNA	AT5G59970	Histone H4	GO:0003677	DNA binding
TRpn_116170	990	3.64675	0.0599559	PREDICTED: Setaria italica luminal-binding protein 3 (LOC101775309), mRNA	AT5G28540	Mediator of RNA polymerase II transcription subunit 37a	GO:0006457	protein folding
TRpn_116203	580	-0.733272	0.847458	PREDICTED: Sorghum bicolor bZIP transcription factor 44 (LOC8064675), mRNA	NA	NA	NA	NA
TRpn_116251	630	1.79218	0.50328	NA	NA	NA	NA	NA
TRpn_116588	540	-4.70187	0.325893	PREDICTED: Sorghum bicolor transmembrane protein 56-B (LOC8057182), transcript variant X1, mRNA	NA	NA	NA	NA
TRpn_116596	464	-0.93018	0.532708	PREDICTED: Sorghum bicolor uncharacterized LOC8060108 (LOC8060108), mRNA	AT3G09050	NA	GO:0003674	molecular_function
TRpn_116884	421	1.89826	0.645055	PREDICTED: Oryza brachyantha non-specific phospholipase C2-like (LOC102721885), mRNA	AT2G26870	Non-specific phospholipase C2	GO:0005576	extracellular region
TRpn_117296	1486	0.809216	0.84031	PREDICTED: Setaria italica remorin 4.1 (LOC101773437), mRNA	NA	NA	NA	NA
TRpn_117326	669	2.6769	0.534484	PREDICTED: Setaria italica uncharacterized LOC111257930 (LOC111257930), ncRNA	AT1G02205	Protein ECERIFERUM 1	GO:0046185	aldehyde catabolic process
TRpn_117462	775	-0.187444	0.969596	PREDICTED: Panicum hallii histone H2B.1-like (LOC112874974), mRNA	AT5G59910	Histone H2B.11	GO:0000786	nucleosome
TRpn_117650	851	0.591782	0.885163	Paspalum pubiflorum chloroplast, complete genome	NA	NA	NA	NA
TRpn_117887	532	0.462695	NA	PREDICTED: Panicum hallii uncharacterized LOC112897149 (LOC112897149), transcript variant X4, mRNA	NA	NA	NA	NA
TRpn_117899	664	-2.58343	0.725035	PREDICTED: Panicum hallii non-specific lipid-transfer protein 2-like (LOC112893996), mRNA	NA	NA	NA	NA
TRpn_118009	503	1.39534	0.829845	PREDICTED: Panicum hallii respiratory burst oxidase homolog protein E-like (LOC112896721), mRNA	NA	NA	NA	NA
TRpn_118200	666	3.65062	0.0983205	PREDICTED: Sorghum bicolor cyclin-P4-1 (LOC8055631), mRNA	NA	NA	NA	NA
TRpn_118379	494	7.77842	1.11307e-06	PREDICTED: Setaria italica uncharacterized LOC101776209 (LOC101776209), transcript variant X4, mRNA	NA	NA	NA	NA
TRpn_118724	2015	3.26888	NA	PREDICTED: Panicum hallii fatty acyl-CoA reductase 1-like (LOC112897537), mRNA	AT5G22500	Fatty acyl-CoA reductase 1	GO:0006629	lipid metabolic process
TRpn_118882	1863	1.32147	NA	PREDICTED: Setaria italica tubulin beta-5 chain (LOC101766513), mRNA	AT5G12250	Tubulin beta-6 chain	GO:0003924	GTPase activity
TRpn_118971	463	3.49392	NA	PREDICTED: Setaria italica uncharacterized LOC101774910 (LOC101774910), mRNA	NA	NA	NA	NA
TRpn_119377	1048	6.16398	0.00058831	Zea mays clone 246028 mRNA sequence	NA	NA	NA	NA
TRpn_119475	1263	-0.869422	0.756275	PREDICTED: Panicum hallii tetraspanin-6-like (LOC112894699), mRNA	AT3G12090	Tetraspanin-6	GO:0003674	molecular_function
TRpn_119489	651	0.500042	0.865591	PREDICTED: Aegilops tauschii subsp. tauschii protein STRICTOSIDINE SYNTHASE-LIKE 4-like (LOC109787019), mRNA	NA	NA	NA	NA
TRpn_119629	656	1.19407	0.739997	PREDICTED: Panicum hallii histone H2B.3 (LOC112892267), mRNA	AT3G45980	Histone H2B.6	GO:0000786	nucleosome
TRpn_119730	445	-2.53059	0.518271	PREDICTED: Sorghum bicolor uncharacterized LOC8065463 (LOC8065463), mRNA	AT1G03650	NA	GO:0008080	N-acetyltransferase activity
TRpn_119756	419	-0.160444	0.963268	PREDICTED: Sorghum bicolor plant UBX domain-containing protein 8 (LOC8059029), mRNA	NA	NA	NA	NA
TRpn_119871	440	0.127258	0.970655	PREDICTED: Sorghum bicolor hepatoma-derived growth factor-related protein 2 (LOC8069497), transcript variant X2, mRNA	NA	NA	NA	NA
TRpn_119907	434	0.73358	0.925878	NA	NA	NA	NA	NA
TRpn_120163	1095	-0.70285	NA	PREDICTED: Zea mays uncharacterized LOC109944040 (LOC109944040), mRNA	NA	NA	NA	NA
TRpn_120255	500	2.2029	0.203631	PREDICTED: Panicum hallii uncharacterized LOC112876668 (LOC112876668), ncRNA	AT2G48030	NA	GO:0016787	hydrolase activity
TRpn_120333	860	-4.11435	0.0958071	NA	NA	NA	NA	NA
TRpn_120411	513	0.146467	NA	NA	NA	NA	NA	NA
TRpn_120436	478	3.06748	0.00531165	PREDICTED: Sorghum bicolor casein kinase 1 (LOC8070490), transcript variant X4, mRNA	NA	NA	NA	NA
TRpn_120487	544	0.585801	NA	NA	NA	NA	NA	NA
TRpn_120492	1425	5.81127	1.73283e-10	Zea mays Pentatricopeptide repeat-containing protein (LOC100304218), mRNA<>Zea mays full-length cDNA clone ZM_BFb0006N01 mRNA, complete cds	AT3G26782	Pentatricopeptide repeat-containing protein At3g26782, mitochondrial	GO:0008270	zinc ion binding
TRpn_120493	429	1.15497	0.409922	PREDICTED: Sorghum bicolor serine/threonine-protein kinase STY17 (LOC8056509), mRNA	NA	NA	NA	NA
TRpn_120720	637	0.217091	0.898678	PREDICTED: Setaria italica protein odr-4 homolog (LOC101774103), mRNA	NA	NA	NA	NA
TRpn_120930	1093	2.64638	0.275056	PREDICTED: Setaria italica uncharacterized LOC101753026 (LOC101753026), mRNA	NA	NA	NA	NA
TRpn_121102	794	7.93226	1.45528e-06	Oryza sativa Indica Group cultivar Shuhui498 chromosome 6 sequence	NA	NA	NA	NA
TRpn_121256	NA	1.78326	0.700079	NA	NA	NA	NA	NA
TRpn_121333	1012	3.60672	NA	NA	NA	NA	NA	NA
TRpn_121344	413	1.73557	0.00184977	PREDICTED: Setaria italica protein disulfide isomerase-like 2-1 (LOC101755755), mRNA	AT2G47470	Protein disulfide-isomerase like 2-1	GO:0005783	endoplasmic reticulum
TRpn_121364	2352	0.310456	NA	PREDICTED: Sorghum bicolor uncharacterized LOC8082839 (LOC8082839), mRNA	AT3G11760	NA	GO:0003674	molecular_function
TRpn_121366	598	0.23593	0.887355	Zea mays uncharacterized LOC100194286 (LOC100194286), mRNA	AT1G02560	ATP-dependent Clp protease proteolytic subunit 5, chloroplastic	GO:0009534	chloroplast thylakoid
TRpn_121477	1148	-1.79791	0.79498	PREDICTED: Aegilops tauschii subsp. tauschii receptor-like protein kinase FERONIA (LOC109775640), mRNA	NA	NA	NA	NA
TRpn_121549	622	1.98726	0.0407955	PREDICTED: Setaria italica dehydrin HIRD11 (LOC101763238), transcript variant X2, mRNA	NA	NA	NA	NA
TRpn_121581	449	-0.877467	0.51918	PREDICTED: Zea mays uncharacterized LOC109945366 (LOC109945366), ncRNA	AT5G52882	NA	NA	NA
TRpn_121582	572	3.60672	NA	NA	NA	NA	NA	NA
TRpn_121596	481	-0.93123	0.729479	PREDICTED: Sorghum bicolor CBS domain-containing protein CBSX6 (LOC8059365), mRNA	AT1G65320	CBS domain-containing protein CBSX6	GO:0008150	biological_process
TRpn_121763	2579	1.39439	NA	PREDICTED: Sorghum bicolor tubby-like F-box protein 6 (LOC110432047), transcript variant X1, mRNA	AT2G47900	Tubby-like F-box protein 3	GO:0005654	nucleoplasm
TRpn_121777	1193	3.81849	NA	NA	NA	NA	NA	NA
TRpn_121811	635	-3.4123	NA	Zea mays clone 688321 hypothetical protein mRNA, complete cds	NA	NA	NA	NA
TRpn_121844	1951	1.09671	0.760232	PREDICTED: Sorghum bicolor calnexin homolog (LOC110436187), mRNA	AT5G61790	Calnexin homolog 1	GO:0005739	mitochondrion
TRpn_121911	1999	-1.40245	0.364094	PREDICTED: Sorghum bicolor protein trichome birefringence-like 3 (LOC8081433), mRNA	AT5G01360	Protein trichome birefringence-like 3	GO:0000139	Golgi membrane
TRpn_121990	620	0.248103	0.894579	Zea mays full-length cDNA clone ZM_BFb0157H04 mRNA, complete cds	AT5G19770	Tubulin alpha-3 chain	GO:0005200	structural constituent of cytoskeleton
TRpn_122108	1742	2.69141	NA	PREDICTED: Panicum hallii desiccation-related protein PCC13-62-like (LOC112901021), mRNA	AT1G47980	NA	GO:0003674	molecular_function
TRpn_122220	1085	0.760902	0.860833	Zea mays PCO068743 mRNA sequence	AT5G59890	Actin-depolymerizing factor 4	GO:0005737	cytoplasm
TRpn_122329	857	-0.255409	0.963268	NA	NA	NA	NA	NA
TRpn_122359	595	2.39866	0.398957	PREDICTED: Sorghum bicolor uncharacterized LOC110432440 (LOC110432440), ncRNA	NA	NA	NA	NA
TRpn_122668	482	1.76823	NA	NA	NA	NA	NA	NA
TRpn_122712	1133	1.93444	NA	PREDICTED: Setaria italica protein NLP1 (LOC101777377), transcript variant X3, mRNA	AT2G17150	Protein NLP1	GO:0005634	nucleus
TRpn_122813	1489	-0.839882	0.87627	PREDICTED: Panicum hallii uncharacterized LOC112896432 (LOC112896432), mRNA	NA	NA	NA	NA
TRpn_123011	480	0.774107	NA	NA	NA	NA	NA	NA
TRpn_123189	417	0.179667	0.904389	PREDICTED: Panicum hallii remorin 4.1-like (LOC112875506), mRNA	AT2G41870	NA	GO:0003677	DNA binding
TRpn_123228	474	0.234245	0.862051	Saccharum hybrid cultivar R570 clone BAC 013P09 complete sequence	AT2G04520	NA	GO:0003743	translation initiation factor activity
TRpn_123798	441	0.545114	0.907929	Homo sapiens BAC clone CH17-222N15 from chromosome 1, complete sequence	NA	NA	NA	NA
TRpn_123869	1841	0.830141	0.870948	Zea mays quinone oxidoreductase-like protein At1g23740-like (LOC100284837), mRNA<>Zea mays clone 336442 quinone oxidoreductase-like protein At1g23740 mRNA, complete cds	AT1G23740	Quinone oxidoreductase-like protein At1g23740, chloroplastic	GO:0008270	zinc ion binding
TRpn_123984	1142	6.19352	0.000514556	NA	NA	NA	NA	NA
TRpn_123994	469	-0.777609	0.84549	PREDICTED: Panicum hallii uncharacterized LOC112902214 (LOC112902214), mRNA	NA	NA	NA	NA
TRpn_124023	420	-1.31142	NA	PREDICTED: Penaeus vannamei small subunit ribosomal RNA (LOC113816000), rRNA	NA	NA	NA	NA
TRpn_124094	2198	1.27561	0.665625	PREDICTED: Panicum hallii auxin-responsive protein SAUR36-like (LOC112879745), mRNA	AT5G27780	NA	GO:0003674	molecular_function
TRpn_124289	1212	1.27951	NA	PREDICTED: Panicum hallii tetraketide alpha-pyrone reductase 2 (LOC112891399), mRNA	AT1G68540	Tetraketide alpha-pyrone reductase 2	GO:0003824	catalytic activity
TRpn_124395	435	2.11452	0.248506	PREDICTED: Sorghum bicolor myb-related protein Zm38 (LOC8075389), mRNA	AT1G66230	NA	GO:0003700	sequence-specific DNA binding transcription factor activity
TRpn_124528	470	0.724013	0.892788	Pan troglodytes BAC clone CH251-594C3 from chromosome x, complete sequence	NA	NA	NA	NA
TRpn_124598	1358	-1.4809	0.645055	Saccharum hybrid cultivar SP80-3280 phytochrome-interacting factor-3 mRNA, complete cds	NA	NA	NA	NA
TRpn_124599	1377	-1.6292	0.606326	Saccharum hybrid cultivar SP80-3280 phytochrome-interacting factor-3 mRNA, complete cds	NA	NA	NA	NA
TRpn_124614	1211	-0.589631	NA	PREDICTED: Setaria italica peptidyl-prolyl cis-trans isomerase FKBP19, chloroplastic (LOC101777636), mRNA	AT5G13410	Peptidyl-prolyl cis-trans isomerase FKBP19, chloroplastic	GO:0003755	peptidyl-prolyl cis-trans isomerase activity
TRpn_124743	422	-0.70285	NA	Homo sapiens alpha satellite, pZ5.1 probe	NA	NA	NA	NA
TRpn_124755	1053	1.49982	0.300295	NA	NA	NA	NA	NA
TRpn_124855	2310	1.39922	0.560267	PREDICTED: Setaria italica putative disease resistance RPP13-like protein 1 (LOC101776335), mRNA	AT3G14460	Putative disease resistance protein At3g14460	GO:0006952	defense response
TRpn_125001	1341	3.68661	NA	NA	NA	NA	NA	NA
TRpn_125051	638	0.582789	0.882374	Zea mays uncharacterized LOC100275514 (LOC100275514), mRNA<>Zea mays clone 1563713 hypothetical protein mRNA, complete cds	NA	NA	NA	NA
TRpn_125084	1285	1.10427	0.845455	Zea mays uncharacterized LOC100279199 (LOC100279199), mRNA	NA	NA	NA	NA
TRpn_125332	651	0.824721	NA	PREDICTED: Panicum hallii G-type lectin S-receptor-like serine/threonine-protein kinase At2g19130 (LOC112881471), mRNA	AT2G19130	G-type lectin S-receptor-like serine/threonine-protein kinase At2g19130	GO:0004672	protein kinase activity
TRpn_125353	451	-0.286793	0.924913	PREDICTED: Sorghum bicolor metallocarboxypeptidase A-like protein TRV_02598 (LOC8085221), transcript variant X2, mRNA	NA	NA	NA	NA
TRpn_125411	878	0.0949828	NA	PREDICTED: Panicum hallii uncharacterized LOC112890862 (LOC112890862), mRNA	NA	NA	NA	NA
TRpn_125526	3227	3.30381	0.0664717	PREDICTED: Panicum hallii probable galactinol--sucrose galactosyltransferase 2 (LOC112900358), transcript variant X1, mRNA	AT3G57520	Probable galactinol--sucrose galactosyltransferase 2	GO:0003824	catalytic activity
TRpn_125527	3243	1.28535	0.465576	PREDICTED: Panicum hallii probable galactinol--sucrose galactosyltransferase 2 (LOC112900358), transcript variant X2, mRNA	AT3G57520	Probable galactinol--sucrose galactosyltransferase 2	GO:0003824	catalytic activity
TRpn_125688	507	0.489189	NA	NA	NA	NA	NA	NA
TRpn_125694	490	-0.44456	0.839961	NA	NA	NA	NA	NA
TRpn_125900	673	-0.245686	NA	PREDICTED: Zea mays ent-cassadiene C2-hydroxylase (LOC103626064), mRNA	AT2G30770	Indoleacetaldoxime dehydratase	GO:0005506	iron ion binding
TRpn_125970	1089	5.55267	0.00424524	PREDICTED: Panicum hallii universal stress protein PHOS34 (LOC112891894), mRNA	NA	NA	NA	NA
TRpn_126097	496	1.25026	0.831856	PREDICTED: Setaria italica histone H1E (LOC101770543), transcript variant X2, mRNA	NA	NA	NA	NA
TRpn_126170	815	3.49392	NA	PREDICTED: Setaria italica serine/threonine-protein kinase WAG1 (LOC101757175), mRNA	AT2G36350	NA	GO:0005524	ATP binding
TRpn_126198	1556	3.59933	0.121015	PREDICTED: Setaria italica uncharacterized LOC101768894 (LOC101768894), mRNA	AT1G56580	NA	GO:0010090	trichome morphogenesis
TRpn_126441	1223	3.15816	0.393731	Oryza sativa Indica Group cultivar Shuhui498 chromosome 8 sequence	AT5G07390	Respiratory burst oxidase homolog protein A	GO:0004601	peroxidase activity
TRpn_126479	1073	-1.09108	NA	PREDICTED: Panicum hallii high mobility group B protein 7-like (LOC112897630), mRNA	NA	NA	NA	NA
TRpn_126515	1194	3.20002	0.285867	PREDICTED: Sorghum bicolor probable arabinosyltransferase ARAD1 (LOC8075676), mRNA	AT1G74680	NA	GO:0003824	catalytic activity
TRpn_126520	631	1.05636	0.448686	PREDICTED: Sorghum bicolor F-box/LRR-repeat protein 4 (LOC8079163), mRNA	AT4G15475	F-box/LRR-repeat protein 4	GO:0004842	ubiquitin-protein ligase activity
TRpn_126521	983	3.03861	0.404233	PREDICTED: Panicum hallii F-box/LRR-repeat protein 4 (LOC112902252), mRNA	AT4G15475	F-box/LRR-repeat protein 4	GO:0004842	ubiquitin-protein ligase activity
TRpn_126757	428	0.3256	0.857242	PREDICTED: Setaria italica transcription factor NIGTH1 (LOC101755467), mRNA	NA	NA	NA	NA
TRpn_126933	580	0.125617	0.975906	Zea mays cultivar CI7 glutamate formiminotransferase 1 (GFT1) gene, partial cds	NA	NA	NA	NA
TRpn_127058	1091	0.0547148	0.994154	PREDICTED: Panicum hallii protein NDH-DEPENDENT CYCLIC ELECTRON FLOW 5 (LOC112875882), mRNA	AT1G55370	Protein NDH-DEPENDENT CYCLIC ELECTRON FLOW 5	NA	NA
TRpn_127497	1052	1.68498	NA	PREDICTED: Panicum hallii uncharacterized protein At4g13200, chloroplastic (LOC112899832), mRNA	NA	NA	NA	NA
TRpn_127684	565	0.522965	NA	NA	NA	NA	NA	NA
TRpn_128092	503	-0.471452	0.890826	PREDICTED: Panicum hallii protein IQ-DOMAIN 1 (LOC112884962), transcript variant X2, mRNA	NA	NA	NA	NA
TRpn_128210	481	-0.305991	NA	NA	NA	NA	NA	NA
TRpn_128402	671	-1.13979	NA	Saccharum hybrid cultivar R570 clone BAC 039D18 complete sequence	NA	NA	NA	NA
TRpn_128437	782	0.159098	0.977561	Hordeum vulgare subsp. vulgare mRNA for predicted protein, complete cds, clone: NIASHv2031K09	NA	NA	NA	NA
TRpn_128469	491	-2.90114	0.346672	Paspalum vaginatum clone StvCtg_02837 microsatellite sequence	NA	NA	NA	NA
TRpn_128796	900	1.55089	0.0322962	Zea mays Nodulin-related protein 1 (umc1467), mRNA<>Zea mays full-length cDNA clone ZM_BFc0034D19 mRNA, complete cds	NA	NA	NA	NA
TRpn_129019	465	-2.88435	0.403906	Zea mays full-length cDNA clone ZM_BFb0286A17 mRNA, complete cds	NA	NA	NA	NA
TRpn_129097	625	0.213847	0.960199	PREDICTED: Zea mays zinc finger protein GIS3 (LOC103640609), mRNA	NA	NA	NA	NA
TRpn_129149	1078	1.08335	NA	PREDICTED: Sorghum bicolor uncharacterized LOC8054288 (LOC8054288), mRNA	AT3G09085	NA	GO:0003674	molecular_function
TRpn_129173	1448	-0.789423	0.806233	PREDICTED: Setaria italica reticulon-like protein B9 (LOC101773950), transcript variant X2, mRNA	AT3G18260	Reticulon-like protein B9	GO:0003674	molecular_function
TRpn_129185	1493	0.62416	0.789481	PREDICTED: Setaria italica probable protein phosphatase 2C 43 (LOC101770366), mRNA	NA	NA	NA	NA
TRpn_129701	416	3.49392	NA	NA	NA	NA	NA	NA
TRpn_129706	419	-0.776239	NA	PREDICTED: Setaria italica UDP-glycosyltransferase 74C1 (LOC101776251), transcript variant X2, misc_RNA	NA	NA	NA	NA
TRpn_129759	2730	3.0123	NA	NA	NA	NA	NA	NA
TRpn_130124	890	3.60672	NA	NA	NA	NA	NA	NA
TRpn_130281	600	-0.135145	0.969596	NA	NA	NA	NA	NA
TRpn_130746	452	0.00629304	0.998483	PREDICTED: Sorghum bicolor purple acid phosphatase 17 (LOC8078871), mRNA	NA	NA	NA	NA
TRpn_130784	1859	2.15355	0.347364	PREDICTED: Panicum hallii uncharacterized LOC112874667 (LOC112874667), mRNA	AT2G01755	NA	GO:0003674	molecular_function
TRpn_130902	2302	0.536992	0.606326	PREDICTED: Sorghum bicolor serine/threonine-protein kinase HT1 (LOC8063940), transcript variant X2, mRNA	AT4G31170	NA	GO:0016301	kinase activity
TRpn_131118	1060	1.10887	0.829845	PREDICTED: Setaria italica 40S ribosomal protein S9-2 (LOC101781992), mRNA	AT5G39850	40S ribosomal protein S9-2	GO:0006412	translation
TRpn_131500	709	0.589248	0.899511	PREDICTED: Panicum hallii scarecrow-like protein 1 (LOC112895369), transcript variant X1, mRNA	NA	NA	NA	NA
TRpn_131614	937	-1.58824	0.42707	PREDICTED: Setaria italica multicopper oxidase LPR1 homolog 2-like (LOC101766383), mRNA	AT1G71040	Multicopper oxidase LPR2	GO:0005507	copper ion binding
TRpn_131705	435	2.1713	0.518242	NA	NA	NA	NA	NA
TRpn_131841	455	-1.27861	0.676217	NA	NA	NA	NA	NA
TRpn_131863	608	0.911232	0.613861	PREDICTED: Setaria italica kynurenine formamidase (LOC101772991), mRNA	NA	NA	NA	NA
TRpn_132003	1244	-0.232495	0.97779	PREDICTED: Setaria italica dehydrin HIRD11 (LOC101763238), transcript variant X2, mRNA	NA	NA	NA	NA
TRpn_132059	1064	-0.675722	NA	Zea mays clone 289395 mRNA sequence	AT5G59320	Non-specific lipid-transfer protein 3	GO:0006869	lipid transport
TRpn_132344	1002	1.32159	0.465014	PREDICTED: Panicum hallii cyclin-P4-1-like (LOC112876826), mRNA	NA	NA	NA	NA
TRpn_132345	523	4.53352	0.0619697	PREDICTED: Panicum hallii cyclin-P4-1-like (LOC112876826), mRNA	NA	NA	NA	NA
TRpn_132870	971	5.26754	0.0102568	NA	NA	NA	NA	NA
TRpn_133024	418	-0.159544	0.933756	PREDICTED: Panicum hallii uncharacterized protein SYNPCC7002_A1590 (LOC112874892), mRNA	NA	NA	NA	NA
TRpn_133110	452	-0.231002	0.953499	NA	NA	NA	NA	NA
TRpn_133197	764	1.10948	0.845455	PREDICTED: Panicum hallii DExH-box ATP-dependent RNA helicase DExH15 chloroplastic (LOC112878493), mRNA	AT1G70070	DExH-box ATP-dependent RNA helicase DExH15 chloroplastic	GO:0005524	ATP binding
TRpn_133761	724	-2.32108	NA	PREDICTED: Setaria italica transcription factor BIM2 (LOC101779387), transcript variant X2, mRNA	NA	NA	NA	NA
TRpn_134110	2388	3.43046	0.078277	PREDICTED: Sorghum bicolor phosphate transporter PHO1-1 (LOC8070461), mRNA	AT1G68740	Phosphate transporter PHO1 homolog 1	GO:0016021	integral to membrane
TRpn_134289	495	-1.34305	0.76028	NA	NA	NA	NA	NA
TRpn_134445	602	0.899197	0.767707	PREDICTED: Panicum hallii uncharacterized LOC112874221 (LOC112874221), mRNA	NA	NA	NA	NA
TRpn_134450	603	-0.96579	0.893235	PREDICTED: Sorghum bicolor isoprenyl transferase (LOC8058935), transcript variant X2, mRNA	AT5G58770	Dehydrodolichyl diphosphate synthase 2	GO:0006486	protein glycosylation
TRpn_134615	581	1.38044	0.177614	PREDICTED: Sorghum bicolor type III polyketide synthase B (LOC8057334), transcript variant X16, mRNA	AT4G34850	Type III polyketide synthase B	GO:0009699	phenylpropanoid biosynthetic process
TRpn_134671	433	-0.290405	NA	Paspalum vaginatum clone StvCtg_00049 microsatellite sequence	NA	NA	NA	NA
TRpn_134791	1689	-0.270596	0.866557	PREDICTED: Setaria italica uncharacterized LOC101781343 (LOC101781343), mRNA	NA	NA	NA	NA
TRpn_134898	1115	6.00217	0.00108333	NA	NA	NA	NA	NA
TRpn_134921	434	0.493766	0.898678	PREDICTED: Setaria italica DIBOA-glucoside dioxygenase BX6 (LOC101781203), mRNA	AT2G30830	NA	GO:0046872	metal ion binding
TRpn_134970	730	6.55062	0.00027128	PREDICTED: Sorghum bicolor uncharacterized LOC8082442 (LOC8082442), mRNA	NA	NA	NA	NA
TRpn_134975	721	0.928356	0.585302	PREDICTED: Panicum hallii putative clathrin assembly protein At4g02650 (LOC112891738), transcript variant X4, mRNA	NA	NA	NA	NA
TRpn_134988	590	0.29584	NA	Phyllostachys edulis cDNA clone: bphyst036d04, full insert sequence	NA	NA	NA	NA
TRpn_134996	454	-0.0935166	0.99064	PREDICTED: Panicum hallii extensin-like (LOC112901702), mRNA	NA	NA	NA	NA
TRpn_134997	494	-4.49983	0.264292	PREDICTED: Panicum hallii extensin-like (LOC112901702), mRNA	NA	NA	NA	NA
TRpn_134998	482	0.304143	0.970655	PREDICTED: Panicum hallii extensin-like (LOC112901702), mRNA	NA	NA	NA	NA
TRpn_135026	1589	-0.0547563	NA	PREDICTED: Sorghum bicolor oxygen-evolving enhancer protein 1, chloroplastic (LOC110430997), mRNA	AT3G50820	Oxygen-evolving enhancer protein 1-2, chloroplastic	GO:0009654	oxygen evolving complex
TRpn_135076	NA	0.371011	0.857952	NA	NA	NA	NA	NA
TRpn_135078	NA	1.18222	0.48944	NA	NA	NA	NA	NA
TRpn_135222	538	1.33897	0.856336	PREDICTED: Panicum hallii 60S ribosomal protein L29-1-like (LOC112887669), mRNA	AT3G06680	60S ribosomal protein L29-2	GO:0003735	structural constituent of ribosome
TRpn_135331	494	0.85516	0.865088	PREDICTED: Setaria italica cytochrome P450 93G1-like (LOC101761949), mRNA	NA	NA	NA	NA
TRpn_135403	439	-0.146014	0.960199	NA	NA	NA	NA	NA
TRpn_135437	483	0.054995	0.984185	PREDICTED: Panicum hallii transcription factor BIM1-like (LOC112898615), transcript variant X2, mRNA	NA	NA	NA	NA
TRpn_135550	991	0.258045	0.95573	Zea mays uncharacterized LOC100276638 (LOC100276638), mRNA	NA	NA	NA	NA
TRpn_135601	481	1.1191	NA	Eukaryotic synthetic construct chromosome 18<>Eukaryotic synthetic construct chromosome 18	NA	NA	NA	NA
TRpn_135712	1164	0.392164	0.967866	PREDICTED: Panicum hallii autophagy-related protein 9 (LOC112874685), transcript variant X2, mRNA	NA	NA	NA	NA
TRpn_135713	1716	1.67634	0.263873	PREDICTED: Setaria italica autophagy-related protein 9 (LOC101765809), mRNA	NA	NA	NA	NA
TRpn_135841	922	1.14758	0.346672	PREDICTED: Setaria italica glucan endo-1,3-beta-glucosidase 14 (LOC101780436), transcript variant X2, mRNA	NA	NA	NA	NA
TRpn_135844	2261	5.43399	0.00902818	PREDICTED: Panicum hallii uncharacterized protein At5g03900, chloroplastic (LOC112883922), transcript variant X2, mRNA	AT5G03900	Uncharacterized protein At5g03900, chloroplastic	GO:0016021	integral to membrane
TRpn_136023	436	1.00168	NA	Zea mays lipid binding protein (LOC100281217), mRNA	NA	NA	NA	NA
TRpn_136070	676	2.84487	0.243919	NA	NA	NA	NA	NA
TRpn_136091	584	5.60944	0.000855371	PREDICTED: Panicum hallii non-specific lipid-transfer protein 1-like (LOC112892043), mRNA	AT5G05960	NA	GO:0005504	fatty acid binding
TRpn_136125	533	2.28496	NA	NA	NA	NA	NA	NA
TRpn_136192	2285	0.55506	0.878093	PREDICTED: Panicum hallii cyclin-dependent kinase C-3 (LOC112896722), mRNA	AT5G64960	Cyclin-dependent kinase C-2	GO:0004672	protein kinase activity
TRpn_136212	968	-0.375772	0.967866	NA	NA	NA	NA	NA
TRpn_136234	1149	0.609287	NA	Saccharum hybrid cultivar R570 clone BAC 152D05 complete sequence	AT1G34110	Probable LRR receptor-like serine/threonine-protein kinase At1g34110	GO:0004674	protein serine/threonine kinase activity
TRpn_136279	1164	0.244064	0.963268	PREDICTED: Panicum hallii LOB domain-containing protein 2-like (LOC112878138), mRNA	AT1G06280	LOB domain-containing protein 2	GO:0008150	biological_process
TRpn_136882	456	0.642488	NA	PREDICTED: Panicum hallii ammonium transporter 2 member 3 (LOC112894318), mRNA	AT2G38290	Ammonium transporter 2	GO:0008519	ammonium transmembrane transporter activity
TRpn_136890	1096	4.42853	0.116563	PREDICTED: Sorghum bicolor annexin D3 (LOC8077948), transcript variant X2, mRNA	AT2G38760	Annexin D3	GO:0005509	calcium ion binding
TRpn_136897	1354	-0.373306	0.955081	PREDICTED: Setaria italica uncharacterized acetyltransferase At3g50280 (LOC101774571), misc_RNA	AT5G01210	NA	GO:0016740	transferase activity
TRpn_137164	652	2.34199	0.000704242	PREDICTED: Setaria italica bifunctional TH2 protein, mitochondrial (LOC101769001), mRNA	NA	NA	NA	NA
TRpn_137402	946	1.64167	NA	PREDICTED: Setaria italica uncharacterized LOC101764905 (LOC101764905), mRNA	AT2G40815	NA	GO:0003674	molecular_function
TRpn_137491	523	2.95757	NA	NA	NA	NA	NA	NA
TRpn_137492	1391	2.91752	0.448686	NA	NA	NA	NA	NA
TRpn_137493	1356	1.36544	0.583696	NA	NA	NA	NA	NA
TRpn_137708	563	2.76585	0.148038	NA	NA	NA	NA	NA
TRpn_137738	440	-0.408597	NA	PREDICTED: Sorghum bicolor ubiquitin-40S ribosomal protein S27a (LOC8086305), mRNA	AT2G47110	Ubiquitin-40S ribosomal protein S27a-2	GO:0006412	translation
TRpn_137740	NA	0.200305	NA	NA	NA	NA	NA	NA
TRpn_138034	588	1.65796	0.449226	PREDICTED: Sorghum bicolor pentatricopeptide repeat-containing protein At2g30780 (LOC8076944), mRNA	NA	NA	NA	NA
TRpn_138193	533	0.638855	NA	NA	NA	NA	NA	NA
TRpn_138255	461	-0.6741	NA	PREDICTED: Oryza sativa Japonica Group 18S ribosomal RNA (LOC112938044), rRNA	NA	NA	NA	NA
TRpn_138282	765	0.328701	0.874787	NA	NA	NA	NA	NA
TRpn_138332	686	-0.160322	0.969596	PREDICTED: Sorghum bicolor phosphoinositide phospholipase C 2 (LOC8084994), mRNA	NA	NA	NA	NA
TRpn_138611	1829	0.108774	0.962117	Saccharum hybrid cultivar R570 clone BAC 258F08 complete sequence	AT3G48730	Glutamate-1-semialdehyde 2,1-aminomutase 2, chloroplastic	GO:0006782	protoporphyrinogen IX biosynthetic process
TRpn_138612	2307	5.72771	0.000544346	PREDICTED: Sorghum bicolor glutamate-1-semialdehyde 2,1-aminomutase, chloroplastic (LOC110430175), mRNA	AT3G48730	Glutamate-1-semialdehyde 2,1-aminomutase 2, chloroplastic	GO:0006782	protoporphyrinogen IX biosynthetic process
TRpn_138708	513	-1.63849	0.139298	PREDICTED: Setaria italica histone H2B.1 (LOC101755970), mRNA	AT3G45980	Histone H2B.6	GO:0000786	nucleosome
TRpn_138709	543	0.843214	0.232473	PREDICTED: Panicum hallii histone H2B.3 (LOC112892267), mRNA	AT3G45980	Histone H2B.6	GO:0000786	nucleosome
TRpn_138710	406	0.431757	0.609586	PREDICTED: Panicum hallii histone H2B.3 (LOC112893113), mRNA	AT3G45980	Histone H2B.6	GO:0000786	nucleosome
TRpn_138782	586	-0.87355	NA	NA	NA	NA	NA	NA
TRpn_138783	589	-0.39235	0.938457	NA	NA	NA	NA	NA
TRpn_139104	466	-0.886008	0.845455	NA	NA	NA	NA	NA
TRpn_139469	408	-0.637574	0.887685	PREDICTED: Panicum hallii beta-glucosidase BoGH3B-like (LOC112876527), mRNA	NA	NA	NA	NA
TRpn_139528	1903	0.277613	0.975906	PREDICTED: Sorghum bicolor PHD finger protein At1g33420 (LOC8063124), mRNA	AT1G33420	PHD finger protein At1g33420	GO:0003677	DNA binding
TRpn_139529	2046	0.423987	0.905106	PREDICTED: Sorghum bicolor PHD finger protein At1g33420 (LOC8063124), mRNA	AT1G33420	PHD finger protein At1g33420	GO:0003677	DNA binding
TRpn_139657	473	3.5744	0.070929	Panicum virgatum clone PV_ABa107-B06, complete sequence	AT5G12960	NA	NA	NA
TRpn_139766	1209	-0.509145	0.946024	PREDICTED: Sorghum bicolor probable E3 ubiquitin-protein ligase plr-1 (LOC8060172), mRNA	NA	NA	NA	NA
TRpn_139769	NA	2.55794	0.600492	NA	NA	NA	NA	NA
TRpn_140138	448	-0.726159	0.701065	PREDICTED: Panicum hallii 4-sulfomuconolactone hydrolase (LOC112898830), mRNA	NA	NA	NA	NA
TRpn_140162	NA	5.31195	0.0407775	NA	NA	NA	NA	NA
TRpn_140163	819	1.39282	NA	PREDICTED: Setaria italica ABC transporter G family member 45 (LOC101776136), mRNA	AT2G36380	ABC transporter G family member 34	GO:0005524	ATP binding
TRpn_140241	1062	4.46912	0.00770391	PREDICTED: Panicum hallii ABC transporter B family member 21-like (LOC112895829), mRNA	AT3G62150	ABC transporter B family member 21	GO:0005524	ATP binding
TRpn_140242	601	1.08717	0.202287	PREDICTED: Sorghum bicolor ABC transporter B family member 21 (LOC8060300), transcript variant X3, mRNA	AT2G47000	ABC transporter B family member 4	GO:0005524	ATP binding
TRpn_140304	NA	1.27425	0.487143	NA	NA	NA	NA	NA
TRpn_140390	662	-0.450783	NA	PREDICTED: Panicum hallii calcium-dependent protein kinase 12-like (LOC112901126), transcript variant X1, mRNA	NA	NA	NA	NA
TRpn_140455	693	0.231806	0.929146	PREDICTED: Sorghum bicolor RNA pseudouridine synthase 3, mitochondrial (LOC8063999), mRNA	AT1G78910	RNA pseudouridine synthase 3, mitochondrial	GO:0001522	pseudouridine synthesis
TRpn_140688	474	1.32885	0.755673	PREDICTED: Panicum hallii uncharacterized LOC112882597 (LOC112882597), mRNA	NA	NA	NA	NA
TRpn_140832	463	0.807877	0.645055	NA	NA	NA	NA	NA
TRpn_140853	478	3.26888	NA	NA	NA	NA	NA	NA
TRpn_141126	432	0.305815	0.916398	PREDICTED: Sorghum bicolor two-pore potassium channel 2 (LOC8064221), mRNA	NA	NA	NA	NA
TRpn_141385	436	-0.810641	NA	NA	NA	NA	NA	NA
TRpn_141433	935	-3.66552	0.0941056	PREDICTED: Setaria italica clathrin light chain 2 (LOC101765959), mRNA	AT2G20760	Clathrin light chain 1	GO:0005198	structural molecule activity
TRpn_141434	827	1.46752	0.847458	PREDICTED: Setaria italica clathrin light chain 2 (LOC101765959), mRNA	NA	NA	NA	NA
TRpn_141459	631	0.152348	0.942887	PREDICTED: Setaria italica nuclear pore complex protein NUP96 (LOC101763385), mRNA	NA	NA	NA	NA
TRpn_141480	413	1.03919	NA	Saccharum officinarum mitochondrial chromosome 2 DNA, complete genome, cultivar: Khon Kaen 3	NA	NA	NA	NA
TRpn_141652	942	1.98585	0.0724377	PREDICTED: Setaria italica ferredoxin-2 (LOC101756065), mRNA	AT4G14890	NA	GO:0009055	electron carrier activity
TRpn_141972	529	-0.423555	0.893235	PREDICTED: Panicum hallii protein ROS1-like (LOC112888374), transcript variant X4, misc_RNA	NA	NA	NA	NA
TRpn_141973	452	-0.561387	0.893235	PREDICTED: Panicum hallii protein ROS1-like (LOC112888374), transcript variant X4, misc_RNA	NA	NA	NA	NA
TRpn_142219	419	-1.08414	0.739745	Zea mays BAC clone CH201-87B9 from chromosome 5, complete sequence	NA	NA	NA	NA
TRpn_142309	1992	-0.45336	0.872022	NA	NA	NA	NA	NA
TRpn_142438	512	1.01426	0.0516582	PREDICTED: Panicum hallii tubulin alpha-1 chain (LOC112872568), mRNA	AT1G04820	Tubulin alpha-4 chain	GO:0005200	structural constituent of cytoskeleton
TRpn_142484	670	1.6881	NA	PREDICTED: Brachypodium distachyon uncharacterized LOC100824418 (LOC100824418), transcript variant X4, mRNA	NA	NA	NA	NA
TRpn_142608	3280	-2.23133	0.589654	Triticum turgidum subsp. durum Pm3 locus, genomic sequence	NA	NA	NA	NA
TRpn_142906	686	-0.446607	NA	PREDICTED: Panicum hallii probable sulfate transporter 3.4 (LOC112891027), mRNA	AT3G15990	Probable sulfate transporter 3.4	GO:0008271	secondary active sulfate transmembrane transporter activity
TRpn_142908	409	-0.547043	NA	NA	NA	NA	NA	NA
TRpn_142991	604	1.68498	NA	PREDICTED: Setaria italica G-type lectin S-receptor-like serine/threonine-protein kinase B120 (LOC101785729), mRNA	NA	NA	NA	NA
TRpn_143041	1098	0.268047	0.963268	Saccharum hybrid cultivar expansin 35 (EXP35) mRNA, complete cds	AT1G65680	Putative expansin-B2	GO:0005576	extracellular region
TRpn_143222	1292	-0.00477714	0.998881	PREDICTED: Panicum hallii uncharacterized LOC112901373 (LOC112901373), mRNA	NA	NA	NA	NA
TRpn_143268	620	-0.702688	NA	Saccharum hybrid cultivar R570 clone BAC 028D11 complete sequence	NA	NA	NA	NA
TRpn_143281	507	4.22176	NA	NA	NA	NA	NA	NA
TRpn_143382	548	-0.83984	0.893235	PREDICTED: Setaria italica peptide chain release factor APG3, chloroplastic (LOC101760097), mRNA	NA	NA	NA	NA
TRpn_143407	440	1.2543	0.309467	PREDICTED: Panicum hallii chaperone protein ClpB3, mitochondrial (LOC112881790), mRNA	AT2G25140	Chaperone protein ClpB4, mitochondrial	GO:0005524	ATP binding
TRpn_143483	959	0.912654	0.672957	PREDICTED: Zea mays putative protein kinase superfamily protein (LOC100384693), transcript variant X1, mRNA	AT1G01540	Probable serine/threonine-protein kinase At1g01540	GO:0004674	protein serine/threonine kinase activity
TRpn_143631	596	0.421062	NA	NA	NA	NA	NA	NA
TRpn_143659	951	1.75543	0.0230291	PREDICTED: Sorghum bicolor uncharacterized LOC8058730 (LOC8058730), mRNA	AT3G01660	NA	GO:0008168	methyltransferase activity
TRpn_143695	401	0.721373	0.840902	NA	NA	NA	NA	NA
TRpn_143767	1674	-1.35884	NA	PREDICTED: Sorghum bicolor histidinol-phosphate aminotransferase, chloroplastic (LOC8073847), mRNA	AT1G71920	Histidinol-phosphate aminotransferase 2, chloroplastic	GO:0004400	histidinol-phosphate transaminase activity
TRpn_144068	430	4.244	0.000237935	PREDICTED: Sorghum bicolor proteasome subunit alpha type-6 (LOC8060677), transcript variant X1, mRNA	NA	NA	NA	NA
TRpn_144138	4530	0.188553	NA	PREDICTED: Sorghum bicolor calcium-transporting ATPase 3, plasma membrane-type (LOC8062510), mRNA	AT4G37640	Calcium-transporting ATPase 2, plasma membrane-type	GO:0005388	calcium-transporting ATPase activity
TRpn_144182	945	-0.606787	NA	PREDICTED: Panicum hallii actin cytoskeleton-regulatory complex protein PAN1 (LOC112895957), mRNA	NA	NA	NA	NA
TRpn_144624	629	3.41296	0.107383	NA	NA	NA	NA	NA
TRpn_144740	471	0.830576	0.484265	PREDICTED: Panicum hallii uncharacterized LOC112894670 (LOC112894670), mRNA	AT5G42070	NA	GO:0003674	molecular_function
TRpn_144979	595	-0.904129	0.760232	PREDICTED: Sorghum bicolor myb family transcription factor PHL12 (LOC8069392), mRNA	NA	NA	NA	NA
TRpn_145044	458	0.121522	0.967866	PREDICTED: Panicum hallii THO complex subunit 4D-like (LOC112896582), mRNA	NA	NA	NA	NA
TRpn_145207	427	5.20384	0.0159318	NA	NA	NA	NA	NA
TRpn_145244	551	1.57227	NA	NA	NA	NA	NA	NA
TRpn_145259	781	5.53338	0.00972519	PREDICTED: Sorghum bicolor BTB/POZ domain-containing protein At5g48130 (LOC8078963), mRNA	NA	NA	NA	NA
TRpn_145304	1215	0.310456	NA	PREDICTED: Setaria italica uncharacterized LOC101755163 (LOC101755163), mRNA	AT3G09050	NA	GO:0003674	molecular_function
TRpn_145346	689	-1.21461	0.725035	NA	NA	NA	NA	NA
TRpn_145456	600	-2.43884	0.370232	Zea mays clone 359798 mRNA sequence	AT5G10240	Asparagine synthetase [glutamine-hydrolyzing] 3	GO:0004066	asparagine synthase (glutamine-hydrolyzing) activity
TRpn_145457	479	-0.396082	0.882374	Zea mays clone 359798 mRNA sequence	AT5G10240	Asparagine synthetase [glutamine-hydrolyzing] 3	GO:0004066	asparagine synthase (glutamine-hydrolyzing) activity
TRpn_145656	940	6.2639	0.00129065	PREDICTED: Panicum hallii caffeoylshikimate esterase-like (LOC112891890), mRNA	NA	NA	NA	NA
TRpn_145801	793	1.22678	0.425828	Saccharum hybrid cultivar SP80-3280 isolate Shy3280Sca040 genomic sequence	NA	NA	NA	NA
TRpn_145802	700	-0.603958	0.899511	Saccharum hybrid cultivar SP80-3280 isolate Shy3280Sca040 genomic sequence	NA	NA	NA	NA
TRpn_145956	800	0.956539	0.852256	PREDICTED: Sorghum bicolor rho GTPase-activating protein 7 (LOC8082631), mRNA	AT5G19390	Rho GTPase-activating protein 7	GO:0007165	signal transduction
TRpn_145984	1325	-1.84177	0.736884	PREDICTED: Panicum hallii major pollen allergen Ole e 10-like (LOC112897246), transcript variant X2, mRNA	AT2G43670	NA	GO:0003674	molecular_function
TRpn_146434	793	-0.29087	NA	NA	NA	NA	NA	NA
TRpn_146465	405	-1.91126	0.447337	PREDICTED: Setaria italica putative nuclear RNA export factor SDE5 (LOC101780846), mRNA	NA	NA	NA	NA
TRpn_146498	502	1.26978	0.0835169	Zea mays phenylalanine ammonia-lyase (LOC100285115), mRNA<>Zea mays clone 353699 phenylalanine ammonia-lyase mRNA, complete cds	AT2G37040	Phenylalanine ammonia-lyase 1	GO:0005737	cytoplasm
TRpn_146532	658	0.844861	0.82847	PREDICTED: Setaria italica pentatricopeptide repeat-containing protein At1g10910, chloroplastic (LOC101758548), transcript variant X2, mRNA	NA	NA	NA	NA
TRpn_146583	507	0.292303	0.893235	NA	NA	NA	NA	NA
TRpn_146614	1821	2.68096	0.722228	PREDICTED: Panicum hallii oligopeptide transporter 4-like (LOC112887595), mRNA	AT5G64410	Oligopeptide transporter 4	GO:0006857	oligopeptide transport
TRpn_146617	2109	-1.07844	0.847458	PREDICTED: Panicum hallii oligopeptide transporter 4-like (LOC112887595), mRNA	AT5G64410	Oligopeptide transporter 4	GO:0006857	oligopeptide transport
TRpn_146619	1899	1.35097	0.379911	PREDICTED: Panicum hallii oligopeptide transporter 4-like (LOC112887595), mRNA	AT5G64410	Oligopeptide transporter 4	GO:0006857	oligopeptide transport
TRpn_146621	2228	1.16436	0.711161	PREDICTED: Panicum hallii oligopeptide transporter 4-like (LOC112887595), mRNA	AT5G64410	Oligopeptide transporter 4	GO:0006857	oligopeptide transport
TRpn_146717	1290	0.563497	0.829845	PREDICTED: Setaria italica noroxomaritidine synthase (LOC101771185), mRNA	AT4G39480	NA	GO:0019825	oxygen binding
TRpn_146727	1788	1.72131	0.711161	PREDICTED: Setaria italica dirigent protein 1 (LOC101764392), mRNA	AT5G42510	Dirigent protein 1	GO:0006952	defense response
TRpn_146751	679	1.43355	0.625865	PREDICTED: Panicum hallii probable xyloglucan endotransglucosylase/hydrolase protein 28 (LOC112875378), transcript variant X2, mRNA	NA	NA	NA	NA
TRpn_146829	537	2.72088	0.323225	PREDICTED: Setaria italica large ribosomal RNA subunit accumulation protein YCED homolog 1, chloroplastic (LOC101760335), mRNA	AT3G19810	NA	GO:0003674	molecular_function
TRpn_147060	407	-0.112065	0.96597	PREDICTED: Setaria italica kinesin-like protein KIN-7D, chloroplastic (LOC101753246), transcript variant X2, mRNA	AT3G12020	Kinesin-like protein KIN-7K, chloroplastic	GO:0003777	microtubule motor activity
TRpn_147087	510	-1.48984	0.547384	NA	NA	NA	NA	NA
TRpn_147183	635	0.342628	0.937869	NA	NA	NA	NA	NA
TRpn_147198	424	1.19567	0.265572	NA	NA	NA	NA	NA
TRpn_147433	531	-0.415048	0.902807	Brachypodium distachyon clone FGYW673-I21, complete sequence	NA	NA	NA	NA
TRpn_147517	1021	-0.202028	0.966222	PREDICTED: Setaria italica profilin LP04 (LOC101779194), mRNA	AT2G19770	Profilin-4	GO:0003779	actin binding
TRpn_147666	1516	2.07927	0.449226	PREDICTED: Sorghum bicolor heavy metal-associated isoprenylated plant protein 6 (LOC8079170), mRNA	NA	NA	NA	NA
TRpn_147839	850	0.472784	0.760232	PREDICTED: Zea mays cationic amino acid transporter 6, chloroplastic (LOC103641904), mRNA	AT5G04770	Cationic amino acid transporter 6, chloroplastic	GO:0015171	amino acid transmembrane transporter activity
TRpn_147868	424	1.22692	0.263873	Urochloa maxima microsatellite 2PMc28 sequence	NA	NA	NA	NA
TRpn_147902	NA	-0.00437094	0.998483	NA	NA	NA	NA	NA
TRpn_148023	474	0.0116989	0.997124	Phyllostachys edulis cDNA clone: bphyem202i14, full insert sequence	AT4G05050	Polyubiquitin 11	GO:0006464	cellular protein modification process
TRpn_148080	1140	3.26888	NA	PREDICTED: Sorghum bicolor 30S ribosomal protein S17, chloroplastic (LOC110436277), mRNA	AT1G79850	30S ribosomal protein S17, chloroplastic	GO:0003735	structural constituent of ribosome
TRpn_148238	741	3.03861	0.404233	NA	NA	NA	NA	NA
TRpn_148307	1113	2.31625	NA	PREDICTED: Panicum hallii uncharacterized WD repeat-containing protein C2A9.03-like (LOC112875161), transcript variant X3, mRNA	AT1G78070	NA	GO:0003674	molecular_function
TRpn_148534	490	5.41706	0.00644658	NA	NA	NA	NA	NA
TRpn_148535	459	5.89381	0.00201432	NA	NA	NA	NA	NA
TRpn_148576	2194	6.03728	0.000916988	PREDICTED: Setaria italica serine/threonine protein phosphatase 2A 55 kDa regulatory subunit B beta isoform (LOC101763964), transcript variant X1, mRNA	AT1G17720	Serine/threonine protein phosphatase 2A 55 kDa regulatory subunit B beta isoform	GO:0000166	nucleotide binding
TRpn_148580	732	2.33397	0.339274	PREDICTED: Sorghum bicolor ATP-dependent DNA helicase MER3 homolog (LOC8072470), transcript variant X2, mRNA	NA	NA	NA	NA
TRpn_148635	2243	0.819191	0.826675	PREDICTED: Panicum hallii uncharacterized LOC112890664 (LOC112890664), transcript variant X2, mRNA	AT1G70280	NA	GO:0003674	molecular_function
TRpn_148858	404	1.0376	0.802226	PREDICTED: Setaria italica cysteine synthase (LOC101767749), transcript variant X2, mRNA	NA	NA	NA	NA
TRpn_148862	1028	0.569003	NA	NA	NA	NA	NA	NA
TRpn_148943	477	2.10393	0.04197	NA	NA	NA	NA	NA
TRpn_148998	1802	-0.776239	NA	PREDICTED: Sorghum bicolor putative serine/threonine-protein kinase (LOC8076474), mRNA	AT3G09010	NA	GO:0004674	protein serine/threonine kinase activity
TRpn_149039	533	-1.60849	0.823246	NA	NA	NA	NA	NA
TRpn_149040	876	2.39568	0.0382179	PREDICTED: Sorghum bicolor protein CURVATURE THYLAKOID 1C, chloroplastic (LOC8079228), transcript variant X3, mRNA	NA	NA	NA	NA
TRpn_149341	440	0.101734	0.963268	PREDICTED: Panicum hallii ricin B-like lectin R40C1 (LOC112877395), mRNA	AT2G39050	NA	GO:0005634	nucleus
TRpn_149703	743	-1.14314	NA	PREDICTED: Sorghum bicolor G-type lectin S-receptor-like serine/threonine-protein kinase At2g19130 (LOC8056315), mRNA	AT1G11330	G-type lectin S-receptor-like serine/threonine-protein kinase At1g11330	GO:0004674	protein serine/threonine kinase activity
TRpn_149888	568	0.933065	0.420615	Zea mays BAC clone CH201-110I20 from chromosome 6, complete sequence	AT5G45275	NA	GO:0003674	molecular_function
TRpn_149892	570	1.56201	NA	PREDICTED: Setaria italica 65-kDa microtubule-associated protein 8 (LOC101760872), transcript variant X2, mRNA	AT1G27920	65-kDa microtubule-associated protein 8	GO:0000922	spindle pole
TRpn_149921	638	3.53014	NA	NA	NA	NA	NA	NA
TRpn_149958	745	-0.840674	NA	PREDICTED: Sorghum bicolor two-pore potassium channel 2 (LOC8064221), mRNA	AT4G18160	Two-pore potassium channel 3	GO:0009535	chloroplast thylakoid membrane
TRpn_150177	1470	5.04848	0.0173581	Coix lacryma-jobi mRNA for cystatin, complete cds	AT3G12490	Cysteine proteinase inhibitor 6	GO:0004869	cysteine-type endopeptidase inhibitor activity
TRpn_150241	1849	0.442624	0.911817	Paspalum vaginatum clone StvCtg_00122 microsatellite sequence	NA	NA	NA	NA
TRpn_150316	460	-3.10654	0.166091	NA	NA	NA	NA	NA
TRpn_150336	538	-3.81229	0.144348	NA	NA	NA	NA	NA
TRpn_150358	3518	1.23683	0.645055	PREDICTED: Setaria italica uncharacterized LOC101781318 (LOC101781318), transcript variant X1, mRNA	AT5G23890	NA	GO:0016021	integral to membrane
TRpn_150388	1368	-0.521664	0.814241	PREDICTED: Setaria italica photosystem II reaction center W protein, chloroplastic (LOC101778150), mRNA	NA	NA	NA	NA
TRpn_150499	868	2.34818	0.0487515	Saccharum hybrid cultivar R570 clone BAC 086H20, partial sequence	NA	NA	NA	NA
TRpn_150539	1222	0.327758	0.95573	PREDICTED: Panicum hallii lysine-rich arabinogalactan protein 19-like (LOC112894163), mRNA	NA	NA	NA	NA
TRpn_150568	446	0.216995	NA	PREDICTED: Panicum hallii rho GDP-dissociation inhibitor 1-like (LOC112889194), mRNA	AT3G07880	Rho GDP-dissociation inhibitor 1	GO:0005094	Rho GDP-dissociation inhibitor activity
TRpn_150657	1278	-1.47107	0.845455	PREDICTED: Setaria italica WD repeat-containing protein WRAP73 (LOC101775122), mRNA	AT5G07590	NA	GO:0003674	molecular_function
TRpn_150658	1442	0.237262	0.885163	PREDICTED: Panicum hallii WD repeat-containing protein WRAP73 (LOC112874496), mRNA	AT5G07590	NA	GO:0003674	molecular_function
TRpn_150728	580	0.338774	NA	PREDICTED: Panicum hallii protein NUCLEAR FUSION DEFECTIVE 4-like (LOC112901039), transcript variant X1, mRNA	NA	NA	NA	NA
TRpn_150735	556	-0.309435	0.926276	NA	NA	NA	NA	NA
TRpn_150782	1257	-1.48138	0.829845	PREDICTED: Sorghum bicolor uncharacterized protein At5g39570 (LOC8065534), mRNA	NA	NA	NA	NA
TRpn_150812	1243	0.279382	NA	PREDICTED: Sorghum bicolor anthocyanidin 5,3-O-glucosyltransferase (LOC8068956), mRNA	AT3G16520	UDP-glycosyltransferase 88A1	GO:0008194	UDP-glycosyltransferase activity
TRpn_150834	1805	-0.713029	0.829845	Sorghum bicolor putative receptor protein kinase, aminoalcoholphosphotransferase, putative growth-regulating factor 1, putative GAG-POL precursor, putative GAG-POL precursor, putative RIRE2 orf3, putative anthocyanin regulatory C1, putative protein T30F21.6, putative copia polyprotein, putative copia polyprotein, putative protein NP_196765.1, and gb protein genes, complete cds; and putative zinc …	NA	NA	NA	NA
TRpn_150970	613	0.345227	0.672219	PREDICTED: Panicum hallii nascent polypeptide-associated complex subunit alpha-like protein 1 (LOC112877789), mRNA	AT3G12390	Nascent polypeptide-associated complex subunit alpha-like protein 1	GO:0005854	nascent polypeptide-associated complex
TRpn_150983	1785	3.40554	0.148038	PREDICTED: Setaria italica uncharacterized LOC111255915 (LOC111255915), mRNA	NA	NA	NA	NA
TRpn_151026	1182	0.500733	0.743254	NA	NA	NA	NA	NA
TRpn_151135	623	0.39136	0.878835	Saccharum hybrid cultivar GT28 abscisic stress ripening protein mRNA, complete cds	NA	NA	NA	NA
TRpn_151136	653	-0.79988	0.749265	Saccharum hybrid cultivar GT28 abscisic stress ripening protein mRNA, complete cds	NA	NA	NA	NA
TRpn_151137	1123	5.09104	0.0573856	PREDICTED: Sorghum bicolor abscisic stress-ripening protein 1-like (LOC110429605), mRNA	NA	NA	NA	NA
TRpn_151138	610	-5.37404	NA	PREDICTED: Panicum hallii abscisic stress-ripening protein 5-like (LOC112887734), mRNA	NA	NA	NA	NA
TRpn_151145	770	-0.823794	0.889152	Saccharum hybrid cultivar 22 kDa drought-inducible protein mRNA, complete cds	NA	NA	NA	NA
TRpn_151146	1152	3.26888	NA	Saccharum hybrid cultivar 22 kDa drought-inducible protein mRNA, complete cds	NA	NA	NA	NA
TRpn_151217	451	3.68661	NA	Saccharum hybrid cultivar SP80-3280 isolate Shy3280Sca061 genomic sequence	NA	NA	NA	NA
TRpn_151235	636	0.686916	0.756275	PREDICTED: Sorghum bicolor calmodulin-binding receptor kinase CaMRLK (LOC8072689), mRNA	NA	NA	NA	NA
TRpn_151357	898	-0.522488	0.766937	PREDICTED: Setaria italica pathogenesis-related homeodomain protein (LOC101766972), mRNA	NA	NA	NA	NA
TRpn_151414	428	-0.948653	0.830331	PREDICTED: Setaria italica aquaporin PIP1-2 (LOC101768034), mRNA	AT4G00430	Probable aquaporin PIP1-4	GO:0015250	water channel activity
TRpn_151512	640	1.91541	0.606326	PREDICTED: Setaria italica gem-associated protein 2-like (LOC101753888), mRNA	NA	NA	NA	NA
TRpn_151555	550	0.819399	0.40889	PREDICTED: Panicum hallii uncharacterized LOC112902461 (LOC112902461), mRNA	NA	NA	NA	NA
TRpn_151639	678	5.83279	5.92886e-05	PREDICTED: Aegilops tauschii subsp. tauschii actin-related protein 3 (LOC109783949), transcript variant X2, mRNA	NA	NA	NA	NA
TRpn_151641	1116	1.22067	0.704185	PREDICTED: Panicum hallii thioredoxin H1-like (LOC112881656), mRNA	AT3G51030	Thioredoxin H1	GO:0006662	glycerol ether metabolic process
TRpn_151888	576	-0.829616	0.729479	Brachypodium distachyon clone BdPB-60 Rp1-like protein pseudogene, partial sequence	NA	NA	NA	NA
TRpn_152088	712	2.25959	0.486169	PREDICTED: Setaria italica aspartic proteinase CDR1 (LOC101783060), mRNA	NA	NA	NA	NA
TRpn_152164	438	-0.668795	0.708935	PREDICTED: Panicum hallii gametogenetin (LOC112883427), mRNA	NA	NA	NA	NA
TRpn_152177	1372	1.65907	0.088502	PREDICTED: Setaria italica cytochrome b561 and DOMON domain-containing protein At3g61750 (LOC101781909), mRNA	AT3G61750	Cytochrome b561 and DOMON domain-containing protein At3g61750	GO:0016021	integral to membrane
TRpn_152284	1321	0.986844	0.522475	PREDICTED: Panicum hallii uncharacterized LOC112881345 (LOC112881345), mRNA	NA	NA	NA	NA
TRpn_152285	5569	3.26888	NA	PREDICTED: Sorghum bicolor BTB/POZ domain and ankyrin repeat-containing protein NPR2 (LOC8072120), mRNA	AT5G45110	Regulatory protein NPR3	GO:0016567	protein ubiquitination
TRpn_152318	650	-0.558573	0.865088	PREDICTED: Setaria italica protein DJ-1 homolog A (LOC101779618), mRNA	NA	NA	NA	NA
TRpn_152423	586	0.407335	0.871831	NA	NA	NA	NA	NA
TRpn_152463	699	3.76992	1.05421e-06	PREDICTED: Setaria italica stress-related protein (LOC101755757), mRNA	NA	NA	NA	NA
TRpn_152464	616	-0.188678	0.969596	NA	NA	NA	NA	NA
TRpn_152953	705	4.31607	0.089196	NA	NA	NA	NA	NA
TRpn_152982	878	-0.135264	0.963268	PREDICTED: Sorghum bicolor mitochondrial metalloendopeptidase OMA1 (LOC8068616), mRNA	AT5G51740	NA	GO:0004222	metalloendopeptidase activity
TRpn_153208	812	-0.439085	0.963268	PREDICTED: Setaria italica soluble inorganic pyrophosphatase (LOC101754621), transcript variant X2, mRNA	AT3G53620	Soluble inorganic pyrophosphatase 4	GO:0000287	magnesium ion binding
TRpn_153249	1263	-0.640672	0.955676	Panicum virgatum caffeic acid 3-O-methyltransferase (COMT) mRNA, complete cds	AT5G54160	Flavone 3'-O-methyltransferase 1	GO:0017096	acetylserotonin O-methyltransferase activity
TRpn_153250	1363	2.84387	0.0251797	Panicum virgatum caffeic acid 3-O-methyltransferase (COMT) mRNA, complete cds	AT5G54160	Flavone 3'-O-methyltransferase 1	GO:0017096	acetylserotonin O-methyltransferase activity
TRpn_153401	1106	-0.855971	0.806233	Panicum virgatum clone PV_ABa006-H10, complete sequence	NA	NA	NA	NA
TRpn_153542	879	3.88624	NA	Saccharum spontaneum SWEET1a gene, complete cds	NA	NA	NA	NA
TRpn_153822	616	2.46663	NA	PREDICTED: Setaria italica dirigent protein 1 (LOC101764392), mRNA	NA	NA	NA	NA
TRpn_153824	737	-0.197168	0.967866	NA	NA	NA	NA	NA
TRpn_153938	839	0.609097	NA	PREDICTED: Sorghum bicolor probable aldo-keto reductase 2 (LOC8069053), mRNA	AT1G60730	Probable aldo-keto reductase 5	GO:0004033	aldo-keto reductase (NADP) activity
TRpn_153978	401	0.286713	0.945593	NA	NA	NA	NA	NA
TRpn_154242	459	-1.50903	0.717012	NA	AT5G60920	Protein COBRA	GO:0003674	molecular_function
TRpn_154385	1671	-0.978123	0.719222	PREDICTED: Panicum hallii peroxisome biogenesis protein 22 (LOC112900060), transcript variant X1, mRNA	AT3G21865	Peroxisome biogenesis protein 22	GO:0005778	peroxisomal membrane
TRpn_154525	745	1.1785	0.645055	NA	NA	NA	NA	NA
TRpn_154691	840	0.569003	NA	PREDICTED: Panicum hallii coatomer subunit epsilon-1 (LOC112901582), mRNA	NA	NA	NA	NA
TRpn_154820	509	-0.0543207	0.980988	Panicum virgatum cultivar Alamo phenylalanine/tyrosine ammonia-lyase 1 (PAL1) mRNA, complete cds	AT3G10340	Phenylalanine ammonia-lyase 4	GO:0005737	cytoplasm
TRpn_154829	944	0.268805	0.942525	PREDICTED: Sorghum bicolor wall-associated receptor kinase 2 (LOC8056416), mRNA	AT1G16120	Wall-associated receptor kinase-like 1	GO:0005524	ATP binding
TRpn_154846	406	0.0416698	0.993494	PREDICTED: Sorghum bicolor putative ABC transporter B family member 8 (LOC8059205), mRNA	AT3G28390	ABC transporter B family member 18	GO:0016021	integral to membrane
TRpn_154861	425	4.19164	NA	NA	NA	NA	NA	NA
TRpn_154917	823	-0.652196	0.872022	NA	NA	NA	NA	NA
TRpn_155006	472	6.90534	0.000512562	NA	NA	NA	NA	NA
TRpn_155007	459	5.57277	0.00102688	NA	NA	NA	NA	NA
TRpn_155185	604	0.688471	0.879842	PREDICTED: Zea mays cytochrome P450 71A1 (LOC103647611), mRNA	NA	NA	NA	NA
TRpn_155275	506	1.65551	0.0700691	Oryza sativa Indica Group cultivar Shuhui498 chromosome 11 sequence	AT3G11210	GDSL esterase/lipase CPRD49	GO:0052689	carboxylic ester hydrolase activity
TRpn_155334	831	0.00761772	0.998505	PREDICTED: Setaria italica aspartyl protease 37 (LOC101755358), mRNA	AT2G03200	NA	GO:0006508	proteolysis
TRpn_155415	493	0.0805994	0.969596	PREDICTED: Panicum hallii phosphoglucan phosphatase DSP4, amyloplastic (LOC112878006), transcript variant X3, mRNA	AT3G52180	Phosphoglucan phosphatase DSP4, chloroplastic	GO:0005982	starch metabolic process
TRpn_155425	908	-0.220393	0.942887	PREDICTED: Setaria italica proline-rich receptor-like protein kinase PERK1 (LOC101776089), mRNA	AT3G24550	Proline-rich receptor-like protein kinase PERK1	GO:0004672	protein kinase activity
TRpn_155433	838	-0.583488	0.838442	PREDICTED: Setaria italica oxygen-evolving enhancer protein 3-1, chloroplastic (LOC101767127), mRNA	NA	NA	NA	NA
TRpn_155446	1400	7.1896	8.21983e-05	PREDICTED: Panicum hallii fatty acyl-CoA reductase 1-like (LOC112897536), mRNA	NA	NA	NA	NA
TRpn_155693	1164	-2.15168	0.741933	Zea mays phosphosulfolactate synthase-related protein (LOC100283358), mRNA<>Zea mays clone 279037 phosphosulfolactate synthase-related protein mRNA, complete cds	AT4G21320	Protein HEAT-STRESS-ASSOCIATED 32	GO:0009408	response to heat
TRpn_155728	1055	1.24568	0.207134	NA	NA	NA	NA	NA
TRpn_155729	651	4.69563	0.0736548	NA	NA	NA	NA	NA
TRpn_155784	446	3.26888	NA	PREDICTED: Panicum hallii phosphatidylinositol transfer protein PDR16-like (LOC112878232), transcript variant X2, mRNA	NA	NA	NA	NA
TRpn_156075	2161	0.82416	0.845455	Zea mays full-length cDNA clone ZM_BFc0161C21 mRNA, complete cds	AT1G10010	Amino acid permease 8	GO:0015171	amino acid transmembrane transporter activity
TRpn_156223	1254	3.49392	NA	PREDICTED: Sorghum bicolor uncharacterized LOC8076213 (LOC8076213), transcript variant X1, mRNA	NA	NA	NA	NA
TRpn_156233	442	-1.46721	0.483276	PREDICTED: Sorghum bicolor ATP-dependent DNA helicase Q-like SIM (LOC8069503), transcript variant X1, mRNA	NA	NA	NA	NA
TRpn_156264	615	-0.935907	NA	PREDICTED: Panicum hallii dual specificity protein phosphatase PHS1-like (LOC112895059), mRNA	AT5G23720	Dual specificity protein phosphatase PHS1	GO:0008138	protein tyrosine/serine/threonine phosphatase activity
TRpn_156570	484	-0.606787	NA	NA	NA	NA	NA	NA
TRpn_156643	586	-0.664442	NA	PREDICTED: Setaria italica chlorophyll a-b binding protein of LHCII type III, chloroplastic (LOC101753185), mRNA	AT5G54270	Chlorophyll a-b binding protein 3, chloroplastic	GO:0009522	photosystem I
TRpn_156714	587	-0.567454	0.957271	NA	NA	NA	NA	NA
TRpn_157216	2599	4.7742	0.0424075	NA	NA	NA	NA	NA
TRpn_157279	1072	-0.173137	NA	Panicum virgatum clone PV_ABa073-D05, complete sequence	NA	NA	NA	NA
TRpn_157410	609	0.850198	NA	Sorghum bicolor clone SB_BBc0007L02, complete sequence	AT3G56930	Probable protein S-acyltransferase 4	GO:0016021	integral to membrane
TRpn_157532	500	4.57029	0.0553256	NA	NA	NA	NA	NA
TRpn_157570	884	0.72923	0.907929	PREDICTED: Panicum hallii 40S ribosomal protein S30-like (LOC112889591), mRNA	AT4G29390	40S ribosomal protein S30	GO:0003735	structural constituent of ribosome
TRpn_157705	529	-1.1931	0.899511	NA	NA	NA	NA	NA
TRpn_157777	779	0.841887	0.51918	PREDICTED: Setaria italica uncharacterized LOC101765916 (LOC101765916), ncRNA	NA	NA	NA	NA
TRpn_158298	434	0.13413	0.958816	PREDICTED: Setaria italica histone-lysine N-methyltransferase setd3 (LOC101769115), mRNA	AT1G24610	NA	NA	NA
TRpn_158418	1093	1.32147	NA	PREDICTED: Panicum hallii 50S ribosomal protein L21, chloroplastic (LOC112878868), mRNA	AT1G35680	50S ribosomal protein L21, chloroplastic	GO:0003735	structural constituent of ribosome
TRpn_158419	716	-1.41623	NA	NA	NA	NA	NA	NA
TRpn_158437	1259	0.127281	0.969596	NA	NA	NA	NA	NA
TRpn_158565	622	-3.16914	0.0640009	PREDICTED: Sorghum bicolor glycine-rich RNA-binding protein 2 (LOC110435783), mRNA	AT2G21660	Glycine-rich RNA-binding protein 7	GO:0003723	RNA binding
TRpn_158606	826	3.26888	NA	NA	NA	NA	NA	NA
TRpn_158748	520	-0.781864	0.907929	NA	NA	NA	NA	NA
TRpn_158842	460	-0.0713444	0.975906	PREDICTED: Sorghum bicolor uncharacterized LOC8085163 (LOC8085163), transcript variant X1, mRNA	NA	NA	NA	NA
TRpn_158960	409	0.794694	0.409922	PREDICTED: Setaria italica 60S ribosomal protein L18-2 (LOC101785597), mRNA	AT5G27850	60S ribosomal protein L18-3	GO:0003735	structural constituent of ribosome
TRpn_159151	704	0.734718	0.688542	PREDICTED: Setaria italica ABC transporter G family member 26 (LOC101754327), mRNA	AT3G13220	ABC transporter G family member 26	GO:0005524	ATP binding
TRpn_159504	418	-0.102563	0.967866	NA	NA	NA	NA	NA
TRpn_159505	775	-0.719787	0.566042	NA	NA	NA	NA	NA
TRpn_159535	666	0.027234	NA	PREDICTED: Setaria italica probable GTP diphosphokinase RSH2, chloroplastic (LOC101778986), mRNA	AT3G14050	Probable GTP diphosphokinase RSH2, chloroplastic	GO:0015969	guanosine tetraphosphate metabolic process
TRpn_159669	805	0.559858	0.896928	PREDICTED: Setaria italica ethylene-responsive transcription factor 1 (LOC101785711), mRNA	NA	NA	NA	NA
TRpn_159677	574	3.26888	NA	PREDICTED: Zea mays probable inactive leucine-rich repeat receptor kinase XIAO (LOC103649659), mRNA	NA	NA	NA	NA
TRpn_159730	1055	1.91912	NA	PREDICTED: Sorghum bicolor UDP-glycosyltransferase 83A1 (LOC8085918), mRNA	AT3G02100	UDP-glycosyltransferase 83A1	GO:0008194	UDP-glycosyltransferase activity
TRpn_159758	738	0.450209	0.872022	NA	NA	NA	NA	NA
TRpn_160075	469	0.413902	0.842613	NA	NA	NA	NA	NA
TRpn_160089	454	3.26888	NA	NA	NA	NA	NA	NA
TRpn_160113	469	-0.34287	NA	NA	NA	NA	NA	NA
TRpn_160253	446	-0.653389	0.84031	NA	NA	NA	NA	NA
TRpn_160254	410	-0.961214	0.645055	NA	NA	NA	NA	NA
TRpn_160277	438	1.89458	0.0958071	Phyllostachys edulis cDNA clone: bphylf055h19, full insert sequence	NA	NA	NA	NA
TRpn_160687	798	2.28496	NA	NA	NA	NA	NA	NA
TRpn_160744	935	0.422201	NA	PREDICTED: Panicum hallii G-type lectin S-receptor-like serine/threonine-protein kinase SD2-5 (LOC112898920), transcript variant X2, mRNA	AT4G32300	G-type lectin S-receptor-like serine/threonine-protein kinase SD2-5	GO:0005524	ATP binding
TRpn_160920	991	1.31142	0.761945	Paspalum vaginatum clone StvCtg_06382 microsatellite sequence	AT4G30360	Cyclic nucleotide-gated ion channel 17	GO:0005216	ion channel activity
TRpn_160965	533	0.00966291	0.99747	PREDICTED: Setaria italica membrane-anchored ubiquitin-fold protein 3 (LOC101783512), mRNA	NA	NA	NA	NA
TRpn_160983	1371	-3.04197	0.126473	Miscanthus x giganteus cinnamoyl-CoA reductase-like protein 3 (CCRL3) mRNA, complete cds	AT1G15950	Cinnamoyl-CoA reductase 1	GO:0003824	catalytic activity
TRpn_161119	880	3.09216	0.0676946	Zea mays glycerol-3-phosphate acyltransferase 8 (LOC100281051), mRNA	AT1G01610	Glycerol-3-phosphate 2-O-acyltransferase 4	GO:0008654	phospholipid biosynthetic process
TRpn_161611	435	-0.841342	0.848126	NA	NA	NA	NA	NA
TRpn_161612	450	4.1494	0.00911948	NA	NA	NA	NA	NA
TRpn_161799	1529	4.7854	0.0435964	PREDICTED: Panicum hallii uncharacterized LOC112874820 (LOC112874820), transcript variant X2, mRNA	NA	NA	NA	NA
TRpn_162067	404	1.34578	0.716243	NA	NA	NA	NA	NA
TRpn_162074	505	5.92384	0.00136488	NA	NA	NA	NA	NA
TRpn_162256	848	1.49189	0.819694	PREDICTED: Panicum hallii BTB/POZ and MATH domain-containing protein 1-like (LOC112900898), mRNA	NA	NA	NA	NA
TRpn_162825	1611	0.645591	0.874787	Paspalum vaginatum clone Sp7 hypothetical protein mRNA, partial cds	AT4G19100	Protein PAM68, chloroplastic	GO:0003674	molecular_function
TRpn_162918	858	1.20763	0.893235	PREDICTED: Sorghum bicolor uncharacterized LOC8060108 (LOC8060108), mRNA	NA	NA	NA	NA
TRpn_162955	558	0.212995	0.960376	PREDICTED: Sorghum bicolor chaperone protein ClpB2, chloroplastic (LOC8066281), mRNA	AT5G15450	Chaperone protein ClpB3, chloroplastic	GO:0005524	ATP binding
TRpn_163082	587	-1.20162	NA	PREDICTED: Panicum hallii uncharacterized LOC112888919 (LOC112888919), mRNA	NA	NA	NA	NA
TRpn_163438	494	2.13528	0.209272	PREDICTED: Setaria italica uncharacterized LOC101786751 (LOC101786751), mRNA	AT5G17670	NA	GO:0016788	hydrolase activity, acting on ester bonds
TRpn_163562	1141	0.107591	0.983778	PREDICTED: Aegilops tauschii subsp. tauschii polygalacturonase-like (LOC109751102), mRNA	NA	NA	NA	NA
TRpn_163651	778	-1.65588	0.46852	PREDICTED: Sorghum bicolor SH3 domain-containing protein C23A1.17 (LOC8083562), mRNA	NA	NA	NA	NA
TRpn_163815	468	-0.673285	0.845455	PREDICTED: Zea mays BTB/POZ domain and ankyrin repeat-containing protein NPR5 (LOC103650745), mRNA	NA	NA	NA	NA
TRpn_163892	503	0.537446	0.933756	PREDICTED: Panicum hallii plant cysteine oxidase 1-like (LOC112883900), mRNA	AT5G15120	Plant cysteine oxidase 1	GO:0009061	anaerobic respiration
TRpn_163901	1167	0.688298	NA	PREDICTED: Sorghum bicolor DNA-directed RNA polymerases II, IV and V subunit 9A (LOC8066017), mRNA	NA	NA	NA	NA
TRpn_163966	1303	-0.795439	0.82847	PREDICTED: Zea mays uncharacterized LOC103641239 (LOC103641239), transcript variant X4, mRNA	NA	NA	NA	NA
TRpn_163968	633	-2.97732	0.0697236	PREDICTED: Setaria italica uncharacterized AAA domain-containing protein C24B10.10c (LOC101779487), transcript variant X1, mRNA	AT4G28000	NA	GO:0016887	ATPase activity
TRpn_164169	548	1.70793	0.218274	PREDICTED: Sorghum bicolor protein HOTHEAD (LOC8062893), mRNA	AT1G12570	NA	GO:0016832	aldehyde-lyase activity
TRpn_164173	753	1.72209	NA	PREDICTED: Panicum hallii protein HOTHEAD-like (LOC112874882), transcript variant X2, mRNA	AT3G56060	NA	GO:0016832	aldehyde-lyase activity
TRpn_164501	519	0.637164	0.663525	Escherichia coli isolate Escherichia coli str. 3426 genome assembly, chromosome: 1	NA	NA	NA	NA
TRpn_164548	577	1.07776	0.748573	NA	NA	NA	NA	NA
TRpn_164836	470	-2.01225	0.749408	PREDICTED: Panicum hallii peroxidase 72-like (LOC112895204), mRNA	AT1G44970	Peroxidase 9	GO:0004601	peroxidase activity
TRpn_164838	444	4.99369	0.0550637	PREDICTED: Panicum hallii peroxidase 72-like (LOC112895204), mRNA	NA	NA	NA	NA
TRpn_164839	NA	4.36262	0.105259	NA	NA	NA	NA	NA
TRpn_165094	NA	0.398526	0.896607	NA	NA	NA	NA	NA
TRpn_165151	1254	4.11738	NA	Triticum aestivum chromosome 3B-specific BAC library, contig ctg0954b	NA	NA	NA	NA
TRpn_165284	468	1.58732	0.0901737	NA	NA	NA	NA	NA
TRpn_165327	415	0.693737	0.665625	Cenchrus purpureus cultivar Huanan R2R3-MYB transcription factor MYB4 (MYB4) mRNA, complete cds	NA	NA	NA	NA
TRpn_165681	NA	-0.394053	NA	NA	NA	NA	NA	NA
TRpn_165682	2006	-1.93842	NA	NA	NA	NA	NA	NA
TRpn_165780	434	0.0344801	0.993655	NA	NA	NA	NA	NA
TRpn_165844	2141	-0.934762	0.79498	PREDICTED: Sorghum bicolor chloroplastic lipocalin (LOC110436533), transcript variant X2, mRNA	AT3G47860	Chloroplastic lipocalin	GO:0006629	lipid metabolic process
TRpn_165888	646	3.0031	0.088502	NA	NA	NA	NA	NA
TRpn_165890	1080	3.68661	NA	NA	NA	NA	NA	NA
TRpn_166013	1091	0.499798	NA	PREDICTED: Panicum hallii histone H1-like (LOC112899757), mRNA	NA	NA	NA	NA
TRpn_166026	456	1.1356	NA	NA	NA	NA	NA	NA
TRpn_166068	2445	2.40259	0.444217	PREDICTED: Sorghum bicolor pyrimidine-specific ribonucleoside hydrolase RihA (LOC8076938), transcript variant X1, mRNA	AT5G18860	NA	GO:0016787	hydrolase activity
TRpn_166141	678	6.55364	0.000145272	Saccharum hybrid cultivar R570 clone BAC 030N11 complete sequence	AT1G60940	Serine/threonine-protein kinase SRK2B	GO:0005524	ATP binding
TRpn_166311	516	-0.807825	0.753172	PREDICTED: Panicum hallii probable cinnamyl alcohol dehydrogenase 8A (LOC112882943), mRNA	AT2G21890	Cinnamyl alcohol dehydrogenase 3	GO:0008270	zinc ion binding
TRpn_166340	566	-0.125423	NA	PREDICTED: Sorghum bicolor 3,9-dihydroxypterocarpan 6A-monooxygenase (LOC8056944), mRNA	NA	NA	NA	NA
TRpn_166383	1125	0.876636	0.824024	PREDICTED: Sorghum bicolor uncharacterized LOC8058730 (LOC8058730), mRNA	AT3G01660	NA	GO:0008168	methyltransferase activity
TRpn_166392	905	0.437525	0.935787	NA	NA	NA	NA	NA
TRpn_166451	803	-0.630014	0.760961	PREDICTED: Zea mays uncharacterized LOC100272467 (LOC100272467), transcript variant X1, misc_RNA	NA	NA	NA	NA
TRpn_166697	475	1.82404	0.486169	NA	NA	NA	NA	NA
TRpn_166828	1018	1.21876	0.120806	PREDICTED: Setaria italica acyl-CoA-binding protein (LOC101783678), mRNA	AT1G31812	Acyl-CoA-binding domain-containing protein 6	GO:0000062	fatty-acyl-CoA binding
TRpn_166977	484	0.131714	0.971847	Oryza sativa Indica Group cultivar Shuhui498 chromosome 2 sequence	AT4G27760	NA	GO:0016491	oxidoreductase activity
TRpn_166983	901	-0.549594	0.852103	PREDICTED: Panicum hallii protein STRUBBELIG-RECEPTOR FAMILY 8 (LOC112891357), mRNA	NA	NA	NA	NA
TRpn_166984	732	0.248434	0.933756	PREDICTED: Setaria italica protein STRUBBELIG-RECEPTOR FAMILY 8 (LOC101764361), mRNA	NA	NA	NA	NA
TRpn_166997	913	-0.547043	NA	PREDICTED: Panicum hallii DUF724 domain-containing protein 3-like (LOC112884876), mRNA	NA	NA	NA	NA
TRpn_167001	530	-0.490947	0.848126	PREDICTED: Sorghum bicolor DUF724 domain-containing protein 3 (LOC8071278), mRNA	AT1G09320	NA	GO:0006306	DNA methylation
TRpn_167020	885	-0.233396	0.865591	PREDICTED: Setaria italica trihelix transcription factor ASIL1 (LOC101764054), mRNA	NA	NA	NA	NA
TRpn_167114	889	-0.666257	NA	PREDICTED: Setaria italica protein HOTHEAD (LOC101785441), mRNA	AT1G72970	Protein HOTHEAD	GO:0016832	aldehyde-lyase activity
TRpn_167153	1066	2.51144	0.219547	PREDICTED: Setaria italica uncharacterized LOC101777146 (LOC101777146), mRNA	NA	NA	NA	NA
TRpn_167233	404	-1.69201	NA	NA	NA	NA	NA	NA
TRpn_167259	566	3.49392	NA	NA	NA	NA	NA	NA
TRpn_167265	450	-0.273468	0.918394	PREDICTED: Brachypodium distachyon transcription factor PCL1 (LOC100834697), mRNA	AT5G59570	Transcription factor BOA	GO:0003677	DNA binding
TRpn_167275	483	3.26888	NA	Ferrocalamus rimosivaginus mitochondrion, partial genome	NA	NA	NA	NA
TRpn_167314	1607	-0.658961	0.836909	PREDICTED: Sorghum bicolor caffeoylshikimate esterase (LOC8081761), mRNA	AT1G11090	NA	GO:0016787	hydrolase activity
TRpn_167323	452	1.44403	NA	Miscanthus lutarioriparius SERK2 mRNA, complete cds	AT1G34210	Somatic embryogenesis receptor kinase 2	GO:0005524	ATP binding
TRpn_167431	517	0.236205	0.960376	NA	NA	NA	NA	NA
TRpn_167440	493	2.77946	0.0520198	NA	NA	NA	NA	NA
TRpn_167674	1538	0.642332	NA	PREDICTED: Setaria italica GDT1-like protein 1, chloroplastic (LOC101766380), mRNA	AT1G64150	GDT1-like protein 1, chloroplastic	GO:0005384	manganese ion transmembrane transporter activity
TRpn_167695	549	-5.05206	0.0307864	NA	NA	NA	NA	NA
TRpn_167719	756	-3.28078	0.51918	PREDICTED: Sorghum bicolor uncharacterized LOC8064215 (LOC8064215), transcript variant X3, misc_RNA	NA	NA	NA	NA
TRpn_168031	1942	2.54181	0.606795	PREDICTED: Zea mays PLASMODESMATA CALLOSE-BINDING PROTEIN 5 (pco061688), transcript variant X1, mRNA	AT3G13560	Glucan endo-1,3-beta-glucosidase 4	GO:0004553	hydrolase activity, hydrolyzing O-glycosyl compounds
TRpn_168100	952	-0.379192	0.925878	Zea mays clone 389638 mRNA sequence	NA	NA	NA	NA
TRpn_168101	914	-1.80894	0.742399	Zea mays clone 389638 mRNA sequence	NA	NA	NA	NA
TRpn_168102	950	-1.5377	0.606502	Zea mays clone 389638 mRNA sequence	NA	NA	NA	NA
TRpn_168388	2439	0.868649	0.896024	Zea mays Seed maturation protein (gpm885), mRNA<>Zea mays clone 316266 seed maturation protein mRNA, complete cds	AT5G21150	Protein argonaute 9	GO:0035197	siRNA binding
TRpn_168389	1712	2.69141	NA	Zea mays Seed maturation protein (gpm885), mRNA<>Zea mays clone 316266 seed maturation protein mRNA, complete cds	NA	NA	NA	NA
TRpn_168390	2525	1.37528	0.403906	Zea mays Seed maturation protein (gpm885), mRNA<>Zea mays clone 316266 seed maturation protein mRNA, complete cds	AT5G21150	Protein argonaute 9	GO:0035197	siRNA binding
TRpn_168412	1776	3.71966	NA	PREDICTED: Sorghum bicolor two-component response regulator ORR9-like (LOC110435576), mRNA	AT3G57040	Two-component response regulator ARR9	GO:0000156	two-component response regulator activity
TRpn_168481	700	-0.904524	NA	NA	AT5G45950	GDSL esterase/lipase At5g45950	GO:0005576	extracellular region
TRpn_168612	581	-3.4123	NA	NA	NA	NA	NA	NA
TRpn_169043	1028	2.04021	0.401801	PREDICTED: Zea mays uncharacterized LOC103636289 (LOC103636289), transcript variant X5, misc_RNA	NA	NA	NA	NA
TRpn_169045	1105	-1.24518	0.691192	PREDICTED: Zea mays uncharacterized LOC103636289 (LOC103636289), transcript variant X5, misc_RNA	NA	NA	NA	NA
TRpn_169624	NA	3.61456	0.00332823	NA	NA	NA	NA	NA
TRpn_169693	463	1.2266	0.530984	PREDICTED: Panicum hallii ethylene-responsive transcription factor WIN1-like (LOC112890774), mRNA	NA	NA	NA	NA
TRpn_169697	486	0.801357	0.500977	PREDICTED: Panicum hallii phosphoglucomutase, cytoplasmic 2 (LOC112875331), mRNA	NA	NA	NA	NA
TRpn_169701	448	1.70737	NA	NA	NA	NA	NA	NA
TRpn_169842	752	0.689078	0.890826	Zea mays clone 490650 hypothetical protein mRNA, complete cds	AT3G62580	NA	GO:0003674	molecular_function
TRpn_169843	687	7.28071	1.14587e-05	Zea mays clone 490650 hypothetical protein mRNA, complete cds	AT3G62580	NA	GO:0003674	molecular_function
TRpn_169870	1500	-0.248373	NA	NA	AT3G17611	Rhomboid-like protein 14, mitochondrial	GO:0031966	mitochondrial membrane
TRpn_169893	959	0.0767046	0.987112	NA	NA	NA	NA	NA
TRpn_169912	613	-2.00964	NA	PREDICTED: Setaria italica uncharacterized LOC101765916 (LOC101765916), ncRNA	NA	NA	NA	NA
TRpn_170171	1377	0.465865	0.882374	PREDICTED: Setaria italica uncharacterized LOC101778527 (LOC101778527), mRNA	AT5G39530	NA	GO:0003674	molecular_function
TRpn_170199	942	-0.41872	0.845676	PREDICTED: Setaria italica nuclear intron maturase 2, mitochondrial (LOC101756614), mRNA	NA	NA	NA	NA
TRpn_170321	522	0.961852	0.499569	PREDICTED: Zea mays TBC1 domain family member 8B (LOC103651042), transcript variant X2, mRNA	NA	NA	NA	NA
TRpn_170765	476	-0.773856	0.933756	Saccharum hybrid cultivar R570 clone BAC 218D04 complete sequence	NA	NA	NA	NA
TRpn_170770	513	0.816516	0.774636	PREDICTED: Setaria italica D-aminoacyl-tRNA deacylase (LOC101775548), transcript variant X1, mRNA	NA	NA	NA	NA
TRpn_170906	1040	-0.591163	0.819694	PREDICTED: Panicum hallii histone deacetylase 8 (LOC112883853), mRNA	AT1G08460	Histone deacetylase 8	GO:0004407	histone deacetylase activity
TRpn_171534	1964	1.66265	0.148038	PREDICTED: Sorghum bicolor probable glutathione S-transferase GSTU6 (LOC8062880), mRNA	AT1G10360	Glutathione S-transferase U18	GO:0004364	glutathione transferase activity
TRpn_171536	902	1.09769	0.0807945	Sorghum bicolor phytochelatin synthetase-like protein 1, phytochelatin synthetase-like protein 2, and cytochrome b5 (Cyb5) genes, complete cds; and MADS box protein AGLG1 (Aglg1) gene, partial cds	AT5G60920	Protein COBRA	GO:0003674	molecular_function
TRpn_171564	733	-0.490301	NA	PREDICTED: Rosa chinensis uncharacterized LOC112185074 (LOC112185074), mRNA	NA	NA	NA	NA
TRpn_171686	694	-0.980099	NA	PREDICTED: Sorghum bicolor protein SCAR2 (LOC8084019), mRNA	NA	NA	NA	NA
TRpn_171687	897	2.00729	0.292865	PREDICTED: Sorghum bicolor protein SCAR2 (LOC8084019), mRNA	NA	NA	NA	NA
TRpn_171698	1068	-1.68541	0.819694	PREDICTED: Sorghum bicolor anther-specific protein MZm3-3 (LOC8054876), mRNA	NA	NA	NA	NA
TRpn_171903	1431	1.25739	NA	NA	NA	NA	NA	NA
TRpn_171906	1717	2.10955	0.0811751	Phyllostachys edulis cDNA clone: bphylf031g01, full insert sequence	NA	NA	NA	NA
TRpn_171969	726	0.506628	0.686626	PREDICTED: Sorghum bicolor myb-related protein Zm38 (LOC8081124), mRNA	NA	NA	NA	NA
TRpn_171998	735	0.685972	0.845455	PREDICTED: Setaria italica transcription factor MYBS2 (LOC101768524), mRNA	AT5G47390	NA	GO:0003677	DNA binding
TRpn_171999	817	0.0667885	0.980988	PREDICTED: Panicum hallii transcription factor MYBS2-like (LOC112875597), mRNA	AT5G47390	NA	GO:0003677	DNA binding
TRpn_172095	445	0.715865	0.486334	PREDICTED: Sorghum bicolor F-box/WD-40 repeat-containing protein At3g52030 (LOC8072777), transcript variant X2, mRNA	AT3G52030	F-box/WD-40 repeat-containing protein At3g52030	GO:0003674	molecular_function
TRpn_172261	751	0.829063	0.898678	Zea mays clone 490949 hypothetical protein mRNA, complete cds	NA	NA	NA	NA
TRpn_172285	1961	0.602857	0.898732	PREDICTED: Setaria italica calreticulin (LOC101774614), mRNA	AT1G56340	Calreticulin-1	GO:0005509	calcium ion binding
TRpn_172656	NA	3.53014	NA	NA	NA	NA	NA	NA
TRpn_172853	969	-0.166522	0.970655	PREDICTED: Zea mays sister chromatid cohesion 1 protein 2 (LOC103641790), mRNA	NA	NA	NA	NA
TRpn_172902	596	-1.58353	0.583696	NA	NA	NA	NA	NA
TRpn_173061	596	2.05726	0.330806	PREDICTED: Sorghum bicolor uncharacterized LOC8062177 (LOC8062177), mRNA	NA	NA	NA	NA
TRpn_173227	514	1.08243	0.640959	NA	NA	NA	NA	NA
TRpn_173241	413	1.15537	0.705664	PREDICTED: Sorghum bicolor asparagine synthetase [glutamine-hydrolyzing] 1 (LOC110430248), mRNA	AT3G47340	Asparagine synthetase [glutamine-hydrolyzing] 1	GO:0004066	asparagine synthase (glutamine-hydrolyzing) activity
TRpn_173273	428	-0.501214	0.826675	NA	NA	NA	NA	NA
TRpn_173311	1065	-1.89694	0.782066	Zea mays proline rich cell wall protein 1 (prcw1), mRNA	NA	NA	NA	NA
TRpn_173313	565	-1.11484	0.425828	Betta splendens genome assembly, chromosome: 5	NA	NA	NA	NA
TRpn_173392	807	0.899284	0.688542	NA	NA	NA	NA	NA
TRpn_173400	889	2.33459	NA	NA	NA	NA	NA	NA
TRpn_173461	2439	0.627965	NA	PREDICTED: Setaria italica 5-pentadecatrienyl resorcinol O-methyltransferase (LOC101754465), mRNA	AT4G35160	NA	GO:0030187	melatonin biosynthetic process
TRpn_173874	3912	-1.43351	NA	PREDICTED: Panicum hallii FT-interacting protein 1-like (LOC112881845), transcript variant X1, mRNA	AT4G11610	NA	GO:0008150	biological_process
TRpn_173925	510	2.65749	0.0290924	PREDICTED: Sorghum bicolor probable protein ABIL4 (LOC8064753), mRNA	NA	NA	NA	NA
TRpn_173964	620	2.58616	NA	PREDICTED: Sorghum bicolor stachyose synthase (LOC8070214), mRNA	NA	NA	NA	NA
TRpn_174113	500	-1.54583	0.625865	NA	NA	NA	NA	NA
[truncated: 242 more rows]

## Sheet: S2_AntisenseMeiosis_ApovsSex
Meiosis Stage
Transcript	length	log2FoldChange	padj	NCBI_description	Ara_gene	Ara_description	Ara_GO	Ara_GO_description
TRpn_23	733	-0.106831	0.985886	NA	NA	NA	NA	NA
TRpn_34	781	1.75986	0.835489	NA	NA	NA	NA	NA
TRpn_432	NA	0.288288	0.954558	NA	NA	NA	NA	NA
TRpn_433	1090	0.283765	NA	PREDICTED: Oryza sativa Japonica Group uncharacterized LOC4329827 (LOC4329827), transcript variant X9, ncRNA	NA	NA	NA	NA
TRpn_468	684	-1.11718	0.341267	PREDICTED: Panicum hallii caffeic acid 3-O-methyltransferase (LOC112897072), mRNA	AT5G54160	Flavone 3'-O-methyltransferase 1	GO:0017096	acetylserotonin O-methyltransferase activity
TRpn_585	911	0.754465	0.902855	PREDICTED: Zea mays uncharacterized LOC100284820 (pco089834b), transcript variant X3, mRNA	NA	NA	NA	NA
TRpn_797	437	0.167598	0.959077	PREDICTED: Panicum hallii B3 domain-containing protein Os03g0212300-like (LOC112876632), transcript variant X2, mRNA	NA	NA	NA	NA
TRpn_835	766	1.15937	0.876071	PREDICTED: Setaria italica uncharacterized LOC111257930 (LOC111257930), ncRNA	AT1G02205	Protein ECERIFERUM 1	GO:0046185	aldehyde catabolic process
TRpn_941	886	-0.209614	0.968025	PREDICTED: Sorghum bicolor annexin D4 (LOC8080814), mRNA	NA	NA	NA	NA
TRpn_953	605	-2.56946	0.17213	NA	NA	NA	NA	NA
TRpn_1022	1823	-1.40939	0.592219	PREDICTED: Sorghum bicolor formin-like protein 15 (LOC8054851), mRNA	AT3G25500	Formin-like protein 1	GO:0003779	actin binding
TRpn_1077	1085	0.602107	0.826922	PREDICTED: Panicum hallii uncharacterized LOC112880883 (LOC112880883), mRNA	NA	NA	NA	NA
TRpn_1111	437	-1.63608	0.576503	PREDICTED: Panicum hallii uncharacterized LOC112873194 (LOC112873194), mRNA	NA	NA	NA	NA
TRpn_1140	574	-0.134572	0.987047	PREDICTED: Sorghum bicolor putative UDP-rhamnose:rhamnosyltransferase 1 (LOC8061135), mRNA	NA	NA	NA	NA
TRpn_1145	589	-4.92196	0.00210986	NA	NA	NA	NA	NA
TRpn_1176	633	0.608331	0.939115	PREDICTED: Setaria italica protein phosphatase inhibitor 2 (LOC101753975), transcript variant X4, mRNA	NA	NA	NA	NA
TRpn_1228	560	-0.471649	0.937383	PREDICTED: Aegilops tauschii subsp. tauschii AAA-ATPase At3g50940-like (LOC109742675), mRNA	AT3G50940	AAA-ATPase At3g50940	GO:0005524	ATP binding
TRpn_1247	1156	-3.8067	0.195247	NA	NA	NA	NA	NA
TRpn_1329	422	-0.126503	0.971669	NA	NA	NA	NA	NA
TRpn_1335	1369	1.64918	0.816844	PREDICTED: Panicum hallii uncharacterized LOC112891506 (LOC112891506), mRNA	AT3G56290	NA	GO:0003674	molecular_function
TRpn_1364	485	-1.49815	0.576503	NA	NA	NA	NA	NA
TRpn_1429	459	0.180589	0.941148	PREDICTED: Setaria italica flagellar attachment zone protein 1 (LOC101763515), mRNA	NA	NA	NA	NA
TRpn_1720	995	3.11776	0.200317	NA	NA	NA	NA	NA
TRpn_1731	493	2.05016	0.58074	NA	NA	NA	NA	NA
TRpn_1781	705	0.311785	0.903719	PREDICTED: Sorghum bicolor casein kinase 1 (LOC8070490), transcript variant X4, mRNA	AT1G03930	Casein kinase 1-like protein 9	GO:0005524	ATP binding
TRpn_1789	1759	0.747683	0.939115	PREDICTED: Panicum hallii palmitoyl-protein thioesterase 1-like (LOC112874932), transcript variant X2, mRNA	AT3G60340	NA	GO:0008474	palmitoyl-(protein) hydrolase activity
TRpn_1796	1999	-4.55705	0.291224	PREDICTED: Panicum hallii transcription factor bHLH93-like (LOC112889546), mRNA	AT5G65640	Transcription factor bHLH93	GO:0003677	DNA binding
TRpn_1797	1388	-2.74116	0.546239	PREDICTED: Panicum hallii transcription factor bHLH93-like (LOC112889546), mRNA	AT5G65640	Transcription factor bHLH93	GO:0003677	DNA binding
TRpn_1883	623	-0.507993	0.903719	NA	NA	NA	NA	NA
TRpn_1907	746	0.260132	NA	PREDICTED: Panicum hallii vesicle-associated protein 4-2-like (LOC112882525), mRNA	NA	NA	NA	NA
TRpn_1926	874	0.671199	NA	NA	NA	NA	NA	NA
TRpn_1944	494	0.823937	0.823144	NA	NA	NA	NA	NA
TRpn_2059	775	0.0329707	0.987454	PREDICTED: Setaria italica mucin-5AC (LOC101770362), mRNA	NA	NA	NA	NA
TRpn_2062	1197	-3.04283	0.173523	PREDICTED: Setaria italica uncharacterized LOC101777051 (LOC101777051), transcript variant X1, mRNA	NA	NA	NA	NA
TRpn_2143	744	-0.737746	0.902855	PREDICTED: Brachypodium distachyon histone H3.3 (LOC100829931), mRNA	AT4G40040	Histone H3.3	GO:0003677	DNA binding
TRpn_2155	703	-1.6302	NA	NA	NA	NA	NA	NA
TRpn_2220	434	1.14488	0.724309	NA	NA	NA	NA	NA
TRpn_2252	447	-0.965414	0.719805	NA	NA	NA	NA	NA
TRpn_2260	415	-1.69075	0.342408	NA	NA	NA	NA	NA
TRpn_2466	482	-1.13264	0.719805	NA	NA	NA	NA	NA
TRpn_2530	406	-0.920608	0.47319	PREDICTED: Panicum hallii uncharacterized LOC112873616 (LOC112873616), transcript variant X4, mRNA	NA	NA	NA	NA
TRpn_2541	637	-1.50933	0.859322	NA	NA	NA	NA	NA
TRpn_2542	652	-0.770586	0.828516	NA	NA	NA	NA	NA
TRpn_2543	462	-3.32391	0.0102941	NA	NA	NA	NA	NA
TRpn_2545	498	0.377958	0.86508	NA	NA	NA	NA	NA
TRpn_2546	552	-0.150861	0.968025	NA	NA	NA	NA	NA
TRpn_2561	911	0.211838	0.978462	PREDICTED: Sorghum bicolor putative invertase inhibitor (LOC8074158), mRNA	NA	NA	NA	NA
TRpn_2579	688	1.53665	0.538336	PREDICTED: Setaria italica probable serine/threonine-protein kinase At1g54610 (LOC101784750), mRNA	AT5G50860	NA	GO:0004672	protein kinase activity
TRpn_2581	NA	1.83981	0.644458	NA	NA	NA	NA	NA
TRpn_2592	NA	-0.0980933	0.987454	NA	NA	NA	NA	NA
TRpn_2593	NA	-0.313897	0.97989	NA	NA	NA	NA	NA
TRpn_2598	580	1.79468	0.349498	PREDICTED: Sorghum bicolor probable serine/threonine-protein kinase At1g54610 (LOC8079827), mRNA	NA	NA	NA	NA
TRpn_2602	434	2.67568	0.425831	Zea mays probable serine/threonine-protein kinase (LOC103650822), mRNA	AT5G50860	NA	GO:0004672	protein kinase activity
TRpn_2603	4369	0.205802	0.963446	PREDICTED: Setaria italica nodal modulator 1 (LOC101765422), mRNA	AT3G62360	NA	GO:0016021	integral to membrane
TRpn_2608	1913	3.1188	0.256057	Sorghum bicolor BAC 170F8, complete sequence	AT3G02100	UDP-glycosyltransferase 83A1	GO:0008194	UDP-glycosyltransferase activity
TRpn_2645	591	-1.45253	0.638162	NA	NA	NA	NA	NA
TRpn_2788	739	0.377154	0.899433	PREDICTED: Sorghum bicolor protein MALE DISCOVERER 2-like (LOC110435241), transcript variant X5, mRNA	AT2G40270	Inactive receptor-like serine/threonine-protein kinase At2g40270	GO:0016021	integral to membrane
TRpn_2795	526	-0.292672	NA	NA	NA	NA	NA	NA
TRpn_2813	409	2.27086	0.458368	NA	NA	NA	NA	NA
TRpn_2859	553	-1.76066	0.228674	PREDICTED: Panicum hallii large ribosomal RNA subunit accumulation protein YCED homolog 1, chloroplastic (LOC112884614), mRNA	AT3G19810	NA	GO:0003674	molecular_function
TRpn_2970	707	1.39555	0.158641	Zea mays Dirigent protein 23 (pco082540(304)), mRNA	NA	NA	NA	NA
TRpn_2971	463	1.12155	0.449789	NA	NA	NA	NA	NA
TRpn_2989	1112	1.18715	NA	PREDICTED: Panicum hallii protein TIFY 3-like (LOC112900352), mRNA	NA	NA	NA	NA
TRpn_3085	509	-4.78146	0.0588819	NA	NA	NA	NA	NA
TRpn_3157	602	3.83946	0.46167	PREDICTED: Setaria italica formate dehydrogenase 2, mitochondrial (LOC101779031), transcript variant X2, mRNA	AT5G14780	Formate dehydrogenase, chloroplastic/mitochondrial	GO:0016616	oxidoreductase activity, acting on the CH-OH group of donors, NAD or NADP as acceptor
TRpn_3159	614	-0.609945	0.867246	PREDICTED: Setaria italica formate dehydrogenase 2, mitochondrial (LOC101779031), transcript variant X2, mRNA	AT5G14780	Formate dehydrogenase, chloroplastic/mitochondrial	GO:0016616	oxidoreductase activity, acting on the CH-OH group of donors, NAD or NADP as acceptor
TRpn_3223	2011	0.830398	0.776006	PREDICTED: Sorghum bicolor phytoene synthase, chloroplastic (LOC110431022), transcript variant X3, mRNA	AT5G17230	Phytoene synthase, chloroplastic	GO:0004310	farnesyl-diphosphate farnesyltransferase activity
TRpn_3224	1923	-1.69601	0.773749	PREDICTED: Sorghum bicolor phytoene synthase, chloroplastic (LOC110431022), transcript variant X3, mRNA	AT5G17230	Phytoene synthase, chloroplastic	GO:0004310	farnesyl-diphosphate farnesyltransferase activity
TRpn_3297	1146	-0.403596	0.941148	PREDICTED: Panicum hallii beta-hexosaminidase 3-like (LOC112887679), mRNA	AT1G65590	Beta-hexosaminidase 3	GO:0004563	beta-N-acetylhexosaminidase activity
TRpn_3298	766	-0.184142	0.97989	PREDICTED: Setaria italica beta-hexosaminidase 3 (LOC101784879), transcript variant X2, mRNA	AT1G65590	Beta-hexosaminidase 3	GO:0004563	beta-N-acetylhexosaminidase activity
TRpn_3318	466	0.956865	0.816844	PREDICTED: Setaria italica cryptochrome-1 (LOC101758288), transcript variant X2, mRNA	NA	NA	NA	NA
TRpn_3323	735	-1.79421	NA	PREDICTED: Sorghum bicolor uncharacterized LOC8056937 (LOC8056937), mRNA	AT2G27930	NA	GO:0008150	biological_process
TRpn_3324	406	1.04948	0.167666	PREDICTED: Sorghum bicolor uncharacterized LOC8084108 (LOC8084108), mRNA	NA	NA	NA	NA
TRpn_3355	491	-6.65993	0.000284341	NA	NA	NA	NA	NA
TRpn_3470	805	-1.09736	NA	PREDICTED: Sorghum bicolor pentatricopeptide repeat-containing protein At3g09040, mitochondrial (LOC8075929), transcript variant X4, mRNA	NA	NA	NA	NA
TRpn_3483	2213	0.399348	0.789497	PREDICTED: Sorghum bicolor peptidyl-prolyl cis-trans isomerase CYP22 (LOC8057395), mRNA	AT2G38730	Peptidyl-prolyl cis-trans isomerase CYP22	GO:0000413	protein peptidyl-prolyl isomerization
TRpn_3619	519	-1.34204	NA	NA	NA	NA	NA	NA
TRpn_3702	2136	-2.00517	NA	Zea mays coatomer subunit delta (LOC100283010), mRNA<>Zea mays clone 258077 coatomer subunit delta mRNA, complete cds	AT5G05010	Coatomer subunit delta	GO:0000139	Golgi membrane
TRpn_3709	446	-0.72913	NA	PREDICTED: Sorghum bicolor U-box domain-containing protein 33 (LOC8062559), transcript variant X1, mRNA	NA	NA	NA	NA
TRpn_3860	820	-0.48616	0.946318	PREDICTED: Zea mays geraniol 8-hydroxylase (LOC103633567), mRNA	AT1G33720	NA	GO:0019825	oxygen binding
TRpn_3897	452	-1.28999	0.709115	NA	NA	NA	NA	NA
TRpn_3910	406	-0.798368	NA	NA	NA	NA	NA	NA
TRpn_3926	574	-7.1662	0.000130311	NA	AT1G22400	UDP-glycosyltransferase 85A1	GO:0008194	UDP-glycosyltransferase activity
TRpn_4102	1153	-0.14195	0.972498	PREDICTED: Panicum hallii transcriptional corepressor LEUNIG_HOMOLOG-like (LOC112874910), transcript variant X2, mRNA	NA	NA	NA	NA
TRpn_4141	1221	0.0701342	0.987047	Saccharum hybrid cultivar R570 clone BAC 046L16 sequence, complete sequence	AT5G51750	Subtilisin-like protease SBT1.3	GO:0004252	serine-type endopeptidase activity
TRpn_4179	528	0.59791	0.901074	NA	NA	NA	NA	NA
TRpn_4265	534	2.61432	0.501937	PREDICTED: Panicum hallii protein NRT1/ PTR FAMILY 8.3-like (LOC112876084), mRNA	NA	NA	NA	NA
TRpn_4416	451	1.68529	NA	NA	NA	NA	NA	NA
TRpn_4428	746	-3.2968	0.310766	Oryza sativa Japonica Group DNA, chromosome 3, cultivar: Nipponbare, complete sequence	NA	NA	NA	NA
TRpn_4431	710	-0.15233	NA	Oryza sativa Japonica Group DNA, chromosome 3, cultivar: Nipponbare, complete sequence	NA	NA	NA	NA
TRpn_4492	499	-2.53077	0.191952	PREDICTED: Sorghum bicolor ent-cassadiene C2-hydroxylase (LOC8064536), mRNA	NA	NA	NA	NA
TRpn_4508	556	0.537921	0.959077	NA	NA	NA	NA	NA
TRpn_4674	1229	-2.144	0.388005	PREDICTED: Sorghum bicolor protein CURVATURE THYLAKOID 1C, chloroplastic (LOC8079228), transcript variant X3, mRNA	NA	NA	NA	NA
TRpn_4691	426	-0.24523	0.962647	NA	NA	NA	NA	NA
TRpn_4815	699	-0.756442	0.901074	NA	NA	NA	NA	NA
TRpn_4938	1337	-0.384043	NA	PREDICTED: Panicum hallii zinc finger A20 and AN1 domain-containing stress-associated protein 12-like (LOC112897357), mRNA	AT2G36320	Zinc finger A20 and AN1 domain-containing stress-associated protein 4	GO:0008150	biological_process
TRpn_4992	1620	0.61258	0.900537	PREDICTED: Panicum hallii zinc finger A20 and AN1 domain-containing stress-associated protein 11-like (LOC112897584), mRNA	AT3G12630	Zinc finger A20 and AN1 domain-containing stress-associated protein 5	GO:0004842	ubiquitin-protein ligase activity
TRpn_5019	770	-0.161946	0.963949	PREDICTED: Setaria italica acidic leucine-rich nuclear phosphoprotein 32-related protein 1 (LOC101779944), mRNA	AT3G50690	Acidic leucine-rich nuclear phosphoprotein 32-related protein	NA	NA
TRpn_5026	852	-0.929379	0.735717	Oryza sativa Japonica Group DNA, chromosome 8, cultivar: Nipponbare, complete sequence	NA	NA	NA	NA
TRpn_5031	675	-1.10431	0.568021	PREDICTED: Panicum hallii preprotein translocase subunit SECY, chloroplastic (LOC112896565), transcript variant X4, mRNA	AT2G24610	Probable cyclic nucleotide-gated ion channel 14	GO:0005216	ion channel activity
TRpn_5053	655	-0.0675199	0.987454	PREDICTED: Sorghum bicolor putative serine/threonine-protein kinase (LOC8074687), transcript variant X8, mRNA	NA	NA	NA	NA
TRpn_5099	454	-0.734258	0.891018	NA	NA	NA	NA	NA
TRpn_5115	1411	-2.08728	0.446706	PREDICTED: Sorghum bicolor CMP-sialic acid transporter 4 (LOC8073705), transcript variant X3, mRNA	NA	NA	NA	NA
TRpn_5138	3036	-0.693582	0.863937	PREDICTED: Setaria italica G-type lectin S-receptor-like serine/threonine-protein kinase SD2-5 (LOC101768851), transcript variant X1, mRNA	AT4G32300	G-type lectin S-receptor-like serine/threonine-protein kinase SD2-5	GO:0005524	ATP binding
TRpn_5231	428	-0.911992	0.544132	PREDICTED: Panicum hallii glycine-rich RNA-binding protein 2-like (LOC112875299), mRNA	AT2G21660	Glycine-rich RNA-binding protein 7	GO:0003723	RNA binding
TRpn_5302	2694	0.0114131	0.995493	PREDICTED: Panicum hallii desiccation-related protein PCC13-62-like (LOC112876393), mRNA	AT3G62730	NA	GO:0003674	molecular_function
TRpn_5325	749	0.662999	0.887939	PREDICTED: Setaria italica uncharacterized LOC101782077 (LOC101782077), mRNA	NA	NA	NA	NA
TRpn_5334	1197	-0.0794986	0.987047	PREDICTED: Sorghum bicolor membrane steroid-binding protein 2 (LOC8067084), mRNA	AT5G52240	Membrane steroid-binding protein 1	GO:0010008	endosome membrane
TRpn_5373	1303	-0.983984	0.540879	PREDICTED: Setaria italica uncharacterized LOC101755591 (LOC101755591), mRNA	NA	NA	NA	NA
TRpn_5376	1482	-1.2774	NA	PREDICTED: Setaria italica F-box protein At2g35280 (LOC101777328), mRNA	NA	NA	NA	NA
TRpn_5506	625	0.20918	0.979833	NA	NA	NA	NA	NA
TRpn_5511	534	1.49905	0.773725	NA	NA	NA	NA	NA
TRpn_5539	648	-1.34363	0.835347	PREDICTED: Setaria italica protein argonaute 4B (LOC101778220), mRNA	AT5G21150	Protein argonaute 9	GO:0035197	siRNA binding
TRpn_5541	2594	-4.83923	0.055452	Zea mays Seed maturation protein (gpm885), mRNA<>Zea mays clone 316266 seed maturation protein mRNA, complete cds	AT5G21150	Protein argonaute 9	GO:0035197	siRNA binding
TRpn_5635	917	-0.669781	NA	NA	NA	NA	NA	NA
TRpn_5651	563	-0.304664	0.958674	NA	NA	NA	NA	NA
TRpn_5654	1361	-1.1277	NA	NA	NA	NA	NA	NA
TRpn_5701	498	-0.332603	0.954926	NA	NA	NA	NA	NA
TRpn_5702	520	-6.63567	0.000261354	NA	NA	NA	NA	NA
TRpn_5861	2758	-1.58227	0.720473	NA	NA	NA	NA	NA
TRpn_6068	2681	-0.706761	NA	PREDICTED: Sorghum bicolor growth-regulating factor 9 (LOC8054183), mRNA	AT2G22840	Growth-regulating factor 1	GO:0006351	transcription, DNA-dependent
TRpn_6126	635	-2.06347	0.584473	NA	NA	NA	NA	NA
TRpn_6134	449	0.709179	0.91823	Brachypodium distachyon polyubiquitin (LOC100832168), mRNA<>Brachypodium distachyon polyubiquitin 4 (UBQ4) mRNA, complete cds	AT4G05050	Polyubiquitin 11	GO:0006464	cellular protein modification process
TRpn_6135	NA	1.63006	NA	NA	NA	NA	NA	NA
TRpn_6186	570	1.1815	NA	Paspalum vaginatum clone StvCtg_00049 microsatellite sequence	NA	NA	NA	NA
TRpn_6236	412	2.0692	0.030537	PREDICTED: Setaria italica uncharacterized protein At4g08330, chloroplastic (LOC101782377), mRNA	NA	NA	NA	NA
TRpn_6286	528	-1.29639	NA	NA	NA	NA	NA	NA
TRpn_6307	861	-0.335513	0.914509	Zea mays uncharacterized LOC100217282 (LOC100217282), mRNA	AT5G08250	NA	GO:0005575	cellular_component
TRpn_6326	640	-0.103565	0.985886	PREDICTED: Setaria italica kinesin-like protein KIN-14E (LOC101777582), transcript variant X2, mRNA	NA	NA	NA	NA
TRpn_6363	477	0.377271	NA	PREDICTED: Setaria italica uncharacterized LOC101778360 (LOC101778360), mRNA	NA	NA	NA	NA
TRpn_6412	505	-0.452052	0.904097	PREDICTED: Panicum hallii zinc finger A20 and AN1 domain-containing stress-associated protein 12-like (LOC112897357), mRNA	NA	NA	NA	NA
TRpn_6423	561	1.5728	0.688362	NA	NA	NA	NA	NA
TRpn_6435	832	-0.0559663	0.988347	NA	NA	NA	NA	NA
TRpn_6538	420	-0.724054	0.818976	NA	NA	NA	NA	NA
TRpn_6620	959	1.24011	0.109062	PREDICTED: Sorghum bicolor uncharacterized protein At5g39570 (LOC8065534), mRNA	NA	NA	NA	NA
TRpn_6621	944	-6.84939	2.20251e-06	Zea mays clone 220912 pro-resilin precursor, mRNA, complete cds	NA	NA	NA	NA
TRpn_6757	572	-1.1064	0.377358	PREDICTED: Setaria italica aldehyde dehydrogenase family 3 member H1 (LOC101777230), mRNA	AT1G44170	Aldehyde dehydrogenase family 3 member H1	GO:0004028	3-chloroallyl aldehyde dehydrogenase activity
TRpn_6867	771	-0.447354	NA	Oryza punctata clone OP__Ba0078O01, complete sequence	NA	NA	NA	NA
TRpn_6919	671	-1.27688	NA	PREDICTED: Setaria italica probable GTP diphosphokinase RSH2, chloroplastic (LOC101778986), mRNA	NA	NA	NA	NA
TRpn_6967	1636	0.515151	0.876443	Oryza sativa Indica Group cultivar Shuhui498 chromosome 8 sequence	AT5G51060	Respiratory burst oxidase homolog protein C	GO:0004601	peroxidase activity
TRpn_6992	742	-0.0253271	0.990334	PREDICTED: Setaria italica U4/U6 small nuclear ribonucleoprotein PRP4-like protein (LOC101782686), mRNA	AT2G41500	U4/U6 small nuclear ribonucleoprotein PRP4-like protein	GO:0000166	nucleotide binding
TRpn_7011	682	0.141446	0.98684	PREDICTED: Sorghum bicolor B3 domain-containing protein Os07g0679700 (LOC8074451), mRNA	AT2G30470	B3 domain-containing transcription repressor VAL1	GO:0008270	zinc ion binding
TRpn_7033	493	-1.56192	0.791474	PREDICTED: Panicum hallii probable RNA-dependent RNA polymerase 2 (LOC112898726), mRNA	AT4G11130	RNA-dependent RNA polymerase 2	GO:0003723	RNA binding
TRpn_7045	1762	2.22824	0.779385	NA	NA	NA	NA	NA
TRpn_7053	942	0.0309746	0.990799	PREDICTED: Sorghum bicolor protein STRICTOSIDINE SYNTHASE-LIKE 10 (LOC8059192), mRNA	AT3G57030	Protein STRICTOSIDINE SYNTHASE-LIKE 10	GO:0005773	vacuole
TRpn_7107	546	0.246254	0.946318	PREDICTED: Setaria italica betaine aldehyde dehydrogenase 1 (LOC101753329), mRNA	NA	NA	NA	NA
TRpn_7212	454	-0.839326	0.901074	Oryza sativa Indica Group cultivar Shuhui498 chromosome 2 sequence	NA	NA	NA	NA
TRpn_7226	881	-1.54362	NA	PREDICTED: Setaria italica heat stress transcription factor B-4d (LOC101756484), mRNA	NA	NA	NA	NA
TRpn_7229	867	0.333145	0.901074	PREDICTED: Setaria italica heat stress transcription factor B-4d (LOC101756484), mRNA	AT1G46264	Heat stress transcription factor B-4	GO:0003677	DNA binding
TRpn_7478	709	-2.01151	0.816844	PREDICTED: Setaria italica uncharacterized LOC101762018 (LOC101762018), mRNA	NA	NA	NA	NA
TRpn_7612	770	1.17185	0.729406	PREDICTED: Sorghum bicolor cyclin-B1-2 (LOC8084652), mRNA	AT1G67250	NA	GO:0003674	molecular_function
TRpn_7717	1292	-4.90395	0.0536766	Zea mays proline rich cell wall protein 1 (prcw1), mRNA	NA	NA	NA	NA
TRpn_7743	2635	1.73318	0.520169	Zea mays clone 1586825 calcium-dependent protein kinase substrate protein mRNA, complete cds	NA	NA	NA	NA
TRpn_7753	523	-0.211338	0.979568	Zea mays gibberellin receptor GID1L2 (LOC100284865), mRNA	NA	NA	NA	NA
TRpn_7774	416	-1.71161	0.725114	NA	NA	NA	NA	NA
TRpn_7855	NA	0.130843	0.974082	NA	NA	NA	NA	NA
TRpn_7868	445	0.149266	0.987047	Paspalum vaginatum clone StvSingle_HKZDOCN04IPPW2 microsatellite sequence	NA	NA	NA	NA
TRpn_7904	849	0.200955	0.973819	Sorghum bicolor phytochelatin synthetase-like protein 1, phytochelatin synthetase-like protein 2, and cytochrome b5 (Cyb5) genes, complete cds; and MADS box protein AGLG1 (Aglg1) gene, partial cds	AT5G60920	Protein COBRA	GO:0003674	molecular_function
TRpn_8157	1903	0.695449	0.901074	Oryza sativa Indica Group cultivar Shuhui498 chromosome 1 sequence	AT1G65790	Receptor-like serine/threonine-protein kinase SD1-7	GO:0009875	pollen-pistil interaction
TRpn_8161	803	-0.0601199	NA	PREDICTED: Sorghum bicolor kinesin-like protein KIN-14B (LOC8085813), transcript variant X2, mRNA	NA	NA	NA	NA
TRpn_8281	1019	0.919189	NA	PREDICTED: Panicum hallii ATP-dependent DNA helicase MER3 homolog (LOC112878968), mRNA	NA	NA	NA	NA
TRpn_8299	2042	0.334392	0.941148	PREDICTED: Sorghum bicolor phosphate transporter PHO1-1 (LOC8070461), mRNA	AT1G68740	Phosphate transporter PHO1 homolog 1	GO:0016021	integral to membrane
TRpn_8308	694	-1.84546	0.475101	Zea mays clone 326690 mRNA sequence	NA	NA	NA	NA
TRpn_8309	662	-0.180735	0.954926	PREDICTED: Setaria italica plant UBX domain-containing protein 8 (LOC101785040), mRNA	NA	NA	NA	NA
TRpn_8311	824	-2.38634	0.60087	PREDICTED: Panicum hallii plant UBX domain-containing protein 8-like (LOC112881862), mRNA	AT4G11740	Plant UBX domain-containing protein 8	GO:0016192	vesicle-mediated transport
TRpn_8415	799	4.46784	0.10867	PREDICTED: Panicum hallii ankyrin repeat domain-containing protein 2A-like (LOC112875321), mRNA	NA	NA	NA	NA
TRpn_8416	NA	1.04983	0.863937	NA	NA	NA	NA	NA
TRpn_8430	2141	-0.038767	0.987454	PREDICTED: Zea mays uncharacterized LOC109942414 (LOC109942414), ncRNA	AT5G19770	Tubulin alpha-3 chain	GO:0005200	structural constituent of cytoskeleton
TRpn_8482	2065	-0.367363	0.946318	PREDICTED: Sorghum bicolor uncharacterized LOC8078931 (LOC8078931), mRNA	AT4G08280	NA	GO:0003674	molecular_function
TRpn_8505	613	-0.0351885	0.990334	NA	NA	NA	NA	NA
TRpn_8615	1041	1.293	0.749751	PREDICTED: Panicum hallii probable polygalacturonase (LOC112872513), mRNA	AT5G41870	NA	GO:0004650	polygalacturonase activity
TRpn_8731	568	-1.81703	NA	Oryza sativa Indica Group cultivar Shuhui498 chromosome 1 sequence	AT4G21585	Endonuclease 4	GO:0003676	nucleic acid binding
TRpn_8808	658	-2.19801	0.764199	NA	NA	NA	NA	NA
TRpn_8811	409	-0.929502	0.695175	PREDICTED: Sorghum bicolor alanine--glyoxylate aminotransferase 2 homolog 3, mitochondrial (LOC8064129), mRNA	AT3G08860	Alanine--glyoxylate aminotransferase 2 homolog 3, mitochondrial	GO:0005739	mitochondrion
TRpn_8812	465	-0.791179	0.70809	PREDICTED: Sorghum bicolor alanine--glyoxylate aminotransferase 2 homolog 3, mitochondrial (LOC8064129), mRNA	AT2G38400	Alanine--glyoxylate aminotransferase 2 homolog 2, mitochondrial	GO:0005739	mitochondrion
TRpn_8822	423	1.82494	0.753385	NA	NA	NA	NA	NA
TRpn_8884	468	0.596607	0.690185	Saccharum hybrid cultivar R570 clone BAC 086H20, partial sequence	NA	NA	NA	NA
TRpn_8889	410	-3.44705	0.0373826	NA	NA	NA	NA	NA
TRpn_8905	458	0.407509	0.941148	PREDICTED: Panicum hallii LRR receptor kinase SERK2-like (LOC112902752), mRNA	AT5G10290	Probable LRR receptor-like serine/threonine-protein kinase At5g10290	GO:0005524	ATP binding
TRpn_8990	1388	1.1799	0.654305	PREDICTED: Setaria italica dual specificity protein kinase shkD (LOC101765600), transcript variant X4, mRNA	NA	NA	NA	NA
TRpn_9293	465	7.23751	1.14527e-05	NA	NA	NA	NA	NA
TRpn_9295	1217	-0.183799	NA	NA	NA	NA	NA	NA
TRpn_9312	466	-0.17803	0.968025	PREDICTED: Sorghum bicolor ABC transporter G family member 26 (LOC8065082), mRNA	AT3G13220	ABC transporter G family member 26	GO:0005524	ATP binding
TRpn_9339	501	1.34962	0.606347	NA	NA	NA	NA	NA
TRpn_9353	414	-4.63486	0.0508276	NA	NA	NA	NA	NA
TRpn_9499	925	2.77098	0.638162	NA	NA	NA	NA	NA
TRpn_9500	NA	-0.399469	0.845473	NA	NA	NA	NA	NA
TRpn_9595	1419	-1.22696	0.67892	PREDICTED: Panicum hallii BRCA1-associated RING domain protein 1-like (LOC112901111), transcript variant X2, mRNA	AT1G04020	NA	GO:0003713	transcription coactivator activity
TRpn_9629	632	-0.382344	0.959077	NA	NA	NA	NA	NA
TRpn_9684	672	-0.22985	0.963949	PREDICTED: Sorghum bicolor 65-kDa microtubule-associated protein 6 (LOC8081031), mRNA	NA	NA	NA	NA
TRpn_9744	580	-0.872832	0.89953	Avena strigosa beta-amyrin synthase (Sad1) and cytochrome P450 CYP51H10 (Sad2) genes, complete cds	AT4G23160	NA	GO:0000943	retrotransposon nucleocapsid
TRpn_9818	422	-0.265947	0.968025	NA	NA	NA	NA	NA
TRpn_9819	1167	0.537759	NA	PREDICTED: Panicum hallii eukaryotic translation initiation factor 5A (LOC112880259), mRNA	AT1G13950	Eukaryotic translation initiation factor 5A-1	GO:0003743	translation initiation factor activity
TRpn_9895	424	0.310913	NA	PREDICTED: Setaria italica uncharacterized mitochondrial protein AtMg00810-like (LOC106804459), mRNA	AT4G23160	NA	GO:0000943	retrotransposon nucleocapsid
TRpn_9939	762	1.08942	0.7633	Paspalum vaginatum clone StvCtg_06861 microsatellite sequence	NA	NA	NA	NA
TRpn_9964	2819	1.1594	NA	Triticum turgidum subsp. durum Pm3 locus, genomic sequence	NA	NA	NA	NA
TRpn_9965	1181	-1.6346	0.773725	Saccharum hybrid cultivar SP80-3280 isolate Shy3280Sca019 genomic sequence	NA	NA	NA	NA
TRpn_10029	446	1.03362	0.602651	NA	NA	NA	NA	NA
TRpn_10091	426	-1.88841	0.579403	NA	NA	NA	NA	NA
TRpn_10138	469	2.94467	NA	NA	NA	NA	NA	NA
TRpn_10185	1058	-2.94639	NA	NA	NA	NA	NA	NA
TRpn_10420	835	1.78515	0.773725	NA	NA	NA	NA	NA
TRpn_10432	759	0.0813616	0.987454	PREDICTED: Sorghum bicolor serine carboxypeptidase-like 50 (LOC8064741), mRNA	AT1G15000	Serine carboxypeptidase-like 50	GO:0004185	serine-type carboxypeptidase activity
TRpn_10433	921	0.758612	0.936116	NA	NA	NA	NA	NA
TRpn_10434	NA	0.429086	0.978462	NA	NA	NA	NA	NA
TRpn_10510	627	-0.197728	0.963446	Saccharum hybrid cultivar R570 clone BAC 082J13 complete sequence	NA	NA	NA	NA
TRpn_10512	476	-1.60261	NA	NA	NA	NA	NA	NA
TRpn_10528	855	-1.06326	0.775999	PREDICTED: Sorghum bicolor chorismate mutase 2 (LOC8080609), mRNA	AT5G10870	Chorismate mutase 2	GO:0046417	chorismate metabolic process
TRpn_10546	419	-0.0706039	0.987454	PREDICTED: Panicum hallii uncharacterized LOC112884775 (LOC112884775), mRNA	NA	NA	NA	NA
TRpn_10550	516	0.245362	0.963949	PREDICTED: Oryza sativa Japonica Group indole-2-monooxygenase (LOC4344451), mRNA	NA	NA	NA	NA
TRpn_10594	544	-1.45334	0.735717	Paspalum vaginatum clone StvCtg_08683 microsatellite sequence	NA	NA	NA	NA
TRpn_10627	757	-4.15399	0.127891	NA	NA	NA	NA	NA
TRpn_10654	580	1.30523	NA	NA	NA	NA	NA	NA
TRpn_10733	532	-0.44879	0.96534	PREDICTED: Setaria italica stress-related protein (LOC101755757), mRNA	NA	NA	NA	NA
TRpn_10812	480	-0.872962	0.703191	PREDICTED: Setaria italica type III polyketide synthase B (LOC101786390), mRNA	AT4G34850	Type III polyketide synthase B	GO:0009699	phenylpropanoid biosynthetic process
TRpn_10840	827	2.52886	NA	NA	NA	NA	NA	NA
TRpn_10886	1494	0.465528	0.772812	PREDICTED: Panicum hallii uncharacterized LOC112893415 (LOC112893415), transcript variant X1, mRNA	AT3G58090	Dirigent protein 17	NA	NA
TRpn_10887	1564	-0.89315	NA	NA	NA	NA	NA	NA
TRpn_10888	727	-1.18934	0.718774	NA	NA	NA	NA	NA
TRpn_10983	1187	0.848141	0.863937	PREDICTED: Zea mays uncharacterized LOC109943490 (LOC109943490), transcript variant X5, ncRNA	AT4G15215	ABC transporter G family member 41	GO:0005524	ATP binding
TRpn_11063	927	1.34252	0.892052	PREDICTED: Sorghum bicolor putative serine/threonine-protein kinase (LOC8076474), mRNA	AT3G09010	NA	GO:0004674	protein serine/threonine kinase activity
TRpn_11120	806	0.377271	NA	NA	NA	NA	NA	NA
TRpn_11272	437	0.925782	NA	NA	NA	NA	NA	NA
TRpn_11400	609	-0.879832	0.83955	NA	NA	NA	NA	NA
TRpn_11414	857	0.691481	0.867246	PREDICTED: Setaria italica sister chromatid cohesion protein PDS5 homolog A (LOC101778123), transcript variant X2, mRNA	NA	NA	NA	NA
TRpn_11471	596	1.19404	0.725114	NA	NA	NA	NA	NA
TRpn_11500	1532	-1.51158	0.807303	PREDICTED: Panicum hallii uncharacterized LOC112878733 (LOC112878733), mRNA	NA	NA	NA	NA
TRpn_11517	806	-1.12657	0.63867	PREDICTED: Panicum hallii putative DNA glycosylase At3g47830 (LOC112889992), transcript variant X4, mRNA	NA	NA	NA	NA
TRpn_11519	700	0.304538	0.962647	Zea mays clone 454386 hypothetical protein mRNA, complete cds	NA	NA	NA	NA
TRpn_11582	425	-0.638368	0.895717	NA	NA	NA	NA	NA
TRpn_11596	722	-1.07772	0.74121	NA	NA	NA	NA	NA
TRpn_11616	1871	4.44912	1.80891e-05	PREDICTED: Zea mays uncharacterized LOC103626760 (LOC103626760), ncRNA	NA	NA	NA	NA
TRpn_11779	560	-1.55532	0.596494	PREDICTED: Sorghum bicolor 1-aminocyclopropane-1-carboxylate oxidase homolog 1 (LOC8085738), mRNA	AT1G06620	1-aminocyclopropane-1-carboxylate oxidase homolog 1	GO:0016706	oxidoreductase activity, acting on paired donors, with incorporation or reduction of molecular oxygen, 2-oxoglutarate as one donor, and incorporation of one atom each of oxygen into both donors
TRpn_11932	563	-0.468578	0.894964	NA	NA	NA	NA	NA
TRpn_11955	493	-0.687396	0.790684	NA	NA	NA	NA	NA
TRpn_11959	654	-5.12494	0.0226366	PREDICTED: Aegilops tauschii subsp. tauschii cysteine-rich receptor-like protein kinase 40 (LOC109772563), transcript variant X6, misc_RNA	AT4G23150	Cysteine-rich receptor-like protein kinase 7	GO:0005524	ATP binding
TRpn_11960	1256	-4.4645	0.137283	PREDICTED: Aegilops tauschii subsp. tauschii cysteine-rich receptor-like protein kinase 40 (LOC109772563), transcript variant X6, misc_RNA	AT1G65790	Receptor-like serine/threonine-protein kinase SD1-7	GO:0009875	pollen-pistil interaction
TRpn_12037	1081	-0.140035	0.98684	PREDICTED: Panicum hallii 50S ribosomal protein L7/L12-like (LOC112876195), mRNA	AT1G70190	NA	GO:0003735	structural constituent of ribosome
TRpn_12052	487	-0.355715	0.905106	NA	NA	NA	NA	NA
TRpn_12077	480	-3.49698	NA	NA	NA	NA	NA	NA
TRpn_12097	1152	0.825329	0.823144	PREDICTED: Sorghum bicolor 30S ribosomal protein S17, chloroplastic (LOC110436277), mRNA	AT1G79850	30S ribosomal protein S17, chloroplastic	GO:0003735	structural constituent of ribosome
TRpn_12106	547	-0.0648316	0.987454	PREDICTED: Sorghum bicolor vacuolar protein sorting-associated protein 26A (LOC8064101), mRNA	AT4G27690	Vacuolar protein sorting-associated protein 26B	GO:0005623	cell
TRpn_12143	413	-1.16021	0.70809	NA	NA	NA	NA	NA
TRpn_12426	1147	-0.68077	NA	PREDICTED: Sorghum bicolor uncharacterized LOC110435135 (LOC110435135), transcript variant X4, ncRNA	NA	NA	NA	NA
TRpn_12548	1037	-1.33579	NA	NA	NA	NA	NA	NA
TRpn_12560	1131	-2.83482	0.113853	Oryza sativa Indica Group cultivar Shuhui498 chromosome 9 sequence	NA	NA	NA	NA
TRpn_12566	516	-1.94864	NA	NA	NA	NA	NA	NA
TRpn_12582	2195	-1.04475	0.741978	Panicum virgatum clone PV_ABa073-K05, complete sequence	AT1G05170	Probable beta-1,3-galactosyltransferase 2	GO:0000139	Golgi membrane
TRpn_12605	562	-1.16369	0.280977	PREDICTED: Sorghum bicolor protein HOTHEAD (LOC8062893), mRNA	AT1G12570	NA	GO:0016832	aldehyde-lyase activity
TRpn_12609	626	1.80168	NA	PREDICTED: Sorghum bicolor protein HOTHEAD (LOC8062893), mRNA	AT5G51950	NA	GO:0016832	aldehyde-lyase activity
TRpn_12612	475	-0.613655	0.776006	NA	NA	NA	NA	NA
TRpn_12622	1706	0.171796	0.987047	PREDICTED: Panicum hallii ABC transporter B family member 21-like (LOC112895829), mRNA	AT1G02520	ABC transporter B family member 11	GO:0005524	ATP binding
TRpn_12646	1853	0.901613	0.574602	PREDICTED: Panicum hallii ABC transporter B family member 4-like (LOC112886404), mRNA	AT1G02520	ABC transporter B family member 11	GO:0005524	ATP binding
TRpn_12986	693	-2.94639	NA	PREDICTED: Zea mays zinc finger protein GIS3 (LOC103640609), mRNA	NA	NA	NA	NA
TRpn_12988	1457	-0.515161	0.91823	Zea mays uncharacterized LOC100274943 (LOC100274943), mRNA	NA	NA	NA	NA
TRpn_13179	568	-1.23078	0.829238	NA	NA	NA	NA	NA
TRpn_13250	774	0.0168369	NA	PREDICTED: Zea mays sulfate permease 1 (sfp1), transcript variant X5, mRNA	NA	NA	NA	NA
TRpn_13308	535	-0.280108	0.973819	NA	NA	NA	NA	NA
TRpn_13309	580	-0.658142	0.944302	PREDICTED: Panicum hallii cation/H(+) antiporter 19-like (LOC112875564), mRNA	NA	NA	NA	NA
TRpn_13488	804	0.817124	0.458608	PREDICTED: Sorghum bicolor peroxidase 72 (LOC8085826), mRNA	AT5G66390	Peroxidase 72	GO:0004601	peroxidase activity
TRpn_13521	690	0.864802	0.903827	Saccharum hybrid cultivar R570 clone BAC 067E24 complete sequence	NA	NA	NA	NA
TRpn_13524	547	0.323471	0.92004	PREDICTED: Panicum hallii choline transporter protein 1-like (LOC112896584), mRNA	AT3G15380	NA	GO:0005856	cytoskeleton
TRpn_13689	1749	-0.645719	0.908671	PREDICTED: Setaria italica amino acid permease 8 (LOC101786220), mRNA	AT1G10010	Amino acid permease 8	GO:0015171	amino acid transmembrane transporter activity
TRpn_13722	458	-0.926913	NA	PREDICTED: Sorghum bicolor lysine-specific demethylase JMJ25 (LOC8056244), transcript variant X5, mRNA	AT1G11950	NA	GO:0003700	sequence-specific DNA binding transcription factor activity
TRpn_13825	2869	-2.03896	0.725114	PREDICTED: Panicum hallii probable protein phosphatase 2C 48 (LOC112884987), mRNA	AT3G05640	Probable protein phosphatase 2C 34	GO:0004722	protein serine/threonine phosphatase activity
TRpn_13993	592	-0.225612	0.979943	NA	NA	NA	NA	NA
TRpn_13997	999	0.645565	0.835489	PREDICTED: Setaria italica uncharacterized LOC101767142 (LOC101767142), mRNA	NA	NA	NA	NA
TRpn_14008	938	-0.41005	0.901074	PREDICTED: Setaria italica beta-galactosidase 6 (LOC101784580), mRNA	AT2G28470	Beta-galactosidase 8	GO:0004565	beta-galactosidase activity
TRpn_14041	3597	-0.142359	0.985886	PREDICTED: Panicum hallii uncharacterized LOC112874679 (LOC112874679), transcript variant X2, mRNA	ATCG00150	ATP synthase subunit a, chloroplastic	GO:0006176	dATP biosynthetic process from ADP
TRpn_14330	762	-0.0654017	0.987454	PREDICTED: Zea mays uncharacterized LOC100279942 (cl40794_1), transcript variant X4, misc_RNA	AT5G45760	NA	GO:0000166	nucleotide binding
TRpn_14418	1084	-2.30172	0.718774	PREDICTED: Setaria italica ABC transporter G family member 45 (LOC101776136), mRNA	AT2G36380	ABC transporter G family member 34	GO:0005524	ATP binding
TRpn_14434	497	-0.802631	0.741978	Saccharum hybrid cultivar Co 740 stress-induced NAc protein 1 SNAC1 mRNA, complete cds	NA	NA	NA	NA
TRpn_14668	2180	-1.45175	0.638012	PREDICTED: Panicum hallii cytochrome P450 703A2 (LOC112898024), transcript variant X4, mRNA	AT1G01280	Cytochrome P450 703A2	GO:0005506	iron ion binding
TRpn_14882	443	4.06834	0.0839992	NA	NA	NA	NA	NA
TRpn_14972	2969	0.220273	0.968204	PREDICTED: Panicum hallii probable 4-coumarate--CoA ligase 2 (LOC112885055), mRNA	AT1G65060	4-coumarate--CoA ligase 3	GO:0010584	pollen exine formation
TRpn_15002	1339	-0.183652	0.962647	PREDICTED: Sorghum bicolor F-box/LRR-repeat protein 4 (LOC8079163), mRNA	AT4G15475	F-box/LRR-repeat protein 4	GO:0004842	ubiquitin-protein ligase activity
TRpn_15024	1476	-1.497	0.569369	PREDICTED: Setaria italica uncharacterized LOC101755163 (LOC101755163), mRNA	AT3G09050	NA	GO:0003674	molecular_function
TRpn_15089	NA	0.210669	NA	NA	NA	NA	NA	NA
TRpn_15119	436	-1.42273	0.319205	Zea mays full-length cDNA clone ZM_BFb0326E07 mRNA, complete cds	AT2G35060	Potassium transporter 11	GO:0005886	plasma membrane
TRpn_15162	1073	1.61229	0.85744	Zea mays uncharacterized LOC100276120 (LOC100276120), mRNA	NA	NA	NA	NA
TRpn_15188	1905	0.647183	0.946318	Zea mays uncharacterized LOC100276899 (LOC100276899), mRNA	NA	NA	NA	NA
TRpn_15220	NA	-0.200012	0.987047	NA	NA	NA	NA	NA
TRpn_15252	1701	0.296098	0.941148	PREDICTED: Sorghum bicolor anthocyanidin 5,3-O-glucosyltransferase (LOC8068956), mRNA	AT3G16520	UDP-glycosyltransferase 88A1	GO:0008194	UDP-glycosyltransferase activity
TRpn_15256	1549	0.0387994	NA	PREDICTED: Setaria italica scarecrow-like protein 3 (LOC105914801), mRNA	AT1G50420	Scarecrow-like protein 3	GO:0003700	sequence-specific DNA binding transcription factor activity
TRpn_15694	1052	-0.304341	NA	PREDICTED: Sorghum bicolor acyltransferase-like protein At1g54570, chloroplastic (LOC8058981), transcript variant X1, mRNA	AT5G41120	NA	GO:0003824	catalytic activity
TRpn_15786	721	-0.346893	0.959077	PREDICTED: Panicum hallii NAC domain-containing protein 21/22-like (LOC112884640), mRNA	NA	NA	NA	NA
TRpn_15814	NA	0.424746	NA	NA	NA	NA	NA	NA
TRpn_15922	1214	0.562972	0.92004	PREDICTED: Sorghum bicolor DNA-directed RNA polymerases II, IV and V subunit 11 (LOC8080291), mRNA	AT3G52090	DNA-directed RNA polymerases II, IV and V subunit 11	GO:0001055	RNA polymerase II activity
TRpn_15980	465	6.18936	0.00424036	NA	NA	NA	NA	NA
TRpn_16231	789	-1.36459	0.67892	NA	NA	NA	NA	NA
TRpn_16250	475	-0.309985	NA	NA	NA	NA	NA	NA
TRpn_16309	877	-0.965918	0.822384	Zea mays uncharacterized LOC100383608 (AY109920), mRNA	NA	NA	NA	NA
TRpn_16389	527	-4.42872	0.0881498	Zea mays Nuclear transport factor 2 (NTF2) family protein (LOC100273387), mRNA<>Zea mays full-length cDNA clone ZM_BFc0164K02 mRNA, complete cds	NA	NA	NA	NA
TRpn_16451	490	-2.07157	0.598115	Oryza sativa Indica Group cultivar Shuhui498 chromosome 11 sequence	AT3G47580	NA	GO:0004674	protein serine/threonine kinase activity
TRpn_16515	987	-1.84885	NA	PREDICTED: Panicum hallii probable signal peptidase complex subunit 3 (LOC112891727), transcript variant X1, mRNA	AT3G05230	Signal peptidase complex subunit 3A	GO:0006465	signal peptide processing
TRpn_16564	1342	-3.88971	0.336072	PREDICTED: Panicum hallii uncharacterized LOC112895199 (LOC112895199), mRNA	AT5G20480	LRR receptor-like serine/threonine-protein kinase EFR	GO:0004674	protein serine/threonine kinase activity
TRpn_16566	975	-1.37213	0.734908	PREDICTED: Panicum hallii uncharacterized LOC112895199 (LOC112895199), mRNA	AT3G47570	Probable LRR receptor-like serine/threonine-protein kinase At3g47570	GO:0004674	protein serine/threonine kinase activity
TRpn_16567	1443	-0.743959	NA	PREDICTED: Panicum hallii uncharacterized LOC112895199 (LOC112895199), mRNA	AT5G20480	LRR receptor-like serine/threonine-protein kinase EFR	GO:0004674	protein serine/threonine kinase activity
TRpn_16570	685	0.0488831	0.98949	NA	NA	NA	NA	NA
TRpn_16591	1989	1.43416	0.86508	PREDICTED: Panicum hallii E3 ubiquitin-protein ligase RFWD3-like (LOC112877954), mRNA	AT5G03450	NA	GO:0005634	nucleus
TRpn_16593	2389	0.612739	0.958634	PREDICTED: Panicum hallii E3 ubiquitin-protein ligase RFWD3-like (LOC112877954), mRNA	AT5G03450	NA	GO:0005634	nucleus
TRpn_16642	3337	-2.00954	0.202586	PREDICTED: Sorghum bicolor probable galactinol--sucrose galactosyltransferase 2 (LOC8073595), mRNA	AT3G57520	Probable galactinol--sucrose galactosyltransferase 2	GO:0003824	catalytic activity
TRpn_16657	1260	-2.6631	0.584473	Zea mays full-length cDNA clone ZM_BFb0108L02 mRNA, complete cds	AT5G39520	NA	GO:0003674	molecular_function
TRpn_16802	1063	-0.478573	0.939115	NA	NA	NA	NA	NA
TRpn_16811	505	0.331427	0.962647	NA	NA	NA	NA	NA
TRpn_16859	1356	-2.22569	0.0855063	PREDICTED: Panicum hallii pentatricopeptide repeat-containing protein At5g48730, chloroplastic (LOC112888891), mRNA	AT5G48730	Pentatricopeptide repeat-containing protein At5g48730, chloroplastic	GO:0008150	biological_process
TRpn_16870	873	-0.19613	0.954926	Zea mays clone 1487933 mRNA sequence	AT1G18370	Kinesin-like protein KIN-7A	GO:0003777	microtubule motor activity
TRpn_16961	529	-2.02041	0.597803	PREDICTED: Sorghum bicolor IQ domain-containing protein IQM3 (LOC8070628), mRNA	AT3G52870	IQ domain-containing protein IQM3	GO:0005516	calmodulin binding
TRpn_16975	518	-1.02514	0.70809	Zea mays cultivar CI7 glutamate formiminotransferase 1 (GFT1) gene, partial cds	NA	NA	NA	NA
TRpn_16993	718	-4.30722	0.113853	PREDICTED: Setaria italica 1,4-dihydroxy-2-naphthoyl-CoA thioesterase 1 (LOC101769977), transcript variant X2, mRNA	AT1G48320	1,4-dihydroxy-2-naphthoyl-CoA thioesterase 1	GO:0016788	hydrolase activity, acting on ester bonds
TRpn_16994	1007	-1.2561	0.904097	PREDICTED: Sorghum bicolor 1,4-dihydroxy-2-naphthoyl-CoA thioesterase 1 (LOC8071292), mRNA	AT1G48320	1,4-dihydroxy-2-naphthoyl-CoA thioesterase 1	GO:0016788	hydrolase activity, acting on ester bonds
TRpn_17172	524	-0.294028	0.960301	PREDICTED: Panicum hallii cytochrome P450 94A1-like (LOC112877985), mRNA	NA	NA	NA	NA
TRpn_17233	1559	-1.15382	0.544132	PREDICTED: Sorghum bicolor uncharacterized LOC8083096 (LOC8083096), transcript variant X2, mRNA	NA	NA	NA	NA
TRpn_17267	1554	0.753223	0.90299	PREDICTED: Sorghum bicolor uncharacterized LOC8057599 (LOC8057599), transcript variant X2, mRNA	NA	NA	NA	NA
TRpn_17271	493	0.898384	0.718774	PREDICTED: Sorghum bicolor probable methyltransferase PMT21 (LOC8086276), transcript variant X4, mRNA	AT4G19120	Probable methyltransferase PMT21	GO:0005789	endoplasmic reticulum membrane
TRpn_17283	626	-2.7346	0.377817	NA	NA	NA	NA	NA
TRpn_17310	417	-2.31924	0.244632	NA	NA	NA	NA	NA
TRpn_17341	949	-0.968268	0.725114	PREDICTED: Sorghum bicolor anther-specific protein MZm3-3 (LOC8054876), mRNA	NA	NA	NA	NA
TRpn_17357	493	-0.754137	NA	NA	NA	NA	NA	NA
TRpn_17369	478	3.27747	0.282676	PREDICTED: Setaria italica non-functional NADPH-dependent codeinone reductase 2 (LOC101775059), transcript variant X2, mRNA	NA	NA	NA	NA
TRpn_17401	509	1.86369	0.0569125	PREDICTED: Sorghum bicolor ABC transporter B family member 2 (LOC8073890), mRNA	AT1G10680	ABC transporter B family member 10	GO:0005524	ATP binding
TRpn_17575	422	0.90907	0.773749	NA	NA	NA	NA	NA
TRpn_17633	953	-0.334569	0.96534	NA	NA	NA	NA	NA
TRpn_17671	792	-1.28712	NA	NA	NA	NA	NA	NA
TRpn_17673	1968	1.95795	0.618456	NA	NA	NA	NA	NA
TRpn_17735	2290	4.50821	0.0608223	PREDICTED: Setaria italica mediator of RNA polymerase II transcription subunit 21 (LOC101781930), mRNA	AT4G04780	Mediator of RNA polymerase II transcription subunit 21	GO:0016592	mediator complex
TRpn_17736	2206	0.91315	0.941148	PREDICTED: Setaria italica mediator of RNA polymerase II transcription subunit 21 (LOC101781930), mRNA	AT4G04780	Mediator of RNA polymerase II transcription subunit 21	GO:0016592	mediator complex
TRpn_17758	572	-1.47677	NA	PREDICTED: Setaria italica probable prolyl 4-hydroxylase 6 (LOC101783088), mRNA	NA	NA	NA	NA
TRpn_17759	1798	0.556089	0.899433	PREDICTED: Sorghum bicolor probable prolyl 4-hydroxylase 7 (LOC8061140), mRNA	AT3G28480	Probable prolyl 4-hydroxylase 7	GO:0005506	iron ion binding
TRpn_17834	4022	-4.25759	0.113853	PREDICTED: Setaria italica UBP1-associated protein 2C (LOC101763000), transcript variant X1, mRNA	AT3G15010	UBP1-associated protein 2C	GO:0003723	RNA binding
TRpn_18131	452	2.36039	0.271171	NA	NA	NA	NA	NA
TRpn_18231	488	-0.703545	0.850094	PREDICTED: Panicum hallii probable protein phosphatase 2C 59 (LOC112888566), transcript variant X3, mRNA	NA	NA	NA	NA
TRpn_18250	788	-4.5769	0.0652171	PREDICTED: Setaria italica BTB/POZ and MATH domain-containing protein 1 (LOC101786170), mRNA	NA	NA	NA	NA
TRpn_18319	548	1.57445	0.718774	PREDICTED: Panicum hallii zinc finger A20 and AN1 domain-containing stress-associated protein 5-like (LOC112890681), mRNA	NA	NA	NA	NA
TRpn_18328	837	-1.8213	NA	NA	NA	NA	NA	NA
TRpn_18336	620	-1.21401	NA	Saccharum hybrid cultivar R570 clone BAC 233B18 complete sequence	NA	NA	NA	NA
TRpn_18344	2025	-0.597962	NA	PREDICTED: Sorghum bicolor SNF1-related protein kinase regulatory subunit gamma-1 (LOC8079804), mRNA	AT3G48530	SNF1-related protein kinase regulatory subunit gamma-1	GO:0005975	carbohydrate metabolic process
TRpn_18348	705	0.148479	0.954926	PREDICTED: Panicum hallii 5'-adenylylsulfate reductase-like 6 (LOC112886993), mRNA	NA	NA	NA	NA
TRpn_18379	780	1.54678	0.775999	PREDICTED: Setaria italica uncharacterized LOC101757205 (LOC101757205), mRNA	NA	NA	NA	NA
TRpn_18447	578	-0.673662	0.719805	PREDICTED: Sorghum bicolor thiol-disulfide oxidoreductase LTO1 (LOC8085679), mRNA	NA	NA	NA	NA
TRpn_18487	553	1.9377	0.577955	PREDICTED: Setaria italica DNA-directed RNA polymerase V subunit 1 (LOC101780080), mRNA	NA	NA	NA	NA
TRpn_18578	945	-1.37264	NA	PREDICTED: Setaria italica probable glycerol-3-phosphate acyltransferase 3 (LOC101774968), mRNA	AT1G06520	Glycerol-3-phosphate acyltransferase 1	GO:0004366	glycerol-3-phosphate O-acyltransferase activity
TRpn_18630	1755	-0.544778	NA	PREDICTED: Setaria italica actin cytoskeleton-regulatory complex protein PAN1 (LOC101781565), transcript variant X1, mRNA	AT5G27650	NA	GO:0003674	molecular_function
TRpn_18656	404	-0.664301	0.876443	PREDICTED: Panicum hallii glucan endo-1,3-beta-glucosidase, acidic isoform-like (LOC112881179), mRNA	NA	NA	NA	NA
TRpn_18714	468	-1.29012	NA	Zea mays cultivar white seedling 3 homogentisate solanesyl transferase variant (HST) gene, HST-w3-88-89-3563-33 allele, complete cds	NA	NA	NA	NA
TRpn_18733	3181	0.692178	0.475101	PREDICTED: Setaria italica probable receptor-like protein kinase At1g11050 (LOC101756188), transcript variant X2, mRNA	AT1G11050	Probable receptor-like protein kinase At1g11050	GO:0005524	ATP binding
TRpn_18817	942	-0.0400135	0.987454	PREDICTED: Panicum hallii 3-ketoacyl-CoA synthase 11-like (LOC112881233), mRNA	AT5G43760	3-ketoacyl-CoA synthase 20	GO:0016021	integral to membrane
TRpn_18825	2251	0.992532	0.469868	PREDICTED: Panicum hallii uncharacterized LOC112874667 (LOC112874667), mRNA	AT2G01755	NA	GO:0003674	molecular_function
TRpn_18837	879	-0.0907136	0.98684	NA	NA	NA	NA	NA
TRpn_18856	517	0.377337	0.963568	PREDICTED: Setaria italica transcription factor NIGTH1 (LOC101755467), mRNA	NA	NA	NA	NA
TRpn_18857	487	0.331049	0.979583	PREDICTED: Panicum hallii transcription factor NIGTH1-like (LOC112883437), mRNA	NA	NA	NA	NA
TRpn_18911	1930	-0.271556	0.960138	PREDICTED: Panicum hallii transcription factor ILR3-like (LOC112888132), mRNA	AT5G54680	Transcription factor ILR3	GO:0003677	DNA binding
TRpn_19020	1439	0.179067	0.975041	Saccharum hybrid cultivar R570 clone BAC 008G08 complete sequence	AT5G40000	AAA-ATPase At5g40000	GO:0005524	ATP binding
TRpn_19022	1337	0.691419	0.941148	PREDICTED: Sorghum bicolor uncharacterized LOC110430187 (LOC110430187), ncRNA	AT3G50940	AAA-ATPase At3g50940	GO:0005524	ATP binding
TRpn_19129	571	-0.677065	0.85842	NA	NA	NA	NA	NA
TRpn_19132	1098	0.238168	0.968025	NA	NA	NA	NA	NA
TRpn_19174	2416	-0.147408	0.939143	PREDICTED: Oryza sativa Japonica Group putative clathrin assembly protein At1g03050 (LOC9270756), mRNA	AT1G03050	Putative clathrin assembly protein At1g03050	GO:0005545	1-phosphatidylinositol binding
TRpn_19309	1008	0.858606	0.867246	PREDICTED: Zea mays peptide deformylase 1B, chloroplastic (LOC103636114), transcript variant X3, mRNA	AT1G60590	NA	GO:0004650	polygalacturonase activity
TRpn_19310	591	1.09624	0.905106	PREDICTED: Sorghum bicolor polygalacturonase At1g48100 (LOC8054932), mRNA	NA	NA	NA	NA
TRpn_19401	1006	-0.882837	0.816844	NA	NA	NA	NA	NA
TRpn_19446	1458	-1.13406	0.778362	Zea mays clone 1670674 hypothetical protein mRNA, complete cds	NA	NA	NA	NA
TRpn_19476	1285	-2.758	0.205252	NA	NA	NA	NA	NA
TRpn_19478	696	0.128813	NA	PREDICTED: Oryza brachyantha G-type lectin S-receptor-like serine/threonine-protein kinase At1g34300 (LOC102705419), transcript variant X2, mRNA	NA	NA	NA	NA
TRpn_19640	416	0.289534	0.954926	NA	NA	NA	NA	NA
TRpn_19656	NA	1.24032	0.841208	NA	NA	NA	NA	NA
TRpn_19657	412	0.650991	0.86508	PREDICTED: Zea mays Mannose-1-phosphate guanylyltransferase 1 (LOC100192721), transcript variant X2, mRNA	AT1G74910	NA	GO:0009058	biosynthetic process
TRpn_19661	1336	0.717817	0.612712	PREDICTED: Setaria italica glycerophosphodiester phosphodiesterase GDPDL3 (LOC101757080), mRNA	AT4G26690	Glycerophosphodiester phosphodiesterase GDPDL3	GO:0006071	glycerol metabolic process
TRpn_19769	685	0.319836	0.932928	PREDICTED: Sorghum bicolor chaperone protein ClpB2, chloroplastic (LOC8066281), mRNA	AT5G15450	Chaperone protein ClpB3, chloroplastic	GO:0005524	ATP binding
TRpn_19784	680	2.03643	0.515166	PREDICTED: Sorghum bicolor glucan endo-1,3-beta-glucosidase 5 (LOC8080439), mRNA	NA	NA	NA	NA
TRpn_19800	461	0.646557	NA	PREDICTED: Panicum hallii plant UBX domain-containing protein 10-like (LOC112879346), mRNA	NA	NA	NA	NA
TRpn_19819	519	0.122355	0.96534	Zea mays Ankyrin repeat family protein (LOC100383709), mRNA	AT4G19150	NA	NA	NA
TRpn_19824	937	1.59948	0.197648	PREDICTED: Panicum hallii uncharacterized LOC112887899 (LOC112887899), mRNA	AT5G22460	NA	GO:0003824	catalytic activity
TRpn_19853	478	-5.65178	0.0010211	NA	NA	NA	NA	NA
TRpn_19855	573	-1.75811	0.567814	NA	NA	NA	NA	NA
TRpn_19858	421	1.30523	NA	NA	NA	NA	NA	NA
TRpn_19869	690	0.962604	0.821964	NA	NA	NA	NA	NA
TRpn_19895	402	0.0900384	0.987127	NA	NA	NA	NA	NA
TRpn_20098	1327	-1.45697	NA	PREDICTED: Setaria italica aspartyl protease 37 (LOC101755358), mRNA	NA	NA	NA	NA
TRpn_20107	442	-3.36516	NA	NA	NA	NA	NA	NA
TRpn_20145	1001	-0.527596	0.779385	PREDICTED: Panicum hallii actin cytoskeleton-regulatory complex protein PAN1 (LOC112895957), mRNA	NA	NA	NA	NA
TRpn_20161	3569	0.724711	NA	PREDICTED: Panicum hallii pre-mRNA-processing protein 40C (LOC112874631), mRNA	AT3G19840	Pre-mRNA-processing protein 40C	NA	NA
TRpn_20174	3464	0.404517	0.904097	PREDICTED: Panicum hallii pentatricopeptide repeat-containing protein At4g01030, mitochondrial (LOC112885171), transcript variant X1, mRNA	AT4G01030	Pentatricopeptide repeat-containing protein At4g01030, mitochondrial	GO:0005739	mitochondrion
TRpn_20281	1016	0.377028	0.96534	PREDICTED: Panicum hallii glutamate formimidoyltransferase-like (LOC112889034), mRNA	AT2G20830	NA	NA	NA
TRpn_20296	1143	-1.79785	0.0322406	PREDICTED: Panicum hallii uncharacterized LOC112895870 (LOC112895870), mRNA	AT5G27730	NA	GO:0008150	biological_process
TRpn_20330	542	-0.462091	0.815986	PREDICTED: Setaria italica biotin synthase, mitochondrial (LOC101755195), mRNA	AT2G43360	Biotin synthase	GO:0005739	mitochondrion
TRpn_20354	422	0.0806302	0.987454	NA	NA	NA	NA	NA
TRpn_20384	1005	-0.539709	0.902855	PREDICTED: Panicum hallii protein NDH-DEPENDENT CYCLIC ELECTRON FLOW 5 (LOC112875882), mRNA	AT1G55370	Protein NDH-DEPENDENT CYCLIC ELECTRON FLOW 5	NA	NA
TRpn_20488	686	-0.427431	0.901074	PREDICTED: Zea mays uncharacterized LOC100382331 (LOC100382331), transcript variant X1, mRNA	NA	NA	NA	NA
TRpn_20498	720	2.11215	0.751656	PREDICTED: Panicum hallii proline-rich protein 4-like (LOC112877306), mRNA	NA	NA	NA	NA
TRpn_20524	495	2.78222	0.243942	Zea mays phosphate transporter protein10 (pht10), mRNA	AT3G54700	Probable inorganic phosphate transporter 1-7	GO:0005351	sugar:hydrogen symporter activity
TRpn_20532	453	2.46531	0.360056	PREDICTED: Sorghum bicolor protein ECERIFERUM 26-like (LOC8071181), mRNA	NA	NA	NA	NA
TRpn_20538	3901	-2.38456	NA	PREDICTED: Panicum hallii uncharacterized LOC112893994 (LOC112893994), transcript variant X1, mRNA	AT2G01220	NA	GO:0009058	biosynthetic process
TRpn_20676	1743	-1.10099	NA	PREDICTED: Sorghum bicolor proteasome subunit alpha type-6 (LOC8060677), transcript variant X1, mRNA	AT2G05840	Proteasome subunit alpha type-6-B	GO:0004298	threonine-type endopeptidase activity
TRpn_20721	827	-4.01183	0.077288	Zea mays cultivar RP4Htn1 hypothetical proteins, DUF630 domain protein, putative zinc finger protein, esterase/lipase/thioesterase, wall-associated receptor-like kinase 2 (WAK-RLK2), wall-associated receptor-like protein (WAK-RLP1), wall-associated receptor-like kinase 1 (WAK-RLK1), putative reticulon protein, cytidylyltransferase domain protein, and hypothetical proteins genes, complete cds	AT3G47570	Probable LRR receptor-like serine/threonine-protein kinase At3g47570	GO:0004674	protein serine/threonine kinase activity
TRpn_20722	674	-0.875365	0.798137	PREDICTED: Panicum hallii CASP-like protein 4B3 (LOC112874887), mRNA	NA	NA	NA	NA
TRpn_20801	631	0.926169	NA	NA	NA	NA	NA	NA
TRpn_21112	1643	-0.112004	NA	PREDICTED: Setaria italica transcription factor MYBS2 (LOC101768524), mRNA	AT5G47390	NA	GO:0003677	DNA binding
TRpn_21116	1822	-0.811698	0.544132	PREDICTED: Setaria italica transcription factor MYBS2 (LOC101768524), mRNA	AT5G47390	NA	GO:0003677	DNA binding
TRpn_21118	1976	0.0145171	0.995283	PREDICTED: Panicum hallii transcription factor MYBS2-like (LOC112875597), mRNA	AT5G47390	NA	GO:0003677	DNA binding
TRpn_21119	917	-1.92038	0.844157	NA	NA	NA	NA	NA
TRpn_21158	660	1.53232	0.560831	NA	NA	NA	NA	NA
TRpn_21314	2691	-3.91748	NA	NA	NA	NA	NA	NA
TRpn_21440	407	-0.891078	0.939115	PREDICTED: Setaria italica kynurenine formamidase (LOC101772991), mRNA	NA	NA	NA	NA
TRpn_21441	NA	-0.947829	0.897015	NA	NA	NA	NA	NA
TRpn_21496	511	0.625507	0.845473	PREDICTED: Sorghum bicolor protein NRT1/ PTR FAMILY 6.3 (LOC8067856), mRNA	AT1G12110	Protein NRT1/ PTR FAMILY 6.3	GO:0005215	transporter activity
TRpn_21515	1853	0.00773837	0.995036	Zea mays putative protein kinase superfamily protein (LOC100192758), mRNA<>Zea mays full-length cDNA clone ZM_BFb0021I18 mRNA, complete cds	AT3G22750	NA	GO:0004672	protein kinase activity
TRpn_21543	2684	-0.89365	NA	PREDICTED: Setaria italica transcription factor APG (LOC101757582), transcript variant X2, mRNA	AT1G09530	Transcription factor PIF3	GO:0003677	DNA binding
TRpn_21555	3810	0.0654196	0.987454	PREDICTED: Panicum hallii transcription factor PHYTOCHROME INTERACTING FACTOR-LIKE 15-like (LOC112894423), mRNA	NA	NA	NA	NA
TRpn_21830	481	-0.28463	0.932928	PREDICTED: Setaria italica cyclin-A2-1 (LOC101776082), mRNA	NA	NA	NA	NA
TRpn_21843	449	-2.42174	0.143007	NA	NA	NA	NA	NA
TRpn_21855	498	-3.07081	0.277495	NA	NA	NA	NA	NA
TRpn_21858	418	0.122542	0.985608	PREDICTED: Setaria italica chaperone protein dnaJ C76, chloroplastic (LOC101786293), mRNA	NA	NA	NA	NA
TRpn_21904	430	-0.619465	NA	NA	NA	NA	NA	NA
TRpn_21949	598	-1.36199	NA	PREDICTED: Panicum hallii uncharacterized LOC112886767 (LOC112886767), transcript variant X2, mRNA	NA	NA	NA	NA
TRpn_21953	466	-0.271931	NA	PREDICTED: Panicum hallii RING-H2 finger protein ATL5-like (LOC112875690), mRNA	NA	NA	NA	NA
TRpn_22077	512	-0.959038	0.751656	NA	NA	NA	NA	NA
TRpn_22102	1067	-0.673073	0.735717	PREDICTED: Panicum hallii uncharacterized LOC112891962 (LOC112891962), mRNA	NA	NA	NA	NA
TRpn_22103	976	-0.149843	0.946318	PREDICTED: Panicum hallii uncharacterized LOC112891962 (LOC112891962), mRNA	NA	NA	NA	NA
TRpn_22161	500	-1.25179	0.697316	NA	NA	NA	NA	NA
TRpn_22181	485	-4.3541	0.121602	NA	NA	NA	NA	NA
TRpn_22319	425	0.906939	0.449789	PREDICTED: Sorghum bicolor 40S ribosomal protein S24-1 (LOC8069811), mRNA	AT5G28060	40S ribosomal protein S24-2	GO:0003735	structural constituent of ribosome
TRpn_22548	974	-0.739989	0.85842	PREDICTED: Setaria italica uncharacterized LOC101766926 (LOC101766926), transcript variant X2, mRNA	NA	NA	NA	NA
TRpn_22654	480	-2.40478	0.0124683	Panicum virgatum ubiquitin 2 gene, complete cds	AT3G52590	Ubiquitin-60S ribosomal protein L40-1	GO:0005840	ribosome
TRpn_22655	457	1.32182	0.53646	PREDICTED: Sorghum bicolor polyubiquitin (LOC8076096), transcript variant X1, mRNA	AT3G52590	Ubiquitin-60S ribosomal protein L40-1	GO:0005840	ribosome
TRpn_22665	524	3.64372	0.278571	PREDICTED: Oryza sativa Japonica Group polyubiquitin (LOC4341860), mRNA	AT4G05050	Polyubiquitin 11	GO:0006464	cellular protein modification process
TRpn_22708	957	-0.162431	NA	PREDICTED: Setaria italica vacuole membrane protein KMS1 (LOC101755437), mRNA	NA	NA	NA	NA
TRpn_22823	858	-0.460764	0.954558	NA	NA	NA	NA	NA
TRpn_22825	1319	-1.71672	0.584473	NA	NA	NA	NA	NA
TRpn_22897	554	-3.45594	0.0317568	PREDICTED: Panicum hallii DIBOA-glucoside dioxygenase BX6-like (LOC112888893), mRNA	AT1G06620	1-aminocyclopropane-1-carboxylate oxidase homolog 1	GO:0016706	oxidoreductase activity, acting on paired donors, with incorporation or reduction of molecular oxygen, 2-oxoglutarate as one donor, and incorporation of one atom each of oxygen into both donors
TRpn_22898	708	-1.00734	0.644458	PREDICTED: Panicum hallii DIBOA-glucoside dioxygenase BX6-like (LOC112888893), mRNA	AT1G06620	1-aminocyclopropane-1-carboxylate oxidase homolog 1	GO:0016706	oxidoreductase activity, acting on paired donors, with incorporation or reduction of molecular oxygen, 2-oxoglutarate as one donor, and incorporation of one atom each of oxygen into both donors
TRpn_22900	984	0.0937437	0.987454	PREDICTED: Setaria italica DIBOA-glucoside dioxygenase BX6 (LOC101781203), mRNA	AT2G30830	NA	GO:0046872	metal ion binding
TRpn_22901	553	0.267455	0.946318	PREDICTED: Setaria italica DIBOA-glucoside dioxygenase BX6 (LOC101781203), mRNA	AT1G06620	1-aminocyclopropane-1-carboxylate oxidase homolog 1	GO:0016706	oxidoreductase activity, acting on paired donors, with incorporation or reduction of molecular oxygen, 2-oxoglutarate as one donor, and incorporation of one atom each of oxygen into both donors
TRpn_23021	678	2.54502	NA	NA	NA	NA	NA	NA
TRpn_23230	605	-0.39292	0.954926	PREDICTED: Sorghum bicolor isoprenyl transferase (LOC8058935), transcript variant X2, mRNA	AT5G58770	Dehydrodolichyl diphosphate synthase 2	GO:0006486	protein glycosylation
TRpn_23231	443	0.986191	0.932738	NA	AT1G06640	1-aminocyclopropane-1-carboxylate oxidase homolog 2	GO:0016706	oxidoreductase activity, acting on paired donors, with incorporation or reduction of molecular oxygen, 2-oxoglutarate as one donor, and incorporation of one atom each of oxygen into both donors
TRpn_23234	405	0.420244	0.939115	PREDICTED: Setaria italica uncharacterized LOC101766028 (LOC101766028), transcript variant X4, mRNA	NA	NA	NA	NA
TRpn_23250	489	-0.0997155	0.972998	PREDICTED: Sorghum bicolor stress-related protein (LOC8078532), mRNA	AT3G05500	REF/SRPP-like protein At3g05500	GO:0003746	translation elongation factor activity
TRpn_23259	710	1.01264	0.778362	PREDICTED: Sorghum bicolor basic blue protein (LOC8054978), mRNA	NA	NA	NA	NA
TRpn_23321	1044	-0.539086	0.876443	PREDICTED: Sorghum bicolor ocs element-binding factor 1 (LOC8071272), mRNA	NA	NA	NA	NA
TRpn_23352	610	-0.455617	NA	NA	NA	NA	NA	NA
TRpn_23388	4637	-0.449888	0.96534	PREDICTED: Sorghum bicolor protein artemis (LOC8063135), mRNA	AT1G21450	Scarecrow-like protein 1	GO:0003700	sequence-specific DNA binding transcription factor activity
TRpn_23399	4444	-1.65015	0.70809	PREDICTED: Sorghum bicolor protein artemis (LOC8063135), mRNA	AT1G21450	Scarecrow-like protein 1	GO:0003700	sequence-specific DNA binding transcription factor activity
TRpn_23400	1643	0.658372	NA	PREDICTED: Sorghum bicolor scarecrow-like protein 1 (LOC110433963), transcript variant X2, mRNA	AT1G21450	Scarecrow-like protein 1	GO:0003700	sequence-specific DNA binding transcription factor activity
TRpn_23430	894	2.49991	0.751656	PREDICTED: Setaria italica pentatricopeptide repeat-containing protein At5g57250, mitochondrial (LOC101770054), transcript variant X2, mRNA	NA	NA	NA	NA
TRpn_23636	4759	-1.39435	0.847372	PREDICTED: Setaria italica FT-interacting protein 1 (LOC101764947), transcript variant X2, mRNA	AT4G11610	NA	GO:0008150	biological_process
TRpn_23637	4604	1.3683	0.222179	PREDICTED: Setaria italica FT-interacting protein 1 (LOC101764947), transcript variant X2, mRNA	AT3G57880	NA	GO:0016021	integral to membrane
TRpn_23639	4430	-0.471808	0.973819	PREDICTED: Panicum hallii FT-interacting protein 1-like (LOC112881845), transcript variant X2, mRNA	AT4G11610	NA	GO:0008150	biological_process
TRpn_23641	591	-0.22826	0.963568	NA	NA	NA	NA	NA
TRpn_23737	510	1.00007	0.850094	PREDICTED: Setaria italica phenylalanine/tyrosine ammonia-lyase (LOC101766005), mRNA	AT3G53260	Phenylalanine ammonia-lyase 2	GO:0006979	response to oxidative stress
TRpn_23738	463	1.67913	0.592219	PREDICTED: Setaria italica phenylalanine/tyrosine ammonia-lyase (LOC101766005), mRNA	AT3G53260	Phenylalanine ammonia-lyase 2	GO:0006979	response to oxidative stress
TRpn_23739	436	0.396806	0.901074	PREDICTED: Zea mays phenylalanine ammonia lyase2 (LOC100384215), transcript variant X1, mRNA	AT3G10340	Phenylalanine ammonia-lyase 4	GO:0005737	cytoplasm
TRpn_23759	3176	-0.10835	0.987454	PREDICTED: Panicum hallii IMPACT family member in pol 5'region (LOC112897257), transcript variant X2, mRNA	AT4G38090	NA	GO:0003674	molecular_function
TRpn_23898	583	1.08032	NA	Panicum virgatum clone PV_ABa011-D10, complete sequence	NA	NA	NA	NA
TRpn_23899	1475	-0.313233	0.977295	PREDICTED: Setaria italica myosin-binding protein 7 (LOC101757414), transcript variant X1, mRNA	NA	NA	NA	NA
TRpn_23965	502	2.62486	0.489534	PREDICTED: Sorghum bicolor protein MIZU-KUSSEI 1 (LOC8056900), mRNA	NA	NA	NA	NA
TRpn_23996	418	1.84329	0.70809	PREDICTED: Zea mays GDSL esterase/lipase (LOC103626757), mRNA	AT2G04570	GDSL esterase/lipase At2g04570	GO:0005576	extracellular region
TRpn_24032	469	-0.584064	0.888947	NA	NA	NA	NA	NA
TRpn_24039	908	-0.567184	NA	Zea mays ARM repeat superfamily protein (LOC100193332), mRNA<>Zea mays full-length cDNA clone ZM_BFb0069L02 mRNA, complete cds	NA	NA	NA	NA
TRpn_24057	609	1.21721	0.758417	PREDICTED: Panicum hallii uncharacterized LOC112902214 (LOC112902214), mRNA	NA	NA	NA	NA
TRpn_24071	524	0.0600845	0.987454	NA	NA	NA	NA	NA
TRpn_24101	509	-1.45394	0.544132	NA	NA	NA	NA	NA
TRpn_24253	557	0.619324	0.845473	Zea mays lipid binding protein (LOC100281217), mRNA	NA	NA	NA	NA
TRpn_24260	995	0.406856	0.946318	Saccharum spontaneum MGT8 gene, complete cds	NA	NA	NA	NA
TRpn_24287	2702	-0.624235	0.96534	PREDICTED: Panicum hallii F-box protein At4g00755-like (LOC112874761), mRNA	AT4G00755	F-box protein At4g00755	GO:0003674	molecular_function
TRpn_24288	2144	0.671433	0.901074	Oryza minuta clone OM__Ba0185B12, complete sequence	NA	NA	NA	NA
TRpn_24389	572	-4.58054	5.54449e-08	NA	NA	NA	NA	NA
TRpn_24438	732	0.883934	0.867246	NA	NA	NA	NA	NA
TRpn_24527	668	0.142443	0.979583	PREDICTED: Setaria italica uncharacterized LOC101756471 (LOC101756471), mRNA	NA	NA	NA	NA
TRpn_24529	875	-1.01955	0.880322	PREDICTED: Sorghum bicolor rho GTPase-activating protein 7 (LOC8082631), mRNA	NA	NA	NA	NA
TRpn_24558	990	-0.354061	0.972498	PREDICTED: Panicum hallii uncharacterized LOC112896432 (LOC112896432), mRNA	NA	NA	NA	NA
TRpn_24576	822	-3.43087	NA	PREDICTED: Panicum hallii F-box protein At1g10780-like (LOC112882458), mRNA	NA	NA	NA	NA
TRpn_24828	1057	0.378075	0.954926	PREDICTED: Panicum hallii molybdate transporter 2 (LOC112894706), mRNA	AT1G80310	Molybdate transporter 2	GO:0015116	sulfate transmembrane transporter activity
TRpn_24950	472	2.6929	0.694869	PREDICTED: Panicum hallii mediator of RNA polymerase II transcription subunit 28 (LOC112886713), mRNA	NA	NA	NA	NA
TRpn_24986	NA	5.13818	0.277495	NA	NA	NA	NA	NA
TRpn_25127	924	-0.789999	0.86302	NA	NA	NA	NA	NA
TRpn_25216	720	-1.13815	0.645297	PREDICTED: Sorghum bicolor uncharacterized LOC8056396 (LOC8056396), mRNA	NA	NA	NA	NA
TRpn_25241	1850	0.424746	NA	PREDICTED: Setaria italica uncharacterized LOC101780128 (LOC101780128), mRNA	AT4G17430	NA	GO:0016021	integral to membrane
TRpn_25251	458	-0.219318	0.939143	Oryza sativa Indica Group cultivar Shuhui498 chromosome 2 sequence	NA	NA	NA	NA
TRpn_25279	675	-1.77861	0.191952	NA	NA	NA	NA	NA
TRpn_25326	534	-2.28102	0.0939667	Oryza sativa Indica Group cultivar Shuhui498 chromosome 4 sequence	NA	NA	NA	NA
TRpn_25439	450	-0.738877	NA	NA	NA	NA	NA	NA
TRpn_25465	661	-0.585049	0.776006	NA	NA	NA	NA	NA
TRpn_25545	538	0.919189	NA	NA	NA	NA	NA	NA
TRpn_25563	736	-2.72469	1.68035e-05	Saccharum hybrid cultivar 22 kDa drought-inducible protein mRNA, complete cds	NA	NA	NA	NA
TRpn_25575	1175	1.46422	0.798137	Zea mays full-length cDNA clone ZM_BFb0028E16 mRNA, complete cds	NA	NA	NA	NA
TRpn_25600	967	0.549425	0.949112	NA	NA	NA	NA	NA
TRpn_25614	3484	0.439426	NA	PREDICTED: Setaria italica pre-mRNA-splicing factor SYF1 (LOC101775476), mRNA	AT5G28740	NA	NA	NA
TRpn_25635	482	3.7184	0.46167	PREDICTED: Panicum hallii chalcone synthase C2 (LOC112902744), mRNA	AT5G13930	Chalcone synthase	GO:0005515	protein binding
TRpn_25655	425	-0.990448	NA	PREDICTED: Setaria italica AT-rich interactive domain-containing protein 5 (LOC101779773), mRNA	NA	NA	NA	NA
TRpn_25689	449	-0.880679	NA	PREDICTED: Panicum hallii aldehyde oxidase GLOX-like (LOC112884176), mRNA	AT3G57620	NA	GO:0003674	molecular_function
TRpn_25719	408	-4.4587	0.146096	NA	NA	NA	NA	NA
TRpn_25770	448	-0.961879	0.499693	NA	NA	NA	NA	NA
TRpn_25780	453	0.238591	0.954926	Paspalum simplex chloroplast, complete genome	NA	NA	NA	NA
TRpn_25849	772	-0.260298	0.943984	Zea mays glycerol-3-phosphate acyltransferase 8 (LOC100281051), mRNA	AT3G11430	Glycerol-3-phosphate acyltransferase 5	GO:0004366	glycerol-3-phosphate O-acyltransferase activity
TRpn_25929	1556	0.972823	0.835489	Escherichia coli strain MT102 chromosome, complete genome	NA	NA	NA	NA
TRpn_25951	819	-1.44027	0.296716	NA	NA	NA	NA	NA
TRpn_25996	670	0.294576	0.981935	Zea mays Heavy metal transport/detoxification superfamily protein (LOC107403160), mRNA	NA	NA	NA	NA
TRpn_25998	763	1.11794	0.92004	PREDICTED: Zea mays Heavy metal transport/detoxification superfamily protein (LOC107403160), transcript variant X1, mRNA	NA	NA	NA	NA
TRpn_26039	424	-0.660934	0.807303	NA	NA	NA	NA	NA
TRpn_26040	405	-1.10522	0.475101	PREDICTED: Panicum hallii RNA-binding protein 38-like (LOC112889063), transcript variant X2, mRNA	NA	NA	NA	NA
TRpn_26079	1079	0.533124	NA	PREDICTED: Sorghum bicolor multiple myeloma tumor-associated protein 2 homolog (LOC8057980), mRNA	AT3G52220	NA	GO:0008150	biological_process
TRpn_26220	1281	0.399926	0.954558	NA	NA	NA	NA	NA
TRpn_26244	615	0.773428	NA	NA	NA	NA	NA	NA
TRpn_26251	492	-0.617672	NA	NA	NA	NA	NA	NA
TRpn_26270	608	-0.349686	0.946318	PREDICTED: Setaria italica ethylene-responsive transcription factor ERF025 (LOC101777226), mRNA	NA	NA	NA	NA
TRpn_26274	1210	0.847657	NA	PREDICTED: Panicum hallii uncharacterized LOC112874679 (LOC112874679), transcript variant X2, mRNA	NA	NA	NA	NA
TRpn_26297	466	4.3347	0.378077	PREDICTED: Panicum hallii RING-H2 finger protein ATL65 (LOC112883826), mRNA	AT3G18930	RING-H2 finger protein ATL65	GO:0008270	zinc ion binding
TRpn_26303	616	0.53792	0.835489	PREDICTED: Panicum hallii transcription factor DIVARICATA-like (LOC112894354), mRNA	NA	NA	NA	NA
TRpn_26318	1175	-3.5167	0.0646621	PREDICTED: Panicum hallii beta-amylase-like (LOC112880466), transcript variant X2, mRNA	AT2G32290	Beta-amylase 6	GO:0016161	beta-amylase activity
TRpn_26439	586	-1.22017	0.820721	PREDICTED: Panicum hallii ethylene-responsive transcription factor ERF014-like (LOC112875916), mRNA	NA	NA	NA	NA
TRpn_26443	764	-1.07082	0.449789	PREDICTED: Sorghum bicolor cytochrome P450 734A1 (LOC8076933), mRNA	AT3G14640	NA	GO:0019825	oxygen binding
TRpn_26448	858	1.03555	0.486341	PREDICTED: Sorghum bicolor ervatamin-B (LOC8055888), mRNA	AT5G50260	KDEL-tailed cysteine endopeptidase CEP1	GO:0006508	proteolysis
TRpn_26460	500	-1.47879	0.70809	NA	NA	NA	NA	NA
TRpn_26464	819	-0.556561	0.876443	Saccharum hybrid cultivar R570 clone BAC 027K08 complete sequence	NA	NA	NA	NA
TRpn_26489	534	-0.266817	0.975353	PREDICTED: Setaria italica O-glucosyltransferase rumi homolog (LOC101777286), transcript variant X2, mRNA	AT5G23850	NA	GO:0016021	integral to membrane
TRpn_26514	1943	0.0888776	0.987454	PREDICTED: Sorghum bicolor probable arabinosyltransferase ARAD1 (LOC8075676), mRNA	AT1G74680	NA	GO:0003824	catalytic activity
TRpn_26521	1126	-1.05435	0.859692	PREDICTED: Sorghum bicolor uncharacterized LOC8078496 (LOC8078496), mRNA	NA	NA	NA	NA
TRpn_26541	734	0.0985954	NA	Zea mays full-length cDNA clone ZM_BFb0085B21 mRNA, complete cds	NA	NA	NA	NA
TRpn_26770	447	-3.12968	0.203518	NA	NA	NA	NA	NA
TRpn_26791	1127	1.06111	NA	PREDICTED: Panicum hallii cytochrome P450 93G1-like (LOC112900040), mRNA	AT5G06900	NA	GO:0005506	iron ion binding
TRpn_26836	1578	-1.99288	0.597803	PREDICTED: Sorghum bicolor thaumatin-like protein 1b (LOC8066008), transcript variant X3, mRNA	AT1G75800	NA	GO:0003674	molecular_function
TRpn_26860	510	-0.0192237	0.993153	NA	AT1G11680	Sterol 14-demethylase	GO:0005506	iron ion binding
TRpn_26889	2197	-0.0941976	0.987047	Saccharum hybrid cultivar R570 clone BAC 028K12 complete sequence	AT4G23160	NA	GO:0000943	retrotransposon nucleocapsid
TRpn_26900	1570	-1.44597	NA	PREDICTED: Panicum hallii E3 ubiquitin-protein ligase RZFP34-like (LOC112873502), transcript variant X2, mRNA	AT5G22920	NA	GO:0005634	nucleus
TRpn_26995	1375	-1.21401	NA	Zea mays uncharacterized LOC100281473 (pco147515), mRNA	AT1G64880	NA	GO:0003723	RNA binding
TRpn_26996	1918	1.99002	NA	PREDICTED: Setaria italica uncharacterized LOC101759494 (LOC101759494), mRNA	AT1G64880	NA	GO:0003723	RNA binding
TRpn_27067	686	-1.02831	NA	PREDICTED: Panicum hallii BTB/POZ domain-containing protein At3g50780-like (LOC112885910), transcript variant X3, mRNA	NA	NA	NA	NA
TRpn_27366	563	-0.211659	0.93518	PREDICTED: Sorghum bicolor serine/threonine-protein kinase STY17 (LOC8056509), mRNA	AT2G31800	NA	GO:0005524	ATP binding
TRpn_27419	1530	-0.333755	NA	Oryza sativa Indica Group cultivar Shuhui498 chromosome 5 sequence	NA	NA	NA	NA
TRpn_27466	1157	-4.85667	0.0726809	PREDICTED: Zea mays cinnamoyl-CoA reductase 1 (LOC103654125), transcript variant X2, mRNA	AT1G15950	Cinnamoyl-CoA reductase 1	GO:0003824	catalytic activity
TRpn_27524	461	-0.445012	0.855655	NA	NA	NA	NA	NA
TRpn_27556	1399	-2.94639	NA	PREDICTED: Setaria italica dormancy-associated protein 1 (LOC101782123), mRNA	AT1G28330	Dormancy-associated protein 1	GO:0003674	molecular_function
TRpn_27622	1251	-0.896136	0.91823	Zea mays Putative pentatricopeptide repeat family protein (LOC100273844), mRNA	AT2G28315	NA	GO:0016020	membrane
TRpn_27653	554	-2.94639	NA	NA	NA	NA	NA	NA
TRpn_27683	604	-1.33476	0.741978	PREDICTED: Setaria italica uncharacterized LOC101778527 (LOC101778527), mRNA	NA	NA	NA	NA
TRpn_27757	654	-2.73719	0.359165	PREDICTED: Sorghum bicolor uncharacterized LOC8079485 (LOC8079485), mRNA	NA	NA	NA	NA
TRpn_27774	414	-0.638467	NA	Zea mays full-length cDNA clone ZM_BFb0155L18 mRNA, complete cds	NA	NA	NA	NA
TRpn_27797	925	-2.49865	NA	PREDICTED: Panicum hallii uncharacterized LOC112902472 (LOC112902472), transcript variant X6, misc_RNA	NA	NA	NA	NA
TRpn_27858	591	2.67608	0.320983	NA	NA	NA	NA	NA
TRpn_28146	1033	-1.59648	0.360056	PREDICTED: Zea mays Serine/threonine-protein kinase SRK2A (LOC100384302), transcript variant X1, mRNA	AT1G10940	Serine/threonine-protein kinase SRK2A	GO:0004674	protein serine/threonine kinase activity
TRpn_28199	581	0.0309746	0.990799	NA	NA	NA	NA	NA
TRpn_28404	452	-0.224922	0.92004	PREDICTED: Panicum hallii reticulon-like protein B2 (LOC112878782), mRNA	NA	NA	NA	NA
TRpn_28406	441	2.22013	0.425831	PREDICTED: Panicum hallii uncharacterized LOC112881710 (LOC112881710), transcript variant X4, mRNA	NA	NA	NA	NA
TRpn_28485	1019	1.30907	0.3146	Zea mays phosphosulfolactate synthase-related protein (LOC100283358), mRNA<>Zea mays clone 279037 phosphosulfolactate synthase-related protein mRNA, complete cds	AT4G21320	Protein HEAT-STRESS-ASSOCIATED 32	GO:0009408	response to heat
TRpn_28518	510	-1.62059	0.431963	NA	NA	NA	NA	NA
TRpn_28528	593	-0.678187	0.662225	PREDICTED: Sorghum bicolor uncharacterized LOC8063922 (LOC8063922), mRNA	NA	NA	NA	NA
TRpn_28712	472	-0.768545	NA	PREDICTED: Setaria italica dof zinc finger protein 2 (LOC101784223), transcript variant X1, mRNA	NA	NA	NA	NA
TRpn_28758	1426	-4.31926	0.113853	NA	NA	NA	NA	NA
TRpn_28760	1298	-0.733584	0.796701	NA	NA	NA	NA	NA
TRpn_28774	734	0.585562	0.773749	PREDICTED: Sorghum bicolor sphinganine C4-monooxygenase 1 (LOC8081286), mRNA	AT1G14290	Sphinganine C4-monooxygenase 2	GO:0003824	catalytic activity
TRpn_28819	748	0.335558	NA	PREDICTED: Setaria italica uncharacterized LOC101753251 (LOC101753251), transcript variant X2, mRNA	NA	NA	NA	NA
TRpn_28837	424	0.00115171	0.999391	NA	NA	NA	NA	NA
TRpn_28846	452	5.64241	0.0010211	Saccharum hybrid cultivar R570 clone BAC 015H09 complete sequence	AT1G19640	Jasmonate O-methyltransferase	GO:0005634	nucleus
TRpn_28866	508	-2.30117	0.375787	NA	NA	NA	NA	NA
TRpn_28868	421	1.423	0.723647	NA	NA	NA	NA	NA
TRpn_28900	489	-0.741451	0.876443	Aeginetia indica gene for AiHT13, complete sequence	NA	NA	NA	NA
TRpn_28912	463	0.742782	NA	NA	NA	NA	NA	NA
TRpn_28990	405	-1.81531	0.654305	PREDICTED: Setaria italica glutathione S-transferase 4 (LOC101763133), mRNA	NA	NA	NA	NA
TRpn_28991	413	-3.05447	0.164041	PREDICTED: Setaria italica glutathione S-transferase 4 (LOC101763133), mRNA	AT3G62760	Glutathione S-transferase F13	GO:0004364	glutathione transferase activity
TRpn_29056	691	1.35567	0.577003	PREDICTED: Panicum hallii probable mediator of RNA polymerase II transcription subunit 37c (LOC112873785), mRNA	AT5G02500	Probable mediator of RNA polymerase II transcription subunit 37e	GO:0005524	ATP binding
TRpn_29057	598	-1.5792	0.816844	PREDICTED: Panicum hallii probable mediator of RNA polymerase II transcription subunit 37c (LOC112873785), mRNA	AT5G02500	Probable mediator of RNA polymerase II transcription subunit 37e	GO:0005524	ATP binding
TRpn_29058	651	0.451337	0.823042	PREDICTED: Sorghum bicolor heat shock cognate 70 kDa protein 2 (LOC8084930), mRNA	AT3G09440	Heat shock 70 kDa protein 3	GO:0005829	cytosol
TRpn_29060	2433	1.32064	0.775999	Saccharum hybrid cultivar Hsp70 (hsp70) mRNA, complete cds	AT5G02500	Probable mediator of RNA polymerase II transcription subunit 37e	GO:0005524	ATP binding
TRpn_29128	1889	0.193692	0.987454	PREDICTED: Sorghum bicolor PHD finger protein At1g33420 (LOC8063124), mRNA	AT1G33420	PHD finger protein At1g33420	GO:0003677	DNA binding
TRpn_29171	447	-0.895701	0.86508	PREDICTED: Zea mays hus1-like protein (LOC100282451), transcript variant X2, mRNA	NA	NA	NA	NA
TRpn_29180	1023	-1.02399	NA	PREDICTED: Sorghum bicolor peptidyl-prolyl cis-trans isomerase FKBP17-1, chloroplastic (LOC8076111), mRNA	AT4G19830	Peptidyl-prolyl cis-trans isomerase FKBP17-1, chloroplastic	GO:0003755	peptidyl-prolyl cis-trans isomerase activity
TRpn_29431	403	-1.46791	0.709154	Paspalum vaginatum clone StvSingle_HKZDOCN04JTHUJ microsatellite sequence	NA	NA	NA	NA
TRpn_29450	925	-0.152554	0.978462	NA	NA	NA	NA	NA
TRpn_29501	431	-0.857386	0.930141	NA	NA	NA	NA	NA
TRpn_29553	1107	0.207951	0.97201	Saccharum hybrid cultivar Pindar stem-specific protein mRNA, complete cds	NA	NA	NA	NA
TRpn_29585	404	0.790604	0.544132	PREDICTED: Setaria italica IAA-amino acid hydrolase ILR1-like 9 (LOC101773990), transcript variant X3, mRNA	AT3G02875	IAA-amino acid hydrolase ILR1	GO:0006508	proteolysis
TRpn_29586	426	1.64601	0.568021	PREDICTED: Sorghum bicolor IAA-amino acid hydrolase ILR1-like 9 (LOC8054423), mRNA	NA	NA	NA	NA
TRpn_29641	463	0.663502	0.904097	NA	NA	NA	NA	NA
TRpn_29685	508	0.00486339	NA	PREDICTED: Setaria italica zinc finger protein ZAT5-like (LOC101773720), mRNA	NA	NA	NA	NA
TRpn_29716	418	5.79086	NA	PREDICTED: Sorghum bicolor aquaporin NIP4-1 (LOC8079070), mRNA	NA	NA	NA	NA
TRpn_29718	623	1.74116	0.342344	PREDICTED: Panicum hallii mannan endo-1,4-beta-mannosidase 2-like (LOC112893997), mRNA	NA	NA	NA	NA
TRpn_29754	1314	0.447434	NA	NA	NA	NA	NA	NA
TRpn_29838	803	2.65886	0.72799	PREDICTED: Panicum hallii probable esterase PIR7A (LOC112894137), mRNA	NA	NA	NA	NA
TRpn_29953	475	1.66459	NA	PREDICTED: Sorghum bicolor uncharacterized LOC8081533 (LOC8081533), mRNA	AT2G07360	NA	GO:0005634	nucleus
TRpn_29954	560	0.291156	0.963568	PREDICTED: Sorghum bicolor uncharacterized LOC8054288 (LOC8054288), mRNA	AT2G07360	NA	GO:0005634	nucleus
TRpn_29955	1171	-0.534839	0.85842	PREDICTED: Panicum hallii uncharacterized LOC112873517 (LOC112873517), mRNA	NA	NA	NA	NA
TRpn_30449	905	-1.03081	0.748955	Zea mays full-length cDNA clone ZM_BFc0033E16 mRNA, complete cds	AT1G33110	Protein DETOXIFICATION 21	GO:0005215	transporter activity
TRpn_30518	634	-0.302578	0.954926	PREDICTED: Zea mays Lipid phosphate phosphatase 2 (LOC100280353), transcript variant X1, mRNA	NA	NA	NA	NA
TRpn_30553	853	-1.33711	0.46167	PREDICTED: Panicum hallii caffeoylshikimate esterase-like (LOC112891890), mRNA	NA	NA	NA	NA
TRpn_30632	408	2.85368	0.567286	PREDICTED: Sorghum bicolor uncharacterized LOC8059826 (LOC8059826), mRNA	AT1G26760	NA	GO:0008150	biological_process
TRpn_30706	472	-0.0686845	0.987454	PREDICTED: Zea mays Phosphatidylinositol N-acetyglucosaminlytransferase subunit P-related (LOC100383691), transcript variant X2, mRNA	NA	NA	NA	NA
TRpn_30824	413	-0.908838	0.690613	PREDICTED: Sorghum bicolor uncharacterized LOC8058912 (LOC8058912), mRNA	NA	NA	NA	NA
TRpn_30826	494	2.59357	0.46167	PREDICTED: Sorghum bicolor 11-beta-hydroxysteroid dehydrogenase 1B (LOC8063011), mRNA	AT5G50600	11-beta-hydroxysteroid dehydrogenase 1A	GO:0016491	oxidoreductase activity
TRpn_30850	718	0.365677	NA	PREDICTED: Panicum hallii scarecrow-like protein 1 (LOC112895369), transcript variant X1, mRNA	NA	NA	NA	NA
TRpn_30859	1415	0.0341615	0.989298	PREDICTED: Setaria italica auxin-responsive protein IAA13 (LOC101785631), mRNA	AT4G14550	Auxin-responsive protein IAA14	GO:0005634	nucleus
TRpn_31197	1077	1.50224	0.570197	PREDICTED: Panicum hallii probable beta-D-xylosidase 7 (LOC112879587), mRNA	AT1G78060	Probable beta-D-xylosidase 7	GO:0004553	hydrolase activity, hydrolyzing O-glycosyl compounds
TRpn_31198	1269	0.202114	0.979833	PREDICTED: Panicum hallii probable beta-D-xylosidase 7 (LOC112879587), mRNA	AT1G78060	Probable beta-D-xylosidase 7	GO:0004553	hydrolase activity, hydrolyzing O-glycosyl compounds
TRpn_31199	548	-0.679287	NA	NA	NA	NA	NA	NA
TRpn_31200	414	0.637337	0.789758	NA	NA	NA	NA	NA
TRpn_31202	428	0.854857	0.690185	PREDICTED: Panicum hallii probable beta-D-xylosidase 7 (LOC112879587), mRNA	AT1G78060	Probable beta-D-xylosidase 7	GO:0004553	hydrolase activity, hydrolyzing O-glycosyl compounds
TRpn_31258	2537	-0.16045	0.987047	Zea mays uncharacterized LOC100502264 (LOC100502264), mRNA	AT3G25840	NA	GO:0004672	protein kinase activity
TRpn_31394	3216	0.117145	NA	PREDICTED: Sorghum bicolor protein NUCLEAR FUSION DEFECTIVE 4 (LOC8055494), mRNA	AT5G45275	NA	GO:0003674	molecular_function
TRpn_31399	424	-0.634277	0.776006	PREDICTED: Sorghum bicolor protein NUCLEAR FUSION DEFECTIVE 4 (LOC8055494), mRNA	AT4G19450	NA	GO:0003674	molecular_function
TRpn_31503	NA	1.13	0.891018	NA	NA	NA	NA	NA
TRpn_31519	962	4.47096	0.16612	NA	NA	NA	NA	NA
TRpn_31549	979	-1.83192	0.715498	PREDICTED: Sorghum bicolor uncharacterized LOC8082442 (LOC8082442), mRNA	NA	NA	NA	NA
TRpn_31567	424	-0.439937	0.930141	PREDICTED: Panicum hallii polycomb group protein FIE2 (LOC112897028), transcript variant X2, mRNA	NA	NA	NA	NA
TRpn_31613	952	-3.19753	NA	Oryza sativa Japonica Group DNA, chromosome 3, cultivar: Nipponbare, complete sequence	AT3G51700	NA	NA	NA
TRpn_31623	486	-0.626444	0.778362	Paspalum vaginatum clone StvCtg_00237 microsatellite sequence	NA	NA	NA	NA
TRpn_31730	2208	-0.725175	0.884818	PREDICTED: Sorghum bicolor uncharacterized LOC8082842 (LOC8082842), mRNA	NA	NA	NA	NA
TRpn_31789	1658	0.569803	0.963949	PREDICTED: Sorghum bicolor manganese-dependent ADP-ribose/CDP-alcohol diphosphatase (LOC110433154), transcript variant X2, mRNA	AT4G24730	Manganese-dependent ADP-ribose/CDP-alcohol diphosphatase	GO:0004722	protein serine/threonine phosphatase activity
TRpn_31792	1753	1.53637	0.83955	PREDICTED: Sorghum bicolor manganese-dependent ADP-ribose/CDP-alcohol diphosphatase (LOC110433154), transcript variant X2, mRNA	AT4G24730	Manganese-dependent ADP-ribose/CDP-alcohol diphosphatase	GO:0004722	protein serine/threonine phosphatase activity
TRpn_31859	776	-1.88457	NA	NA	NA	NA	NA	NA
TRpn_31868	1501	-0.77733	0.876443	NA	NA	NA	NA	NA
TRpn_32007	562	-2.28809	0.331937	NA	NA	NA	NA	NA
TRpn_32116	1456	-0.0247215	NA	PREDICTED: Panicum hallii putative disease resistance protein At1g50180 (LOC112903018), transcript variant X3, mRNA	NA	NA	NA	NA
TRpn_32119	425	-0.104835	0.987421	PREDICTED: Panicum hallii putative disease resistance protein At1g50180 (LOC112903018), transcript variant X3, mRNA	NA	NA	NA	NA
TRpn_32130	799	-1.92932	0.718774	PREDICTED: Panicum hallii putative disease resistance protein At1g50180 (LOC112903018), transcript variant X3, mRNA	NA	NA	NA	NA
TRpn_32285	402	0.638045	0.718774	NA	NA	NA	NA	NA
TRpn_32309	616	0.451402	0.91823	PREDICTED: Setaria italica protein HASTY 1 (LOC101786356), mRNA	AT3G05040	Protein HASTY 1	GO:0005634	nucleus
TRpn_32375	1128	-1.58381	0.833574	Zea mays full-length cDNA clone ZM_BFb0345O11 mRNA, complete cds	AT1G29420	Auxin-responsive protein SAUR61	GO:0003674	molecular_function
TRpn_32459	565	5.67356	0.030537	NA	NA	NA	NA	NA
TRpn_32598	1855	-1.36199	NA	PREDICTED: Panicum hallii B2 protein-like (LOC112893968), mRNA	AT5G42050	NA	GO:0005515	protein binding
TRpn_32618	654	0.0179821	0.994839	PREDICTED: Setaria italica cytochrome P450 734A6 (LOC101781904), mRNA	AT2G26710	Cytochrome P450 734A1	GO:0005506	iron ion binding
TRpn_32623	3095	-0.0636128	0.987454	PREDICTED: Sorghum bicolor cytochrome P450 734A6 (LOC8078799), mRNA	AT2G26710	Cytochrome P450 734A1	GO:0005506	iron ion binding
TRpn_32660	775	4.2744	0.156767	PREDICTED: Sorghum bicolor 40S ribosomal protein Sa-2 (LOC8079191), mRNA	AT1G72370	40S ribosomal protein Sa-1	GO:0042256	mature ribosome assembly
TRpn_32661	2129	2.58836	NA	NA	NA	NA	NA	NA
TRpn_32683	474	4.12404	4.51132e-05	Oryza sativa Indica Group cultivar Shuhui498 chromosome 7 sequence	AT1G72370	40S ribosomal protein Sa-1	GO:0042256	mature ribosome assembly
TRpn_32775	1246	-6.80709	0.000138205	PREDICTED: Sorghum bicolor protein CURVATURE THYLAKOID 1C, chloroplastic (LOC8079228), transcript variant X3, mRNA	NA	NA	NA	NA
TRpn_32776	1452	5.09683	0.0068912	PREDICTED: Sorghum bicolor protein CURVATURE THYLAKOID 1C, chloroplastic (LOC8079228), transcript variant X3, mRNA	NA	NA	NA	NA
TRpn_33302	768	-0.407582	NA	PREDICTED: Setaria italica 40S ribosomal protein S25-4 (LOC101780855), mRNA	AT4G39200	40S ribosomal protein S25-4	GO:0003735	structural constituent of ribosome
TRpn_33443	2633	-0.754137	NA	PREDICTED: Panicum hallii protein argonaute 1D (LOC112888914), transcript variant X4, mRNA	AT1G48410	Protein argonaute 1	GO:0006417	regulation of translation
TRpn_33444	723	1.63568	0.722592	NA	NA	NA	NA	NA
TRpn_33566	499	-0.851412	NA	NA	NA	NA	NA	NA
TRpn_33569	3733	-0.913808	0.690185	PREDICTED: Setaria italica pentatricopeptide repeat-containing protein At5g16420, mitochondrial (LOC101782016), mRNA	AT4G10770	Oligopeptide transporter 7	GO:0016021	integral to membrane
TRpn_33683	735	1.08746	0.895717	PREDICTED: Sorghum bicolor uncharacterized LOC8054639 (LOC8054639), mRNA	NA	NA	NA	NA
TRpn_33757	740	5.43953	0.061227	PREDICTED: Setaria italica putative 12-oxophytodienoate reductase 13 (LOC101757769), transcript variant X1, mRNA	AT1G76690	12-oxophytodienoate reductase 2	GO:0010181	FMN binding
TRpn_33758	757	-4.89744	0.030537	PREDICTED: Setaria italica putative 12-oxophytodienoate reductase 13 (LOC101757769), transcript variant X1, mRNA	AT1G76690	12-oxophytodienoate reductase 2	GO:0010181	FMN binding
TRpn_33816	975	-0.733153	0.697316	NA	NA	NA	NA	NA
TRpn_33820	748	0.0628864	0.982717	PREDICTED: Panicum hallii E3 ubiquitin-protein ligase listerin-like (LOC112903429), mRNA	AT5G58410	E3 ubiquitin-protein ligase listerin	GO:0008270	zinc ion binding
TRpn_33823	454	0.335624	0.866486	PREDICTED: Sorghum bicolor ALA-interacting subunit 3 (LOC8077191), mRNA	AT1G79450	ALA-interacting subunit 5	GO:0000139	Golgi membrane
TRpn_33878	1462	-1.43836	0.277495	NA	NA	NA	NA	NA
TRpn_33952	814	0.715592	0.835603	PREDICTED: Panicum hallii N-(5'-phosphoribosyl)anthranilate isomerase 1, chloroplastic-like (LOC112879108), mRNA	AT1G07780	N-(5'-phosphoribosyl)anthranilate isomerase 1, chloroplastic	GO:0000162	tryptophan biosynthetic process
TRpn_33953	421	0.993389	0.66631	NA	NA	NA	NA	NA
TRpn_34086	1636	-1.97219	0.773749	Phyllostachys edulis cDNA clone: bphylf030m17, full insert sequence	NA	NA	NA	NA
TRpn_34091	1721	-3.93906	0.394976	Phyllostachys edulis cDNA clone: bphylf042e10, full insert sequence	NA	NA	NA	NA
TRpn_34120	826	0.105224	0.987454	PREDICTED: Panicum hallii uncharacterized N-acetyltransferase YvbK-like (LOC112873716), mRNA	AT1G03650	NA	GO:0008080	N-acetyltransferase activity
TRpn_34149	477	0.985419	0.558992	PREDICTED: Sorghum bicolor pre-mRNA-processing protein 40A (LOC110433979), transcript variant X3, mRNA	NA	NA	NA	NA
TRpn_34205	582	0.306821	0.973819	NA	NA	NA	NA	NA
TRpn_34209	825	-0.0567832	0.987454	NA	NA	NA	NA	NA
TRpn_34269	803	-0.926913	NA	PREDICTED: Sorghum bicolor ALA-interacting subunit 1-like (LOC110433437), transcript variant X6, mRNA	AT1G65900	NA	GO:0003674	molecular_function
TRpn_34315	2110	1.03329	NA	PREDICTED: Sorghum bicolor putative aminoacrylate hydrolase RutD (LOC110430019), transcript variant X2, mRNA	AT5G53050	NA	GO:0016787	hydrolase activity
TRpn_34320	979	1.00919	0.718774	Zea mays full-length cDNA clone ZM_BFb0054E11 mRNA, complete cds	AT5G53050	NA	GO:0016787	hydrolase activity
TRpn_34322	1472	1.01665	0.826617	Zea mays clone 246028 mRNA sequence	NA	NA	NA	NA
TRpn_34323	1383	-2.61265	0.758749	Zea mays clone 246028 mRNA sequence	NA	NA	NA	NA
TRpn_34327	425	0.288152	0.954926	PREDICTED: Setaria italica proline dehydrogenase 2, mitochondrial (LOC101775799), mRNA	AT5G38710	Proline dehydrogenase 2, mitochondrial	GO:0004657	proline dehydrogenase activity
TRpn_34362	968	-0.926913	NA	PREDICTED: Setaria italica uncharacterized LOC101766720 (LOC101766720), transcript variant X3, mRNA	NA	NA	NA	NA
TRpn_34452	614	0.222238	0.963949	NA	NA	NA	NA	NA
TRpn_34471	939	1.51986	NA	NA	NA	NA	NA	NA
TRpn_34472	687	0.0695726	0.987454	NA	NA	NA	NA	NA
TRpn_34505	1196	-3.54092	0.165231	PREDICTED: Sorghum bicolor aquaporin TIP4-2 (LOC8066640), mRNA	NA	NA	NA	NA
TRpn_34611	1512	-1.16727	NA	PREDICTED: Sorghum bicolor uncharacterized LOC8060952 (LOC8060952), mRNA	NA	NA	NA	NA
TRpn_34709	NA	-1.28792	0.904097	NA	NA	NA	NA	NA
TRpn_34710	930	-2.59247	0.410778	PREDICTED: Sorghum bicolor DNA-directed RNA polymerases II, IV and V subunit 9A (LOC8066017), mRNA	NA	NA	NA	NA
TRpn_34799	2237	-0.620701	NA	PREDICTED: Setaria italica putative vacuolar cation/proton exchanger 4 (LOC101757465), mRNA	AT1G55730	Vacuolar cation/proton exchanger 5	GO:0006812	cation transport
TRpn_34872	1150	-0.566479	0.850094	Zea mays uncharacterized LOC100192019 (LOC100192019), mRNA	NA	NA	NA	NA
TRpn_35048	764	3.39132	0.234335	PREDICTED: Setaria italica fasciclin-like arabinogalactan protein 1 (LOC101773417), mRNA	AT5G55730	Fasciclin-like arabinogalactan protein 1	GO:0048046	apoplast
TRpn_35218	559	-0.684986	0.694331	Zea mays clone 1638153 sulfate transporter 3.4 mRNA, complete cds	NA	NA	NA	NA
TRpn_35237	549	0.827032	0.718774	NA	NA	NA	NA	NA
TRpn_35251	513	-5.85171	0.00519562	NA	NA	NA	NA	NA
TRpn_35252	614	-5.81632	0.0119106	NA	NA	NA	NA	NA
TRpn_35263	648	0.795792	0.89953	NA	NA	NA	NA	NA
TRpn_35289	1424	0.0475642	0.990334	PREDICTED: Sorghum bicolor solute carrier family 25 member 44 (LOC8067560), mRNA	NA	NA	NA	NA
TRpn_35350	951	-2.42548	0.0540996	PREDICTED: Setaria italica soluble inorganic pyrophosphatase (LOC101754621), transcript variant X2, mRNA	AT2G46860	Soluble inorganic pyrophosphatase 3	GO:0000287	magnesium ion binding
TRpn_35433	627	-1.93722	0.568511	PREDICTED: Sorghum bicolor protein-lysine methyltransferase METTL21D (LOC8056364), transcript variant X1, mRNA	NA	NA	NA	NA
TRpn_35461	932	-3.49698	NA	NA	NA	NA	NA	NA
TRpn_35502	423	1.6005	NA	PREDICTED: Sorghum bicolor uncharacterized LOC8068130 (LOC8068130), transcript variant X3, mRNA	NA	NA	NA	NA
TRpn_35571	2384	0.930244	0.70809	PREDICTED: Sorghum bicolor asparagine synthetase [glutamine-hydrolyzing] 1 (LOC110430248), mRNA	AT3G47340	Asparagine synthetase [glutamine-hydrolyzing] 1	GO:0004066	asparagine synthase (glutamine-hydrolyzing) activity
TRpn_35599	1554	-1.57535	0.620321	PREDICTED: Zea mays PHD transcription factor (PHD35), transcript variant X1, mRNA	AT1G54390	PHD finger protein ING2	GO:0005634	nucleus
TRpn_35660	1392	-4.83631	0.0508276	PREDICTED: Setaria italica oligopeptide transporter 4 (LOC101771132), mRNA	AT5G64410	Oligopeptide transporter 4	GO:0006857	oligopeptide transport
TRpn_35764	1032	-2.46235	NA	Zea mays uncharacterized LOC103641500 (LOC103641500), mRNA	NA	NA	NA	NA
TRpn_35880	1268	0.81958	0.792735	PREDICTED: Zea mays putative methylesterase 11, chloroplastic (LOC103633404), mRNA	AT1G26360	Putative methylesterase 13, chloroplastic	GO:0016787	hydrolase activity
TRpn_35926	490	-0.039105	0.987454	PREDICTED: Setaria italica protein PAIR1 (LOC101765815), mRNA	NA	NA	NA	NA
TRpn_35935	465	-2.71511	0.70809	PREDICTED: Panicum hallii actin-related protein 2/3 complex subunit 2B-like (LOC112901112), transcript variant X3, mRNA	NA	NA	NA	NA
TRpn_35936	542	-1.08262	0.592219	PREDICTED: Panicum hallii actin-related protein 2/3 complex subunit 2B-like (LOC112901112), transcript variant X3, mRNA	NA	NA	NA	NA
TRpn_36022	739	-1.72161	0.495655	PREDICTED: Setaria italica probable glutathione S-transferase (LOC101767763), mRNA	NA	NA	NA	NA
TRpn_36034	1125	0.444906	0.931734	Paspalum ionanthum chloroplast, complete genome	NA	NA	NA	NA
TRpn_36060	532	-1.73772	NA	PREDICTED: Setaria italica interactor of constitutive active ROPs 2, chloroplastic (LOC101770045), transcript variant X3, mRNA	NA	NA	NA	NA
TRpn_36064	540	-1.73363	0.276944	NA	NA	NA	NA	NA
TRpn_36116	1644	-0.444265	0.963949	PREDICTED: Setaria italica psbP domain-containing protein 7, chloroplastic (LOC101773815), mRNA	AT3G05410	PsbP domain-containing protein 7, chloroplastic	NA	NA
TRpn_36118	527	-1.27539	0.551184	PREDICTED: Sorghum bicolor vacuolar-processing enzyme (LOC8066566), mRNA	NA	NA	NA	NA
TRpn_36179	424	-0.329396	NA	NA	NA	NA	NA	NA
TRpn_36217	741	-1.01216	0.85842	PREDICTED: Sorghum bicolor kelch domain-containing protein 2 (LOC8060319), mRNA	NA	NA	NA	NA
TRpn_36218	796	3.31955	0.0774186	PREDICTED: Sorghum bicolor kelch domain-containing protein 2 (LOC8060319), mRNA	NA	NA	NA	NA
TRpn_36372	490	1.08066	0.863937	NA	NA	NA	NA	NA
TRpn_36388	1656	-0.548163	0.939115	PREDICTED: Panicum hallii auxin-responsive protein SAUR36-like (LOC112879745), mRNA	AT5G27780	NA	GO:0003674	molecular_function
TRpn_36394	1745	1.08423	0.496021	PREDICTED: Sorghum bicolor uncharacterized LOC8075584 (LOC8075584), mRNA	NA	NA	NA	NA
TRpn_36399	428	2.30567	0.232495	PREDICTED: Panicum hallii ras-related protein RABA3-like (LOC112888828), mRNA	AT4G39990	Ras-related protein RABA4b	GO:0005525	GTP binding
TRpn_36455	414	-0.180178	0.954926	PREDICTED: Setaria italica 60S ribosomal protein L37-1 (LOC101780565), mRNA	AT1G15250	60S ribosomal protein L37-1	GO:0003735	structural constituent of ribosome
TRpn_36478	772	-0.868001	0.360056	PREDICTED: Sorghum bicolor oxygen-evolving enhancer protein 2, chloroplastic (LOC8079911), mRNA	AT1G06680	Oxygen-evolving enhancer protein 2-1, chloroplastic	GO:0009543	chloroplast thylakoid lumen
TRpn_36535	1363	-1.24948	NA	PREDICTED: Sorghum bicolor steroid 5-alpha-reductase DET2 (LOC8058917), mRNA	AT2G38050	Steroid 5-alpha-reductase DET2	GO:0016132	brassinosteroid biosynthetic process
TRpn_36659	423	0.0487389	0.989977	NA	NA	NA	NA	NA
TRpn_36670	1583	-0.182189	0.970966	NA	NA	NA	NA	NA
TRpn_36809	982	0.190507	0.987454	PREDICTED: Sorghum bicolor pullulanase 1, chloroplastic (LOC8066007), transcript variant X1, mRNA	AT5G04360	Pullulanase 1, chloroplastic	GO:0004556	alpha-amylase activity
TRpn_36849	1108	-1.41614	0.659269	PREDICTED: Sorghum bicolor uncharacterized LOC8074106 (LOC8074106), mRNA	NA	NA	NA	NA
TRpn_37281	422	-0.255961	0.97989	PREDICTED: Setaria italica aspartate--tRNA ligase 2, cytoplasmic-like (LOC101776426), mRNA	AT4G31180	Aspartate--tRNA ligase 2, cytoplasmic	GO:0003677	DNA binding
TRpn_37289	580	0.888369	NA	NA	NA	NA	NA	NA
TRpn_37379	649	-0.672033	0.902855	NA	NA	NA	NA	NA
TRpn_37426	1881	2.76249	0.336072	PREDICTED: Sorghum bicolor anaphase-promoting complex subunit 8 (LOC8073960), mRNA	AT3G48150	Anaphase-promoting complex subunit 8	GO:0005680	anaphase-promoting complex
TRpn_37434	685	-0.509017	0.939143	PREDICTED: Panicum hallii probable glucomannan 4-beta-mannosyltransferase 7 (LOC112879441), transcript variant X2, misc_RNA	AT5G03760	Glucomannan 4-beta-mannosyltransferase 9	GO:0000139	Golgi membrane
TRpn_37456	454	-0.461057	NA	NA	NA	NA	NA	NA
TRpn_37476	465	-1.36139	NA	Triticum aestivum mRNA, clone: tplb0040d02, cultivar Chinese Spring	NA	NA	NA	NA
TRpn_37547	657	-1.35227	NA	PREDICTED: Setaria italica RING-H2 finger protein ATL80-like (LOC101774184), mRNA	NA	NA	NA	NA
TRpn_37604	642	1.51099	NA	NA	NA	NA	NA	NA
TRpn_37611	2438	-2.28671	0.154849	Zea mays clone 263876 mRNA sequence	AT5G65640	Transcription factor bHLH93	GO:0003677	DNA binding
TRpn_37634	1918	-0.192855	0.985886	PREDICTED: Setaria italica syntaxin-81 (LOC101753588), mRNA	AT1G51740	Syntaxin-81	GO:0015031	protein transport
TRpn_37775	519	1.06035	0.830441	NA	NA	NA	NA	NA
TRpn_37852	475	0.855008	0.718774	NA	NA	NA	NA	NA
TRpn_37855	470	3.78961	0.0324983	NA	NA	NA	NA	NA
TRpn_37933	698	-1.96054	0.458608	PREDICTED: Setaria italica uncharacterized LOC101777779 (LOC101777779), mRNA	NA	NA	NA	NA
TRpn_38031	449	-2.22651	0.378077	Zea mays clone 490650 hypothetical protein mRNA, complete cds	AT3G62580	NA	GO:0003674	molecular_function
TRpn_38347	2542	1.12596	0.833574	PREDICTED: Panicum hallii oligopeptide transporter 4-like (LOC112887595), mRNA	AT5G64410	Oligopeptide transporter 4	GO:0006857	oligopeptide transport
TRpn_38475	571	-0.445173	0.941148	PREDICTED: Sorghum bicolor transcription factor PCF2-like (LOC110436807), mRNA	NA	NA	NA	NA
TRpn_38489	643	-0.773053	0.901074	NA	NA	NA	NA	NA
TRpn_38581	2039	-4.44051	0.0918407	PREDICTED: Panicum hallii uncharacterized LOC112881345 (LOC112881345), mRNA	NA	NA	NA	NA
TRpn_38632	413	-0.915899	0.888895	NA	NA	NA	NA	NA
TRpn_38692	1930	-0.463759	NA	PREDICTED: Sorghum bicolor probable serine/threonine-protein kinase PBL25 (LOC8071257), mRNA	AT3G07070	Serine/threonine-protein kinase At3g07070	GO:0005524	ATP binding
TRpn_38737	827	0.377271	NA	NA	NA	NA	NA	NA
TRpn_38787	458	2.20279	0.706436	PREDICTED: Setaria italica U-box domain-containing protein 44 (LOC101766002), transcript variant X2, mRNA	AT1G20780	U-box domain-containing protein 44	GO:0070696	transmembrane receptor protein serine/threonine kinase binding
TRpn_38806	624	0.116785	0.987454	Zea mays isolate 478 clone 1 GRMZM2G101463-like gene, partial sequence	NA	NA	NA	NA
TRpn_38810	473	-2.32038	NA	PREDICTED: Panicum hallii protein O-glucosyltransferase 1-like (LOC112888960), mRNA	NA	NA	NA	NA
TRpn_38832	553	-0.486249	NA	NA	NA	NA	NA	NA
TRpn_38877	413	-1.50926	0.729406	NA	NA	NA	NA	NA
TRpn_38878	416	1.54034	0.773749	NA	NA	NA	NA	NA
TRpn_38929	1339	0.824421	0.778362	PREDICTED: Panicum hallii heavy metal-associated isoprenylated plant protein 34-like (LOC112874812), mRNA	NA	NA	NA	NA
TRpn_38984	497	-0.302578	0.954926	PREDICTED: Setaria italica transcription factor TCP20 (LOC101777607), mRNA	NA	NA	NA	NA
TRpn_39087	1315	-0.525495	0.863937	Zea mays uncharacterized LOC100276976 (pco114182), mRNA<>Zea mays full-length cDNA clone ZM_BFc0171M09 mRNA, complete cds	NA	NA	NA	NA
TRpn_39171	410	-3.54122	0.0609142	NA	NA	NA	NA	NA
TRpn_39491	931	0.275101	0.963949	PREDICTED: Panicum hallii glucan endo-1,3-beta-glucosidase 7-like (LOC112878187), transcript variant X2, mRNA	AT4G34480	Glucan endo-1,3-beta-glucosidase 7	GO:0004553	hydrolase activity, hydrolyzing O-glycosyl compounds
TRpn_39595	865	1.35519	0.584473	PREDICTED: Setaria italica uncharacterized LOC101774022 (LOC101774022), mRNA	NA	NA	NA	NA
TRpn_39679	452	-0.538444	0.863937	Zea mays uncharacterized LOC100281427 (LOC100281427), mRNA	NA	NA	NA	NA
TRpn_39930	823	-1.02893	0.495655	PREDICTED: Sorghum bicolor pectinesterase (LOC8078547), mRNA	AT3G43270	Probable pectinesterase/pectinesterase inhibitor 32	GO:0009505	plant-type cell wall
TRpn_39970	465	-1.25338	0.270646	PREDICTED: Panicum hallii plant intracellular Ras-group-related LRR protein 7 (LOC112873480), mRNA	AT5G07910	NA	GO:0005886	plasma membrane
TRpn_39971	578	0.571977	0.924146	Saccharum officinarum mitochondrial chromosome 1 DNA, complete genome, cultivar: Khon Kaen 3	NA	NA	NA	NA
TRpn_39980	574	-0.749406	0.654305	NA	NA	NA	NA	NA
TRpn_39990	851	-0.387734	NA	Zea mays clone 1592490 mRNA sequence	AT1G28220	Purine permease 3	GO:0005345	purine base transmembrane transporter activity
TRpn_40018	478	1.30928	0.326069	PREDICTED: Sorghum bicolor protein ABHD17C (LOC8068039), mRNA	NA	NA	NA	NA
TRpn_40075	1294	-0.746525	0.891018	PREDICTED: Sorghum bicolor protein trichome birefringence-like 3 (LOC8081433), mRNA	AT5G01360	Protein trichome birefringence-like 3	GO:0000139	Golgi membrane
TRpn_40107	1629	1.86308	0.735339	PREDICTED: Panicum hallii uncharacterized LOC112886194 (LOC112886194), mRNA	NA	NA	NA	NA
TRpn_40134	NA	-1.13438	0.70809	NA	NA	NA	NA	NA
TRpn_40135	630	-1.26456	0.235833	Zea mays 6-phosphogluconate dehydrogenase isoenzyme A gene, partial cds	AT3G02360	6-phosphogluconate dehydrogenase, decarboxylating 3	GO:0004616	phosphogluconate dehydrogenase (decarboxylating) activity
TRpn_40161	826	0.969417	NA	PREDICTED: Panicum hallii U-box domain-containing protein 4-like (LOC112877348), mRNA	NA	NA	NA	NA
TRpn_40220	1262	-0.630254	NA	PREDICTED: Panicum hallii protein TIFY 11b-like (LOC112876948), mRNA	NA	NA	NA	NA
TRpn_40256	592	-1.4856	0.86508	NA	NA	NA	NA	NA
TRpn_40259	553	-1.26871	NA	NA	NA	NA	NA	NA
TRpn_40350	1093	1.25227	0.86508	Zea mays clone 289395 mRNA sequence	AT5G59320	Non-specific lipid-transfer protein 3	GO:0006869	lipid transport
TRpn_40369	1352	-1.86934	0.495655	PREDICTED: Panicum hallii uncharacterized LOC112901373 (LOC112901373), mRNA	NA	NA	NA	NA
TRpn_40399	1822	-1.15833	0.721104	PREDICTED: Setaria italica uncharacterized LOC101753991 (LOC101753991), mRNA	NA	NA	NA	NA
TRpn_40426	1094	1.30523	NA	PREDICTED: Setaria italica uncharacterized LOC105913905 (LOC105913905), transcript variant X3, ncRNA	AT4G15210	Beta-amylase 5	GO:0016161	beta-amylase activity
TRpn_40428	1475	-3.28568	0.214292	PREDICTED: Panicum hallii beta-amylase (LOC112881256), mRNA	AT4G15210	Beta-amylase 5	GO:0016161	beta-amylase activity
TRpn_40725	419	0.516138	0.904097	NA	NA	NA	NA	NA
TRpn_40738	1869	-2.12904	0.527857	NA	NA	NA	NA	NA
TRpn_40783	2148	-2.41172	0.430271	PREDICTED: Sorghum bicolor uncharacterized LOC110432992 (LOC110432992), transcript variant X4, misc_RNA	AT1G02860	E3 ubiquitin-protein ligase BAH1	GO:0016607	nuclear speck
TRpn_40887	401	-0.58805	0.71508	Zea mays clone Contig606 mRNA sequence	AT2G37190	60S ribosomal protein L12-1	GO:0003735	structural constituent of ribosome
TRpn_40888	412	0.391543	0.902573	Zea mays full-length cDNA clone ZM_BFc0164I07 mRNA, complete cds	AT2G37190	60S ribosomal protein L12-1	GO:0003735	structural constituent of ribosome
TRpn_40889	401	-2.32386	0.0887046	PREDICTED: Setaria italica 60S ribosomal protein L12-1 (LOC101761001), mRNA	AT2G37190	60S ribosomal protein L12-1	GO:0003735	structural constituent of ribosome
TRpn_40890	412	-0.227904	0.959077	Zea mays full-length cDNA clone ZM_BFc0164I07 mRNA, complete cds	AT2G37190	60S ribosomal protein L12-1	GO:0003735	structural constituent of ribosome
TRpn_40940	681	1.94673	NA	PREDICTED: Sorghum bicolor uncharacterized LOC8065094 (LOC8065094), ncRNA	NA	NA	NA	NA
TRpn_41020	850	-1.51369	0.718774	PREDICTED: Panicum hallii protein DETOXIFICATION 27-like (LOC112896454), transcript variant X6, mRNA	NA	NA	NA	NA
TRpn_41022	1380	0.928296	NA	PREDICTED: Setaria italica protein DETOXIFICATION 27 (LOC101784768), mRNA	AT5G65380	Protein DETOXIFICATION 27	GO:0005215	transporter activity
TRpn_41027	1307	-1.65638	0.725114	PREDICTED: Setaria italica protein DETOXIFICATION 27 (LOC101784768), mRNA	AT5G65380	Protein DETOXIFICATION 27	GO:0005215	transporter activity
TRpn_41036	1446	0.439235	0.773725	PREDICTED: Setaria italica E3 ubiquitin-protein ligase SINAT5 (LOC101753703), mRNA	AT5G53360	NA	GO:0005634	nucleus
TRpn_41048	1318	-1.3055	0.845239	PREDICTED: Sorghum bicolor protein Mpv17 (LOC8079385), transcript variant X3, mRNA	AT3G24570	NA	GO:0003674	molecular_function
TRpn_41049	1233	-4.00496	0.567286	PREDICTED: Sorghum bicolor protein Mpv17 (LOC8079385), transcript variant X3, mRNA	AT3G24570	NA	GO:0003674	molecular_function
TRpn_41050	1274	0.852283	0.851675	PREDICTED: Sorghum bicolor protein Mpv17 (LOC8079385), transcript variant X3, mRNA	AT3G24570	NA	GO:0003674	molecular_function
TRpn_41112	460	-0.386348	0.946318	NA	NA	NA	NA	NA
TRpn_41152	754	-0.674678	0.86508	PREDICTED: Sorghum bicolor chloroplastic lipocalin (LOC110436533), transcript variant X2, mRNA	NA	NA	NA	NA
TRpn_41154	1322	-1.20227	0.773725	PREDICTED: Panicum hallii RNA polymerase II C-terminal domain phosphatase-like 2 (LOC112893331), transcript variant X2, mRNA	NA	NA	NA	NA
TRpn_41257	445	-0.0665272	NA	NA	NA	NA	NA	NA
TRpn_41402	1065	-0.914	0.850094	PREDICTED: Panicum hallii uncharacterized WD repeat-containing protein C2A9.03-like (LOC112875161), transcript variant X3, mRNA	AT1G78070	NA	GO:0003674	molecular_function
TRpn_41427	934	-4.91555	0.00379256	NA	NA	NA	NA	NA
TRpn_41467	1479	0.175286	NA	PREDICTED: Sorghum bicolor uncharacterized LOC110432999 (LOC110432999), ncRNA	NA	NA	NA	NA
TRpn_41475	1235	-1.21639	0.901074	PREDICTED: Sorghum bicolor protein EDS1L (LOC8055791), mRNA	AT3G48090	Protein EDS1	GO:0004806	triglyceride lipase activity
TRpn_41476	1312	0.0427158	0.988347	PREDICTED: Sorghum bicolor protein EDS1L (LOC8055791), mRNA	AT3G48090	Protein EDS1	GO:0004806	triglyceride lipase activity
TRpn_41519	560	-2.77212	0.0362717	NA	NA	NA	NA	NA
TRpn_41537	418	-0.575185	0.763575	PREDICTED: Panicum hallii nuclear-pore anchor (LOC112889871), transcript variant X2, mRNA	NA	NA	NA	NA
TRpn_41576	410	-0.761744	NA	NA	NA	NA	NA	NA
TRpn_41584	440	-0.438053	0.86508	PREDICTED: Sorghum bicolor elongation factor P (LOC8074861), mRNA	NA	NA	NA	NA
TRpn_41593	560	1.04422	0.854276	PREDICTED: Setaria italica caffeoylshikimate esterase (LOC101779250), transcript variant X2, mRNA	NA	NA	NA	NA
TRpn_41674	575	1.05393	0.837903	NA	NA	NA	NA	NA
TRpn_41694	805	-1.72497	0.7633	PREDICTED: Aegilops tauschii subsp. tauschii type I inositol polyphosphate 5-phosphatase 8-like (LOC109783565), transcript variant X2, mRNA	NA	NA	NA	NA
TRpn_41695	1134	1.22378	NA	PREDICTED: Sorghum bicolor type I inositol polyphosphate 5-phosphatase 8 (LOC8067340), mRNA	NA	NA	NA	NA
TRpn_41696	401	0.756094	0.904097	PREDICTED: Zea mays Type I inositol polyphosphate 5-phosphatase 8 (LOC100501600), transcript variant X1, mRNA	NA	NA	NA	NA
TRpn_41698	639	-0.31889	0.898921	PREDICTED: Sorghum bicolor subtilisin-like protease SBT2.5 (LOC8055933), mRNA	AT1G62340	Subtilisin-like protease SBT2.4	GO:0006508	proteolysis
TRpn_41727	758	-1.12864	0.798706	PREDICTED: Sorghum bicolor chloroplastic lipocalin (LOC110436533), transcript variant X2, mRNA	AT3G47860	Chloroplastic lipocalin	GO:0006629	lipid metabolic process
TRpn_41757	2105	0.429875	0.892761	PREDICTED: Panicum hallii aluminum-activated malate transporter 5-like (LOC112898853), mRNA	AT3G18440	Aluminum-activated malate transporter 9	GO:0016021	integral to membrane
TRpn_41811	539	-0.314258	0.92004	Zea mays molybdenum cofactor biosynthesis protein (Vp10) gene, complete cds	NA	NA	NA	NA
TRpn_41828	571	-0.822515	NA	NA	NA	NA	NA	NA
TRpn_41944	2858	-1.92311	0.654305	PREDICTED: Sorghum bicolor receptor kinase-like protein Xa21 (LOC8063102), mRNA	AT5G46330	LRR receptor-like serine/threonine-protein kinase FLS2	GO:0004674	protein serine/threonine kinase activity
TRpn_41986	454	2.06822	0.350645	PREDICTED: Setaria italica uncharacterized LOC101783843 (LOC101783843), mRNA	NA	NA	NA	NA
TRpn_42024	435	-0.309004	0.952987	PREDICTED: Sorghum bicolor mucin-19 (LOC8060907), transcript variant X2, mRNA	NA	NA	NA	NA
TRpn_42036	440	-3.9602	0.175855	NA	NA	NA	NA	NA
TRpn_42081	1054	-0.39974	0.941148	Zea mays multi-protein bridging factor homolog1 (TIDP3260), mRNA	AT2G42680	Multiprotein-bridging factor 1a	GO:0003677	DNA binding
TRpn_42114	1051	-0.387427	NA	PREDICTED: Setaria italica uncharacterized LOC101753436 (LOC101753436), mRNA	NA	NA	NA	NA
TRpn_42383	1680	-2.24663	0.544132	PREDICTED: Sorghum bicolor probable anion transporter 2, chloroplastic (LOC8061750), mRNA	NA	NA	NA	NA
TRpn_42746	931	-1.36575	0.560179	PREDICTED: Setaria italica CBS domain-containing protein CBSCBSPB3 (LOC101754412), mRNA	NA	NA	NA	NA
TRpn_42747	935	-1.09389	0.901074	PREDICTED: Setaria italica CBS domain-containing protein CBSCBSPB3 (LOC101754412), mRNA	NA	NA	NA	NA
TRpn_43032	587	-2.03732	NA	PREDICTED: Panicum hallii uncharacterized LOC112886043 (LOC112886043), transcript variant X6, ncRNA	NA	NA	NA	NA
TRpn_43050	1799	-1.27022	0.606347	Hordeum vulgare subsp. vulgare mRNA for predicted protein, complete cds, clone: NIASHv2031K09	NA	NA	NA	NA
TRpn_43114	887	-1.85213	NA	NA	NA	NA	NA	NA
TRpn_43130	1186	-4.56055	0.0832639	PREDICTED: Zea mays cell division control protein 50 (LOC100193072), transcript variant X2, mRNA	NA	NA	NA	NA
TRpn_43211	481	3.1204	NA	PREDICTED: Panicum hallii actin-related protein 9-like (LOC112899560), transcript variant X2, mRNA	NA	NA	NA	NA
TRpn_43239	867	2.42489	NA	PREDICTED: Setaria italica uncharacterized LOC111255767 (LOC111255767), transcript variant X6, ncRNA	NA	NA	NA	NA
TRpn_43242	478	0.912344	0.895717	PREDICTED: Sorghum bicolor myosin-12 (LOC8059553), transcript variant X3, mRNA	NA	NA	NA	NA
TRpn_43243	1792	1.2045	NA	PREDICTED: Sorghum bicolor myosin-12 (LOC8059553), transcript variant X3, mRNA	AT2G31900	Myosin-12	GO:0003774	motor activity
TRpn_43282	1334	0.789388	0.901074	PREDICTED: Setaria italica ankyrin repeat-containing protein At5g02620 (LOC101760625), mRNA	NA	NA	NA	NA
TRpn_43288	413	0.847564	0.67644	Paspalum vaginatum clone StvCtg_00127 microsatellite sequence	NA	NA	NA	NA
TRpn_43289	1890	-1.23147	0.480718	Paspalum vaginatum clone StvCtg_00127 microsatellite sequence	NA	NA	NA	NA
TRpn_43290	1019	-0.674828	0.905106	Paspalum vaginatum clone StvCtg_00127 microsatellite sequence	NA	NA	NA	NA
TRpn_43291	509	-0.901502	0.860973	Paspalum vaginatum clone StvCtg_00127 microsatellite sequence	NA	NA	NA	NA
TRpn_43293	790	1.05198	0.726722	Paspalum vaginatum clone StvCtg_00127 microsatellite sequence	NA	NA	NA	NA
TRpn_43295	1639	-2.62757	NA	PREDICTED: Sorghum bicolor rust resistance kinase Lr10 (LOC8070441), mRNA	AT1G66910	LEAF RUST 10 DISEASE-RESISTANCE LOCUS RECEPTOR-LIKE PROTEIN KINASE-like 2.5	GO:0016301	kinase activity
TRpn_43409	NA	-2.29844	0.773223	NA	NA	NA	NA	NA
TRpn_43486	488	1.58596	NA	Zea mays BAC clone CH201-150M20 from chromosome 10, complete sequence	NA	NA	NA	NA
TRpn_43568	555	-0.849906	NA	PREDICTED: Panicum hallii pentatricopeptide repeat-containing protein At3g61520, mitochondrial-like (LOC112891011), transcript variant X4, mRNA	AT5G28460	Pentatricopeptide repeat-containing protein At5g28460	GO:0008150	biological_process
TRpn_43599	1160	-2.99197	0.360056	PREDICTED: Setaria italica uncharacterized LOC101767625 (LOC101767625), mRNA	AT4G15830	NA	GO:0008150	biological_process
TRpn_43602	486	-0.355855	0.953904	NA	NA	NA	NA	NA
TRpn_43744	519	-0.156208	0.960301	Saccharum hybrid cultivar SP80-3280 isolate Shy3280Sca044 genomic sequence	NA	NA	NA	NA
TRpn_43753	628	4.24912	0.0608223	Zea mays clone 1498014 mRNA sequence	NA	NA	NA	NA
TRpn_43759	441	-1.35441	NA	NA	NA	NA	NA	NA
TRpn_43800	1185	-2.0853	0.141263	PREDICTED: Zea mays uncharacterized LOC103626760 (LOC103626760), ncRNA	NA	NA	NA	NA
TRpn_43817	838	-0.677825	0.730038	Zea mays uncharacterized LOC100283216 (LOC100283216), mRNA	NA	NA	NA	NA
TRpn_43927	562	0.678188	0.906494	Oryza sativa Indica Group cultivar Shuhui498 chromosome 6 sequence	NA	NA	NA	NA
TRpn_43984	474	-1.50828	0.773725	Paspalum ionanthum chloroplast, complete genome	NA	NA	NA	NA
TRpn_44076	558	-2.85134	0.0536766	PREDICTED: Setaria italica pectate lyase (LOC101763247), mRNA	AT1G14420	Probable pectate lyase 3	GO:0016829	lyase activity
TRpn_44093	1332	-0.707383	0.859392	Hordeum vulgare subsp. vulgare mRNA for predicted protein, complete cds, clone: NIASHv3057I20	NA	NA	NA	NA
TRpn_44094	405	-0.141162	0.943984	PREDICTED: Panicum hallii probable xyloglucan endotransglucosylase/hydrolase protein 23 (LOC112891018), mRNA	AT5G57540	Putative xyloglucan endotransglucosylase/hydrolase protein 13	GO:0005618	cell wall
TRpn_44095	405	-1.67229	0.264888	PREDICTED: Panicum hallii probable xyloglucan endotransglucosylase/hydrolase protein 23 (LOC112891018), mRNA	AT5G57540	Putative xyloglucan endotransglucosylase/hydrolase protein 13	GO:0005618	cell wall
TRpn_44156	765	2.08284	NA	PREDICTED: Panicum hallii clathrin light chain 1-like (LOC112899238), mRNA	NA	NA	NA	NA
TRpn_44215	1275	1.64162	0.291202	PREDICTED: Panicum hallii uncharacterized LOC112882597 (LOC112882597), mRNA	AT4G38690	NA	NA	NA
TRpn_44281	NA	0.962688	0.85842	NA	NA	NA	NA	NA
TRpn_44282	458	-1.89283	NA	PREDICTED: Panicum hallii putative ABC transporter C family member 15 (LOC112899125), mRNA	AT3G60160	ABC transporter C family member 9	GO:0005524	ATP binding
TRpn_44322	1577	-1.64602	0.0609276	PREDICTED: Panicum hallii autophagy-related protein 9 (LOC112874685), transcript variant X2, mRNA	NA	NA	NA	NA
TRpn_44470	746	0.984264	0.704415	PREDICTED: Sorghum bicolor chlorophyll a-b binding protein CP24 10B, chloroplastic (LOC8085855), mRNA	AT1G15820	NA	GO:0009522	photosystem I
TRpn_44818	1881	0.170905	NA	PREDICTED: Panicum hallii tetraspanin-6 (LOC112885056), transcript variant X2, mRNA	AT3G12090	Tetraspanin-6	GO:0003674	molecular_function
TRpn_44843	595	0.586307	0.900123	PREDICTED: Sorghum bicolor BOI-related E3 ubiquitin-protein ligase 1 (LOC8058056), transcript variant X1, mRNA	NA	NA	NA	NA
TRpn_44897	449	1.2393	0.863937	PREDICTED: Panicum hallii probable inositol transporter 2 (LOC112901559), transcript variant X4, mRNA	AT4G16480	Inositol transporter 4	GO:0005351	sugar:hydrogen symporter activity
TRpn_44931	1333	-3.32954	0.116302	PREDICTED: Panicum hallii histone H1-like (LOC112899757), mRNA	AT2G18050	NA	GO:0000786	nucleosome
TRpn_45074	411	-2.53555	0.270197	NA	NA	NA	NA	NA
TRpn_45123	528	-0.875167	NA	NA	NA	NA	NA	NA
TRpn_45268	884	-0.991948	0.689779	PREDICTED: Panicum hallii hexose carrier protein HEX6-like (LOC112874925), mRNA	NA	NA	NA	NA
TRpn_45269	441	0.357976	0.924146	PREDICTED: Sorghum bicolor hexose carrier protein HEX6-like (LOC110431939), transcript variant X3, mRNA	AT5G61520	Sugar transport protein 3	GO:0005351	sugar:hydrogen symporter activity
TRpn_45386	848	-0.574165	NA	NA	NA	NA	NA	NA
TRpn_45402	764	1.57107	0.717846	NA	NA	NA	NA	NA
TRpn_45429	1545	-1.33794	NA	Oryza sativa Indica Group cultivar Shuhui498 chromosome 8 sequence	AT2G36710	Probable pectinesterase 15	GO:0005576	extracellular region
TRpn_45481	1235	-2.00666	0.538336	Zea mays uncharacterized LOC100276059 (LOC100276059), mRNA	AT4G24130	NA	GO:0008150	biological_process
TRpn_45502	831	-1.0258	0.552235	PREDICTED: Setaria italica salt stress root protein RS1 (LOC101760016), transcript variant X2, mRNA	NA	NA	NA	NA
TRpn_45563	475	-1.75424	0.495655	Paspalum ionanthum chloroplast, complete genome	NA	NA	NA	NA
TRpn_45586	509	-4.99666	0.0351346	NA	NA	NA	NA	NA
TRpn_45597	497	-1.39125	0.458608	NA	NA	NA	NA	NA
TRpn_45619	524	-1.24755	0.369505	PREDICTED: Sorghum bicolor 50S ribosomal protein L11 (LOC8085722), mRNA	AT1G32990	50S ribosomal protein L11, chloroplastic	GO:0003735	structural constituent of ribosome
TRpn_45693	568	-3.49985	NA	Panicum virgatum clone PV_ABa094-K10, complete sequence	NA	NA	NA	NA
TRpn_45697	407	2.63394	0.598115	NA	NA	NA	NA	NA
TRpn_45716	1408	0.252317	0.96582	Zea mays clone 272878 RNA-binding protein 12 mRNA, complete cds	NA	NA	NA	NA
TRpn_46081	757	-1.39381	0.271171	Zea mays clone 242143 mRNA sequence	AT5G45275	NA	GO:0003674	molecular_function
TRpn_46164	608	-1.16917	NA	NA	NA	NA	NA	NA
TRpn_46197	1766	0.780339	0.901074	Oryza sativa Japonica Group DNA, chromosome 8, cultivar: Nipponbare, complete sequence	AT1G54130	Probable GTP diphosphokinase RSH3, chloroplastic	GO:0008728	GTP diphosphokinase activity
TRpn_46252	516	0.637931	NA	NA	NA	NA	NA	NA
TRpn_46264	1453	-1.12361	NA	PREDICTED: Panicum hallii kinesin-like protein KIN-14N (LOC112882891), mRNA	AT4G21270	Kinesin-1	GO:0000777	condensed chromosome kinetochore
TRpn_46272	989	1.43348	0.807303	PREDICTED: Setaria italica peroxidase 72 (LOC101759894), mRNA	AT5G66390	Peroxidase 72	GO:0004601	peroxidase activity
TRpn_46358	592	-3.07081	0.277495	PREDICTED: Panicum hallii probable galacturonosyltransferase 13 (LOC112884793), mRNA	NA	NA	NA	NA
TRpn_46549	684	-1.12879	0.258966	PREDICTED: Zea mays CCG-binding protein 1 (TIDP3715), transcript variant X1, mRNA	NA	NA	NA	NA
TRpn_46687	731	0.607051	0.876071	NA	NA	NA	NA	NA
TRpn_46781	518	0.63096	0.824923	PREDICTED: Panicum hallii uncharacterized LOC112875254 (LOC112875254), mRNA	NA	NA	NA	NA
TRpn_46834	1351	-3.1952	0.232495	PREDICTED: Panicum hallii CASP-like protein 2C4 (LOC112899440), mRNA	NA	NA	NA	NA
TRpn_46918	499	0.159523	NA	PREDICTED: Setaria italica anthocyanidin 5,3-O-glucosyltransferase (LOC101771247), mRNA	NA	NA	NA	NA
TRpn_46943	416	0.363949	0.941391	PREDICTED: Panicum hallii probable cation transporter HKT7 (LOC112899431), mRNA	NA	NA	NA	NA
TRpn_46965	412	-2.81095	0.228838	PREDICTED: Panicum hallii LEAF RUST 10 DISEASE-RESISTANCE LOCUS RECEPTOR-LIKE PROTEIN KINASE-like 2.5 (LOC112892807), mRNA	AT5G38250	LEAF RUST 10 DISEASE-RESISTANCE LOCUS RECEPTOR-LIKE PROTEIN KINASE-like 2.3	GO:0016301	kinase activity
TRpn_47124	427	-1.71653	0.570225	PREDICTED: Setaria italica uncharacterized LOC101781134 (LOC101781134), transcript variant X2, mRNA	NA	NA	NA	NA
TRpn_47198	500	-1.41544	NA	Zea mays subsp. mays Mu tranposon insertion Mu1007443 flanking sequence	NA	NA	NA	NA
TRpn_47203	1628	-0.9558	0.818976	Echinochloa phyllopogon CYP71AK2 mRNA for cytochrome P450, complete cds	AT1G13080	Cytochrome P450 71B2	GO:0005506	iron ion binding
TRpn_47325	916	0.527442	0.938068	NA	NA	NA	NA	NA
TRpn_47332	413	-0.900174	0.900537	NA	NA	NA	NA	NA
TRpn_47364	652	-1.38182	0.59545	Saccharum hybrid cultivar R570 clone BAC 009G16 complete sequence	AT5G28540	Mediator of RNA polymerase II transcription subunit 37a	GO:0006457	protein folding
TRpn_47375	633	1.12775	NA	Saccharum hybrid cultivar R570 clone BAC 261D02 complete sequence	NA	NA	NA	NA
TRpn_47377	989	-0.475798	0.922423	NA	AT4G38180	Protein FAR1-RELATED SEQUENCE 5	GO:0005634	nucleus
TRpn_47382	631	-0.267164	0.963949	NA	NA	NA	NA	NA
TRpn_47423	818	-2.08984	0.495655	NA	NA	NA	NA	NA
TRpn_47494	966	0.267208	0.987047	PREDICTED: Aegilops tauschii subsp. tauschii solanesyl-diphosphate synthase 2, chloroplastic (LOC109748254), mRNA	AT1G17050	Solanesyl diphosphate synthase 2, chloroplastic	GO:0009536	plastid
TRpn_47495	1305	-0.006757	0.996402	PREDICTED: Sorghum bicolor mitogen-activated protein kinase 10 (LOC8083810), mRNA	AT1G17050	Solanesyl diphosphate synthase 2, chloroplastic	GO:0009536	plastid
TRpn_47545	419	1.0637	0.807303	NA	NA	NA	NA	NA
TRpn_47559	572	-0.68077	NA	PREDICTED: Panicum hallii 60S ribosomal protein L29-1-like (LOC112891550), transcript variant X1, mRNA	AT3G06680	60S ribosomal protein L29-2	GO:0003735	structural constituent of ribosome
TRpn_47933	2389	-4.97529	0.0334238	NA	NA	NA	NA	NA
TRpn_47972	592	0.0715284	0.97989	PREDICTED: Sorghum bicolor polyphenol oxidase I, chloroplastic (LOC8071140), mRNA	NA	NA	NA	NA
TRpn_47973	754	-0.350614	0.941148	PREDICTED: Panicum hallii polyphenol oxidase, chloroplastic-like (LOC112896440), mRNA	NA	NA	NA	NA
TRpn_48100	429	0.591767	0.826617	PREDICTED: Panicum hallii phosphoglucomutase, cytoplasmic 2 (LOC112875331), mRNA	NA	NA	NA	NA
TRpn_48170	423	0.687012	0.845473	PREDICTED: Sorghum bicolor wall-associated receptor kinase 2 (LOC8056416), mRNA	NA	NA	NA	NA
TRpn_48194	464	-0.646735	0.86508	PREDICTED: Panicum hallii uncharacterized LOC112881345 (LOC112881345), mRNA	NA	NA	NA	NA
TRpn_48197	820	-0.0623139	0.987454	PREDICTED: Sorghum bicolor peptidyl-prolyl cis-trans isomerase FKBP12 (LOC8075186), mRNA	AT5G64350	Peptidyl-prolyl cis-trans isomerase FKBP12	GO:0003755	peptidyl-prolyl cis-trans isomerase activity
TRpn_48217	1235	0.700206	0.899093	PREDICTED: Sorghum bicolor IQ domain-containing protein IQM5 (LOC8065910), transcript variant X2, mRNA	AT5G57010	IQ domain-containing protein IQM5	GO:0005516	calmodulin binding
TRpn_48237	1012	0.464046	0.91823	PREDICTED: Panicum hallii protein DOG1-like 4 (LOC112895997), mRNA	AT3G14880	NA	GO:0080167	response to karrikin
TRpn_48242	1045	-2.46656	0.270646	Sorghum bicolor isolate SPV 462 dehydrin protein (DHN) mRNA, complete cds	NA	NA	NA	NA
TRpn_48249	731	0.107424	NA	Panicum virgatum clone PV_ABa020-K10, complete sequence	NA	NA	NA	NA
TRpn_48264	1516	0.0930703	0.987454	PREDICTED: Setaria italica AUGMIN subunit 7 (LOC101763407), mRNA	NA	NA	NA	NA
TRpn_48273	422	-0.695041	0.70809	PREDICTED: Panicum hallii dihydrolipoyllysine-residue acetyltransferase component 4 of pyruvate dehydrogenase complex, chloroplastic-like (LOC112883001), mRNA	NA	NA	NA	NA
TRpn_48281	457	0.0300906	0.987454	PREDICTED: Panicum hallii pre-mRNA-splicing factor CWC25 homolog (LOC112896451), mRNA	NA	NA	NA	NA
TRpn_48452	2390	-1.61804	0.851675	PREDICTED: Panicum hallii cytochrome P450 704B1 (LOC112874776), mRNA	AT1G69500	Cytochrome P450 704B1	GO:0010584	pollen exine formation
TRpn_48486	509	-0.837648	0.939115	PREDICTED: Panicum hallii reticulon-like protein B21 (LOC112897057), transcript variant X2, mRNA	AT5G58000	Reticulon-like protein B21	GO:0005789	endoplasmic reticulum membrane
TRpn_48487	851	-1.93774	NA	PREDICTED: Panicum hallii reticulon-like protein B21 (LOC112897057), transcript variant X2, mRNA	NA	NA	NA	NA
TRpn_48632	465	1.5624	NA	PREDICTED: Sorghum bicolor membrane protein of ER body-like protein (LOC8066861), transcript variant X4, mRNA	NA	NA	NA	NA
TRpn_48660	535	0.176095	0.962647	PREDICTED: Sorghum bicolor AP2-like ethylene-responsive transcription factor At1g16060 (LOC8055995), mRNA	NA	NA	NA	NA
TRpn_48664	472	-1.98743	0.534217	NA	NA	NA	NA	NA
TRpn_48693	431	-0.434333	0.900123	NA	NA	NA	NA	NA
TRpn_48706	429	-0.0427588	0.987454	NA	NA	NA	NA	NA
TRpn_48721	580	-0.0715051	0.987047	NA	NA	NA	NA	NA
TRpn_48724	523	-3.64186	NA	NA	NA	NA	NA	NA
TRpn_48764	813	-4.13335	0.0274952	NA	NA	NA	NA	NA
TRpn_48778	654	0.209257	0.959077	PREDICTED: Panicum hallii epoxide hydrolase 3-like (LOC112892950), mRNA	NA	NA	NA	NA
TRpn_48799	823	-0.786107	NA	NA	NA	NA	NA	NA
TRpn_48816	1161	-2.84212	0.360056	NA	NA	NA	NA	NA
TRpn_48851	814	4.2557	0.0646183	NA	NA	NA	NA	NA
TRpn_48866	545	1.83871	0.418349	Sorghum bicolor LOX2 gene, complete cds	AT1G17420	Lipoxygenase 3, chloroplastic	GO:0009507	chloroplast
TRpn_48869	986	3.27837	0.567286	PREDICTED: Sorghum bicolor non-specific lipid-transfer protein C4 (LOC8057859), mRNA	NA	NA	NA	NA
TRpn_48910	1076	0.527739	NA	NA	NA	NA	NA	NA
TRpn_48916	1756	-0.583983	0.742678	PREDICTED: Sorghum bicolor putative pentatricopeptide repeat-containing protein At3g11460, mitochondrial (LOC8060444), mRNA	AT3G26782	Pentatricopeptide repeat-containing protein At3g26782, mitochondrial	GO:0008270	zinc ion binding
TRpn_48968	554	-0.418651	NA	PREDICTED: Sorghum bicolor probable inositol oxygenase (LOC110431002), mRNA	AT5G56640	Inositol oxygenase 5	GO:0005737	cytoplasm
TRpn_49028	1495	0.927272	0.577003	PREDICTED: Setaria italica protein YIPF5 homolog (LOC101770283), transcript variant X1, mRNA	AT3G52760	NA	GO:0003674	molecular_function
TRpn_49056	531	-1.02136	0.807303	NA	NA	NA	NA	NA
TRpn_49187	530	-1.19872	NA	PREDICTED: Setaria italica mannan synthase 1 (LOC101784932), mRNA	NA	NA	NA	NA
TRpn_49192	482	-0.74127	0.709115	PREDICTED: Panicum hallii psbP domain-containing protein 6, chloroplastic (LOC112893730), mRNA	AT3G56650	PsbP domain-containing protein 6, chloroplastic	GO:0009543	chloroplast thylakoid lumen
TRpn_49273	612	-5.19787	0.0244592	PREDICTED: Sorghum bicolor E3 ubiquitin-protein ligase RGLG2 (LOC8055229), mRNA	AT3G01650	E3 ubiquitin-protein ligase RGLG1	GO:0005634	nucleus
TRpn_49274	1542	-5.15574	0.0367136	Oryza sativa Indica Group cultivar Shuhui498 chromosome 8 sequence	AT1G67800	NA	GO:0005886	plasma membrane
TRpn_49329	434	1.28318	NA	NA	NA	NA	NA	NA
TRpn_49351	10795	-0.2692	0.889349	Sphingorhabdus sp. Alg231_15 genome assembly, chromosome: II	NA	NA	NA	NA
TRpn_49377	897	-3.19753	NA	NA	NA	NA	NA	NA
TRpn_49385	1262	-0.874173	0.835782	Zea mays clone 383400 lil3 protein mRNA, complete cds	AT5G47110	NA	GO:0009523	photosystem II
TRpn_49392	749	-0.390535	0.91823	Zea mays clone 359080 mRNA sequence	NA	NA	NA	NA
TRpn_49406	10795	-0.371569	0.816087	Anderseniella sp. Alg231_50 genome assembly, chromosome: VII	NA	NA	NA	NA
TRpn_49446	469	1.05168	0.360056	PREDICTED: Panicum hallii heavy metal-associated isoprenylated plant protein 39-like (LOC112877542), transcript variant X3, mRNA	NA	NA	NA	NA
TRpn_49467	1892	1.47683	0.573599	PREDICTED: Panicum hallii uncharacterized LOC112903347 (LOC112903347), transcript variant X5, mRNA	NA	NA	NA	NA
TRpn_49655	786	0.161951	0.97989	PREDICTED: Panicum hallii protein NRT1/ PTR FAMILY 1.2-like (LOC112894701), mRNA	NA	NA	NA	NA
TRpn_49698	424	-0.16465	0.987047	NA	NA	NA	NA	NA
TRpn_49700	648	-0.306554	NA	PREDICTED: Sorghum bicolor CEN-like protein 2 (LOC8058543), transcript variant X2, mRNA	AT2G27550	Protein CENTRORADIALIS-like	GO:0008429	phosphatidylethanolamine binding
TRpn_49764	536	-1.19557	NA	PREDICTED: Panicum hallii 4-hydroxyphenylacetaldehyde oxime monooxygenase-like (LOC112877365), mRNA	AT3G26300	Cytochrome P450 71B34	GO:0005506	iron ion binding
TRpn_49787	2614	-0.767179	0.932738	PREDICTED: Panicum hallii uncharacterized LOC112878733 (LOC112878733), mRNA	NA	NA	NA	NA
TRpn_49844	572	0.088738	0.96534	PREDICTED: Setaria italica histone deacetylase HDT2 (LOC101777405), mRNA	NA	NA	NA	NA
TRpn_49859	513	0.65563	0.740365	Saccharum hybrid cultivar R570 clone BAC 165F05 complete sequence	NA	NA	NA	NA
TRpn_49979	965	-0.0715304	0.987454	PREDICTED: Sorghum bicolor squamosa promoter-binding-like protein 18 (LOC8058970), transcript variant X2, mRNA	NA	NA	NA	NA
TRpn_49980	747	-0.134557	0.983554	PREDICTED: Sorghum bicolor squamosa promoter-binding-like protein 18 (LOC8058970), transcript variant X2, mRNA	NA	NA	NA	NA
TRpn_50080	1251	3.42834	0.182668	PREDICTED: Setaria italica uncharacterized LOC101782658 (LOC101782658), mRNA	NA	NA	NA	NA
TRpn_50113	1180	0.952368	0.807303	PREDICTED: Setaria italica glutathione S-transferase 4 (LOC101783868), mRNA	AT3G62760	Glutathione S-transferase F13	GO:0004364	glutathione transferase activity
TRpn_50182	564	-5.49476	0.0110279	NA	NA	NA	NA	NA
TRpn_50192	471	0.177015	NA	NA	NA	NA	NA	NA
TRpn_50284	735	1.52998	0.261479	PREDICTED: Sorghum bicolor sulfate transporter 3.1 (LOC8082152), mRNA	AT3G51895	Sulfate transporter 3.1	GO:0008271	secondary active sulfate transmembrane transporter activity
TRpn_50665	651	-1.7885	NA	Hildaea pallens voucher GB06-2014 chloroplast, complete genome	NA	NA	NA	NA
TRpn_50666	753	-0.951652	0.86508	Bothriochloa decipiens isolate TK086 chloroplast, complete genome	NA	NA	NA	NA
TRpn_50667	852	-1.14845	0.85842	Bothriochloa decipiens isolate TK086 chloroplast, complete genome	NA	NA	NA	NA
TRpn_50672	2536	-1.49889	0.78086	PREDICTED: Setaria italica serine/threonine protein phosphatase 2A 55 kDa regulatory subunit B beta isoform (LOC101763964), transcript variant X1, mRNA	AT1G17720	Serine/threonine protein phosphatase 2A 55 kDa regulatory subunit B beta isoform	GO:0000166	nucleotide binding
TRpn_50907	621	-0.786762	0.876443	PREDICTED: Setaria italica uncharacterized LOC101782716 (LOC101782716), mRNA	NA	NA	NA	NA
TRpn_50916	471	-1.96276	0.592219	NA	NA	NA	NA	NA
TRpn_50917	641	-1.47677	NA	NA	NA	NA	NA	NA
TRpn_50923	505	0.616404	0.891018	NA	NA	NA	NA	NA
TRpn_50964	705	0.699604	NA	NA	NA	NA	NA	NA
TRpn_51076	754	-0.607978	0.906494	NA	NA	NA	NA	NA
TRpn_51077	1242	2.46709	0.648147	NA	NA	NA	NA	NA
TRpn_51078	1142	2.3544	NA	NA	NA	NA	NA	NA
TRpn_51201	454	-0.152535	NA	Zea mays cultivar Mo17 locus 9009, complete sequence	NA	NA	NA	NA
TRpn_51292	790	-1.97419	0.449255	PREDICTED: Zea mays putative protein kinase superfamily protein (LOC100216635), transcript variant X1, mRNA	AT1G16670	NA	GO:0005524	ATP binding
TRpn_51386	1302	-2.16044	0.0213956	PREDICTED: Sorghum bicolor uncharacterized LOC8079646 (LOC8079646), mRNA	NA	NA	NA	NA
TRpn_51402	855	-0.89819	0.85842	PREDICTED: Setaria italica glycerophosphodiester phosphodiesterase GDPDL7 (LOC101772284), transcript variant X8, mRNA	NA	NA	NA	NA
TRpn_51486	436	0.661971	0.742543	PREDICTED: Setaria italica 60S ribosomal protein L18a (LOC105914130), mRNA	AT2G34480	60S ribosomal protein L18a-2	GO:0003735	structural constituent of ribosome
TRpn_51672	1085	-1.09074	0.627526	NA	NA	NA	NA	NA
TRpn_51745	436	1.3382	0.570225	Saccharum officinarum clone SCCCLR1C04B02, complete sequence	NA	NA	NA	NA
TRpn_51746	429	-0.143821	0.975353	Saccharum officinarum clone SCCCLR1C04B02, complete sequence	NA	NA	NA	NA
TRpn_51858	701	-4.34229	0.0992882	NA	NA	NA	NA	NA
TRpn_51861	2117	-1.41856	0.702257	PREDICTED: Sorghum bicolor type III polyketide synthase B (LOC8057334), transcript variant X16, mRNA	AT4G34850	Type III polyketide synthase B	GO:0009699	phenylpropanoid biosynthetic process
TRpn_51915	412	-4.81336	0.0569125	NA	NA	NA	NA	NA
TRpn_52006	703	0.42467	0.897015	PREDICTED: Aegilops tauschii subsp. tauschii probable serine/threonine-protein kinase PBL19 (LOC109733943), transcript variant X4, misc_RNA	AT3G09830	NA	GO:0004672	protein kinase activity
TRpn_52043	1040	-1.77924	0.240743	PREDICTED: Sorghum bicolor mRNA-decapping enzyme-like protein (LOC8080187), mRNA	NA	NA	NA	NA
TRpn_52058	417	-1.6973	0.360056	PREDICTED: Setaria italica 7-deoxyloganetin glucosyltransferase (LOC101770583), mRNA	AT3G46670	UDP-glycosyltransferase 76E11	GO:0008194	UDP-glycosyltransferase activity
TRpn_52109	1074	-3.3809	0.349498	PREDICTED: Sorghum bicolor annexin D3 (LOC8077948), transcript variant X2, mRNA	AT2G38760	Annexin D3	GO:0005509	calcium ion binding
TRpn_52110	1667	0.492776	0.963949	PREDICTED: Sorghum bicolor annexin D3 (LOC8077948), transcript variant X1, mRNA	AT2G38760	Annexin D3	GO:0005509	calcium ion binding
TRpn_52137	449	-5.30323	1.32362e-08	NA	NA	NA	NA	NA
TRpn_52222	434	0.639364	NA	PREDICTED: Panicum hallii GDSL esterase/lipase At1g28600-like (LOC112895949), mRNA	NA	NA	NA	NA
TRpn_52262	471	-6.0398	0.00424036	NA	NA	NA	NA	NA
TRpn_52267	NA	0.34313	NA	NA	NA	NA	NA	NA
TRpn_52284	420	1.54911	0.773725	NA	NA	NA	NA	NA
TRpn_52374	528	0.0346206	0.990334	PREDICTED: Setaria italica uncharacterized LOC101784485 (LOC101784485), mRNA	NA	NA	NA	NA
TRpn_52396	423	-0.872842	0.200317	Zea mays clone pUT5462 HB transcription factor (HB55) mRNA, partial cds	NA	NA	NA	NA
TRpn_52469	966	-2.76254	0.273561	Zea mays clone 353507 mRNA sequence	NA	NA	NA	NA
TRpn_52470	2491	-2.40654	0.486341	PREDICTED: Sorghum bicolor uncharacterized LOC8056287 (LOC8056287), mRNA	AT1G34550	NA	GO:0009793	embryo development ending in seed dormancy
TRpn_52495	506	0.361784	0.946318	PREDICTED: Panicum hallii extensin-like (LOC112901702), mRNA	NA	NA	NA	NA
TRpn_52496	527	-1.7032	0.83955	PREDICTED: Panicum hallii extensin-like (LOC112901702), mRNA	NA	NA	NA	NA
TRpn_52497	NA	2.95016	0.628217	NA	NA	NA	NA	NA
TRpn_52498	866	0.392949	0.963949	PREDICTED: Panicum hallii extensin-like (LOC112901702), mRNA	NA	NA	NA	NA
TRpn_52660	573	1.16999	NA	NA	NA	NA	NA	NA
TRpn_52800	625	0.590278	0.898464	PREDICTED: Panicum hallii plant cysteine oxidase 1-like (LOC112883900), mRNA	AT5G39890	Plant cysteine oxidase 2	GO:0001666	response to hypoxia
TRpn_52985	401	-1.09522	NA	PREDICTED: Setaria italica chlorophyll a-b binding protein, chloroplastic (LOC101782406), mRNA	AT2G05100	NA	GO:0009522	photosystem I
TRpn_53158	2155	0.298212	0.941148	PREDICTED: Sorghum bicolor probable LRR receptor-like serine/threonine-protein kinase At1g34110 (LOC8079326), mRNA	AT1G34110	Probable LRR receptor-like serine/threonine-protein kinase At1g34110	GO:0004674	protein serine/threonine kinase activity
TRpn_53226	656	0.741627	NA	NA	NA	NA	NA	NA
TRpn_53365	885	1.67722	0.754202	PREDICTED: Panicum hallii 60S ribosomal protein L9-like (LOC112889811), mRNA	AT1G33120	60S ribosomal protein L9-1	GO:0003735	structural constituent of ribosome
TRpn_53366	769	-0.13767	0.959077	PREDICTED: Panicum hallii 60S ribosomal protein L9-like (LOC112889811), mRNA	AT1G33120	60S ribosomal protein L9-1	GO:0003735	structural constituent of ribosome
TRpn_53475	422	-0.508903	0.74233	Panicum virgatum ubiquitin 2 gene, complete cds	AT4G05050	Polyubiquitin 11	GO:0006464	cellular protein modification process
TRpn_53476	414	0.728192	0.715498	PREDICTED: Sorghum bicolor ubiquitin-40S ribosomal protein S27a (LOC8086305), mRNA	AT2G47110	Ubiquitin-40S ribosomal protein S27a-2	GO:0006412	translation
TRpn_53524	549	-3.08166	NA	NA	NA	NA	NA	NA
TRpn_53553	440	-4.25759	0.113853	NA	NA	NA	NA	NA
TRpn_53598	1240	-0.659821	0.859692	PREDICTED: Sorghum bicolor thioredoxin H5 (LOC8077008), mRNA	AT3G08710	Thioredoxin H9	GO:0015035	protein disulfide oxidoreductase activity
TRpn_53602	1444	0.661877	0.906732	PREDICTED: Sorghum bicolor large ribosomal RNA subunit accumulation protein YCED homolog 1, chloroplastic (LOC8056094), mRNA	AT3G19810	NA	GO:0003674	molecular_function
TRpn_53630	953	-0.371271	0.930141	PREDICTED: Setaria italica xyloglucan galactosyltransferase KATAMARI1 homolog (LOC101775115), mRNA	AT2G29040	NA	GO:0000139	Golgi membrane
TRpn_53694	683	1.11033	0.310766	PREDICTED: Panicum hallii probable E3 ubiquitin-protein ligase HIP1 (LOC112899539), mRNA	NA	NA	NA	NA
TRpn_53894	1053	0.258296	0.969932	PREDICTED: Sorghum bicolor uncharacterized LOC8061119 (LOC8061119), mRNA	NA	NA	NA	NA
TRpn_53927	418	-1.2087	0.735717	PREDICTED: Sorghum bicolor beta-hexosaminidase 3-like (LOC110430033), mRNA	NA	NA	NA	NA
TRpn_53948	509	-0.0418515	0.987454	PREDICTED: Panicum hallii linoleate 9S-lipoxygenase 2-like (LOC112893939), mRNA	AT3G22400	Linoleate 9S-lipoxygenase 5, chloroplastic	GO:0010311	lateral root formation
TRpn_53950	411	2.10832	0.602651	NA	NA	NA	NA	NA
TRpn_53953	677	-0.373689	0.930141	NA	NA	NA	NA	NA
TRpn_53956	1356	0.681245	0.773725	PREDICTED: Setaria italica uncharacterized LOC101780128 (LOC101780128), mRNA	AT4G17430	NA	GO:0016021	integral to membrane
TRpn_54005	1262	-1.24948	NA	NA	NA	NA	NA	NA
TRpn_54018	1250	0.128259	0.981935	Oryza sativa Indica Group cultivar Shuhui498 chromosome 8 sequence	NA	NA	NA	NA
TRpn_54043	431	-0.0132088	NA	PREDICTED: Sorghum bicolor disease resistance protein RGA2 (LOC8082415), mRNA	NA	NA	NA	NA
TRpn_54064	420	-3.18561	0.341267	NA	NA	NA	NA	NA
TRpn_54112	679	0.854011	NA	PREDICTED: Panicum hallii uncharacterized LOC112873821 (LOC112873821), transcript variant X3, mRNA	NA	NA	NA	NA
TRpn_54161	2207	-0.379274	0.86508	Sorghum bicolor putative protein kinase gene, partial cds; putative Cf-2, fertilization-independent endosperm proteins, hypothetical protein, putative non-LTR retroelement reverse transcriptase, OCL5 protein, tryptophan synthase beta-subunit, hypothetical proteins, putative AP endonuclease, putative RNA polymerase II complex component SRB7, putative beta-1,3-glucanase, hypothetical protein, TNP2-…	NA	NA	NA	NA
TRpn_54164	NA	-1.44255	0.835489	NA	NA	NA	NA	NA
TRpn_54428	448	-2.57381	0.639798	NA	NA	NA	NA	NA
TRpn_54455	809	1.04792	0.751656	PREDICTED: Setaria italica heme oxygenase 1, chloroplastic (LOC101764063), mRNA	NA	NA	NA	NA
TRpn_54515	413	0.498427	0.584473	Paspalum vaginatum clone SpST14 hypothetical protein mRNA, complete cds	AT2G32260	Choline-phosphate cytidylyltransferase 1	GO:0004105	choline-phosphate cytidylyltransferase activity
TRpn_54565	599	-1.22109	0.644458	PREDICTED: Panicum hallii F-box protein AFR-like (LOC112890864), mRNA	NA	NA	NA	NA
TRpn_54595	414	0.266298	0.941148	Zea mays uncharacterized LOC100278247 (LOC100278247), mRNA	NA	NA	NA	NA
TRpn_54601	419	-0.964275	NA	PREDICTED: Zea mays hypothetical protein (LOC103632238), mRNA	NA	NA	NA	NA
TRpn_54645	438	-1.5136	0.563026	NA	NA	NA	NA	NA
TRpn_54658	426	-0.508508	0.845473	PREDICTED: Panicum hallii desiccation-related protein PCC13-62-like (LOC112901021), mRNA	AT1G47980	NA	GO:0003674	molecular_function
TRpn_54813	504	2.67346	0.323556	Uncultured bacterium clone LI3_aah78c10 16S ribosomal RNA gene, partial sequence	NA	NA	NA	NA
TRpn_54814	535	0.543733	0.901074	Uncultured bacterium clone BICP639 16S ribosomal RNA gene, partial sequence	NA	NA	NA	NA
TRpn_54830	753	-3.26514	NA	PREDICTED: Setaria italica beta-1,3-galactosyltransferase GALT1 (LOC101769109), mRNA	NA	NA	NA	NA
TRpn_54837	408	0.00366282	NA	NA	NA	NA	NA	NA
TRpn_54861	518	-0.754137	NA	PREDICTED: Panicum hallii amidophosphoribosyltransferase, chloroplastic-like (LOC112886223), mRNA	NA	NA	NA	NA
TRpn_54880	1278	0.946156	0.773725	PREDICTED: Panicum hallii calcium-dependent protein kinase 7 (LOC112873819), transcript variant X2, mRNA	NA	NA	NA	NA
TRpn_54893	789	-1.60033	NA	NA	NA	NA	NA	NA
TRpn_54906	906	-0.985365	NA	PREDICTED: Panicum hallii probable gamma-secretase subunit PEN-2 (LOC112891680), mRNA	AT5G09310	Probable gamma-secretase subunit PEN-2	GO:0003674	molecular_function
TRpn_54908	434	1.21694	0.360056	PREDICTED: Zea mays putative pentatricopeptide repeat-containing protein At5g09950 (LOC103651544), transcript variant X1, mRNA	NA	NA	NA	NA
TRpn_54909	1425	-1.63548	0.47319	PREDICTED: Setaria italica protein NLP1 (LOC101777377), transcript variant X3, mRNA	AT2G17150	Protein NLP1	GO:0005634	nucleus
TRpn_54922	408	-0.889345	0.854278	NA	NA	NA	NA	NA
TRpn_55013	673	1.42483	0.698639	PREDICTED: Panicum hallii 65-kDa microtubule-associated protein 8 (LOC112897601), mRNA	NA	NA	NA	NA
TRpn_55014	491	0.985498	0.862982	PREDICTED: Panicum hallii 65-kDa microtubule-associated protein 8 (LOC112897601), mRNA	NA	NA	NA	NA
TRpn_55023	403	1.08261	0.560179	PREDICTED: Setaria italica auxin-responsive protein SAUR36 (LOC101768335), mRNA	NA	NA	NA	NA
TRpn_55143	1068	-1.68183	NA	PREDICTED: Setaria italica copper chaperone for superoxide dismutase, chloroplastic (LOC101781151), mRNA	AT1G12520	Copper chaperone for superoxide dismutase, chloroplastic/cytosolic	GO:0005829	cytosol
TRpn_55563	866	2.15524	0.000726578	PREDICTED: Setaria italica fructokinase-2 (LOC101761142), mRNA	AT4G10260	Probable fructokinase-5	GO:0005524	ATP binding
TRpn_55594	1269	-1.34603	NA	NA	NA	NA	NA	NA
TRpn_55738	545	0.795701	NA	NA	NA	NA	NA	NA
TRpn_55905	1890	-0.820886	NA	PREDICTED: Panicum hallii protein STRICTOSIDINE SYNTHASE-LIKE 13 (LOC112877971), mRNA	AT3G59530	Protein STRICTOSIDINE SYNTHASE-LIKE 13	GO:0005773	vacuole
TRpn_55930	977	0.412149	NA	PREDICTED: Panicum hallii uncharacterized LOC112887122 (LOC112887122), transcript variant X2, ncRNA	NA	NA	NA	NA
TRpn_56017	431	-1.75853	NA	NA	NA	NA	NA	NA
TRpn_56018	580	1.72589	NA	NA	NA	NA	NA	NA
TRpn_56050	700	-1.59526	0.165129	PREDICTED: Sorghum bicolor peptide chain release factor APG3, chloroplastic (LOC8070177), transcript variant X2, misc_RNA	NA	NA	NA	NA
TRpn_56073	6291	-0.609251	0.92004	Alloteropsis semialata isolate ATSS837 26S-18S ribosomal RNA intergenic spacer, partial sequence; 18S ribosomal RNA gene, internal transcribed spacer 1, 5.8S ribosomal RNA gene, and internal transcribed spacer 2, complete sequence; and 26S ribosomal RNA gene, partial sequence	NA	NA	NA	NA
TRpn_56287	613	-3.36516	NA	NA	NA	NA	NA	NA
TRpn_56422	522	-0.136439	0.930244	PREDICTED: Panicum hallii pre-mRNA splicing factor SR-like 1 (LOC112889353), transcript variant X1, mRNA	NA	NA	NA	NA
TRpn_56586	2114	1.53876	0.741518	PREDICTED: Panicum hallii uncharacterized LOC112881960 (LOC112881960), mRNA	AT4G01870	NA	GO:0003674	molecular_function
TRpn_56650	614	-0.644659	0.560831	PREDICTED: Setaria italica CAX-interacting protein 4 (LOC101779775), mRNA	NA	NA	NA	NA
TRpn_56693	532	-5.31623	0.0283707	NA	NA	NA	NA	NA
TRpn_56772	943	-0.443498	0.845473	Zea mays uncharacterized LOC103641500 (LOC103641500), mRNA	NA	NA	NA	NA
TRpn_56786	479	1.47748	NA	PREDICTED: Setaria italica filaggrin-2 (LOC101765986), mRNA	NA	NA	NA	NA
TRpn_56808	418	-0.197725	0.953144	Hordeum vulgare subsp. vulgare cDNA clone: FLbaf78g17, mRNA sequence	AT4G24830	Argininosuccinate synthase, chloroplastic	GO:0004055	argininosuccinate synthase activity
TRpn_56822	407	-1.32959	0.598115	PREDICTED: Setaria italica disease resistance protein RPP13 (LOC101782581), mRNA	NA	NA	NA	NA
TRpn_56840	526	-0.200642	0.962647	PREDICTED: Setaria italica probable serine/threonine-protein kinase PBL19 (LOC101753564), mRNA	AT3G09830	NA	GO:0004672	protein kinase activity
TRpn_56865	450	-1.26447	NA	NA	NA	NA	NA	NA
TRpn_56885	1177	-0.241369	0.987047	PREDICTED: Sorghum bicolor DNA-binding protein MNB1B (LOC110431028), mRNA	AT1G20693	High mobility group B protein 2	GO:0005829	cytosol
TRpn_56905	422	-0.0308743	0.990483	Zea mays BAC clone CH201-257N23 from chromosome 5, complete sequence	NA	NA	NA	NA
TRpn_56916	2818	-3.16058	NA	PREDICTED: Sorghum bicolor berberine bridge enzyme-like 8 (LOC110435526), mRNA	AT1G30760	NA	GO:0005576	extracellular region
TRpn_56935	417	0.340413	NA	NA	NA	NA	NA	NA
TRpn_56938	519	0.478259	0.874743	Zea mays IAA13 - auxin-responsive Aux/IAA family member (LOC100283579), mRNA	NA	NA	NA	NA
TRpn_56985	553	0.0675777	0.987454	PREDICTED: Panicum hallii transcription factor PCF6-like (LOC112882829), mRNA	NA	NA	NA	NA
TRpn_57177	2027	-0.0740938	0.987454	PREDICTED: Sorghum bicolor anti-sigma-I factor RsgI6 (LOC8081873), mRNA	AT4G33840	NA	GO:0004553	hydrolase activity, hydrolyzing O-glycosyl compounds
TRpn_57194	440	0.287204	0.968025	NA	NA	NA	NA	NA
TRpn_57210	655	0.429517	0.905106	Zea mays uncharacterized LOC100382817 (LOC100382817), mRNA	NA	NA	NA	NA
TRpn_57213	523	-0.0504769	0.987454	NA	NA	NA	NA	NA
TRpn_57245	465	-1.55304	0.789758	NA	NA	NA	NA	NA
[truncated: 1,917 more rows]

## Sheet: S3_AntisensePostMeiosis_ApovsSe
Postmeiosis stage
Transcript	length	log2FoldChange	padj	NCBI_description	Ara_gene	Ara_description	Ara_GO	Ara_GO_description
[truncated: 4,078 more rows]

## Sheet: S4_AntisenseAnthesis_ApovsSe
Anthesis Stage
[truncated: 7,183 more rows]
