# Supplementary material for: A study of the heterochronic sense/antisense RNA representation in florets of sexual and apomictic Paspalum notatum
Source: BMC Genomics. 2021 Mar 16;22:185. doi: 10.1186/s12864-021-07450-3 (PMC7962388; doi:10.1186/s12864-021-07450-3)
Supplement: Supplementary file 12 — Additional file 12. Transcriptome dynamics. Sections 1 and 2: Matrix of GTA sense (S1) and antisense (S2) transcripts displaying the normalized number of raw reads corresponding to each transcript in each library. Sections 3 and 4: graphics displaying the evolution of expression for particular clusters of sense (S3) and antisense (S4) differentially expressed candidates (DETs and DEATs, respectively) in sexual and apomictic libraries. [file 12864_2021_7450_MOESM12_ESM.xlsx]

## Sheet: S1MatrixRawDataCountsSense
Transcript	Samples																								NCBI_description	Ara_gene	Ara_description
	Apomictic												Sexual
	AP1	AP2	AP3	AM1	AM2	AM3	APo1	APo2	APo3	AA1	AA2	AA3	SP1	SP2	SP3	SM1	SM2	SM3	SPo1	SPo2	SPo3	SA1	SA2	SA3
TRpn_1	2	0	0	8	11	13	2	7	3	7	0	9	2	2	17	13	0	13	2	5	2	2	3	0	NA	NA	NA
TRpn_2	0	0	0	0	0	5	3	3	0	8	0	5	17	0	16	14	13	32	4	5	9	5	13	26	NA	NA	NA
TRpn_3	38	43	0	33	11	55	47	78	36	43	30	0	176	36	115	140	83	20	69	77	44	46	44	32	Zea mays clone 286662 nucleolysin TIAR mRNA, complete cds	AT1G17370	Oligouridylate-binding protein 1B
TRpn_4	0	22	16	52	210	0	0	0	0	8	35	90	194	82	60	225	253	517	162	193	182	498	479	552	Zea mays clone 286662 nucleolysin TIAR mRNA, complete cds	AT1G17370	Oligouridylate-binding protein 1B
TRpn_6	0	0	3	0	0	0	42	0	6	6	0	0	12	10	3	0	0	0	0	93	0	569	702	636	NA	NA	NA
TRpn_7	0	4	3	23	17	15	11	19	15	0	15	23	27	13	16	19	26	73	15	39	15	17	13	22	PREDICTED: Sorghum bicolor protein bem46 (LOC8060669), mRNA	NA	NA
TRpn_8	2	0	0	8	23	0	8	14	25	2	0	0	13	0	5	5	2	18	1	6	9	12	11	17	NA	NA	NA
TRpn_9	0	0	5	0	0	11	0	0	0	6	0	0	37	12	8	0	0	17	11	25	26	106	43	113	PREDICTED: Panicum hallii EID1-like F-box protein 2 (LOC112880114), mRNA	AT5G39360	EID1-like F-box protein 2
TRpn_10	0	14	0	13	9	0	5	6	21	15	0	10	22	4	4	18	13	34	10	7	0	11	5	4	NA	NA	NA
TRpn_11	6	4	0	9	0	3	0	12	0	0	0	0	20	0	7	2	0	0	11	6	16	0	0	11	NA	NA	NA
TRpn_12	0	0	0	0	0	0	0	0	0	0	0	0	0	0	0	0	0	0	0	0	0	31	28	27	NA	NA	NA
TRpn_13	3	0	0	2	4	0	0	0	7	5	0	2	5	5	0	5	4	0	3	3	5	0	2	2	NA	NA	NA
TRpn_14	0	0	0	0	0	0	0	0	0	0	0	0	3	0	8	0	0	13	4	3	11	4	0	0	NA	NA	NA
TRpn_15	0	0	0	0	16	7	0	0	13	0	0	1	0	0	0	0	0	0	12	0	7	0	0	0	NA	NA	NA
TRpn_16	0	0	0	6	9	0	18	0	23	0	4	0	0	0	0	0	4	0	16	10	13	0	0	5	NA	NA	NA
TRpn_17	0	0	0	0	0	0	0	0	2	3	0	2	0	0	0	0	0	0	9	12	0	0	10	0	NA	NA	NA
TRpn_18	0	0	0	9	6	0	26	28	0	0	0	0	0	0	0	5	0	5	24	0	0	4	0	0	NA	NA	NA
TRpn_19	3	4	8	10	0	3	11	5	5	10	3	15	67	51	105	139	117	118	0	172	209	45	98	22	NA	NA	NA
TRpn_20	3	0	0	0	9	0	12	0	0	10	0	0	79	56	97	109	123	129	148	72	67	80	83	108	NA	NA	NA
TRpn_21	1	2	14	0	5	9	17	29	0	20	45	11	85	54	87	82	30	44	24	86	60	135	118	149	PREDICTED: Sorghum bicolor uncharacterized LOC8056255 (LOC8056255), transcript variant X2, mRNA	AT3G19900	NA
TRpn_22	15	0	10	14	0	0	27	26	32	4	0	8	22	8	15	30	14	37	16	24	14	0	9	11	NA	NA	NA
TRpn_23	4	9	6	0	8	11	11	4	9	9	17	4	13	25	25	8	9	24	4	4	16	11	13	4	NA	NA	NA
TRpn_24	0	0	0	0	0	0	0	0	0	0	0	0	0	0	0	0	0	0	0	0	0	121	99	79	Pantala flavescens 40S Ribosomal Protein S30 (RPS30) mRNA, complete cds	NA	NA
TRpn_25	2	0	0	0	2	0	6	5	4	0	2	5	0	0	0	4	5	7	0	8	0	0	5	0	NA	NA	NA
TRpn_26	0	5	10	0	0	0	0	6	0	0	0	0	11	11	3	0	6	0	1	9	5	5	3	2	NA	NA	NA
TRpn_28	20	17	13	0	16	9	12	38	26	5	5	0	42	5	30	16	30	36	23	38	38	0	8	21	PREDICTED: Panicum hallii uncharacterized LOC112874905 (LOC112874905), transcript variant X1, mRNA	AT3G51620	NA
TRpn_29	73	38	15	65	52	28	34	64	108	91	25	28	418	65	309	224	254	401	220	296	218	139	132	132	PREDICTED: Panicum hallii uncharacterized LOC112874905 (LOC112874905), transcript variant X2, mRNA	AT3G51620	NA
TRpn_30	0	0	0	0	4	0	0	0	0	0	39	0	0	0	0	0	0	0	0	0	0	17	36	74	PREDICTED: Sorghum bicolor catalase isozyme 2 (LOC110430724), mRNA	AT4G35090	Catalase-2
TRpn_31	0	0	0	0	0	0	0	4	0	4	0	0	55	38	6	33	97	26	87	54	60	23	24	18	PREDICTED: Setaria italica universal stress protein PHOS32 (LOC101753623), mRNA	AT3G17020	NA
TRpn_32	13	0	3	0	11	3	0	16	6	15	14	12	9	0	19	7	9	6	1	28	3	0	9	9	PREDICTED: Sorghum bicolor cytochrome P450 709B2 (LOC8079382), transcript variant X2, mRNA	AT2G46960	Cytochrome P450 709B1
TRpn_33	15	15	5	6	28	0	10	29	7	36	24	17	5	0	2	0	7	3	13	16	19	18	11	14	PREDICTED: Panicum hallii cytochrome P450 709B2-like (LOC112882199), mRNA	AT2G46950	Cytochrome P450 709B2
TRpn_34	0	0	12	0	233	0	0	0	0	0	176	0	387	262	176	84	342	123	1016	123	62	752	690	772	NA	NA	NA
TRpn_35	0	0	0	0	0	0	0	0	0	0	0	0	0	0	0	9	0	11	0	0	0	5	0	0	NA	NA	NA
TRpn_36	0	1	0	0	0	0	3	6	7	1	0	0	14	0	4	0	5	9	0	11	3	0	0	5	NA	NA	NA
TRpn_37	2	0	1	2	3	1	0	0	0	0	0	4	0	0	0	0	0	6	4	6	3	0	0	0	NA	NA	NA
TRpn_39	23	59	73	15	16	62	35	25	13	16	2	8	167	384	165	307	352	217	32	154	177	55	41	46	PREDICTED: Panicum hallii transcription factor ICE1-like (LOC112902242), mRNA	AT3G26744	Transcription factor ICE1
TRpn_40	0	0	0	0	0	0	0	0	0	0	0	0	0	0	0	0	0	0	0	0	0	29	40	39	NA	NA	NA
TRpn_41	178	152	115	246	268	122	150	263	385	240	107	249	312	104	221	169	212	490	148	293	219	211	215	260	PREDICTED: Panicum hallii uncharacterized LOC112874160 (LOC112874160), transcript variant X4, mRNA	AT3G50370	NA
TRpn_42	281	405	393	370	282	472	245	270	158	171	99	152	208	290	198	105	175	172	189	165	217	111	43	117	PREDICTED: Sorghum bicolor vesicle transport protein SFT2B (LOC8072596), mRNA	AT5G23550	NA
TRpn_43	30	44	24	19	13	58	42	13	14	18	0	6	74	32	52	59	46	22	42	34	57	19	52	0	PREDICTED: Sorghum bicolor vesicle transport protein SFT2B (LOC8072596), mRNA	AT5G23550	NA
TRpn_44	251	344	335	168	98	318	280	269	205	499	272	303	1067	924	653	365	689	432	557	1640	1680	454	388	420	PREDICTED: Setaria italica 60S acidic ribosomal protein P1 (LOC101785419), mRNA	AT5G24510	NA
TRpn_45	6	0	6	11	0	3	0	11	3	34	1	15	10	8	7	24	22	4	0	28	5	16	6	18	NA	NA	NA
TRpn_46	36	71	50	32	27	61	31	93	43	94	62	65	49	49	46	46	51	29	45	268	269	117	101	102	PREDICTED: Setaria italica uncharacterized LOC101768601 (LOC101768601), mRNA	AT1G69210	NA
TRpn_47	20	22	0	0	0	0	10	8	4	0	0	0	14	14	5	5	0	0	0	0	0	2	6	0	PREDICTED: Setaria italica transcription factor bHLH137 (LOC101779934), mRNA	AT5G50915	Transcription factor bHLH137
TRpn_48	16	7	19	17	39	61	0	15	7	23	0	27	34	40	45	39	31	39	28	33	47	8	12	6	PREDICTED: Panicum hallii transcription factor bHLH137-like (LOC112882787), mRNA	AT5G50915	Transcription factor bHLH137
TRpn_49	0	3	0	0	0	0	0	0	0	0	0	0	9	12	7	4	15	7	24	25	27	3	0	0	Oryza minuta clone OM__Ba0051J08, complete sequence	NA	NA
TRpn_50	0	0	0	0	0	14	0	0	0	0	0	4	5	7	15	9	12	0	0	5	13	0	0	4	NA	NA	NA
TRpn_51	6	12	0	3	29	6	11	28	28	12	3	13	25	7	13	15	6	21	41	45	9	3	10	14	NA	NA	NA
TRpn_52	4	4	0	0	7	9	0	9	0	0	3	0	41	5	41	26	8	5	34	15	9	4	0	4	PREDICTED: Panicum hallii probable serine/threonine-protein kinase PBL7 (LOC112886391), mRNA	AT1G54820	NA
TRpn_53	7	9	2	8	8	6	7	21	6	2	0	2	34	2	28	16	9	21	0	21	12	2	0	0	NA	NA	NA
TRpn_54	15	5	0	37	205	0	0	26	52	10	0	26	68	16	52	30	35	70	64	41	56	39	65	67	NA	NA	NA
TRpn_55	3	0	0	0	0	0	0	0	8	5	0	5	11	0	3	0	5	6	0	18	8	5	8	3	NA	NA	NA
TRpn_56	7	0	0	2	0	0	0	2	2	3	0	5	2	0	0	2	2	9	2	14	12	14	5	4	PREDICTED: Sorghum bicolor transcription factor TGAL4 (LOC8066972), transcript variant X4, mRNA	NA	NA
TRpn_57	4	0	6	4	15	0	0	0	0	5	0	0	29	9	16	6	23	9	0	0	5	0	0	0	PREDICTED: Setaria italica transcription factor bHLH144 (LOC101785505), transcript variant X3, mRNA	NA	NA
TRpn_58	862	1003	884	1205	868	1196	1362	1580	1172	1689	524	1419	1183	941	1051	946	1201	1171	1068	1826	2210	597	575	568	Saccharum officinarum clone SCJFLR1013H05, complete sequence	AT4G21570	NA
TRpn_59	0	0	0	3	6	0	0	6	4	0	0	15	3	0	13	4	3	12	3	6	6	10	0	7	PREDICTED: Setaria italica kinesin-like protein KIN-12F (LOC101781333), transcript variant X2, mRNA	NA	NA
TRpn_60	0	0	0	0	0	0	5	0	2	9	29	17	0	0	0	0	0	0	5	11	2	33	30	36	NA	NA	NA
TRpn_61	0	15	3	0	0	8	3	4	0	10	0	0	121	740	545	392	287	284	213	33	123	16	14	8	Zea mays clone 329461 mRNA sequence	NA	NA
TRpn_62	0	0	0	0	2	3	3	0	3	0	7	0	0	0	0	9	3	0	9	11	0	32	25	31	NA	NA	NA
TRpn_63	0	0	0	0	0	0	1	0	0	0	0	0	2	0	0	3	0	0	0	7	7	18	16	19	NA	AT3G53240	NA
TRpn_64	3	7	9	14	4	10	13	7	3	10	13	7	7	12	11	8	10	30	3	7	10	11	14	11	NA	NA	NA
TRpn_65	2	0	0	0	0	0	0	2	2	2	0	0	10	3	2	5	8	7	0	8	0	4	11	13	NA	NA	NA
TRpn_66	72	103	79	83	42	84	10	0	0	18	15	43	199	106	74	49	91	75	34	37	36	37	33	40	PREDICTED: Setaria italica probable inactive receptor kinase At5g67200 (LOC101775888), mRNA	AT5G67200	Probable inactive receptor kinase At5g67200
TRpn_67	35	34	19	106	108	27	21	35	69	13	0	10	157	396	199	1442	1149	1562	948	134	124	38	23	25	Zea mays enzyme of the cupin superfamily (LOC100282274), mRNA	AT4G10300	NA
TRpn_68	0	0	57	0	0	0	0	33	0	4	0	0	43	48	115	173	207	209	264	0	42	0	0	0	PREDICTED: Setaria italica uncharacterized LOC101759151 (LOC101759151), mRNA	AT4G10300	NA
TRpn_69	10	0	0	0	0	0	0	0	0	0	0	0	8	14	20	35	33	0	16	9	30	0	0	0	PREDICTED: Setaria italica uncharacterized LOC101759151 (LOC101759151), mRNA	AT4G10300	NA
TRpn_70	0	0	0	0	0	4	0	6	6	6	0	6	24	0	6	19	12	44	54	10	5	3	4	3	PREDICTED: Brachypodium distachyon uncharacterized LOC100840091 (LOC100840091), mRNA	NA	NA
TRpn_71	4	7	7	8	0	0	4	0	12	4	10	0	4	8	0	10	15	0	0	8	0	8	20	0	NA	NA	NA
TRpn_73	39	60	57	15	21	64	5	16	20	23	14	6	239	155	117	94	122	71	36	94	99	51	39	28	PREDICTED: Sorghum bicolor uncharacterized LOC8073698 (LOC8073698), mRNA	NA	NA
TRpn_74	0	0	0	15	6	9	0	0	0	0	0	0	12	16	3	0	0	20	0	3	3	0	0	0	NA	NA	NA
TRpn_75	0	6	6	0	9	0	0	0	4	0	0	0	12	32	0	15	13	13	19	0	0	0	6	0	NA	NA	NA
TRpn_76	9	23	0	0	0	0	0	0	0	0	0	0	0	0	5	0	22	0	0	0	0	0	0	0	NA	NA	NA
TRpn_77	0	0	0	0	0	0	2	5	7	0	0	0	0	0	0	0	0	8	0	2	7	5	0	0	NA	NA	NA
TRpn_78	0	2	0	8	26	4	7	9	8	7	48	4	11	6	0	2	11	4	13	14	6	120	129	121	PREDICTED: Panicum hallii uncharacterized LOC112894954 (LOC112894954), mRNA	AT5G54630	NA
TRpn_79	111	129	96	107	42	134	60	96	88	150	80	109	153	95	83	88	101	71	35	210	149	94	102	101	PREDICTED: Panicum hallii zinc finger HIT domain-containing protein 2 (LOC112873775), mRNA	AT5G63830	NA
TRpn_80	10	22	0	15	11	7	8	15	4	0	0	4	10	10	0	27	11	17	7	10	7	0	2	3	NA	NA	NA
TRpn_81	0	21	7	8	5	2	0	0	23	8	12	0	4	31	11	14	24	19	0	0	4	0	0	0	NA	NA	NA
TRpn_82	44	38	74	40	0	76	35	39	37	0	0	7	12	8	13	53	30	28	22	22	36	0	0	9	NA	NA	NA
TRpn_83	0	0	0	5	0	7	0	0	0	0	0	1	0	3	5	0	0	0	0	0	3	0	0	0	NA	NA	NA
TRpn_84	20	29	36	44	53	53	48	34	37	37	25	41	278	162	274	272	293	318	260	377	358	160	166	123	PREDICTED: Setaria italica coiled-coil domain-containing protein 94 (LOC101773027), mRNA	AT1G17130	NA
TRpn_85	3	0	4	2	11	0	3	0	13	10	4	6	13	5	6	16	5	23	13	3	5	0	13	12	NA	NA	NA
TRpn_86	34	37	24	42	25	18	49	69	21	30	5	37	55	29	56	89	52	83	46	55	35	32	11	24	PREDICTED: Sorghum bicolor TBC domain-containing protein C1952.17c (LOC8064426), transcript variant X2, mRNA	AT1G04830	NA
TRpn_87	35	43	22	70	31	50	29	62	34	21	12	24	38	0	27	34	55	34	24	24	53	19	22	36	PREDICTED: Sorghum bicolor TBC domain-containing protein C1952.17c (LOC8064426), transcript variant X2, mRNA	AT4G13730	NA
TRpn_88	102	91	138	86	60	103	105	92	50	105	106	94	120	163	131	90	86	103	55	136	159	101	66	46	PREDICTED: Sorghum bicolor TBC domain-containing protein C1952.17c (LOC8064426), transcript variant X2, mRNA	AT4G13730	NA
TRpn_89	0	0	0	0	0	0	0	0	0	4	5	0	0	0	0	0	0	0	0	15	9	0	0	5	NA	AT5G35695	NA
TRpn_90	0	0	0	0	0	0	0	0	0	9	5	0	3	0	0	0	0	0	0	21	14	15	9	16	NA	AT5G35695	NA
TRpn_91	72	98	44	45	8	106	14	61	28	96	139	171	204	208	259	272	293	328	152	248	212	227	280	297	PREDICTED: Panicum hallii vesicle-associated protein 4-1-like (LOC112898556), mRNA	AT4G21450	Vesicle-associated protein 4-2
TRpn_92	0	0	0	0	0	0	1	0	0	0	0	0	17	9	26	7	14	6	0	15	15	15	27	16	NA	NA	NA
TRpn_94	0	0	0	0	0	0	0	0	0	5	0	0	45	42	57	65	90	59	156	45	49	18	30	19	NA	NA	NA
TRpn_95	32	30	46	35	67	57	58	24	38	7	3	12	28	52	27	30	21	13	29	21	40	17	9	14	PREDICTED: Sorghum bicolor uncharacterized LOC8070474 (LOC8070474), mRNA	NA	NA
TRpn_96	10	3	3	10	36	45	12	7	13	0	0	3	3	11	0	11	45	14	50	10	3	10	3	3	Zea mays Binding protein (LOC100277719), mRNA	NA	NA
TRpn_97	18	21	3	7	0	0	10	25	11	10	0	4	22	0	12	18	18	31	3	25	0	0	8	0	PREDICTED: Setaria italica uncharacterized LOC111256487 (LOC111256487), ncRNA	NA	NA
TRpn_98	3	0	0	2	7	0	0	14	8	3	1	2	23	0	2	8	8	23	8	13	3	8	10	8	NA	NA	NA
TRpn_99	3	0	0	5	20	0	0	16	3	4	12	15	12	6	7	2	7	18	7	24	19	21	17	19	PREDICTED: Panicum hallii glutamate receptor 3.5-like (LOC112880133), transcript variant X3, mRNA	AT2G32390	Glutamate receptor 3.5
TRpn_100	20	0	15	29	15	17	48	29	20	46	385	75	18	29	31	37	27	49	26	127	104	139	98	110	PREDICTED: Panicum hallii ubiquitin-conjugating enzyme E2 variant 1C-like (LOC112898957), mRNA	AT2G36060	Ubiquitin-conjugating enzyme E2 variant 1C
TRpn_101	6	3	0	0	3	0	0	8	7	10	0	7	0	0	0	7	3	0	3	27	8	15	5	4	Oryza sativa Indica Group cultivar Shuhui498 chromosome 11 sequence	NA	NA
TRpn_102	69	8	0	6	0	0	0	47	16	0	48	27	95	71	24	57	76	47	69	51	33	22	0	0	PREDICTED: Zea mays rhodanese-like domain-containing protein 8, chloroplastic (LOC103644349), transcript variant X2, mRNA	AT1G17850	Rhodanese-like domain-containing protein 8, chloroplastic
TRpn_103	6	2	1	2	2	0	4	0	3	13	17	0	24	9	37	33	16	27	44	175	54	173	163	153	PREDICTED: Setaria italica protein NLP3 (LOC101771004), mRNA	AT1G64530	Protein NLP6
TRpn_104	3	3	0	0	5	0	0	0	6	0	19	0	5	0	6	0	3	15	10	5	3	45	42	30	PREDICTED: Panicum hallii protein NLP3-like (LOC112899384), mRNA	AT1G64530	Protein NLP6
TRpn_105	0	3	0	0	0	0	3	0	10	16	0	0	20	0	18	6	5	17	34	138	75	8	12	0	NA	NA	NA
TRpn_106	5	6	0	0	19	33	19	0	6	6	4	0	552	300	489	488	489	537	350	368	444	137	144	140	PREDICTED: Sorghum bicolor heme-binding protein 2 (LOC8077553), mRNA	AT1G17100	NA
TRpn_107	0	0	0	0	0	0	0	0	18	0	0	0	0	0	0	0	0	0	0	43	7	0	0	0	PREDICTED: Panicum hallii beta-fructofuranosidase, cell wall isozyme-like (LOC112891868), mRNA	NA	NA
TRpn_108	0	0	0	3	0	0	6	6	20	7	2	0	0	0	0	20	0	3	0	73	22	0	4	0	NA	NA	NA
TRpn_109	0	0	0	22	67	0	38	48	14	0	0	0	0	0	0	0	0	0	73	42	43	7	0	17	NA	NA	NA
TRpn_110	68	64	68	59	26	96	42	40	70	55	20	58	72	26	55	63	52	65	35	45	51	45	40	40	PREDICTED: Setaria italica light-harvesting complex-like protein OHP2, chloroplastic (LOC101786068), mRNA	NA	NA
TRpn_111	1356	1672	1599	1325	1091	1226	572	868	815	1363	1536	1194	1103	908	1022	942	863	941	933	899	764	589	499	505	PREDICTED: Setaria italica light-harvesting complex-like protein OHP2, chloroplastic (LOC101786068), mRNA	AT1G34000	NA
TRpn_112	0	0	0	0	0	0	0	13	36	11	0	0	61	29	79	36	109	81	34	53	44	43	50	73	PREDICTED: Setaria italica probable tRNA (guanine(26)-N(2))-dimethyltransferase 1 (LOC101772693), mRNA	AT5G15810	Probable tRNA (guanine(26)-N(2))-dimethyltransferase 1
TRpn_113	81	126	117	57	82	170	165	118	167	151	132	110	154	98	123	118	58	145	101	301	303	103	49	59	PREDICTED: Setaria italica probable tRNA (guanine(26)-N(2))-dimethyltransferase 1 (LOC101772693), mRNA	AT5G15810	Probable tRNA (guanine(26)-N(2))-dimethyltransferase 1
TRpn_114	90	106	93	74	37	117	91	121	80	163	67	98	142	86	91	63	105	81	51	319	261	67	68	89	PREDICTED: Sorghum bicolor proline iminopeptidase (LOC8071378), mRNA	AT3G61540	NA
TRpn_115	5	6	7	0	0	12	5	0	0	8	26	8	22	11	0	0	0	5	7	85	100	145	114	112	PREDICTED: Panicum hallii bidirectional sugar transporter SWEET5-like (LOC112885158), mRNA	AT3G28007	Bidirectional sugar transporter SWEET4
TRpn_116	0	0	0	6	0	0	0	0	0	0	0	0	0	12	2	5	0	0	0	11	5	13	4	19	PREDICTED: Setaria italica bidirectional sugar transporter SWEET5 (LOC101773055), mRNA	NA	NA
TRpn_117	3	0	0	5	4	3	20	0	7	10	0	0	13	25	10	12	13	18	14	3	17	3	0	7	PREDICTED: Setaria italica uncharacterized LOC101768065 (LOC101768065), mRNA	NA	NA
TRpn_118	2	3	2	7	3	11	3	15	5	5	2	2	18	4	8	20	15	9	8	17	17	2	2	0	PREDICTED: Sorghum bicolor transcription factor bHLH61 (LOC8057408), mRNA	AT5G65640	Transcription factor bHLH93
TRpn_119	3	3	0	2	5	0	3	10	5	10	0	25	0	3	9	3	2	13	0	3	3	7	10	25	NA	NA	NA
TRpn_120	0	4	0	7	3	4	7	5	3	3	0	37	2	2	8	0	4	14	0	0	5	11	16	21	NA	NA	NA
TRpn_121	4	13	3	8	4	7	2	3	5	13	0	2	12	18	12	15	8	10	3	11	12	2	3	3	PREDICTED: Sorghum bicolor pentatricopeptide repeat-containing protein At1g26900, mitochondrial (LOC8063512), mRNA	AT1G26900	Pentatricopeptide repeat-containing protein At1g26900, mitochondrial
TRpn_122	92	32	23	111	207	75	66	149	195	274	292	266	166	65	106	170	113	240	149	309	184	203	221	212	PREDICTED: Sorghum bicolor aquaporin NIP3-1 (LOC8065167), mRNA	AT4G10380	Probable aquaporin NIP5-1
TRpn_123	2	0	5	2	7	5	0	3	0	3	0	3	43	52	25	26	47	34	38	18	29	35	31	39	NA	NA	NA
TRpn_124	4	0	0	5	62	4	0	30	13	17	7	9	20	0	14	0	0	33	4	25	0	78	36	46	PREDICTED: Panicum hallii uncharacterized protein At1g51745 (LOC112886458), mRNA	NA	NA
TRpn_125	0	0	0	0	0	0	0	0	0	0	0	0	17	0	18	4	0	11	34	0	0	3	3	3	NA	NA	NA
TRpn_126	0	0	0	2	2	0	0	2	3	0	0	0	8	7	13	6	5	10	3	17	2	11	11	18	NA	NA	NA
TRpn_127	1	1	1	5	8	0	1	6	0	10	4	4	3	0	9	7	1	13	1	15	4	6	6	15	NA	NA	NA
TRpn_128	0	0	8	0	0	0	0	0	0	7	0	0	41	6	32	19	25	28	44	6	67	17	11	15	Zea mays uncharacterized LOC100281200 (LOC100281200), mRNA	NA	NA
TRpn_129	0	28	0	0	0	0	23	5	32	57	2	22	30	37	103	30	29	47	51	28	60	124	72	74	Zea mays uncharacterized LOC100281200 (LOC100281200), mRNA	NA	NA
TRpn_130	3	3	0	8	3	2	5	16	8	0	0	8	8	3	11	6	3	21	7	5	3	3	12	6	Urochloa ruziziensis clone 201300 microsatellite sequence	NA	NA
TRpn_131	3	2	1	3	7	0	1	3	8	4	2	10	10	3	14	10	5	20	3	9	7	6	9	3	NA	NA	NA
TRpn_132	0	18	0	6	232	0	6	0	13	12	21	26	23	6	13	0	24	13	120	24	0	34	38	50	PREDICTED: Setaria italica ran-binding protein 9 (LOC101768923), mRNA	NA	NA
TRpn_133	17	0	0	0	0	0	0	0	0	0	4	0	21	0	18	23	10	31	10	0	3	0	0	0	PREDICTED: Panicum hallii anthocyanidin 5,3-O-glucosyltransferase-like (LOC112876784), mRNA	NA	NA
TRpn_134	0	0	0	8	0	7	14	8	8	4	18	0	0	0	4	0	15	0	0	35	45	4	8	4	PREDICTED: Setaria italica uncharacterized LOC101774468 (LOC101774468), mRNA	NA	NA
TRpn_135	5	0	0	0	9	0	7	10	5	7	2	16	5	0	3	3	0	6	2	3	0	14	9	6	NA	NA	NA
TRpn_136	0	0	0	0	0	0	0	0	0	0	0	0	0	0	0	0	0	0	0	6	6	15	11	5	PREDICTED: Panicum hallii probable choline kinase 2 (LOC112891417), transcript variant X3, mRNA	NA	NA
TRpn_137	0	0	0	0	0	0	4	4	4	4	7	0	4	0	0	0	0	4	0	38	12	36	45	51	PREDICTED: Panicum hallii probable choline kinase 2 (LOC112891417), transcript variant X3, mRNA	NA	NA
TRpn_138	0	3	0	4	0	7	0	14	4	7	0	18	22	0	11	4	0	4	0	14	11	12	16	0	PREDICTED: Panicum hallii pentatricopeptide repeat-containing protein At5g50990-like (LOC112876628), mRNA	NA	NA
TRpn_139	0	3	0	0	0	0	3	0	0	0	3	0	11	20	12	32	5	18	0	8	23	0	3	0	NA	NA	NA
TRpn_140	205	322	184	42	17	263	63	2	5	9	6	7	571	305	493	212	122	94	2	45	10	12	16	9	NA	NA	NA
TRpn_141	0	11	0	4	5	0	5	0	14	0	0	0	12	5	12	3	9	13	0	10	19	4	17	0	NA	NA	NA
TRpn_142	75	85	73	122	120	112	125	122	106	232	297	222	126	102	132	86	116	115	96	93	139	153	123	169	PREDICTED: Panicum hallii uncharacterized LOC112891519 (LOC112891519), mRNA	AT1G80280	NA
TRpn_143	0	0	0	3	0	0	0	0	0	0	0	0	0	0	2	1	11	5	0	0	0	0	9	0	NA	NA	NA
TRpn_144	0	0	0	0	19	0	0	0	0	0	0	0	17	0	0	0	0	0	4	19	8	0	0	6	NA	NA	NA
TRpn_145	8	0	0	0	5	3	5	11	3	35	43	8	5	9	8	0	0	0	16	35	11	44	34	27	PREDICTED: Panicum hallii RING-H2 finger protein ATL32-like (LOC112888407), mRNA	NA	NA
TRpn_146	3	9	14	0	10	0	3	0	0	11	3	25	20	13	24	16	29	28	60	74	102	89	77	69	PREDICTED: Sorghum bicolor probable indole-3-pyruvate monooxygenase YUCCA10 (LOC8054652), mRNA	AT1G48910	Probable indole-3-pyruvate monooxygenase YUCCA10
TRpn_147	8	0	0	0	7	0	0	0	0	10	0	6	0	0	0	0	9	0	7	18	0	3	3	0	PREDICTED: Setaria italica uncharacterized LOC111257424 (LOC111257424), ncRNA	NA	NA
TRpn_148	5	0	0	0	0	0	0	0	3	0	0	6	3	7	9	3	5	6	3	24	8	0	3	0	PREDICTED: Setaria italica uncharacterized LOC111257424 (LOC111257424), ncRNA	NA	NA
TRpn_149	0	0	0	0	0	0	7	0	0	2	82	9	2	0	0	0	0	0	0	2	0	383	293	294	NA	NA	NA
TRpn_150	0	0	0	0	0	0	6	0	0	9	20	8	4	0	0	0	0	0	0	49	15	187	171	171	PREDICTED: Sorghum bicolor uncharacterized LOC8076743 (LOC8076743), mRNA	NA	NA
TRpn_151	0	7	0	0	0	0	3	14	7	13	3	11	10	4	4	9	7	20	0	0	7	0	0	4	NA	NA	NA
TRpn_152	0	10	0	7	0	5	15	8	0	33	33	10	7	0	0	0	0	0	0	395	32	259	246	284	PREDICTED: Zea mays hydrophobic protein LTI6A (LOC109942407), mRNA	NA	NA
TRpn_153	0	0	0	0	3	0	0	0	0	0	6	0	6	0	0	0	5	0	0	71	4	25	46	38	PREDICTED: Zea mays hydrophobic protein LTI6A (LOC109942407), mRNA	NA	NA
TRpn_154	72	108	108	66	128	122	69	127	149	148	156	187	245	286	199	124	182	140	137	404	531	113	98	99	PREDICTED: Setaria italica protein EMBRYO DEFECTIVE 514 (LOC101758251), mRNA	AT5G62440	NA
TRpn_155	0	9	23	37	5	14	0	120	106	128	23	20	195	49	221	190	243	161	623	673	723	93	114	125	PREDICTED: Setaria italica pectinesterase inhibitor 8 (LOC101754236), mRNA	NA	NA
TRpn_156	0	0	0	18	139	0	4	0	4	0	7	0	18	3	20	79	50	101	10	0	0	4	0	4	NA	NA	NA
TRpn_157	8	10	3	9	13	11	10	7	14	24	5	4	40	4	27	20	22	53	21	30	17	20	18	34	NA	NA	NA
TRpn_158	338	439	359	385	279	297	368	431	374	350	134	221	490	287	395	340	439	393	511	542	533	163	144	156	PREDICTED: Setaria italica ubiquitin domain-containing protein 1 (LOC101768854), mRNA	AT1G53400	NA
TRpn_159	4	0	6	0	13	4	3	0	0	0	30	0	568	632	688	492	642	586	266	589	764	259	168	263	PREDICTED: Setaria italica allene oxide cyclase, chloroplastic (LOC101764321), mRNA	AT3G25780	Allene oxide cyclase 3, chloroplastic
TRpn_160	2	0	0	2	6	0	0	2	16	0	0	11	5	0	0	3	28	20	9	25	12	17	9	15	PREDICTED: Sorghum bicolor uncharacterized LOC110431026 (LOC110431026), transcript variant X22, ncRNA	NA	NA
TRpn_161	0	0	0	3	0	0	0	0	0	0	0	0	0	0	0	10	0	27	0	5	0	0	0	12	PREDICTED: Sorghum bicolor uncharacterized LOC110431026 (LOC110431026), transcript variant X22, ncRNA	NA	NA
TRpn_162	3	9	3	3	0	10	15	6	6	3	0	3	7	4	10	12	3	21	9	10	13	3	7	0	NA	NA	NA
TRpn_163	0	0	0	0	0	0	0	0	0	0	0	0	0	0	0	0	0	0	4	0	0	9	19	25	PREDICTED: Setaria italica NADPH--cytochrome P450 reductase (LOC101768201), mRNA	NA	NA
TRpn_164	9	14	14	18	6	40	12	20	6	56	17	26	451	347	349	303	331	348	336	553	739	147	86	123	PREDICTED: Sorghum bicolor transcription factor Pur-alpha 1 (LOC8074495), mRNA	AT2G32080	Transcription factor Pur-alpha 1
TRpn_165	8	11	7	4	4	15	4	4	8	0	7	4	19	0	0	5	8	0	11	8	0	4	8	4	NA	NA	NA
TRpn_166	19	0	16	12	0	37	0	0	0	0	0	0	49	0	30	22	14	0	10	8	4	4	4	0	NA	NA	NA
TRpn_167	0	36	0	0	0	0	21	0	0	0	0	0	139	187	13	19	37	20	0	0	0	0	0	0	NA	NA	NA
TRpn_168	0	0	6	0	4	16	0	3	0	0	3	0	9	15	11	0	9	15	3	7	6	4	0	0	NA	NA	NA
TRpn_169	16	13	0	7	0	0	0	0	7	0	0	3	8	0	0	0	8	0	3	3	11	0	0	0	NA	NA	NA
TRpn_170	8	15	18	4	4	26	7	16	10	59	19	16	27	34	17	22	41	35	31	19	22	10	6	7	Zea mays clone 1449925 hypothetical protein mRNA, complete cds	NA	NA
TRpn_171	0	0	0	5	8	0	0	0	0	5	0	0	0	0	0	0	16	0	2	0	0	16	24	4	NA	NA	NA
TRpn_172	0	0	0	0	0	0	2	0	0	0	5	0	0	16	0	0	6	0	10	0	0	9	4	3	NA	NA	NA
TRpn_173	50	78	76	67	160	40	55	30	39	37	174	26	137	239	56	128	203	104	411	139	174	149	206	138	Zea mays clone 448143 hypothetical protein mRNA, complete cds	NA	NA
TRpn_174	0	0	0	0	0	2	0	0	0	3	0	0	0	10	2	3	11	4	13	5	4	5	0	4	NA	NA	NA
TRpn_175	0	0	0	0	0	0	0	0	0	0	0	0	3	0	0	0	6	0	0	0	14	0	4	0	NA	NA	NA
TRpn_176	11	10	3	8	7	7	8	12	10	19	6	17	10	9	10	8	8	11	1	12	8	13	3	12	Oryza sativa Indica Group cultivar Shuhui498 chromosome 12 sequence	NA	NA
TRpn_177	10	3	3	0	0	0	2	0	10	14	0	2	19	0	14	0	14	0	9	96	5	5	5	2	PREDICTED: Panicum hallii uncharacterized LOC112894556 (LOC112894556), mRNA	NA	NA
TRpn_178	0	0	0	0	6	0	18	3	0	11	2	3	19	9	3	9	3	6	2	133	8	391	318	370	NA	NA	NA
TRpn_179	10	0	0	22	41	0	3	21	11	7	0	4	4	4	19	4	11	52	4	0	0	15	4	0	NA	NA	NA
TRpn_180	1	1	4	3	4	0	7	0	1	0	22	0	1	11	12	3	14	6	9	1	7	11	8	11	PREDICTED: Zea mays Core-2/I-branching beta-16-N-acetylglucosaminyltransferase family protein (LOC103634802), mRNA	AT1G68390	NA
TRpn_181	13	0	6	17	7	3	29	10	0	13	22	3	0	0	0	0	0	0	13	0	7	67	39	51	PREDICTED: Setaria italica putative disease resistance RPP13-like protein 1 (LOC101765270), mRNA	NA	NA
TRpn_182	5	3	0	0	0	3	0	0	0	0	0	1	8	0	5	6	3	18	0	4	0	3	0	9	PREDICTED: Panicum hallii DEAD-box ATP-dependent RNA helicase 35A (LOC112894362), mRNA	NA	NA
TRpn_183	1	0	1	0	0	0	0	1	0	0	0	0	0	0	1	0	0	0	0	5	0	97	104	72	Panicum virgatum clone PvF5H1 ferulate-5-hydroxylase mRNA, partial cds	NA	NA
TRpn_184	0	0	0	0	0	1	17	0	1	28	0	2	29	2	0	6	6	4	1	238	67	972	829	915	Panicum virgatum clone PvF5H1 ferulate-5-hydroxylase mRNA, partial cds	NA	NA
TRpn_185	11	3	0	7	12	3	10	7	7	7	0	7	14	8	8	13	4	8	7	4	4	4	15	4	NA	NA	NA
TRpn_186	36	32	34	31	32	75	32	37	26	19	0	32	238	282	188	405	380	371	252	206	236	76	118	115	PREDICTED: Setaria italica protein SPIRAL1-like 3 (LOC101774578), mRNA	AT1G69230	Protein SPIRAL1-like 2
TRpn_187	124	259	262	90	39	175	86	86	15	56	62	17	844	1867	817	2037	1230	685	634	154	373	258	203	221	PREDICTED: Panicum hallii probable BOI-related E3 ubiquitin-protein ligase 3 (LOC112894522), mRNA	NA	NA
TRpn_188	3	14	6	0	0	0	0	7	0	0	0	0	0	4	0	4	10	0	0	28	11	4	0	4	Panicum virgatum clone PV_ABa051-H10, complete sequence	NA	NA
TRpn_189	3	0	0	3	7	0	3	6	3	6	3	10	10	0	10	8	0	35	6	10	0	10	3	14	PREDICTED: Setaria italica phospholipase SGR2 (LOC101771131), transcript variant X2, mRNA	NA	NA
TRpn_190	3	2	1	2	10	0	2	0	9	3	0	5	18	0	7	6	6	35	3	8	0	5	12	7	NA	NA	NA
TRpn_191	2	5	0	5	3	8	0	4	7	3	2	9	10	4	3	5	11	21	0	30	9	11	4	13	PREDICTED: Setaria italica pentatricopeptide repeat-containing protein At4g14850 (LOC101763962), mRNA	AT3G57430	Pentatricopeptide repeat-containing protein At3g57430, chloroplastic
TRpn_192	0	0	0	0	11	0	0	6	5	0	0	5	14	0	12	11	11	14	11	21	0	0	0	6	PREDICTED: Sorghum bicolor polyubiquitin (LOC8067429), mRNA	NA	NA
TRpn_193	10	5	1	15	29	0	5	19	20	10	4	11	16	0	24	12	8	48	4	8	6	16	26	22	NA	NA	NA
TRpn_194	129	158	107	297	157	161	116	177	147	179	193	104	489	316	442	651	580	761	352	463	561	453	421	409	PREDICTED: Setaria italica probable protein phosphatase 2C 45 (LOC101764690), transcript variant X1, mRNA	AT4G31750	Probable protein phosphatase 2C 59
TRpn_195	0	0	3	6	9	0	0	0	0	0	0	0	22	67	25	91	117	65	22	0	0	0	0	0	PREDICTED: Panicum hallii uncharacterized LOC112892714 (LOC112892714), mRNA	NA	NA
TRpn_196	5	0	0	0	17	0	0	0	7	10	0	5	18	16	5	17	20	0	16	0	0	0	0	0	PREDICTED: Setaria italica E3 ubiquitin-protein ligase RNF181 (LOC101775352), mRNA	NA	NA
TRpn_197	0	0	0	0	4	0	0	0	0	0	0	0	17	17	0	55	51	37	17	0	0	0	0	0	PREDICTED: Panicum hallii E3 ubiquitin-protein ligase RDUF1-like (LOC112902305), mRNA	NA	NA
TRpn_198	84	88	71	124	73	92	95	122	116	111	80	72	107	102	93	131	155	114	109	163	182	147	87	128	PREDICTED: Sorghum bicolor 1-aminocyclopropane-1-carboxylate oxidase (LOC8068466), mRNA	AT4G10490	Protein DMR6-LIKE OXYGENASE 2
TRpn_199	0	5	0	0	6	7	0	0	0	0	9	4	48	55	36	38	49	47	21	38	71	38	56	31	PREDICTED: Sorghum bicolor 1-aminocyclopropane-1-carboxylate oxidase (LOC8068466), mRNA	NA	NA
TRpn_200	23	48	14	12	30	52	54	23	56	80	96	30	49	59	46	88	88	36	70	32	83	29	44	35	PREDICTED: Panicum hallii uncharacterized LOC112876535 (LOC112876535), mRNA	AT1G27385	NA
TRpn_201	7	14	7	15	3	6	2	3	14	5	9	9	49	14	30	53	38	50	22	27	24	17	19	35	PREDICTED: Sorghum bicolor uncharacterized LOC8056081 (LOC8056081), transcript variant X2, mRNA	AT1G27385	NA
TRpn_202	8	4	0	0	7	0	4	10	20	0	0	0	76	68	37	68	55	77	45	38	55	50	57	40	PREDICTED: Sorghum bicolor polyadenylate-binding protein RBP45-like (LOC110437054), mRNA	AT1G11650	Polyadenylate-binding protein RBP45B
TRpn_203	58	133	91	87	135	21	31	114	87	50	42	41	677	152	405	451	485	630	171	392	190	338	398	327	PREDICTED: Sorghum bicolor polyadenylate-binding protein RBP45-like (LOC110437054), mRNA	AT1G11650	Polyadenylate-binding protein RBP45B
TRpn_204	13	4	0	5	8	9	0	7	14	19	6	11	9	0	5	6	13	23	6	2	2	5	7	8	NA	NA	NA
TRpn_205	0	0	3	7	0	0	3	3	7	3	0	0	17	23	0	49	53	16	13	4	40	15	4	4	NA	NA	NA
TRpn_206	1	2	0	1	1	1	3	2	5	31	60	65	2	3	4	3	1	1	1	129	32	118	106	112	PREDICTED: Setaria italica uncharacterized LOC101768978 (LOC101768978), mRNA	AT1G43580	NA
TRpn_207	0	0	11	7	1	0	0	7	0	3	0	8	0	0	0	2	0	9	2	15	0	6	4	7	NA	NA	NA
TRpn_208	19	27	29	13	26	30	35	20	31	41	16	16	39	83	10	48	51	50	40	99	75	97	85	99	NA	NA	NA
TRpn_209	3	10	0	0	2	15	6	0	2	0	0	0	21	12	7	9	9	0	6	0	16	0	2	0	NA	NA	NA
TRpn_210	0	0	3	0	0	0	0	2	0	2	7	3	0	0	0	1	0	0	2	20	0	29	17	28	NA	NA	NA
TRpn_211	0	7	0	0	0	7	0	0	0	0	0	0	0	20	3	6	0	0	10	0	25	0	8	0	NA	NA	NA
TRpn_212	0	4	0	2	0	0	0	0	9	2	4	3	8	4	0	13	5	16	4	6	4	10	3	4	NA	NA	NA
TRpn_213	6	3	8	3	0	3	8	3	18	3	3	9	23	0	6	7	8	3	11	20	18	26	23	18	NA	AT4G02420	L-type lectin-domain containing receptor kinase IV.4
TRpn_214	0	0	0	0	0	0	0	0	0	0	0	0	4	0	0	5	0	5	0	0	4	0	0	0	Panicum virgatum clone PV_ABa003-K10, complete sequence	AT2G31190	Protein root UVB sensitive 2, chloroplastic
TRpn_215	0	0	9	0	0	19	24	0	0	30	4	0	69	74	76	106	134	84	51	112	94	28	30	40	Zea mays clone Contig501 mRNA sequence	AT2G31190	Protein root UVB sensitive 2, chloroplastic
TRpn_216	9	10	5	6	8	0	3	23	19	20	0	19	64	69	44	82	81	68	25	45	50	23	23	28	PREDICTED: Setaria italica protein root UVB sensitive 2, chloroplastic (LOC101786914), mRNA	AT2G31190	Protein root UVB sensitive 2, chloroplastic
TRpn_217	0	0	0	0	7	0	0	0	0	10	0	0	10	12	21	16	29	12	23	19	26	9	7	9	PREDICTED: Sorghum bicolor uncharacterized LOC8084819 (LOC8084819), transcript variant X2, mRNA	AT1G75125	NA
TRpn_219	8	6	0	6	0	1	8	2	5	11	13	4	5	9	0	8	0	19	5	17	17	11	5	18	PREDICTED: Sorghum bicolor uncharacterized LOC8084819 (LOC8084819), transcript variant X2, mRNA	AT1G75125	NA
TRpn_220	11	7	6	0	0	2	2	0	9	3	4	0	16	19	13	8	21	0	16	6	0	10	0	14	PREDICTED: Sorghum bicolor uncharacterized LOC8084819 (LOC8084819), transcript variant X2, mRNA	AT1G75125	NA
TRpn_221	0	0	0	0	0	0	0	0	0	0	0	0	10	0	0	2	21	12	51	0	0	0	11	0	PREDICTED: Sorghum bicolor uncharacterized LOC8084819 (LOC8084819), transcript variant X2, mRNA	AT1G75125	NA
TRpn_222	7	0	18	0	0	0	0	12	0	5	0	0	21	0	0	9	0	0	15	0	10	27	46	0	PREDICTED: Sorghum bicolor uncharacterized LOC8084819 (LOC8084819), transcript variant X2, mRNA	AT1G75125	NA
TRpn_223	0	0	0	0	0	0	0	0	0	3	20	10	0	0	0	0	0	0	0	0	0	114	78	83	NA	NA	NA
TRpn_224	386	403	409	423	256	390	324	329	358	429	530	339	537	413	427	491	530	578	509	639	630	648	575	635	Zea mays full-length cDNA clone ZM_BFb0323J12 mRNA, complete cds	NA	NA
TRpn_225	0	0	0	0	0	0	0	0	2	0	0	0	12	0	0	0	0	0	0	0	3	4	0	0	PREDICTED: Sorghum bicolor probable pectinesterase 53 (LOC8082999), transcript variant X2, mRNA	AT5G19730	Probable pectinesterase 53
TRpn_226	0	0	0	0	37	0	0	0	0	0	32	0	0	0	0	4	0	0	7	12	0	0	15	0	PREDICTED: Setaria italica probable pectinesterase 53 (LOC101767019), mRNA	AT5G19730	Probable pectinesterase 53
TRpn_227	0	0	0	0	0	0	0	0	0	0	0	4	7	7	5	5	0	0	0	10	8	0	0	4	PREDICTED: Setaria italica probable pectinesterase 53 (LOC101767019), mRNA	AT5G19730	Probable pectinesterase 53
TRpn_228	0	0	0	0	0	0	0	0	0	4	0	2	5	0	5	6	6	14	4	5	12	15	2	18	PREDICTED: Setaria italica uncharacterized LOC101784485 (LOC101784485), mRNA	NA	NA
TRpn_229	0	0	0	0	0	0	0	0	0	0	0	0	6	0	12	3	2	0	4	0	5	0	2	15	PREDICTED: Setaria italica uncharacterized LOC101784485 (LOC101784485), mRNA	NA	NA
TRpn_230	0	0	0	0	0	0	0	0	0	0	0	0	0	0	0	4	5	0	7	0	0	0	22	4	PREDICTED: Setaria italica uncharacterized LOC101784485 (LOC101784485), mRNA	NA	NA
TRpn_231	0	0	0	0	0	0	0	0	0	0	0	0	8	5	0	0	0	0	0	0	0	15	16	5	PREDICTED: Setaria italica uncharacterized LOC101784485 (LOC101784485), mRNA	NA	NA
TRpn_232	0	0	0	0	0	0	0	0	0	0	0	0	12	19	0	0	13	0	2	0	0	0	0	0	PREDICTED: Setaria italica uncharacterized LOC101784485 (LOC101784485), mRNA	NA	NA
TRpn_233	0	0	0	6	8	0	18	0	0	0	29	0	0	5	0	10	17	0	6	9	0	12	13	8	PREDICTED: Setaria italica uncharacterized LOC101784485 (LOC101784485), mRNA	NA	NA
TRpn_234	0	0	0	0	0	0	0	0	0	0	0	0	0	0	0	0	0	0	0	0	0	34	44	25	PREDICTED: Sipha flava probable pyruvate dehydrogenase E1 component subunit alpha, mitochondrial (LOC112691504), mRNA	AT1G59900	Pyruvate dehydrogenase E1 component subunit alpha-1, mitochondrial
TRpn_235	9	0	0	0	5	0	0	26	10	12	0	0	0	20	16	0	0	0	5	17	0	34	34	16	PREDICTED: Sorghum bicolor probable GABA transporter 2 (LOC8054398), mRNA	AT5G41800	Probable GABA transporter 2
TRpn_236	24	35	11	27	30	30	73	118	61	152	66	76	67	0	19	22	36	28	10	187	226	69	88	104	PREDICTED: Sorghum bicolor probable GABA transporter 2 (LOC8054398), mRNA	AT5G41800	Probable GABA transporter 2
TRpn_237	0	0	17	0	0	3	0	0	0	0	46	7	0	12	8	0	0	0	43	23	38	56	12	29	PREDICTED: Sorghum bicolor probable GABA transporter 2 (LOC8054398), mRNA	AT5G41800	Probable GABA transporter 2
TRpn_238	7	3	0	0	8	0	7	4	4	17	25	4	3	0	0	4	7	8	37	15	41	16	24	8	PREDICTED: Panicum hallii probable GABA transporter 2 (LOC112891346), mRNA	AT5G41800	Probable GABA transporter 2
TRpn_239	554	594	673	732	447	485	383	321	245	162	203	125	137	167	174	168	179	152	192	129	182	52	56	55	PREDICTED: Setaria italica chorismate mutase 2 (LOC101756378), mRNA	AT5G10870	Chorismate mutase 2
TRpn_240	16	0	3	3	0	0	16	0	0	0	0	0	200	201	151	139	101	76	0	3	3	0	0	2	PREDICTED: Panicum hallii putative zinc finger CCCH domain-containing protein 21 (LOC112876627), transcript variant X3, mRNA	NA	NA
TRpn_241	105	230	249	320	189	298	243	267	96	237	183	167	328	386	281	216	245	338	135	421	622	339	325	382	PREDICTED: Setaria italica UDP-glucose 4-epimerase 2 (LOC101759107), mRNA	AT4G10960	UDP-glucose 4-epimerase 5
TRpn_242	0	0	4	3	2	0	8	0	3	5	11	6	8	0	6	0	3	0	0	92	0	34	35	70	PREDICTED: Sorghum bicolor UDP-glucose 4-epimerase 4 (LOC8054550), mRNA	AT4G10960	UDP-glucose 4-epimerase 5
TRpn_243	16	20	9	6	0	25	7	5	4	12	73	36	26	26	12	4	12	11	1	156	120	186	105	110	PREDICTED: Sorghum bicolor UDP-glucose 4-epimerase 4 (LOC8054550), mRNA	AT4G10960	UDP-glucose 4-epimerase 5
TRpn_244	10	10	1	0	2	2	7	11	1	0	0	2	7	0	12	9	3	14	8	0	11	6	0	0	Pennisetum glaucum Na+/H+ antiporter-like mRNA, complete sequence	NA	NA
TRpn_245	4	0	0	0	0	0	0	0	0	0	2	0	0	0	0	9	0	3	7	8	11	0	5	0	Pennisetum glaucum Na+/H+ antiporter-like mRNA, complete sequence	NA	NA
TRpn_246	0	1	0	4	3	0	4	0	5	7	0	9	8	0	4	0	8	4	8	0	0	0	0	2	Pennisetum glaucum Na+/H+ antiporter-like mRNA, complete sequence	NA	NA
TRpn_247	4	0	2	9	1	0	4	3	1	2	0	4	28	13	16	25	13	9	14	7	11	5	7	10	Pennisetum glaucum Na+/H+ antiporter-like mRNA, complete sequence	NA	NA
TRpn_248	0	0	0	0	0	0	0	0	0	0	2	0	0	0	0	0	0	0	0	2	1	3	0	0	Pennisetum glaucum Na+/H+ antiporter-like mRNA, complete sequence	NA	NA
TRpn_249	0	0	0	9	0	2	0	0	0	0	0	0	7	0	0	0	0	0	10	0	0	0	0	0	Pennisetum glaucum Na+/H+ antiporter-like mRNA, complete sequence	NA	NA
TRpn_250	20	75	13	6	0	24	6	0	0	0	0	1	199	57	62	18	31	0	8	0	0	5	6	7	PREDICTED: Panicum hallii protein NRT1/ PTR FAMILY 4.5-like (LOC112894976), mRNA	AT1G33440	Protein NRT1/ PTR FAMILY 4.4
TRpn_251	0	12	6	11	0	18	9	4	0	43	46	24	28	0	29	7	0	30	16	15	35	40	35	51	PREDICTED: Setaria italica neutral/alkaline invertase 1, mitochondrial (LOC101764755), mRNA	AT1G56560	Alkaline/neutral invertase A, mitochondrial
TRpn_252	157	152	151	248	292	123	165	248	220	271	575	193	165	125	164	203	236	273	254	219	202	370	354	395	PREDICTED: Setaria italica neutral/alkaline invertase 1, mitochondrial (LOC101764755), mRNA	AT1G56560	Alkaline/neutral invertase A, mitochondrial
TRpn_253	0	0	0	0	11	0	6	5	5	10	5	12	42	7	31	45	27	15	46	20	46	21	14	0	PREDICTED: Setaria italica DEAD-box ATP-dependent RNA helicase 20 (LOC101768408), transcript variant X3, mRNA	AT1G55150	DEAD-box ATP-dependent RNA helicase 20
TRpn_254	47	48	38	56	85	74	84	56	58	96	35	74	130	161	146	110	193	213	133	301	205	148	123	155	PREDICTED: Sorghum bicolor DEAD-box ATP-dependent RNA helicase 20 (LOC8084338), mRNA	AT1G55150	DEAD-box ATP-dependent RNA helicase 20
TRpn_255	2	0	2	0	4	0	0	0	0	0	2	0	5	5	0	0	5	5	0	5	0	4	44	34	PREDICTED: Setaria italica sugar transport protein MST2 (LOC101779052), transcript variant X1, mRNA	AT1G11260	Sugar transport protein 1
TRpn_256	17	0	22	29	10	6	23	0	96	0	624	41	10	9	40	31	18	30	38	0	0	150	95	103	PREDICTED: Setaria italica UDP-glycosyltransferase 73C3 (LOC101753136), mRNA	AT2G36780	UDP-glycosyltransferase 73C3
TRpn_257	17	17	1	0	21	0	34	95	0	795	3047	545	20	0	0	0	0	0	15	43	103	918	802	816	PREDICTED: Setaria italica UDP-glycosyltransferase 73C3 (LOC101753136), mRNA	AT2G36780	UDP-glycosyltransferase 73C3
TRpn_258	4	0	4	12	3	5	0	1	0	5	0	0	0	0	7	0	0	3	0	8	13	5	0	0	PREDICTED: Sorghum bicolor uncharacterized LOC110430272 (LOC110430272), transcript variant X3, ncRNA	NA	NA
TRpn_259	3	5	0	0	2	0	2	0	0	6	0	0	2	0	5	6	0	0	0	0	6	0	0	6	PREDICTED: Brachypodium distachyon uncharacterized LOC104582635 (LOC104582635), transcript variant X2, ncRNA	NA	NA
TRpn_260	0	16	0	0	0	0	0	0	0	0	4	1	0	11	4	0	5	11	14	0	9	3	3	0	Oryza sativa Indica Group cultivar Shuhui498 chromosome 5 sequence	NA	NA
TRpn_261	0	0	0	10	0	7	5	5	0	4	0	0	0	0	5	3	0	4	0	10	0	0	0	0	PREDICTED: Sorghum bicolor uncharacterized LOC110430272 (LOC110430272), transcript variant X2, ncRNA	NA	NA
TRpn_262	34	99	165	56	45	64	82	84	0	48	0	43	104	71	69	60	112	87	68	54	137	0	4	36	PREDICTED: Setaria italica subtilisin-like protease SBT3.11 (LOC101782446), mRNA	NA	NA
TRpn_263	5	0	0	8	8	2	0	2	8	0	0	2	11	0	4	12	9	22	5	11	4	3	3	6	NA	NA	NA
TRpn_264	204	177	81	220	224	112	221	260	505	511	184	471	386	107	294	252	390	327	325	460	289	377	371	316	PREDICTED: Sorghum bicolor target of Myb protein 1-like (LOC110430197), mRNA	AT2G38410	NA
TRpn_265	19	0	10	0	0	0	11	0	38	30	12	41	53	13	36	40	60	93	32	58	35	83	59	137	PREDICTED: Sorghum bicolor target of Myb protein 1-like (LOC110430197), mRNA	AT2G38410	NA
TRpn_266	0	0	0	0	0	0	0	0	0	0	0	0	0	0	0	0	4	0	10	0	4	4	3	14	NA	NA	NA
TRpn_267	40	36	29	39	26	44	76	44	35	63	68	25	149	102	105	134	142	184	98	157	190	144	127	155	Zea mays rough endosperm 3 gamma isoform 3 (Rgh3) mRNA, complete cds, alternatively spliced	AT1G10320	Zinc finger CCCH domain-containing protein 5
TRpn_268	0	0	0	8	0	0	0	0	0	0	0	0	10	0	0	0	0	23	4	5	0	4	4	0	NA	NA	NA
TRpn_269	4	0	0	3	12	0	10	20	20	4	0	0	12	0	19	13	0	9	5	5	0	0	0	3	NA	NA	NA
TRpn_271	9	0	0	16	4	3	22	0	0	15	4	0	22	27	40	49	54	71	58	44	41	42	45	32	Saccharum hybrid cultivar R570 clone BAC 022K23 complete sequence	AT1G72180	NA
TRpn_272	0	0	0	0	0	0	0	0	0	0	0	0	0	12	0	0	0	0	6	0	17	0	0	0	PREDICTED: Setaria italica UPF0496 protein At3g19330 (LOC101784918), transcript variant X8, mRNA	NA	NA
TRpn_273	0	5	0	0	0	0	0	0	0	0	0	2	0	0	10	0	10	0	12	15	6	0	0	0	PREDICTED: Setaria italica UPF0496 protein At3g19330 (LOC101784918), transcript variant X8, mRNA	NA	NA
TRpn_274	11	6	5	15	4	5	5	7	2	5	0	3	30	45	29	11	25	15	14	17	18	9	0	21	PREDICTED: Panicum hallii UPF0496 protein At3g19330-like (LOC112899245), transcript variant X2, mRNA	AT3G19330	UPF0496 protein At3g19330
TRpn_275	315	312	322	448	265	235	236	142	184	113	77	128	268	269	234	405	400	313	396	262	271	89	113	80	PREDICTED: Sorghum bicolor putative HVA22-like protein g (LOC8072998), transcript variant X1, mRNA	AT5G42560	HVA22-like protein i
TRpn_276	10	11	12	29	29	0	5	6	18	54	0	27	31	38	39	60	69	65	19	28	35	12	4	9	PREDICTED: Sorghum bicolor putative HVA22-like protein g (LOC8072998), transcript variant X3, mRNA	AT1G75700	Putative HVA22-like protein g
TRpn_277	9	9	0	8	0	0	9	16	6	10	0	7	77	35	46	37	51	60	47	33	21	16	3	13	PREDICTED: Sorghum bicolor putative HVA22-like protein g (LOC8072998), transcript variant X1, mRNA	AT5G42560	HVA22-like protein i
TRpn_278	0	0	0	0	0	0	0	0	4	0	0	0	8	0	0	14	3	12	0	7	0	4	11	0	NA	NA	NA
TRpn_279	0	0	0	0	6	0	2	0	7	0	0	0	4	0	13	4	0	5	0	0	7	0	0	3	NA	NA	NA
TRpn_280	19	14	6	31	17	13	13	18	13	38	0	21	57	4	40	1	39	0	31	37	26	51	97	53	Zea mays uncharacterized LOC100193508 (LOC100193508), mRNA	NA	NA
TRpn_281	31	20	34	16	24	39	26	29	21	48	34	41	70	65	51	47	55	65	30	51	82	62	17	51	Zea mays uncharacterized LOC100193508 (LOC100193508), mRNA	NA	NA
TRpn_282	3	0	0	4	4	0	0	11	7	8	2	0	8	4	4	4	10	22	10	8	5	15	13	11	NA	NA	NA
TRpn_283	4	3	0	4	12	0	3	6	5	10	0	8	20	0	9	7	4	29	16	15	3	10	12	19	NA	NA	NA
TRpn_284	0	4	0	0	0	0	0	0	4	4	20	0	4	24	4	0	0	8	7	0	0	7	4	0	NA	NA	NA
TRpn_285	0	3	0	7	0	0	3	3	3	3	9	0	10	0	0	0	10	11	0	3	0	24	7	11	PREDICTED: Sorghum bicolor amino-acid permease BAT1 homolog (LOC8062309), mRNA	AT2G01170	Amino-acid permease BAT1
TRpn_286	8	1	3	39	34	18	11	4	8	20	6	6	7	25	16	78	70	40	27	79	67	25	25	19	PREDICTED: Panicum hallii amino-acid permease BAT1 homolog (LOC112894854), transcript variant X3, mRNA	AT2G01170	Amino-acid permease BAT1
TRpn_287	10	33	29	16	14	32	34	12	21	31	0	29	34	64	50	35	46	39	48	81	104	26	11	26	PREDICTED: Panicum hallii uncharacterized LOC112902020 (LOC112902020), mRNA	AT5G06430	NA
TRpn_288	0	3	0	3	2	8	0	0	3	2	0	5	8	9	3	13	5	6	2	11	3	5	20	5	PREDICTED: Sorghum bicolor thiol:disulfide interchange protein TxlA (LOC8071992), transcript variant X1, mRNA	NA	NA
TRpn_289	33	26	30	27	20	19	34	38	37	42	23	33	75	50	63	68	58	49	54	95	86	66	32	66	PREDICTED: Panicum hallii uncharacterized LOC112902020 (LOC112902020), mRNA	AT5G06430	NA
TRpn_290	0	1	0	0	2	0	2	0	5	0	0	0	21	7	5	4	4	13	0	7	0	0	4	2	PREDICTED: Setaria italica probable F-box protein At2g36090 (LOC101773096), transcript variant X2, mRNA	AT2G27310	F-box protein At2g27310
TRpn_291	0	3	0	0	2	0	3	0	7	0	0	0	4	4	4	3	1	5	0	4	0	0	2	2	PREDICTED: Setaria italica probable F-box protein At2g36090 (LOC101773096), transcript variant X2, mRNA	AT2G27310	F-box protein At2g27310
TRpn_292	15	4	18	0	0	14	0	0	0	14	0	19	15	0	0	0	59	48	0	0	64	0	0	14	PREDICTED: Setaria italica probable F-box protein At2g36090 (LOC101773096), transcript variant X2, mRNA	AT2G27310	F-box protein At2g27310
TRpn_293	10	7	12	0	0	30	0	0	0	19	11	9	2	0	0	0	8	14	0	0	24	0	0	9	PREDICTED: Setaria italica probable F-box protein At2g36090 (LOC101773096), transcript variant X2, mRNA	AT2G27310	F-box protein At2g27310
TRpn_294	6	7	2	13	23	0	16	18	1	2	0	2	57	58	46	51	3	28	41	37	0	24	9	0	PREDICTED: Setaria italica probable F-box protein At2g36090 (LOC101773096), transcript variant X2, mRNA	AT2G27310	F-box protein At2g27310
TRpn_295	4	12	2	26	12	0	17	27	2	3	0	1	8	23	27	27	1	8	19	16	0	3	5	0	PREDICTED: Setaria italica probable F-box protein At2g36090 (LOC101773096), transcript variant X2, mRNA	AT2G27310	F-box protein At2g27310
TRpn_296	0	4	0	0	0	0	6	3	0	0	3	14	18	0	32	18	7	7	3	0	0	0	0	7	PREDICTED: Setaria italica F-box/kelch-repeat protein At5g15710 (LOC101757136), mRNA	AT5G15710	F-box/kelch-repeat protein At5g15710
TRpn_297	32	37	35	14	38	27	13	26	32	21	29	26	166	107	123	116	120	124	84	137	120	85	108	118	PREDICTED: Setaria italica F-box/kelch-repeat protein At5g15710 (LOC101757136), mRNA	AT5G15710	F-box/kelch-repeat protein At5g15710
TRpn_298	0	1	0	8	4	5	7	6	11	7	4	4	16	7	19	18	13	15	10	14	12	15	9	8	NA	NA	NA
TRpn_299	68	94	70	124	74	101	145	62	126	42	10	51	279	354	193	187	231	191	94	138	251	48	30	56	PREDICTED: Panicum hallii TPR repeat-containing thioredoxin TTL1-like (LOC112893890), mRNA	NA	NA
TRpn_300	101	100	65	230	226	69	138	175	185	67	12	56	159	52	75	54	70	118	44	67	103	28	28	29	PREDICTED: Sorghum bicolor TPR repeat-containing thioredoxin TTL1 (LOC8084826), mRNA	AT1G53300	TPR repeat-containing thioredoxin TTL1
TRpn_301	75	82	39	63	77	104	72	88	143	159	107	100	359	376	314	434	350	313	218	545	518	260	215	284	PREDICTED: Setaria italica ras GTPase-activating protein-binding protein 1 (LOC101779004), mRNA	AT5G60980	NA
TRpn_302	121	147	82	144	96	76	53	76	81	141	28	99	96	41	69	49	68	97	35	105	89	42	45	43	PREDICTED: Sorghum bicolor putative disease resistance RPP13-like protein 3 (LOC8075310), mRNA	AT3G07040	Disease resistance protein RPM1
TRpn_303	4	17	0	0	0	8	19	6	0	48	0	45	5	18	10	0	16	17	32	6	0	94	58	66	Zea mays MADS-box transcription factor 21 (LOC542039), mRNA<>Zea mays full-length cDNA clone ZM_BFb0215E12 mRNA, complete cds	AT4G18960	NA
TRpn_304	0	0	0	0	0	0	2	2	0	1	0	0	1	0	0	0	0	0	0	0	0	4	6	0	PREDICTED: Sorghum bicolor MADS-box transcription factor 21 (LOC8062442), mRNA	AT4G18960	NA
TRpn_305	0	0	0	0	0	0	1	3	0	10	4	0	2	0	0	0	0	0	0	0	0	13	24	0	PREDICTED: Sorghum bicolor MADS-box transcription factor 21 (LOC8062442), mRNA	AT4G18960	NA
TRpn_306	2	0	0	0	0	0	0	0	0	0	0	0	3	2	0	0	7	0	0	1	0	20	11	8	PREDICTED: Sorghum bicolor MADS-box transcription factor 21 (LOC8062442), mRNA	AT4G18960	NA
TRpn_307	2	0	0	0	0	0	0	0	6	0	0	0	7	3	0	0	5	0	0	12	8	47	38	37	PREDICTED: Sorghum bicolor MADS-box transcription factor 21 (LOC8062442), mRNA	AT4G18960	NA
TRpn_308	4	0	9	11	0	5	5	9	1	406	266	148	15	18	7	33	11	27	0	58	57	208	206	290	Zea mays MADS-box transcription factor 21 (LOC542039), mRNA<>Zea mays full-length cDNA clone ZM_BFb0215E12 mRNA, complete cds	AT4G18960	NA
TRpn_309	0	0	0	0	0	0	0	10	0	6	0	0	0	0	2	8	5	6	0	8	9	0	2	1	PREDICTED: Panicum hallii mitochondrial carnitine/acylcarnitine carrier-like protein (LOC112874638), mRNA	NA	NA
TRpn_310	0	0	0	3	4	0	9	0	0	4	39	2	10	0	0	4	0	8	2	28	8	215	204	186	PREDICTED: Setaria italica probable methyltransferase At1g27930 (LOC101782784), mRNA	AT1G27930	Probable methyltransferase At1g27930
TRpn_311	13	5	5	18	34	26	333	33	114	859	3959	1189	308	48	18	65	78	32	74	2913	372	19165	18697	19561	PREDICTED: Setaria italica homeobox protein ARX (LOC101772318), mRNA	NA	NA
TRpn_312	4	0	0	68	127	6	77	27	13	0	0	0	3	25	12	69	35	25	92	0	7	4	0	3	NA	NA	NA
TRpn_313	0	0	0	0	0	0	0	0	0	1	3	0	0	0	0	0	0	0	3	14	0	12	0	18	NA	NA	NA
TRpn_314	0	0	0	0	0	0	0	0	0	0	0	0	0	0	0	0	0	0	0	26	11	10	20	16	NA	NA	NA
TRpn_315	0	0	0	7	0	10	0	2	7	31	0	5	2	3	5	6	5	13	17	126	28	32	4	20	NA	NA	NA
TRpn_316	0	0	0	0	0	0	0	0	3	3	12	6	0	0	0	0	0	4	6	42	31	10	7	10	NA	NA	NA
TRpn_317	0	0	0	0	0	0	0	0	0	14	0	0	0	0	0	0	0	0	4	49	24	10	16	4	NA	NA	NA
TRpn_318	7	0	0	0	0	0	1	0	5	0	25	13	11	5	50	61	49	42	22	26	38	33	13	10	PREDICTED: Panicum hallii NAC domain-containing protein 104-like (LOC112902951), mRNA	AT5G64530	NAC domain-containing protein 104
TRpn_319	0	0	0	0	22	0	0	0	4	41	0	61	62	136	41	72	74	74	29	32	103	43	47	50	PREDICTED: Setaria italica actin-related protein 2/3 complex subunit 2A (LOC101770177), mRNA	AT1G30825	Actin-related protein 2/3 complex subunit 2A
TRpn_320	6	16	1	18	0	6	0	0	4	0	2	0	30	23	17	16	27	26	13	4	8	6	16	13	PREDICTED: Setaria italica actin-related protein 2/3 complex subunit 2A (LOC101770177), mRNA	AT1G30825	Actin-related protein 2/3 complex subunit 2A
TRpn_321	0	0	0	0	15	0	0	0	4	44	0	57	30	0	66	59	55	67	30	81	158	105	33	56	PREDICTED: Setaria italica actin-related protein 2/3 complex subunit 2A (LOC101770177), mRNA	AT1G30825	Actin-related protein 2/3 complex subunit 2A
TRpn_322	6	10	8	27	29	0	9	31	21	15	3	13	16	0	16	29	11	28	10	11	8	10	8	16	PREDICTED: Setaria italica actin-related protein 2/3 complex subunit 2A (LOC101770177), mRNA	AT1G30825	Actin-related protein 2/3 complex subunit 2A
TRpn_323	9	11	1	11	0	17	0	0	5	0	4	0	19	0	23	14	23	24	13	8	10	11	13	14	PREDICTED: Setaria italica actin-related protein 2/3 complex subunit 2A (LOC101770177), mRNA	AT1G30825	Actin-related protein 2/3 complex subunit 2A
TRpn_324	10	7	6	17	23	0	14	29	23	15	6	12	10	0	22	26	9	26	10	20	10	18	6	17	PREDICTED: Setaria italica actin-related protein 2/3 complex subunit 2A (LOC101770177), mRNA	AT1G30825	Actin-related protein 2/3 complex subunit 2A
TRpn_325	17	45	39	23	45	29	34	11	17	52	48	9	143	174	130	97	139	96	143	410	316	212	215	182	PREDICTED: Setaria italica nuclear transcription factor Y subunit C-6 (LOC101784089), partial mRNA	AT5G63470	Nuclear transcription factor Y subunit C-4
TRpn_326	0	0	0	0	0	0	0	0	0	0	0	0	18	0	0	12	0	28	0	0	0	0	0	39	PREDICTED: Panicum hallii nuclear transcription factor Y subunit C-2-like (LOC112876188), mRNA	AT3G48590	Nuclear transcription factor Y subunit C-1
TRpn_328	40	94	78	40	10	80	36	37	19	40	46	13	18	45	17	24	53	29	57	27	53	19	15	23	Zea mays uncharacterized LOC112136070 (LOC112136070), mRNA	AT5G63930	Probable leucine-rich repeat receptor-like protein kinase At5g63930
TRpn_329	16	14	15	29	30	8	26	31	52	59	25	43	71	31	69	34	59	102	36	114	155	193	187	195	PREDICTED: Panicum hallii probable leucine-rich repeat receptor-like protein kinase At5g63930 (LOC112900771), mRNA	AT5G63930	Probable leucine-rich repeat receptor-like protein kinase At5g63930
TRpn_330	39	56	24	63	102	34	47	67	55	108	34	54	501	362	408	324	467	550	319	556	594	237	261	257	PREDICTED: Sorghum bicolor probable cytosolic oligopeptidase A (LOC8084456), mRNA	AT5G65620	Organellar oligopeptidase A, chloroplastic/mitochondrial
TRpn_331	9	9	6	20	5	2	0	7	17	9	5	2	5	3	10	23	12	38	17	5	5	10	11	22	NA	NA	NA
TRpn_332	52	136	52	110	120	81	26	76	70	101	21	47	147	143	131	138	182	251	120	424	144	118	89	146	PREDICTED: Sorghum bicolor serine/threonine-protein kinase STY8 (LOC8079372), mRNA	AT1G14000	NA
TRpn_333	58	46	96	33	42	158	47	65	31	69	27	55	85	160	74	129	87	102	172	133	279	176	95	101	PREDICTED: Sorghum bicolor 21 kDa protein (LOC8056959), mRNA	NA	NA
TRpn_334	21	0	2	17	12	8	1	0	5	9	0	0	63	18	67	66	63	88	54	38	42	17	17	11	Zea mays full-length cDNA clone ZM_BFb0277D22 mRNA, complete cds	AT4G06676	Protein EI24 homolog
TRpn_335	39	49	55	78	28	38	65	84	57	89	33	72	284	157	239	235	300	324	278	213	268	109	73	108	PREDICTED: Sorghum bicolor protein EI24 homolog (LOC8080304), mRNA	AT4G06676	Protein EI24 homolog
TRpn_336	0	0	0	0	0	0	3	0	0	0	0	0	0	0	0	0	0	0	0	29	15	59	47	48	NA	NA	NA
TRpn_337	0	0	0	0	0	1	2	0	3	2	0	6	3	0	3	2	16	9	9	19	26	22	10	18	NA	NA	NA
TRpn_338	14	29	8	13	12	21	22	8	23	10	18	4	6	6	9	10	12	6	6	3	8	0	0	7	PREDICTED: Setaria italica DJ-1 protein homolog E (LOC101773459), mRNA	AT2G38860	DJ-1 protein homolog E
TRpn_339	0	0	0	0	0	0	0	0	0	0	0	0	44	39	47	52	65	23	56	27	90	58	39	35	PREDICTED: Panicum hallii DJ-1 protein homolog E-like (LOC112903033), mRNA	AT2G38860	DJ-1 protein homolog E
TRpn_340	25	36	26	57	50	49	57	56	64	77	17	46	197	107	139	109	166	187	85	366	192	81	49	76	PREDICTED: Sorghum bicolor SNF1-related protein kinase regulatory subunit gamma-1-like (LOC8078229), mRNA	AT1G69800	SNF1-related protein kinase regulatory subunit gamma-1-like
TRpn_341	18	16	5	31	23	5	17	38	32	20	0	29	23	6	26	35	21	35	44	75	11	6	25	5	Zea mays PCO100151 mRNA sequence	AT1G69800	SNF1-related protein kinase regulatory subunit gamma-1-like
TRpn_342	0	0	0	0	0	23	10	0	0	37	2	0	109	50	108	53	158	0	66	235	382	91	113	110	PREDICTED: Sorghum bicolor fructose-1,6-bisphosphatase, cytosolic-like (LOC110430626), mRNA	AT1G43670	Fructose-1,6-bisphosphatase, cytosolic
TRpn_343	6	10	15	0	0	0	21	0	16	0	0	8	50	79	32	132	176	324	59	321	447	65	46	33	PREDICTED: Sorghum bicolor fructose-1,6-bisphosphatase, cytosolic-like (LOC110430626), mRNA	AT1G43670	Fructose-1,6-bisphosphatase, cytosolic
TRpn_344	55	68	54	24	10	43	115	50	26	394	1435	380	80	198	152	200	208	101	144	587	779	1041	944	789	PREDICTED: Setaria italica fructose-1,6-bisphosphatase, cytosolic (LOC101755852), mRNA	AT1G43670	Fructose-1,6-bisphosphatase, cytosolic
TRpn_345	1	2	1	4	3	0	2	0	0	9	171	10	7	0	0	1	3	1	1	2	5	125	93	144	PREDICTED: Sorghum bicolor uncharacterized LOC8083981 (LOC8083981), mRNA	NA	NA
TRpn_346	22	0	44	0	24	11	12	65	16	67	86	40	141	136	78	63	0	156	45	215	158	89	71	17	PREDICTED: Panicum hallii protein SCO1 homolog 1, mitochondrial (LOC112879041), mRNA	AT3G08950	Protein SCO1 homolog 1, mitochondrial
TRpn_347	3	46	0	24	0	30	55	8	0	0	40	8	34	31	41	80	143	3	36	5	69	91	107	155	PREDICTED: Panicum hallii protein SCO1 homolog 1, mitochondrial (LOC112879041), mRNA	AT3G08950	Protein SCO1 homolog 1, mitochondrial
TRpn_348	0	7	0	0	0	3	8	6	0	11	0	0	12	8	22	13	17	7	13	25	16	14	7	27	NA	NA	NA
TRpn_349	0	0	0	0	0	0	0	0	13	18	0	0	107	12	32	28	27	68	15	105	78	43	25	34	PREDICTED: Setaria italica histidine protein methyltransferase 1 homolog (LOC101754804), transcript variant X2, mRNA	AT2G43320	NA
TRpn_350	0	0	0	0	0	0	14	0	0	5	0	0	32	27	33	26	21	49	32	35	65	2	6	0	PREDICTED: Panicum hallii histidine protein methyltransferase 1 homolog (LOC112880693), transcript variant X3, mRNA	AT2G43320	NA
TRpn_351	89	65	60	70	57	124	45	135	89	91	36	49	138	255	143	120	201	184	71	361	375	37	37	37	PREDICTED: Setaria italica histidine protein methyltransferase 1 homolog (LOC101754804), transcript variant X1, mRNA	AT2G43320	NA
TRpn_352	0	0	0	0	0	0	0	0	0	1	0	0	27	2	10	8	4	22	9	13	18	3	5	0	PREDICTED: Panicum hallii histidine protein methyltransferase 1 homolog (LOC112880693), transcript variant X3, mRNA	AT2G43320	NA
TRpn_353	14	9	9	7	22	18	10	17	23	11	6	17	58	26	33	26	64	55	17	43	68	22	34	19	PREDICTED: Setaria italica histidine protein methyltransferase 1 homolog (LOC101754804), transcript variant X2, mRNA	AT2G43320	NA
TRpn_354	2	1	0	3	3	0	3	6	2	9	4	15	8	6	15	11	11	29	9	6	10	17	4	7	NA	NA	NA
TRpn_355	0	0	0	0	0	0	0	0	2	0	0	0	6	10	4	0	3	3	0	6	12	0	5	2	NA	NA	NA
TRpn_356	146	37	52	280	170	28	222	532	524	135	23	109	69	36	79	134	202	262	202	156	141	85	37	67	PREDICTED: Panicum hallii protein LSD1 (LOC112896629), transcript variant X4, mRNA	AT1G32540	Protein LOL1
TRpn_357	1715	891	1496	2916	2070	629	1132	2271	3699	697	1034	1104	737	441	734	1097	943	1653	2259	813	1326	516	683	574	PREDICTED: Sorghum bicolor protein LSD1 (LOC8069635), mRNA	AT1G32540	Protein LOL1
TRpn_358	0	6	2	7	3	0	3	16	4	7	2	2	5	0	6	15	5	15	7	16	4	17	21	13	NA	NA	NA
TRpn_359	0	0	0	0	0	0	0	0	0	7	0	0	0	0	11	4	3	8	7	11	11	0	15	4	NA	NA	NA
TRpn_360	0	0	0	0	0	0	0	0	0	0	0	0	0	36	0	0	0	0	12	0	0	11	0	0	NA	NA	NA
TRpn_361	0	0	0	0	0	0	6	10	13	634	713	328	3	12	3	0	3	4	3	7	10	35	59	29	NA	NA	NA
TRpn_362	47	50	148	46	17	40	14	0	19	0	0	0	0	139	47	52	30	9	45	0	17	12	6	0	NA	NA	NA
TRpn_363	129	85	69	177	170	78	84	94	120	42	5	38	114	64	110	118	106	179	75	32	40	40	20	23	PREDICTED: Sorghum bicolor uncharacterized LOC8064950 (LOC8064950), transcript variant X1, mRNA	AT3G13000	NA
TRpn_364	0	5	7	3	0	0	8	0	0	6	10	6	5	21	6	4	10	6	0	3	4	5	14	13	Zea mays clone 1533996 mRNA sequence	NA	NA
TRpn_365	0	2	2	0	0	0	2	4	3	3	6	3	9	3	0	6	11	9	7	24	23	23	16	18	Zea mays clone 1533996 mRNA sequence	NA	NA
TRpn_366	11	4	4	56	80	12	23	17	8	23	5	10	8	24	18	91	74	116	55	119	62	24	18	19	PREDICTED: Panicum hallii uncharacterized LOC112883167 (LOC112883167), transcript variant X1, mRNA	NA	NA
TRpn_367	11	14	2	2	5	0	2	2	2	3	1	0	26	65	15	0	43	7	26	63	79	24	13	37	PREDICTED: Panicum hallii uncharacterized LOC112883167 (LOC112883167), transcript variant X2, misc_RNA	NA	NA
TRpn_368	4	0	0	16	11	2	5	2	22	0	0	0	16	4	8	13	16	39	11	11	6	0	0	3	PREDICTED: Panicum hallii uncharacterized LOC112883167 (LOC112883167), transcript variant X1, mRNA	NA	NA
TRpn_369	85	158	128	43	39	106	110	40	78	171	110	114	149	152	186	113	137	118	100	332	329	131	122	125	PREDICTED: Sorghum bicolor uncharacterized LOC8056031 (LOC8056031), mRNA	AT4G15010	NA
TRpn_370	40	35	20	76	32	62	40	126	69	142	14	84	55	24	43	21	23	31	37	74	83	0	28	29	Zea mays full-length cDNA clone ZM_BFc0102J15 mRNA, complete cds	AT4G15010	NA
TRpn_371	84	60	105	73	32	47	70	140	75	269	71	172	109	99	95	80	129	125	94	278	291	102	100	102	PREDICTED: Setaria italica uncharacterized LOC101753987 (LOC101753987), mRNA	AT3G54826	NA
TRpn_372	0	12	15	15	17	7	24	18	21	34	37	32	0	10	10	5	3	1	1	10	0	10	0	0	PREDICTED: Sorghum bicolor acylamino-acid-releasing enzyme 2 (LOC8064918), transcript variant X6, mRNA	AT4G14570	NA
TRpn_373	5	0	1	6	2	0	2	12	3	15	4	13	0	0	7	0	2	5	0	6	2	8	0	0	PREDICTED: Sorghum bicolor acylamino-acid-releasing enzyme 2 (LOC8064918), transcript variant X6, mRNA	AT4G14570	NA
TRpn_374	0	0	0	0	0	0	0	0	0	0	0	0	0	0	0	0	10	1	11	5	2	0	1	5	PREDICTED: Sorghum bicolor acylamino-acid-releasing enzyme 2 (LOC8064918), transcript variant X6, mRNA	AT4G14570	NA
TRpn_375	0	0	0	0	0	0	0	0	0	0	0	0	6	0	0	0	3	4	1	5	11	0	8	7	PREDICTED: Sorghum bicolor acylamino-acid-releasing enzyme 2 (LOC8064918), transcript variant X6, mRNA	AT4G14570	NA
TRpn_376	0	0	0	2	0	0	0	0	0	2	0	2	6	4	13	24	4	10	11	5	16	31	25	20	NA	NA	NA
TRpn_377	4	5	14	10	10	0	3	16	9	0	6	7	26	13	18	5	9	17	15	20	17	7	6	18	Oryza sativa Indica Group cultivar Shuhui498 chromosome 1 sequence	NA	NA
TRpn_378	32	10	3	39	31	5	8	28	49	3	0	14	102	10	64	67	44	109	36	23	7	4	6	2	NA	NA	NA
TRpn_379	0	0	0	0	3	3	7	0	0	22	0	0	404	86	305	219	201	320	223	313	255	51	47	35	PREDICTED: Sorghum bicolor protein N-terminal and lysine N-methyltransferase EFM7 (LOC8079697), mRNA	AT5G01470	NA
TRpn_380	0	0	0	0	0	0	0	0	0	0	0	0	66	64	77	41	61	23	72	0	13	0	8	8	PREDICTED: Sorghum bicolor protein N-terminal and lysine N-methyltransferase EFM7 (LOC8079697), mRNA	AT5G01470	NA
TRpn_381	327	649	506	518	909	597	325	252	277	453	3031	188	2308	4038	3337	2277	2658	1724	3381	2509	2462	2708	2325	2305	PREDICTED: Setaria italica cysteine-rich and transmembrane domain-containing protein WIH2 (LOC101774256), mRNA	NA	NA
TRpn_382	81	52	41	91	53	42	44	49	107	63	48	61	157	37	90	111	90	129	95	139	81	96	91	84	PREDICTED: Panicum hallii uncharacterized LOC112875984 (LOC112875984), mRNA	AT4G16070	NA
TRpn_383	0	3	2	0	3	0	2	2	2	3	0	0	2	0	4	6	7	5	0	0	7	0	9	6	PREDICTED: Panicum hallii uncharacterized LOC112875984 (LOC112875984), mRNA	AT4G16070	NA
TRpn_384	10	5	0	6	11	0	16	5	24	23	27	0	20	0	0	0	28	10	0	27	10	16	19	39	PREDICTED: Panicum hallii thioredoxin-like 3-3 (LOC112899194), transcript variant X2, mRNA	AT3G53220	Thioredoxin-like 3-3
TRpn_385	0	0	0	0	0	0	1	0	0	5	0	0	28	4	0	0	24	29	34	11	17	0	8	0	PREDICTED: Panicum hallii thioredoxin-like 3-3 (LOC112899194), transcript variant X2, mRNA	AT3G53220	Thioredoxin-like 3-3
TRpn_386	3	0	2	0	0	0	0	0	0	0	0	0	16	13	14	38	6	15	1	0	18	10	14	0	PREDICTED: Panicum hallii thioredoxin-like 3-3 (LOC112899194), transcript variant X2, mRNA	AT3G53220	Thioredoxin-like 3-3
TRpn_387	24	48	41	60	31	46	62	105	49	57	36	98	135	107	54	93	129	104	45	171	146	30	9	11	PREDICTED: Panicum hallii thioredoxin-like 3-3 (LOC112899194), transcript variant X2, mRNA	AT3G53220	Thioredoxin-like 3-3
TRpn_388	12	26	12	15	0	4	15	16	10	9	4	5	18	29	24	26	28	13	0	26	15	15	5	12	PREDICTED: Panicum hallii thioredoxin-like 3-3 (LOC112899194), transcript variant X2, mRNA	AT3G53220	Thioredoxin-like 3-3
TRpn_389	0	0	0	0	2	0	2	0	0	28	0	13	2	10	10	16	1	24	9	17	14	25	26	40	PREDICTED: Sorghum bicolor 4-coumarate--CoA ligase-like 1 (LOC110430512), transcript variant X1, mRNA	AT4G05160	4-coumarate--CoA ligase-like 7
TRpn_390	31	59	25	38	0	22	54	95	31	385	313	241	20	48	47	45	48	46	48	143	225	207	101	84	PREDICTED: Sorghum bicolor 4-coumarate--CoA ligase-like 1 (LOC110430512), transcript variant X1, mRNA	AT4G05160	4-coumarate--CoA ligase-like 7
TRpn_391	0	15	15	11	39	9	1	8	0	116	142	64	12	14	23	13	8	29	15	95	66	60	100	109	PREDICTED: Sorghum bicolor 4-coumarate--CoA ligase-like 1 (LOC110430512), transcript variant X1, mRNA	AT4G05160	4-coumarate--CoA ligase-like 7
TRpn_392	0	1	0	5	0	10	8	0	0	74	21	12	0	45	22	18	9	9	41	0	0	59	67	35	PREDICTED: Sorghum bicolor 4-coumarate--CoA ligase-like 1 (LOC110430512), transcript variant X1, mRNA	AT4G05160	4-coumarate--CoA ligase-like 7
TRpn_393	6	0	0	13	0	0	0	13	11	10	6	13	0	0	0	0	0	0	0	24	11	17	0	20	PREDICTED: Sorghum bicolor 4-coumarate--CoA ligase-like 1 (LOC110430512), transcript variant X2, misc_RNA	AT4G05160	4-coumarate--CoA ligase-like 7
TRpn_394	0	0	0	0	0	0	0	0	4	11	17	27	0	0	0	0	0	0	0	183	8	102	98	90	NA	NA	NA
TRpn_395	33	41	83	65	10	53	52	46	29	115	65	92	51	102	47	45	117	59	42	63	175	47	46	37	PREDICTED: Sorghum bicolor protein NRT1/ PTR FAMILY 8.5 (LOC8083638), mRNA	AT2G02040	Protein NRT1/ PTR FAMILY 8.3
TRpn_396	0	0	0	2	0	0	3	4	2	3	0	0	19	10	10	18	18	13	15	32	38	10	20	24	PREDICTED: Sorghum bicolor protein NRT1/ PTR FAMILY 8.5 (LOC8083638), mRNA	AT2G02040	Protein NRT1/ PTR FAMILY 8.3
TRpn_397	2	4	0	0	0	0	0	4	0	4	0	2	3	0	6	6	4	33	0	26	6	0	6	4	PREDICTED: Sorghum bicolor protein NRT1/ PTR FAMILY 8.5 (LOC8083638), mRNA	AT2G02040	Protein NRT1/ PTR FAMILY 8.3
TRpn_398	0	2	2	0	0	0	0	0	0	0	3	0	11	0	0	0	4	0	0	0	0	0	0	3	PREDICTED: Sorghum bicolor protein NRT1/ PTR FAMILY 8.5 (LOC8083638), mRNA	AT2G02040	Protein NRT1/ PTR FAMILY 8.3
TRpn_399	12	10	7	24	15	8	29	117	51	17	6	9	20	42	26	28	88	101	41	34	101	2	6	0	NA	AT3G45070	Cytosolic sulfotransferase 5
TRpn_400	133	144	123	125	92	165	116	219	202	228	105	151	195	145	128	125	144	166	143	342	323	104	96	106	PREDICTED: Panicum hallii THUMP domain-containing protein 1 homolog (LOC112874552), mRNA	AT5G12410	NA
TRpn_401	0	0	0	3	0	6	34	0	6	12	14	0	41	0	0	0	0	0	0	144	0	1139	775	883	NA	NA	NA
TRpn_402	0	0	0	0	0	0	10	0	0	13	42	30	0	4	0	4	3	0	3	35	0	549	434	454	NA	NA	NA
TRpn_403	0	0	0	0	0	0	0	0	0	0	0	0	0	0	0	0	0	0	0	0	0	81	131	76	NA	NA	NA
TRpn_404	0	0	0	3	12	13	2	0	0	4	0	7	9	5	26	5	51	11	0	0	0	4	0	2	PREDICTED: Sorghum bicolor putative cyclin-D7-1 (LOC8086039), mRNA	NA	NA
TRpn_405	0	7	2	0	2	0	0	0	0	11	0	0	24	3	34	22	0	0	0	28	27	3	3	5	NA	NA	NA
TRpn_406	128	177	135	124	157	80	106	88	165	37	162	21	270	160	181	169	217	142	176	61	72	63	48	49	PREDICTED: Setaria italica transcription factor PCF6 (LOC101767058), mRNA	AT1G30210	Transcription factor TCP24
TRpn_407	8	7	10	2	5	18	6	0	13	0	10	2	13	19	6	0	10	9	7	17	12	27	15	16	PREDICTED: Panicum hallii uncharacterized LOC112879722 (LOC112879722), mRNA	NA	NA
TRpn_408	0	0	5	2	7	0	0	4	3	0	0	0	40	7	15	11	6	0	14	25	13	17	16	19	PREDICTED: Panicum hallii uncharacterized LOC112879722 (LOC112879722), mRNA	NA	NA
TRpn_409	113	60	30	169	256	179	29	29	0	100	99	120	288	92	94	34	32	128	580	219	177	297	202	147	Zea mays 12-oxophytodienoate reductase8 (opr8), mRNA	AT2G06050	12-oxophytodienoate reductase 3
TRpn_410	5	7	0	17	4	0	19	12	18	24	1	10	44	25	29	56	57	30	17	71	90	16	0	27	Zea mays uncharacterized LOC100279118 (LOC100279118), mRNA<>Zea mays clone 991725 hypothetical protein mRNA, complete cds	AT4G30510	Autophagy-related protein 18b
TRpn_412	0	0	3	0	0	10	0	0	0	0	0	0	10	2	9	5	11	14	5	23	4	8	8	0	Zea mays uncharacterized LOC100279118 (LOC100279118), mRNA<>Zea mays clone 991725 hypothetical protein mRNA, complete cds	AT4G30510	Autophagy-related protein 18b
TRpn_413	10	4	17	0	4	8	0	7	0	8	2	0	60	5	26	0	3	52	6	0	0	10	28	17	PREDICTED: Zea mays uncharacterized LOC100279118 (LOC100279118), transcript variant X1, mRNA	AT4G30510	Autophagy-related protein 18b
TRpn_414	7	9	0	0	0	11	20	0	0	0	20	2	8	14	6	6	13	20	22	2	56	13	0	0	PREDICTED: Setaria italica methyltransferase-like protein 23 (LOC101756676), transcript variant X1, mRNA	NA	NA
TRpn_415	0	0	0	0	0	0	0	0	0	6	0	5	6	0	2	0	0	0	0	0	7	0	0	7	PREDICTED: Setaria italica methyltransferase-like protein 23 (LOC101786224), mRNA	AT1G63855	NA
TRpn_416	0	0	0	4	3	5	0	12	7	0	5	7	14	11	6	10	0	15	17	50	9	15	23	21	PREDICTED: Setaria italica methyltransferase-like protein 23 (LOC101756676), transcript variant X1, mRNA	AT1G63855	NA
TRpn_417	10	6	0	5	5	0	0	11	8	9	0	6	20	7	8	16	8	31	3	12	5	16	8	10	NA	NA	NA
TRpn_418	181	181	154	214	145	284	168	175	259	245	297	249	343	240	303	215	292	351	270	434	460	189	146	170	PREDICTED: Sorghum bicolor zinc finger CCCH domain-containing protein 25 (LOC8079701), mRNA	AT3G47120	Zinc finger CCCH domain-containing protein 42
TRpn_419	19	15	5	18	0	6	11	0	4	110	495	41	11	0	15	13	40	16	37	44	19	265	216	244	Zea mays probable protein phosphatase 2C 37 (LOC103641516), mRNA<>Zea mays 2C-type protein phosphatase protein (PP2C13) mRNA, complete cds	AT2G29380	Probable protein phosphatase 2C 24
TRpn_420	0	5	1	1	0	5	29	2	0	29	417	96	19	0	0	2	3	1	0	110	17	690	710	794	NA	NA	NA
TRpn_421	0	0	0	0	1	0	5	0	0	2	4	11	0	3	0	0	0	0	1	7	4	35	32	19	NA	NA	NA
TRpn_422	3	0	1	5	0	2	0	1	2	6	0	2	17	3	6	0	8	17	3	8	0	1	3	3	NA	NA	NA
TRpn_423	0	0	5	0	0	0	0	8	2	6	5	4	0	0	0	5	0	17	9	6	0	8	7	6	NA	NA	NA
TRpn_424	0	3	0	0	0	0	1	0	0	0	0	0	7	0	0	15	0	4	0	0	5	0	0	0	NA	NA	NA
TRpn_425	5	4	0	7	11	0	7	4	0	9	0	7	51	59	20	56	150	47	0	5	22	7	0	28	PREDICTED: Panicum hallii uncharacterized LOC112875905 (LOC112875905), mRNA	NA	NA
TRpn_426	0	0	0	0	0	0	0	4	0	0	0	0	7	0	3	0	0	6	2	0	0	0	0	0	NA	NA	NA
TRpn_427	0	0	0	4	6	0	1	0	3	0	0	0	0	0	5	0	0	11	0	0	0	4	2	0	NA	NA	NA
TRpn_429	21	6	2	57	103	12	10	69	80	47	2	70	81	3	46	29	28	222	15	61	42	54	69	93	PREDICTED: Panicum hallii phosphatidate phosphatase PAH2-like (LOC112901916), transcript variant X5, mRNA	AT5G42870	Phosphatidate phosphatase PAH2
TRpn_430	0	2	0	0	8	0	0	3	8	0	0	3	0	0	5	3	0	3	0	8	2	14	11	3	PREDICTED: Sorghum bicolor 4-coumarate--CoA ligase-like 4 (LOC8057422), mRNA	AT1G20510	4-coumarate--CoA ligase-like 5
TRpn_431	245	143	185	581	352	190	582	936	1006	374	134	284	869	418	584	725	1202	1163	798	798	956	217	244	243	PREDICTED: Setaria italica serine/threonine-protein kinase Nek6 (LOC101759095), mRNA	AT3G20860	Serine/threonine-protein kinase Nek6
TRpn_433	2	0	0	0	0	1	0	0	4	3	0	0	4	0	0	2	1	3	1	10	1	17	12	18	PREDICTED: Oryza sativa Japonica Group uncharacterized LOC4329827 (LOC4329827), transcript variant X9, ncRNA	NA	NA
TRpn_434	226	344	295	408	272	689	294	426	400	504	442	338	316	308	208	164	241	298	120	569	546	416	420	483	PREDICTED: Sorghum bicolor probable methyltransferase PMT3 (LOC8070486), transcript variant X1, mRNA	AT1G04430	Probable methyltransferase PMT8
TRpn_435	0	0	0	0	0	0	0	0	0	2	14	1	0	0	0	0	0	0	0	1	0	32	31	39	Echinochloa crus-galli clone NKEC157 microsatellite sequence	NA	NA
TRpn_436	3	0	0	0	0	2	2	0	0	4	3	0	7	6	16	26	21	26	8	11	12	10	14	8	NA	NA	NA
TRpn_437	127	68	1	78	0	23	5	15	64	319	82	286	22	14	32	0	11	22	0	0	0	66	40	66	PREDICTED: Panicum hallii gibberellin 2-beta-dioxygenase 6-like (LOC112899002), mRNA	AT4G21200	Gibberellin 2-beta-dioxygenase 8
TRpn_438	0	0	2	0	6	0	0	0	0	0	0	0	5	0	0	0	0	3	0	0	9	26	12	0	Zea mays clone 1677785 gibberellin 2-beta-dioxygenase 7 mRNA, complete cds	AT4G21200	Gibberellin 2-beta-dioxygenase 8
TRpn_439	0	0	0	0	0	0	0	0	0	0	0	0	9	6	0	0	0	5	0	0	0	12	3	25	PREDICTED: Panicum hallii gibberellin 2-beta-dioxygenase 6-like (LOC112899002), mRNA	AT4G21200	Gibberellin 2-beta-dioxygenase 8
TRpn_440	0	9	82	0	95	0	0	0	0	77	394	18	10	0	0	16	0	15	68	12	13	130	159	121	PREDICTED: Setaria italica gibberellin 2-beta-dioxygenase 8 (LOC101764803), mRNA	AT4G21200	Gibberellin 2-beta-dioxygenase 8
TRpn_441	4	0	12	0	3	0	14	6	0	25	13	0	249	239	299	245	283	269	221	139	191	88	105	123	PREDICTED: Sorghum bicolor transmembrane protein 184A (LOC8081799), mRNA	AT3G05940	NA
TRpn_442	2	1	1	4	7	0	0	3	10	5	0	3	10	4	13	0	7	41	4	4	4	5	9	9	Zea mays isolate TCONS_00056304 drought responsive lncRNA, complete sequence	NA	NA
TRpn_443	1	0	0	2	0	17	4	0	1	9	0	1	109	15	93	95	96	44	34	121	121	0	64	44	PREDICTED: Sorghum bicolor LEAF RUST 10 DISEASE-RESISTANCE LOCUS RECEPTOR-LIKE PROTEIN KINASE-like 2.5 (LOC110436976), mRNA	AT5G38280	NA
TRpn_444	0	0	0	0	0	0	0	0	0	0	0	0	23	84	31	16	12	48	28	11	21	49	0	10	PREDICTED: Sorghum bicolor LEAF RUST 10 DISEASE-RESISTANCE LOCUS RECEPTOR-LIKE PROTEIN KINASE-like 2.5 (LOC110436976), mRNA	AT5G38280	NA
TRpn_445	0	0	0	0	0	0	0	1	0	3	0	0	42	15	26	25	27	52	11	42	19	30	24	20	PREDICTED: Sorghum bicolor LEAF RUST 10 DISEASE-RESISTANCE LOCUS RECEPTOR-LIKE PROTEIN KINASE-like 2.5 (LOC110436976), mRNA	AT4G18250	NA
TRpn_446	1778	2900	3177	2091	1081	3031	2491	2559	1960	3908	1655	2482	2516	3541	2248	2129	2580	1855	2008	3107	4264	1161	1024	879	PREDICTED: Panicum hallii uncharacterized protein OsI_027940 (LOC112898005), transcript variant X2, mRNA	NA	NA
TRpn_447	0	3	0	4	4	0	0	0	0	0	3	0	19	0	19	15	12	48	11	10	7	6	6	4	NA	NA	NA
TRpn_448	12	9	5	0	27	12	7	5	9	0	2	0	31	15	14	17	17	24	11	5	5	2	21	11	PREDICTED: Setaria italica pre-mRNA-splicing factor ATP-dependent RNA helicase DEAH1-like (LOC101757167), mRNA	AT1G32490	Pre-mRNA-splicing factor ATP-dependent RNA helicase DEAH1
TRpn_449	0	0	0	0	0	4	0	2	2	4	13	2	0	2	0	18	4	2	0	47	15	30	22	16	NA	NA	NA
TRpn_450	41	52	32	43	145	52	31	31	54	25	9	21	167	207	107	134	182	164	264	145	181	65	46	62	PREDICTED: Panicum hallii SKP1-like protein 13 (LOC112876144), mRNA	AT4G34210	SKP1-like protein 11
TRpn_451	0	0	0	0	0	0	0	0	0	0	0	0	0	0	9	0	6	11	0	17	0	0	0	11	PREDICTED: Sorghum bicolor uncharacterized LOC8062204 (LOC8062204), mRNA	NA	NA
TRpn_452	3	3	5	6	9	1	1	8	11	5	0	10	3	7	8	4	8	5	5	7	17	9	19	11	NA	NA	NA
TRpn_453	2	0	0	19	10	0	0	14	7	4	0	6	15	7	4	0	4	16	5	4	6	0	3	12	NA	NA	NA
TRpn_454	61	17	46	52	23	86	96	33	16	112	315	125	169	146	126	140	147	260	283	159	155	437	429	408	PREDICTED: Panicum hallii uncharacterized LOC112881807 (LOC112881807), mRNA	NA	NA
TRpn_455	0	2	0	2	3	4	0	4	6	14	3	18	18	0	4	0	4	8	7	25	2	7	24	40	PREDICTED: Sorghum bicolor pentatricopeptide repeat-containing protein At2g13600 (LOC8062945), transcript variant X2, mRNA	AT1G05750	Pentatricopeptide repeat-containing protein At1g05750, chloroplastic
TRpn_456	8	9	6	11	5	9	14	11	12	36	25	32	27	18	14	7	16	15	8	84	39	79	86	106	PREDICTED: Sorghum bicolor pentatricopeptide repeat-containing protein At2g13600 (LOC8062945), transcript variant X2, mRNA	AT2G13600	Pentatricopeptide repeat-containing protein At2g13600
TRpn_457	0	0	4	0	0	0	0	0	0	0	8	0	0	0	0	5	0	0	4	14	0	9	14	0	NA	NA	NA
TRpn_458	0	0	0	0	0	0	0	0	0	4	8	0	0	0	0	0	0	0	0	19	11	17	12	18	NA	NA	NA
TRpn_459	0	0	0	0	0	0	3	0	0	0	0	0	2	0	0	0	0	0	0	0	0	12	12	11	NA	NA	NA
TRpn_460	0	0	0	0	0	0	6	0	0	0	0	0	0	0	4	0	0	4	0	16	7	0	0	0	NA	NA	NA
TRpn_462	7	16	14	11	5	21	11	8	21	28	5	15	43	21	16	31	27	27	13	33	33	17	13	20	PREDICTED: Sorghum bicolor uncharacterized LOC8064620 (LOC8064620), transcript variant X2, mRNA	NA	NA
TRpn_463	0	11	0	0	0	38	13	0	0	177	0	7	820	947	784	938	1206	895	595	1121	1131	393	447	378	PREDICTED: Setaria italica peptidyl-prolyl cis-trans isomerase FKBP15-1 (LOC101761292), mRNA	AT3G25220	Peptidyl-prolyl cis-trans isomerase FKBP15-1
TRpn_464	19	32	48	20	23	44	33	65	60	54	24	44	31	59	25	33	48	23	29	93	76	17	27	33	PREDICTED: Sorghum bicolor tRNA (adenine(58)-N(1))-methyltransferase catalytic subunit TRMT61A (LOC8066599), mRNA	AT5G14600	NA
TRpn_465	41	71	60	110	252	69	108	85	166	31	27	46	184	200	140	171	122	101	2572	113	106	44	65	63	PREDICTED: Setaria italica ORM1-like protein 3 (LOC101767529), mRNA	AT1G01230	NA
TRpn_466	0	0	0	0	0	0	0	0	0	0	0	0	0	0	0	0	0	0	0	0	0	54	48	39	NA	NA	NA
TRpn_467	1824	1650	2149	2993	3260	1593	3677	4981	2227	689	174	353	14263	10394	10346	6438	15087	9005	12713	2650	7132	499	577	597	PREDICTED: Panicum hallii caffeic acid 3-O-methyltransferase (LOC112897072), mRNA	AT5G54160	Flavone 3'-O-methyltransferase 1
TRpn_468	3	25	15	28	5	13	14	28	26	0	0	0	35	40	57	10	37	20	31	11	16	0	2	0	PREDICTED: Panicum hallii caffeic acid 3-O-methyltransferase (LOC112897072), mRNA	AT5G54160	Flavone 3'-O-methyltransferase 1
TRpn_469	4	1	0	6	16	1	0	8	4	10	1	6	98	29	77	81	52	145	28	151	59	62	70	89	PREDICTED: Panicum hallii probable NAD kinase 2, chloroplastic (LOC112902382), transcript variant X1, mRNA	AT1G21640	NAD kinase 2, chloroplastic
TRpn_470	32	49	67	46	29	79	64	54	55	92	109	55	88	155	112	160	98	59	157	205	209	192	156	120	PREDICTED: Sorghum bicolor probable NAD kinase 2, chloroplastic (LOC8074305), mRNA	AT1G21640	NAD kinase 2, chloroplastic
TRpn_471	21	14	3	0	0	0	5	7	16	20	6	34	20	13	6	29	27	21	19	89	27	10	26	24	PREDICTED: Sorghum bicolor probable NAD kinase 2, chloroplastic (LOC8074305), mRNA	AT1G21640	NAD kinase 2, chloroplastic
TRpn_472	3	3	5	11	31	47	22	0	3	27	19	5	388	469	332	472	417	400	295	528	518	227	168	141	PREDICTED: Panicum hallii probable U6 snRNA-associated Sm-like protein LSm4 (LOC112892036), mRNA	AT5G27720	Sm-like protein LSM4
TRpn_473	11	9	5	5	25	0	0	0	4	0	0	5	107	225	56	414	344	186	53	2	3	0	0	0	NA	NA	NA
TRpn_474	63	66	66	94	81	77	81	90	83	73	39	81	126	55	100	59	65	83	48	67	78	51	39	42	PREDICTED: Setaria italica uncharacterized LOC101752681 (LOC101752681), mRNA	AT5G61040	NA
TRpn_475	33	51	35	49	51	17	26	56	60	135	44	56	161	94	107	78	132	147	118	318	430	245	224	225	PREDICTED: Setaria italica bifunctional nitrilase/nitrile hydratase NIT4 (LOC101766965), mRNA	AT5G22300	Bifunctional nitrilase/nitrile hydratase NIT4
TRpn_476	0	0	0	2	5	0	5	0	0	13	0	0	3	0	10	0	0	0	11	28	32	5	0	8	PREDICTED: Panicum hallii ras-related protein RABD2c-like (LOC112885673), mRNA	AT4G17530	Ras-related protein RABD2c
TRpn_477	0	0	11	14	20	0	4	0	8	14	0	39	9	4	7	0	0	16	4	60	0	12	0	24	PREDICTED: Panicum hallii ras-related protein RABD2c-like (LOC112885673), mRNA	AT4G17530	Ras-related protein RABD2c
TRpn_478	756	715	640	851	482	846	574	920	944	962	415	744	980	539	792	609	905	1037	672	1294	1064	628	640	751	Saccharum officinarum clone SCCCLR1C01H06, complete sequence	AT5G63190	NA
TRpn_479	9	16	18	13	7	35	28	24	16	30	21	15	13	26	38	20	36	24	30	55	37	38	34	30	Zea mays Putative calcium-dependent protein kinase family protein (IDP294), mRNA	AT3G51850	Calcium-dependent protein kinase 13
TRpn_480	31	8	15	28	36	12	25	36	27	39	23	53	12	5	10	24	15	49	37	9	19	47	54	41	PREDICTED: Sorghum bicolor glucose-1-phosphate adenylyltransferase large subunit (LOC8060513), transcript variant X1, mRNA	AT5G19220	Glucose-1-phosphate adenylyltransferase large subunit 1, chloroplastic
TRpn_481	0	0	0	0	0	0	0	0	0	0	33	0	109	108	106	113	99	147	37	202	208	167	158	179	PREDICTED: Sorghum bicolor glucose-1-phosphate adenylyltransferase large subunit (LOC8060513), transcript variant X1, mRNA	AT5G19220	Glucose-1-phosphate adenylyltransferase large subunit 1, chloroplastic
TRpn_482	56	30	73	62	35	19	63	72	31	128	78	98	19	60	18	44	63	72	126	36	49	50	67	53	PREDICTED: Sorghum bicolor glucose-1-phosphate adenylyltransferase large subunit (LOC8060513), transcript variant X1, mRNA	NA	NA
TRpn_483	1	2	0	3	1	0	0	0	6	2	0	4	7	0	3	9	4	18	1	3	0	11	7	18	NA	NA	NA
TRpn_484	0	0	0	0	0	0	6	6	6	53	8	0	27	0	27	26	14	49	54	67	63	57	60	88	PREDICTED: Panicum hallii uncharacterized LOC112891917 (LOC112891917), mRNA	NA	NA
TRpn_485	0	0	0	0	0	4	8	0	0	14	9	62	4	22	0	8	20	0	0	4	18	53	30	24	PREDICTED: Panicum hallii uncharacterized LOC112891917 (LOC112891917), mRNA	NA	NA
TRpn_486	6	7	0	13	13	2	11	11	15	9	4	7	9	8	10	10	15	23	8	10	6	5	10	11	Saccharum hybrid cultivar R570 clone BAC 022I19 complete sequence	NA	NA
TRpn_487	0	2	0	0	0	0	0	7	0	4	0	2	33	0	17	22	19	74	6	19	14	14	17	20	Zea mays full-length cDNA clone ZM_BFb0176K20 mRNA, complete cds	NA	NA
TRpn_488	0	0	0	3	0	0	3	0	0	6	12	24	3	3	0	3	0	0	0	20	6	104	69	58	NA	NA	NA
TRpn_489	0	4	0	0	4	0	8	0	4	20	65	0	0	0	13	0	0	5	4	81	12	41	49	54	PREDICTED: Setaria italica cytochrome P450 709B2 (LOC101757340), mRNA	AT2G46950	Cytochrome P450 709B2
TRpn_490	0	0	2	2	0	8	3	3	3	39	1	10	3	0	3	0	11	8	4	24	14	11	10	12	Zea mays clone 1560940 oxidoreductase mRNA, complete cds	NA	NA
TRpn_491	51	45	25	33	23	34	25	39	20	114	57	37	67	66	78	49	85	56	46	381	326	117	130	111	PREDICTED: Panicum hallii nitronate monooxygenase-like (LOC112897082), mRNA	AT5G64250	NA
TRpn_492	13	30	14	5	4	3	4	0	2	2	0	0	205	101	78	177	123	206	12	0	0	4	4	4	NA	NA	NA
TRpn_493	0	0	0	4	2	0	0	0	3	7	12	15	0	0	0	1	4	2	2	7	0	15	6	28	PREDICTED: Panicum hallii probable long-chain-alcohol O-fatty-acyltransferase 4 (LOC112889140), mRNA	AT5G55350	Probable long-chain-alcohol O-fatty-acyltransferase 4
TRpn_494	0	0	0	0	0	0	0	0	12	1	0	0	2	0	0	0	3	0	0	3	0	25	27	0	PREDICTED: Setaria italica probable long-chain-alcohol O-fatty-acyltransferase 4 (LOC101757051), mRNA	AT5G55350	Probable long-chain-alcohol O-fatty-acyltransferase 4
TRpn_495	2	2	0	2	0	0	0	1	1	0	0	0	0	0	5	4	7	0	5	0	5	5	0	7	NA	NA	NA
TRpn_496	0	2	0	0	0	5	3	4	5	0	1	0	8	8	2	9	11	10	2	7	4	6	5	2	NA	NA	NA
TRpn_498	3	2	5	12	6	8	4	7	5	7	5	5	25	26	19	10	27	25	21	43	17	17	23	17	PREDICTED: Panicum hallii caffeoylshikimate esterase-like (LOC112891729), mRNA	AT2G39400	NA
TRpn_499	0	0	0	0	0	0	0	0	0	0	0	2	4	6	0	7	0	12	5	0	4	0	0	0	PREDICTED: Panicum hallii caffeoylshikimate esterase-like (LOC112891729), mRNA	AT2G39420	NA
TRpn_500	9	0	0	0	7	0	4	5	0	0	9	3	27	25	41	41	31	30	23	24	19	26	24	12	NA	NA	NA
TRpn_501	2	0	0	0	13	0	0	7	0	0	0	2	10	3	7	3	0	11	2	0	2	0	9	9	NA	NA	NA
TRpn_502	44	69	59	33	19	79	53	46	71	56	77	50	49	43	49	30	47	19	43	57	92	23	25	27	PREDICTED: Sorghum bicolor ATP-dependent DNA helicase Q-like 1 (LOC8082084), mRNA	AT3G05740	ATP-dependent DNA helicase Q-like 1
TRpn_503	13	9	5	15	9	17	2	15	20	20	5	13	20	4	16	7	18	39	4	38	10	12	16	13	PREDICTED: Sorghum bicolor ATP-dependent DNA helicase Q-like 1 (LOC8082084), mRNA	AT3G05740	ATP-dependent DNA helicase Q-like 1
TRpn_504	4	2	2	3	18	2	4	7	6	14	2	10	18	2	15	16	12	39	4	16	10	22	20	22	NA	NA	NA
TRpn_505	3	0	0	4	0	0	6	3	0	5	0	0	30	25	14	29	24	0	39	0	39	24	10	0	PREDICTED: Setaria italica protein ODORANT1 (LOC101769017), mRNA	NA	NA
TRpn_506	0	0	0	0	0	0	0	0	0	0	0	0	0	0	0	0	8	65	11	110	110	0	19	24	PREDICTED: Panicum hallii protein ODORANT1-like (LOC112881902), mRNA	AT4G12350	NA
TRpn_507	6	1	0	4	4	1	3	7	6	3	1	5	20	2	10	14	13	19	7	8	7	7	3	2	PREDICTED: Setaria italica putative 4-hydroxy-4-methyl-2-oxoglutarate aldolase 2 (LOC101757713), transcript variant X2, mRNA	NA	NA
TRpn_508	0	0	0	0	34	18	24	0	36	69	43	69	94	24	73	111	36	104	105	149	131	31	36	47	PREDICTED: Sorghum bicolor putative 4-hydroxy-4-methyl-2-oxoglutarate aldolase 2 (LOC8060782), mRNA	AT5G16450	Putative 4-hydroxy-4-methyl-2-oxoglutarate aldolase 2
TRpn_509	71	71	63	105	85	68	68	104	76	170	128	131	122	126	128	302	204	260	197	226	186	282	264	292	PREDICTED: Setaria italica monoacylglycerol lipase (LOC101785709), mRNA	AT1G18360	NA
TRpn_510	0	0	0	0	18	6	17	0	0	0	0	12	0	0	6	15	0	27	0	18	0	21	29	0	NA	NA	NA
TRpn_511	20	20	11	29	11	5	0	16	8	8	0	9	33	10	15	0	3	9	11	15	10	16	0	39	NA	NA	NA
TRpn_512	0	0	0	0	0	0	0	0	0	9	0	0	21	0	0	11	26	10	0	0	11	13	0	0	NA	NA	NA
TRpn_513	130	226	185	168	60	72	0	39	61	20	0	0	59	35	61	38	18	50	33	0	5	0	0	0	NA	NA	NA
TRpn_514	15	0	8	11	0	11	18	0	10	0	0	1	68	90	77	42	42	31	16	10	0	3	0	0	NA	NA	NA
TRpn_515	0	0	0	0	4	0	0	0	12	0	0	6	6	0	7	0	9	7	6	0	3	10	10	3	NA	NA	NA
TRpn_516	1	0	0	15	12	0	0	0	18	12	0	5	7	3	6	3	5	13	0	12	3	0	5	7	Paspalum ionanthum chloroplast, complete genome	NA	NA
TRpn_517	0	0	2	0	0	0	4	12	0	0	3	5	2	0	0	5	2	0	3	0	0	2	5	0	Paspalum minus chloroplast, complete genome	NA	NA
TRpn_518	0	13	0	0	0	0	0	3	0	4	0	6	6	14	5	4	11	0	4	1	6	0	7	2	Paspalum ionanthum chloroplast, complete genome	ATCG00770	30S ribosomal protein S8, chloroplastic
TRpn_519	0	5	6	4	0	7	0	0	3	0	0	0	9	11	5	39	12	0	4	5	5	4	0	0	Paspalum minus chloroplast, complete genome	ATCG00790	50S ribosomal protein L16, chloroplastic
TRpn_520	0	0	0	0	0	0	0	0	0	2	2	2	2	0	0	0	0	0	2	42	17	20	40	21	NA	NA	NA
TRpn_521	0	0	0	0	0	0	0	0	0	0	0	0	0	0	1	0	0	0	0	55	5	7	6	17	NA	NA	NA
TRpn_522	0	0	0	3	3	0	3	11	6	26	16	2	2	0	0	0	3	5	3	21	58	18	27	17	NA	NA	NA
TRpn_523	0	0	0	0	0	0	2	2	0	0	0	2	7	11	7	0	2	7	2	2	3	0	0	0	NA	NA	NA
TRpn_525	0	0	0	23	0	0	0	0	0	0	0	0	0	0	0	11	0	1	0	0	0	0	5	0	NA	NA	NA
TRpn_526	0	2	0	4	0	0	0	0	0	3	0	0	0	0	0	0	0	1	0	0	0	3	9	0	NA	NA	NA
TRpn_527	1	0	0	0	0	0	0	0	0	0	0	0	0	0	0	0	0	0	0	0	0	154	156	100	PREDICTED: Tetranychus urticae adult-specific rigid cuticular protein 15.7 (LOC107362526), mRNA	NA	NA
TRpn_528	0	9	3	10	3	0	0	3	10	3	0	6	6	0	0	0	0	0	0	7	6	26	51	18	PREDICTED: Oryza sativa Japonica Group zinc finger MYM-type protein 1-like (LOC4350200), mRNA	NA	NA
TRpn_529	0	10	0	0	0	0	0	0	7	10	7	0	0	0	0	0	0	0	0	58	50	44	55	57	NA	NA	NA
TRpn_530	6	6	17	0	5	0	0	26	0	0	7	12	13	0	0	0	12	0	0	4	4	0	0	0	Zea mays full-length cDNA clone ZM_BFc0160P12 mRNA, complete cds	NA	NA
TRpn_531	10	9	0	39	7	33	34	24	31	30	0	8	142	157	97	88	171	137	71	199	156	96	71	69	Zea mays full-length cDNA clone ZM_BFc0160P12 mRNA, complete cds	AT5G49540	NA
TRpn_532	5	0	5	0	3	0	0	8	3	0	0	0	8	3	6	3	13	0	0	13	11	0	8	0	NA	NA	NA
TRpn_533	1107	1310	829	1214	1006	867	941	1266	1816	918	983	758	2031	743	1208	1340	1840	1740	1318	1383	1707	961	822	940	PREDICTED: Setaria italica calmodulin-binding protein 60 B (LOC101768423), mRNA	AT5G57580	Calmodulin-binding protein 60 B
TRpn_534	72	97	67	76	64	53	49	55	69	74	30	58	72	55	75	71	56	94	30	65	50	41	33	32	PREDICTED: Zea mays uncharacterized LOC103654111 (LOC103654111), transcript variant X7, misc_RNA	NA	NA
TRpn_535	0	14	27	12	0	0	2	0	0	0	0	10	16	35	0	20	10	13	0	9	0	5	0	0	NA	NA	NA
TRpn_536	18	14	0	9	5	35	11	6	9	9	3	0	17	0	30	25	0	12	14	0	15	0	5	0	NA	NA	NA
TRpn_537	3	0	0	0	4	3	0	0	17	10	0	3	10	0	16	8	13	30	3	51	27	4	18	11	NA	NA	NA
TRpn_538	2	0	0	0	2	0	4	2	4	10	0	0	20	42	35	8	33	12	3	14	67	17	12	19	Zea mays clone 354231 T-complex protein 1 subunit zeta mRNA, complete cds	NA	NA
TRpn_539	69	42	30	132	0	46	31	130	169	151	0	126	92	28	94	121	95	300	17	197	110	28	63	43	PREDICTED: Setaria italica FIP1[V]-like protein (LOC101763236), mRNA	AT5G58040	FIP1[V]-like protein
TRpn_540	89	126	129	79	0	119	139	38	14	86	79	54	30	101	51	33	98	28	105	23	60	17	19	0	PREDICTED: Setaria italica FIP1[V]-like protein (LOC101763236), mRNA	AT5G58040	FIP1[V]-like protein
TRpn_541	72	103	69	81	77	98	35	57	70	55	135	41	101	90	35	108	119	104	109	105	86	109	113	106	PREDICTED: Panicum hallii FIP1[V]-like protein (LOC112877675), mRNA	NA	NA
TRpn_542	19	6	9	21	17	9	17	10	25	17	8	24	21	24	16	48	29	41	30	18	26	19	22	24	NA	NA	NA
TRpn_543	18	0	0	5	0	5	21	17	32	0	0	1	13	0	4	4	3	12	2	8	3	0	0	29	PREDICTED: Sorghum bicolor uncharacterized LOC8081281 (LOC8081281), transcript variant X2, mRNA	AT3G19740	NA
TRpn_544	12	0	4	3	0	0	0	0	0	0	0	5	16	0	11	12	7	16	3	2	11	19	1	4	PREDICTED: Sorghum bicolor uncharacterized LOC8081281 (LOC8081281), transcript variant X2, mRNA	AT3G19740	NA
TRpn_545	6	0	3	14	26	0	0	0	0	17	0	17	31	7	35	35	27	71	9	8	19	2	28	3	PREDICTED: Sorghum bicolor uncharacterized LOC8081281 (LOC8081281), transcript variant X2, mRNA	AT3G19740	NA
TRpn_546	171	335	324	80	91	368	201	104	155	143	134	95	145	236	181	155	156	71	133	73	190	51	43	67	PREDICTED: Sorghum bicolor uncharacterized LOC8081281 (LOC8081281), transcript variant X2, mRNA	AT1G50140	NA
TRpn_547	8	21	0	32	23	8	0	15	5	23	3	4	26	0	13	11	13	65	7	41	6	0	0	23	PREDICTED: Sorghum bicolor uncharacterized LOC8081281 (LOC8081281), transcript variant X2, mRNA	AT3G19740	NA
TRpn_548	18	7	9	7	19	7	28	46	22	9	67	1	43	34	35	9	30	9	24	22	33	72	56	60	Phyllostachys edulis cDNA clone: bphylf026g04, full insert sequence	AT4G34050	Caffeoyl-CoA O-methyltransferase 1
TRpn_549	53	72	43	15	5	63	18	21	18	0	31	4	314	283	274	104	123	89	124	13	45	108	53	76	PREDICTED: Setaria italica uncharacterized LOC101753989 (LOC101753989), mRNA	AT4G34050	Caffeoyl-CoA O-methyltransferase 1
TRpn_550	0	0	0	0	0	0	0	0	0	0	0	0	8	6	3	0	0	4	3	0	13	23	7	6	Phyllostachys edulis cDNA clone: bphylf026g04, full insert sequence	AT4G34050	Caffeoyl-CoA O-methyltransferase 1
TRpn_551	0	0	0	0	0	0	0	0	0	6	0	0	0	0	0	0	0	10	0	4	33	0	0	0	PREDICTED: Setaria italica uncharacterized LOC101753989 (LOC101753989), mRNA	AT4G34050	Caffeoyl-CoA O-methyltransferase 1
TRpn_552	0	0	0	0	87	7	0	14	0	6	329	0	45	9	9	9	9	0	258	0	30	168	142	157	PREDICTED: Setaria italica uncharacterized LOC101753989 (LOC101753989), mRNA	AT4G34050	Caffeoyl-CoA O-methyltransferase 1
TRpn_553	13	6	7	11	6	0	18	15	9	0	8	4	102	25	69	51	41	13	13	19	53	55	35	37	PREDICTED: Oryza sativa Japonica Group tricin synthase 2-like (LOC4345935), transcript variant X2, mRNA	AT4G34050	Caffeoyl-CoA O-methyltransferase 1
TRpn_554	0	0	0	0	18	0	33	0	13	24	0	11	82	0	63	24	101	96	0	17	66	0	13	27	PREDICTED: Sorghum bicolor two-component response regulator-like PRR73 (LOC8084889), transcript variant X4, mRNA	AT5G02810	Two-component response regulator-like APRR7
TRpn_555	66	122	7	139	116	24	6	98	141	77	15	133	288	135	177	238	163	483	174	271	139	104	55	95	PREDICTED: Sorghum bicolor two-component response regulator-like PRR73 (LOC8084889), transcript variant X2, mRNA	AT5G02810	Two-component response regulator-like APRR7
TRpn_556	0	0	0	0	0	0	0	0	0	7	0	2	15	0	7	0	0	10	0	1	6	0	3	2	PREDICTED: Panicum hallii two-component response regulator-like PRR73 (LOC112874233), mRNA	AT5G02810	Two-component response regulator-like APRR7
TRpn_557	7	0	0	9	0	0	0	7	0	21	0	21	49	23	17	0	0	48	36	12	13	10	13	7	PREDICTED: Setaria italica two-component response regulator-like PRR73 (LOC101754198), transcript variant X1, mRNA	AT5G02810	Two-component response regulator-like APRR7
TRpn_558	0	0	0	6	29	3	0	8	0	13	10	0	13	5	8	24	3	0	46	19	16	82	62	76	PREDICTED: Sorghum bicolor zinc finger protein CONSTANS-LIKE 3 (LOC8059668), mRNA	NA	NA
TRpn_559	153	145	214	139	70	134	75	45	131	248	200	73	851	438	777	322	505	332	482	1460	392	585	601	585	Zea mays clone 991802 polcalcin Jun o 2 mRNA, complete cds	AT1G24620	Probable calcium-binding protein CML25
TRpn_560	3	6	7	6	0	4	4	6	6	25	26	16	5	20	12	5	10	6	7	6	3	37	26	21	Zea mays clone 379804 polcalcin Jun o 2 mRNA, complete cds	AT1G24620	Probable calcium-binding protein CML25
TRpn_561	0	0	9	0	0	0	7	0	0	0	0	0	46	19	23	22	22	26	35	35	54	329	310	355	PREDICTED: Setaria italica zinc finger protein CONSTANS-LIKE 5 (LOC101766953), mRNA	NA	NA
TRpn_562	56	61	104	84	0	89	169	70	86	206	0	145	97	109	129	225	150	169	0	237	264	6	0	0	PREDICTED: Sorghum bicolor zinc finger protein CONSTANS-LIKE 4 (LOC8060206), mRNA	NA	NA
TRpn_563	0	0	0	0	0	0	0	0	0	0	17	0	0	5	11	21	23	24	29	13	31	227	234	179	PREDICTED: Sorghum bicolor zinc finger protein CONSTANS-LIKE 4 (LOC8060206), mRNA	NA	NA
TRpn_564	34	27	69	50	83	10	39	42	15	115	85	25	148	90	169	184	160	161	734	229	274	420	356	371	PREDICTED: Sorghum bicolor zinc finger protein CONSTANS-LIKE 4 (LOC8060206), mRNA	NA	NA
TRpn_565	8	2	0	4	4	3	2	11	10	11	0	3	15	1	5	7	10	31	2	24	12	3	2	7	PREDICTED: Sorghum bicolor uncharacterized mitochondrial protein ymf11 (LOC8082150), mRNA	AT5G46920	NA
TRpn_566	82	35	76	86	78	113	119	132	89	48	74	138	76	87	86	72	24	66	85	91	90	82	62	75	PREDICTED: Setaria italica bromodomain and WD repeat-containing protein 3 (LOC101756349), mRNA	AT2G47410	NA
TRpn_567	7	4	0	0	9	0	0	11	10	5	0	9	19	11	5	22	4	43	10	7	2	0	5	2	PREDICTED: Setaria italica CBS domain-containing protein CBSX5 (LOC101772270), mRNA	NA	NA
TRpn_568	23	29	28	58	70	23	48	49	37	25	11	13	181	138	184	403	320	390	270	123	159	76	68	80	PREDICTED: Sorghum bicolor embryogenesis-associated protein EMB8 (LOC8077155), transcript variant X1, mRNA	AT1G34340	NA
TRpn_569	15	5	2	22	10	0	0	24	33	7	0	17	17	6	8	7	16	52	7	30	2	0	6	0	PREDICTED: Sorghum bicolor embryogenesis-associated protein EMB8 (LOC8077155), transcript variant X1, mRNA	AT1G34340	NA
TRpn_570	6	0	0	0	7	0	10	5	8	4	2	15	0	0	0	4	7	3	0	0	0	7	1	11	NA	NA	NA
TRpn_571	0	0	0	0	9	0	22	1	18	0	0	0	65	15	8	39	40	55	28	12	0	0	13	0	NA	NA	NA
TRpn_572	56	69	31	27	27	37	29	14	16	48	7	28	104	78	63	81	88	69	111	87	103	39	43	34	NA	NA	NA
TRpn_573	83	90	83	111	51	45	27	47	42	32	8	31	72	67	83	141	66	110	106	48	55	37	14	49	NA	NA	NA
TRpn_574	60	21	15	27	27	12	16	37	48	10	16	6	24	17	43	57	25	26	49	47	15	22	48	24	NA	NA	NA
TRpn_576	0	0	0	0	1	0	2	4	1	7	0	6	78	5	68	28	39	118	23	46	14	9	16	19	PREDICTED: Setaria italica putative clathrin assembly protein At5g35200 (LOC101765867), transcript variant X5, mRNA	AT5G35200	Putative clathrin assembly protein At5g35200
TRpn_577	5	12	7	13	4	10	9	3	2	30	60	24	90	83	165	99	123	157	117	140	213	231	173	139	PREDICTED: Setaria italica putative clathrin assembly protein At5g35200 (LOC101765867), transcript variant X5, mRNA	AT5G35200	Putative clathrin assembly protein At5g35200
TRpn_578	0	0	0	3	0	5	3	3	0	5	13	12	3	0	0	3	0	0	0	39	4	83	90	72	NA	NA	NA
TRpn_579	0	0	0	0	0	0	3	0	4	0	0	7	18	0	4	0	11	16	0	7	0	12	8	16	NA	NA	NA
TRpn_580	255	298	292	409	317	316	278	317	244	311	141	183	490	416	355	317	437	440	377	705	607	317	276	287	PREDICTED: Panicum hallii protein HLB1 (LOC112874618), mRNA	AT5G41950	NA
TRpn_581	0	0	0	0	0	0	0	1	0	0	0	0	15	0	13	9	11	17	5	14	2	7	7	3	NA	NA	NA
TRpn_582	1	0	0	0	0	0	15	0	0	22	0	5	17	0	0	0	0	0	0	76	4	297	256	300	NA	NA	NA
TRpn_583	0	0	0	0	0	0	8	0	1	0	2	5	3	0	0	0	1	0	0	0	0	31	27	42	NA	NA	NA
TRpn_584	0	0	0	0	0	0	19	0	0	13	4	3	20	4	0	0	2	0	0	61	0	508	468	521	NA	NA	NA
TRpn_585	0	0	0	0	2	0	6	0	7	5	0	4	0	6	0	6	4	19	0	13	15	0	0	5	PREDICTED: Zea mays uncharacterized LOC100284820 (pco089834b), transcript variant X3, mRNA	NA	NA
TRpn_587	0	0	9	23	19	0	8	0	0	29	52	0	0	0	0	0	36	0	0	282	513	0	13	13	PREDICTED: Sorghum bicolor solute carrier family 35 member F2 (LOC8061736), mRNA	AT3G59330	NA
TRpn_588	71	41	9	172	49	36	40	25	22	139	138	31	56	55	58	292	145	239	0	1293	2162	28	25	6	PREDICTED: Sorghum bicolor solute carrier family 35 member F2 (LOC8061736), mRNA	AT3G59340	NA
TRpn_589	0	0	22	0	0	42	0	6	0	4	4	0	0	95	10	258	248	279	13	680	1110	0	0	19	PREDICTED: Sorghum bicolor solute carrier family 35 member F2 (LOC8061736), mRNA	AT3G59340	NA
TRpn_590	0	0	0	0	0	5	0	0	0	0	0	0	0	11	0	27	0	8	0	156	305	0	0	0	PREDICTED: Sorghum bicolor solute carrier family 35 member F2 (LOC8061736), mRNA	AT3G59330	NA
TRpn_591	14	9	6	109	0	67	20	36	22	102	268	73	42	73	25	121	55	51	0	749	1782	33	33	28	PREDICTED: Sorghum bicolor solute carrier family 35 member F2 (LOC8061736), mRNA	AT3G59330	NA
TRpn_592	50	0	0	46	11	0	1	0	7	43	0	0	0	5	0	77	58	121	0	406	529	0	0	10	PREDICTED: Sorghum bicolor solute carrier family 35 member F2 (LOC8061736), mRNA	AT3G59330	NA
TRpn_593	0	0	0	0	0	0	0	0	0	0	0	0	0	1	0	0	0	0	0	137	54	13	0	11	Zea mays full-length cDNA clone ZM_BFb0162C19 mRNA, complete cds	AT3G59310	NA
TRpn_594	0	2	0	0	0	0	0	6	0	0	0	33	0	1	0	0	0	0	0	133	54	22	12	6	Zea mays full-length cDNA clone ZM_BFb0162C19 mRNA, complete cds	AT3G59330	NA
TRpn_595	0	0	0	0	0	0	0	0	0	89	0	0	0	5	0	156	33	123	24	506	788	0	0	21	PREDICTED: Sorghum bicolor solute carrier family 35 member F2 (LOC8061736), mRNA	AT3G59310	NA
TRpn_596	0	0	47	0	0	0	0	0	0	0	0	0	62	27	60	59	0	0	0	0	0	48	25	0	PREDICTED: Sorghum bicolor vesicle transport protein SFT2B (LOC8081394), mRNA	AT5G24170	NA
TRpn_597	12	13	13	19	7	6	0	22	36	22	0	17	35	33	26	3	29	30	45	29	26	19	30	23	PREDICTED: Sorghum bicolor vesicle transport protein SFT2B (LOC8081394), mRNA	NA	NA
TRpn_598	3	8	2	5	0	0	7	10	7	14	7	7	10	16	21	22	11	18	3	8	13	10	2	9	NA	NA	NA
TRpn_599	0	0	0	0	9	0	0	0	0	0	8	0	26	16	0	0	11	17	14	0	39	23	15	21	PREDICTED: Sorghum bicolor vesicle transport protein SFT2B (LOC8081394), mRNA	NA	NA
TRpn_600	0	0	0	0	0	0	0	0	0	5	0	0	13	5	21	17	12	2	19	14	8	0	6	16	Zea mays clone 276747 SFT2 domain containing 2 mRNA, complete cds	NA	NA
TRpn_601	2	1	4	8	2	2	0	3	5	2	1	5	11	2	0	0	6	8	5	4	5	4	5	2	PREDICTED: Setaria italica vesicle transport protein SFT2B (LOC101773116), mRNA	NA	NA
TRpn_602	11	4	16	11	6	0	6	13	11	4	0	9	0	0	0	12	0	6	23	0	0	5	5	0	PREDICTED: Sorghum bicolor vesicle transport protein SFT2B (LOC8081394), mRNA	NA	NA
TRpn_603	0	0	0	0	0	0	4	0	0	17	0	0	111	73	85	107	68	98	96	79	121	56	53	37	Zea mays clone 276747 SFT2 domain containing 2 mRNA, complete cds	NA	NA
TRpn_604	0	0	0	0	0	2	0	0	0	0	0	0	13	9	15	7	10	6	0	6	5	0	2	7	Zea mays clone 276747 SFT2 domain containing 2 mRNA, complete cds	NA	NA
TRpn_605	19	40	20	7	10	26	17	8	7	5	34	14	37	39	16	27	32	19	63	32	49	45	30	33	PREDICTED: Panicum hallii glucose-6-phosphate 1-dehydrogenase, chloroplastic-like (LOC112874514), transcript variant X4, mRNA	AT5G13110	Glucose-6-phosphate 1-dehydrogenase 2, chloroplastic
TRpn_606	0	0	0	4	0	0	0	3	0	0	0	0	25	14	16	24	24	33	0	19	24	14	15	17	PREDICTED: Sorghum bicolor glucose-6-phosphate 1-dehydrogenase, chloroplastic-like (LOC110431688), mRNA	AT5G13110	Glucose-6-phosphate 1-dehydrogenase 2, chloroplastic
TRpn_607	0	0	0	0	0	0	0	0	0	0	0	0	5	0	0	0	0	0	2	0	0	0	10	24	PREDICTED: Sorghum bicolor replication factor A protein 1 (LOC8077029), mRNA	NA	NA
TRpn_608	2	0	2	0	0	0	3	2	4	5	0	4	0	0	2	0	0	0	0	4	2	34	32	19	PREDICTED: Sorghum bicolor replication factor A protein 1 (LOC8077029), mRNA	NA	NA
TRpn_609	0	0	3	0	6	2	3	9	6	4	3	8	2	0	0	0	0	2	0	11	15	24	35	40	NA	NA	NA
TRpn_610	5	0	2	3	0	0	13	5	0	4	22	0	0	0	0	0	0	0	0	9	27	18	35	35	NA	NA	NA
TRpn_611	0	0	0	0	0	10	3	0	7	3	16	11	0	0	0	0	0	0	0	3	4	64	49	37	NA	NA	NA
TRpn_612	4	0	19	21	0	8	32	17	16	4	0	0	12	14	0	40	24	0	41	0	0	0	0	0	PREDICTED: Sorghum bicolor isoflavone 3'-hydroxylase (LOC8086208), mRNA	AT5G36220	Cytochrome P450 81D1
TRpn_613	0	0	0	3	0	0	0	0	2	6	0	0	0	0	0	14	0	22	27	13	19	51	38	33	PREDICTED: Sorghum bicolor cytochrome P450 81D11 (LOC8074281), mRNA	AT1G66540	NA
TRpn_614	4	0	6	3	5	4	13	7	0	12	76	10	23	10	12	13	32	0	0	32	63	91	87	92	PREDICTED: Zea mays cytochrome P450 81D11 (LOC103640490), mRNA	AT3G28740	Cytochrome P450 81D11
TRpn_615	18	12	8	43	35	0	110	99	20	0	0	0	33	37	62	58	87	102	40	2	18	0	0	0	PREDICTED: Zea mays cytochrome P450 81D11 (LOC103640490), mRNA	AT4G37340	NA
TRpn_616	0	0	2	0	0	0	2	0	0	6	11	4	8	5	13	0	7	4	9	115	5	98	88	71	PREDICTED: Oryza sativa Japonica Group uncharacterized LOC9269725 (LOC9269725), mRNA	AT4G37340	NA
TRpn_617	0	3	0	0	0	0	0	0	0	3	28	0	0	0	0	0	3	0	0	0	0	34	39	22	PREDICTED: Setaria italica ent-cassadiene C2-hydroxylase (LOC101782916), mRNA	AT1G13080	Cytochrome P450 71B2
TRpn_618	9	8	20	7	55	24	0	0	0	3	0	12	33	38	14	16	28	13	10	22	33	0	3	3	PREDICTED: Sorghum bicolor NADH-ubiquinone oxidoreductase subunit 8-like (LOC110432016), mRNA	AT1G79010	NADH dehydrogenase [ubiquinone] iron-sulfur protein 8-A, mitochondrial
TRpn_619	83	180	93	14	11	102	12	0	5	3	0	2	621	486	359	359	267	202	0	0	3	0	0	0	NA	NA	NA
TRpn_620	0	0	0	0	0	0	0	27	0	21	0	57	61	0	19	0	0	29	0	59	13	0	1	42	PREDICTED: Sorghum bicolor two pore calcium channel protein 1 (LOC8061863), mRNA	AT4G03560	Two pore calcium channel protein 1
TRpn_621	41	39	20	2	3	0	3	18	16	0	2	0	18	20	50	0	7	1	11	26	5	17	9	33	PREDICTED: Sorghum bicolor two pore calcium channel protein 1 (LOC8061863), mRNA	AT4G03560	Two pore calcium channel protein 1
TRpn_622	34	42	26	16	11	19	15	20	17	33	16	6	41	54	54	58	28	56	25	27	35	10	15	14	PREDICTED: Sorghum bicolor two pore calcium channel protein 1 (LOC8061863), mRNA	AT4G03560	Two pore calcium channel protein 1
TRpn_623	0	2	6	31	0	0	29	3	0	21	33	11	0	0	19	23	29	30	12	14	66	46	31	12	PREDICTED: Sorghum bicolor two pore calcium channel protein 1 (LOC8061863), mRNA	AT4G03560	Two pore calcium channel protein 1
TRpn_624	54	60	38	35	39	32	39	39	36	36	53	33	34	58	87	41	26	69	33	48	60	49	31	6	PREDICTED: Sorghum bicolor two pore calcium channel protein 1 (LOC8061863), mRNA	NA	NA
TRpn_625	0	0	0	48	36	13	5	15	57	0	7	0	18	0	0	48	28	69	13	8	0	11	33	2	PREDICTED: Sorghum bicolor two pore calcium channel protein 1 (LOC8061863), mRNA	AT4G03560	Two pore calcium channel protein 1
TRpn_626	9	18	11	8	7	19	17	8	0	3	34	10	0	15	12	12	8	7	0	14	22	11	28	24	PREDICTED: Setaria italica lipid phosphate phosphatase 2 (LOC101778548), mRNA	NA	NA
TRpn_627	18	11	5	7	17	12	0	8	24	54	0	24	0	6	43	6	12	24	31	16	12	41	40	62	PREDICTED: Panicum hallii lipid phosphate phosphatase 2-like (LOC112893877), transcript variant X2, mRNA	AT1G15080	Lipid phosphate phosphatase 2
TRpn_628	8	6	1	5	8	0	0	5	5	12	0	5	21	3	19	4	7	16	4	17	9	27	30	24	PREDICTED: Setaria italica lipid phosphate phosphatase 2 (LOC101778548), mRNA	AT1G15080	Lipid phosphate phosphatase 2
TRpn_629	5	13	2	14	0	8	26	10	6	33	33	13	19	0	0	16	0	7	0	14	4	34	31	11	PREDICTED: Panicum hallii lipid phosphate phosphatase 2-like (LOC112893877), transcript variant X1, mRNA	AT3G02600	Putative lipid phosphate phosphatase 3, chloroplastic
TRpn_630	0	3	0	5	3	3	2	0	3	4	3	3	0	0	5	4	2	12	5	2	4	12	12	17	PREDICTED: Setaria italica lipid phosphate phosphatase 2 (LOC101778548), mRNA	AT1G15080	Lipid phosphate phosphatase 2
TRpn_631	28	20	5	22	7	5	7	18	33	9	25	15	43	6	32	47	23	47	53	14	13	7	4	8	PREDICTED: Sorghum bicolor methylcrotonoyl-CoA carboxylase beta chain, mitochondrial (LOC8075626), transcript variant X2, mRNA	AT4G34030	Methylcrotonoyl-CoA carboxylase beta chain, mitochondrial
TRpn_633	33	20	18	26	22	21	13	29	53	15	0	17	42	0	35	48	44	49	33	15	29	10	12	13	PREDICTED: Sorghum bicolor methylcrotonoyl-CoA carboxylase beta chain, mitochondrial (LOC8075626), transcript variant X2, mRNA	AT4G34030	Methylcrotonoyl-CoA carboxylase beta chain, mitochondrial
TRpn_634	22	0	0	3	13	0	4	8	11	8	0	5	52	4	21	1	0	49	82	20	9	11	17	17	NA	NA	NA
TRpn_635	0	15	40	18	11	14	37	12	8	63	19	34	120	118	68	92	69	56	51	190	116	94	116	83	PREDICTED: Sorghum bicolor cyclic pyranopterin monophosphate synthase, mitochondrial (LOC8057474), mRNA	AT1G01290	Cyclic pyranopterin monophosphate synthase accessory protein, mitochondrial
TRpn_636	0	0	0	0	0	0	0	0	0	7	0	0	0	4	0	0	17	0	0	35	36	11	0	4	PREDICTED: Zea mays BTB/POZ and MATH domain-containing protein 1 (LOC103642535), mRNA	AT5G19000	BTB/POZ and MATH domain-containing protein 1
TRpn_637	0	0	0	0	2	0	0	8	4	0	0	0	1	0	0	14	0	8	12	60	22	0	9	12	PREDICTED: Zea mays BTB/POZ and MATH domain-containing protein 1 (LOC103642535), mRNA	AT5G19000	BTB/POZ and MATH domain-containing protein 1
TRpn_638	10	2	2	6	3	2	4	12	17	16	7	2	11	8	22	21	7	18	7	31	14	6	7	14	Zea mays GDT1-like protein 2 chloroplastic (LOC100273159), mRNA<>Zea mays full-length cDNA clone ZM_BFc0085G17 mRNA, complete cds	AT4G13590	GDT1-like protein 2, chloroplastic
TRpn_639	144	146	157	119	37	159	164	141	135	156	155	151	179	239	225	251	234	168	143	192	302	111	121	144	PREDICTED: Sorghum bicolor GDT1-like protein 2, chloroplastic (LOC110436658), mRNA	AT4G13590	GDT1-like protein 2, chloroplastic
TRpn_640	12	11	7	17	15	15	6	31	35	17	16	26	89	29	56	75	49	78	38	68	46	44	36	36	Zea mays GDT1-like protein 2 chloroplastic (LOC100273159), mRNA<>Zea mays full-length cDNA clone ZM_BFc0085G17 mRNA, complete cds	AT4G13590	GDT1-like protein 2, chloroplastic
TRpn_641	73	101	113	79	21	138	149	60	86	184	72	117	98	161	122	129	149	62	61	118	209	134	158	159	PREDICTED: Setaria italica ABC transporter G family member 48 (LOC101785117), mRNA	AT2G36380	ABC transporter G family member 34
TRpn_642	48	19	6	58	54	27	19	74	89	65	12	71	110	8	51	60	64	103	22	64	40	81	70	109	PREDICTED: Sorghum bicolor ABC transporter G family member 48 (LOC8059546), transcript variant X2, mRNA	AT1G66950	ABC transporter G family member 39
TRpn_643	14	14	4	29	29	0	26	52	65	75	0	64	62	12	49	18	17	117	13	83	29	13	19	12	PREDICTED: Sorghum bicolor ABC transporter G family member 48 (LOC8059546), transcript variant X1, mRNA	AT1G66950	ABC transporter G family member 39
TRpn_644	0	0	1	0	0	0	1	6	2	9	19	12	5	2	0	0	0	0	4	35	5	69	61	89	NA	NA	NA
TRpn_645	148	183	158	205	191	209	208	257	201	202	134	140	197	142	170	99	149	180	120	223	223	139	154	160	PREDICTED: Panicum hallii zinc protease PQQL-like (LOC112892687), mRNA	AT5G56730	NA
TRpn_646	19	56	0	28	38	10	9	20	54	28	9	26	92	71	73	60	83	107	27	33	74	11	39	33	PREDICTED: Setaria italica probable serine/threonine-protein kinase SIS8 (LOC101767850), transcript variant X2, mRNA	AT1G18160	NA
TRpn_647	12	4	76	12	0	50	39	19	0	16	55	20	2	4	0	0	0	10	43	18	0	28	0	12	PREDICTED: Setaria italica probable serine/threonine-protein kinase SIS8 (LOC101767850), transcript variant X2, mRNA	AT1G18160	NA
TRpn_648	0	0	0	0	0	0	0	0	0	0	0	0	13	8	9	13	15	21	13	16	9	3	2	2	PREDICTED: Sorghum bicolor serine/threonine-protein kinase EDR1 (LOC8068590), transcript variant X1, mRNA	AT1G18160	NA
TRpn_649	52	30	54	49	26	19	32	37	49	110	17	41	158	102	157	140	146	178	175	63	181	78	76	71	PREDICTED: Sorghum bicolor serine/threonine-protein kinase EDR1 (LOC8068590), transcript variant X1, mRNA	AT1G18160	NA
TRpn_650	5	0	1	0	232	17	0	5	8	7	5	0	0	4	13	0	11	3	346	2	9	15	20	0	PREDICTED: Setaria italica uncharacterized LOC101755298 (LOC101755298), mRNA	AT5G19970	NA
TRpn_651	0	3	6	27	44	20	54	20	48	5	2	9	14	15	4	62	112	81	236	8	5	9	0	15	PREDICTED: Sorghum bicolor uncharacterized LOC8054953 (LOC8054953), mRNA	AT5G19970	NA
TRpn_652	0	0	0	0	0	7	4	4	7	14	0	4	19	0	4	9	7	16	4	31	4	0	0	0	NA	NA	NA
TRpn_653	4	0	0	0	0	0	0	0	0	0	7	11	5	18	0	15	0	35	0	26	12	19	0	0	PREDICTED: Sorghum bicolor uncharacterized LOC8066590 (LOC8066590), mRNA	NA	NA
TRpn_654	0	0	3	0	0	0	0	0	6	6	0	1	1	11	15	11	1	1	1	0	22	7	11	10	PREDICTED: Panicum hallii uncharacterized LOC112886839 (LOC112886839), transcript variant X2, mRNA	AT1G24090	NA
TRpn_655	0	49	34	0	0	63	7	11	39	44	13	8	23	34	29	36	47	17	4	13	76	25	30	23	PREDICTED: Sorghum bicolor uncharacterized LOC8066590 (LOC8066590), mRNA	AT1G24090	NA
TRpn_656	11	1	0	8	0	16	0	0	0	0	0	0	11	11	47	10	18	8	18	0	8	0	6	0	PREDICTED: Sorghum bicolor uncharacterized LOC8066590 (LOC8066590), mRNA	NA	NA
TRpn_657	0	0	0	0	8	0	0	0	4	8	0	4	11	8	24	5	5	13	8	9	14	17	15	19	PREDICTED: Panicum hallii uncharacterized LOC112886839 (LOC112886839), transcript variant X2, mRNA	AT1G24090	NA
TRpn_658	15	5	0	19	4	3	15	23	9	19	0	16	64	14	34	8	33	64	16	83	24	32	24	29	PREDICTED: Sorghum bicolor uncharacterized LOC8066590 (LOC8066590), mRNA	AT1G24090	NA
TRpn_659	11	4	0	0	10	0	15	11	0	21	13	10	8	0	4	8	3	12	12	11	0	0	10	0	PREDICTED: Sorghum bicolor uncharacterized LOC8066590 (LOC8066590), mRNA	NA	NA
TRpn_660	0	20	25	33	0	19	7	0	16	0	29	9	42	70	38	31	39	0	0	0	66	20	0	0	NA	NA	NA
TRpn_661	0	11	0	8	4	0	3	8	19	0	0	8	12	5	4	0	7	21	10	0	11	4	0	0	NA	NA	NA
TRpn_662	41	75	45	130	108	68	60	95	51	155	81	79	117	112	121	87	111	158	104	87	107	135	125	132	PREDICTED: Panicum hallii calcium-transporting ATPase 10, plasma membrane-type (LOC112884917), mRNA	AT1G27770	Calcium-transporting ATPase 1, chloroplastic
TRpn_663	175	250	165	166	134	246	220	110	148	229	319	94	366	341	334	298	316	301	385	279	326	270	257	248	PREDICTED: Sorghum bicolor uncharacterized LOC8068935 (LOC8068935), transcript variant X1, mRNA	AT1G34370	Protein SENSITIVE TO PROTON RHIZOTOXICITY 1
TRpn_664	5	7	6	8	6	3	5	9	7	18	5	6	28	11	23	15	28	35	13	20	22	17	13	17	NA	NA	NA
TRpn_665	0	3	0	0	0	0	23	11	6	4	0	0	6	3	9	16	0	10	2	37	32	49	9	46	NA	NA	NA
TRpn_666	0	0	0	0	0	0	14	0	4	0	0	0	0	3	0	0	0	3	0	0	10	23	0	3	NA	NA	NA
TRpn_667	7	5	0	0	0	4	9	0	6	0	7	13	0	0	10	0	0	7	13	36	42	40	48	42	NA	NA	NA
TRpn_668	2	0	0	0	0	2	0	0	0	0	14	0	6	3	0	0	8	0	13	20	0	7	9	6	NA	NA	NA
TRpn_669	0	0	0	0	0	0	0	6	0	10	0	0	4	0	0	0	10	0	0	16	0	0	0	0	NA	NA	NA
TRpn_670	0	0	0	0	0	0	2	5	6	0	0	0	0	0	0	11	8	2	0	13	0	0	31	16	NA	NA	NA
TRpn_671	0	0	0	0	3	0	1	0	7	0	3	23	0	0	0	0	0	3	13	0	26	24	0	0	NA	NA	NA
TRpn_672	56	89	67	78	71	63	83	82	96	100	38	57	154	107	106	88	132	96	92	144	178	48	54	51	PREDICTED: Sorghum bicolor probable mitochondrial-processing peptidase subunit beta, mitochondrial (LOC8069779), mRNA	AT3G02090	Probable mitochondrial-processing peptidase subunit beta, mitochondrial
TRpn_673	0	0	0	0	3	0	0	0	4	4	0	4	15	0	4	0	0	9	0	0	0	21	17	25	Panicum virgatum clone PV_ABa073-H10, complete sequence	NA	NA
TRpn_674	3	3	0	0	4	0	0	7	0	9	0	0	9	0	12	0	0	18	0	15	14	23	15	10	Panicum virgatum clone PV_ABa011-K10, complete sequence	NA	NA
TRpn_675	3	3	0	7	7	0	0	3	20	4	0	10	18	0	13	8	0	18	0	4	0	0	5	0	Panicum virgatum clone PV_ABa011-K10, complete sequence	AT4G23160	NA
TRpn_676	0	0	0	3	13	0	0	12	3	0	0	0	17	0	4	0	6	30	3	10	0	4	3	12	Panicum virgatum clone PV_ABa011-K10, complete sequence	AT4G23160	NA
TRpn_677	0	0	0	0	0	0	0	0	4	0	0	0	11	0	0	0	0	7	0	8	0	10	15	12	Panicum virgatum clone PV_ABa011-K10, complete sequence	AT4G23160	NA
TRpn_678	0	0	0	4	0	0	0	0	0	0	0	0	0	0	0	0	0	0	0	0	13	0	0	1	Panicum virgatum clone PV_ABa011-K10, complete sequence	AT4G23160	NA
TRpn_679	14	0	7	21	14	21	14	24	27	33	0	32	89	57	45	70	0	113	35	52	130	0	0	0	NA	NA	NA
TRpn_680	0	36	0	0	0	0	0	0	0	0	26	0	64	51	93	0	110	37	68	51	0	73	66	53	NA	NA	NA
TRpn_681	6	1	9	6	0	0	12	11	0	12	4	16	8	8	10	28	7	10	0	0	11	0	3	8	NA	NA	NA
TRpn_682	4	0	2	0	3	3	0	0	0	2	0	2	20	6	13	15	16	8	2	7	8	2	5	11	NA	NA	NA
TRpn_683	0	0	3	0	2	0	0	0	3	3	0	0	8	13	19	17	18	35	23	21	36	19	19	2	NA	NA	NA
TRpn_684	0	0	0	0	0	0	0	0	3	0	0	0	18	0	3	12	7	38	17	41	23	3	7	9	NA	NA	NA
TRpn_685	0	0	0	0	0	0	0	0	0	3	0	0	18	0	3	0	0	0	0	2	0	0	0	0	PREDICTED: Setaria italica protein Rf1, mitochondrial (LOC101778208), mRNA	AT1G12700	Putative pentatricopeptide repeat-containing protein At1g12700, mitochondrial
TRpn_686	5	0	2	7	0	0	0	14	22	0	0	2	3	0	14	0	7	7	0	10	2	0	0	5	PREDICTED: Panicum hallii protein Rf1, mitochondrial-like (LOC112888950), transcript variant X2, mRNA	AT1G12700	Putative pentatricopeptide repeat-containing protein At1g12700, mitochondrial
TRpn_687	0	2	0	10	2	0	0	0	0	4	0	2	0	3	11	6	0	30	0	12	2	0	5	0	NA	AT1G12700	Putative pentatricopeptide repeat-containing protein At1g12700, mitochondrial
TRpn_688	7	2	4	4	6	7	1	6	11	12	2	11	30	14	31	16	27	22	11	12	15	17	11	15	NA	NA	NA
TRpn_689	6	0	0	0	0	0	3	13	10	13	0	7	20	8	21	13	3	15	0	3	20	0	7	0	NA	NA	NA
TRpn_690	5	0	3	0	1	5	0	5	0	3	0	0	0	17	2	0	4	9	6	26	19	11	6	8	PREDICTED: Sorghum bicolor protein Rf1, mitochondrial (LOC8065791), transcript variant X2, mRNA	AT1G63070	Pentatricopeptide repeat-containing protein At1g63070, mitochondrial
TRpn_691	0	5	0	6	2	6	0	0	0	2	0	0	7	4	0	0	8	0	0	0	4	0	1	5	PREDICTED: Sorghum bicolor uncharacterized LOC8069278 (LOC8069278), mRNA	AT1G63070	Pentatricopeptide repeat-containing protein At1g63070, mitochondrial
TRpn_692	1	2	0	0	2	3	6	3	4	2	1	0	10	0	3	8	5	4	0	0	0	0	9	0	PREDICTED: Sorghum bicolor protein Rf1, mitochondrial (LOC8065791), transcript variant X2, mRNA	AT1G12620	Pentatricopeptide repeat-containing protein At1g12620
TRpn_693	0	0	0	0	0	0	0	1	0	0	1	0	4	10	6	0	0	4	12	7	12	13	0	0	PREDICTED: Sorghum bicolor uncharacterized LOC8069278 (LOC8069278), mRNA	AT1G12620	Pentatricopeptide repeat-containing protein At1g12620
TRpn_694	0	3	3	12	8	0	1	0	13	0	2	2	3	0	3	0	0	0	0	6	0	0	0	8	PREDICTED: Sorghum bicolor protein Rf1, mitochondrial (LOC8065791), transcript variant X2, mRNA	AT1G63070	Pentatricopeptide repeat-containing protein At1g63070, mitochondrial
TRpn_695	3	3	0	2	0	3	0	11	6	2	0	3	12	1	15	22	18	19	5	15	0	0	6	14	PREDICTED: Setaria italica protein Rf1, mitochondrial (LOC101778208), mRNA	AT1G63400	Pentatricopeptide repeat-containing protein At1g63400
TRpn_696	0	0	0	1	6	0	2	10	9	4	1	7	9	0	4	8	4	21	2	8	0	4	4	0	PREDICTED: Sorghum bicolor uncharacterized LOC8069278 (LOC8069278), mRNA	AT1G63130	Pentatricopeptide repeat-containing protein At1g63130, mitochondrial
TRpn_697	0	0	18	7	0	0	3	8	11	4	0	8	17	4	10	0	15	5	0	29	12	4	0	7	PREDICTED: Setaria italica protein Rf1, mitochondrial (LOC101778208), mRNA	AT1G63080	Pentatricopeptide repeat-containing protein At1g63080, mitochondrial
TRpn_698	0	56	44	47	243	21	22	190	84	112	37	123	230	49	118	242	101	255	49	199	170	44	23	50	PREDICTED: Setaria italica heavy metal-associated isoprenylated plant protein 32 (LOC101781111), mRNA	AT3G06130	NA
TRpn_699	0	0	0	0	0	25	41	0	0	18	0	0	106	23	103	258	107	395	0	78	142	17	0	0	PREDICTED: Sorghum bicolor heavy metal-associated isoprenylated plant protein 33 (LOC8066949), mRNA	AT3G06130	NA
TRpn_700	0	0	0	0	0	0	0	0	0	0	0	0	0	0	2	37	14	120	23	0	0	0	0	0	PREDICTED: Sorghum bicolor heavy metal-associated isoprenylated plant protein 33 (LOC8066949), mRNA	AT3G06130	NA
TRpn_701	0	0	0	800	0	0	0	0	64	0	0	0	0	0	27	794	128	1469	0	51	69	0	0	0	PREDICTED: Sorghum bicolor heavy metal-associated isoprenylated plant protein 33 (LOC8066949), mRNA	AT3G06130	NA
TRpn_702	0	0	0	0	0	0	0	0	0	0	0	0	0	0	11	24	18	55	22	0	0	61	89	135	PREDICTED: Sorghum bicolor heavy metal-associated isoprenylated plant protein 33 (LOC8066949), mRNA	AT3G06130	NA
TRpn_703	41	5	6	135	48	11	19	41	82	30	12	56	44	16	33	298	123	441	20	18	33	36	15	25	PREDICTED: Sorghum bicolor heavy metal-associated isoprenylated plant protein 33 (LOC8066949), mRNA	NA	NA
TRpn_704	23	0	4	0	19	13	11	11	14	0	4	14	2	13	0	1	0	2	0	0	8	3	0	4	PREDICTED: Zea mays probable peptidyl-tRNA hydrolase 2 (LOC103635865), transcript variant X10, misc_RNA	NA	NA
TRpn_705	0	43	24	17	19	18	6	0	0	0	16	0	60	131	80	83	79	82	52	133	179	41	36	8	PREDICTED: Sorghum bicolor probable peptidyl-tRNA hydrolase 2 (LOC8067925), transcript variant X2, mRNA	AT4G32900	NA
TRpn_706	0	0	0	0	0	0	0	0	2	9	0	0	0	0	1	17	18	16	1	0	0	1	0	0	PREDICTED: Zea mays probable peptidyl-tRNA hydrolase 2 (LOC103635865), transcript variant X10, misc_RNA	NA	NA
TRpn_707	4	0	1	0	7	2	0	1	6	2	0	5	31	2	17	21	16	27	7	9	8	12	10	9	PREDICTED: Zea mays probable peptidyl-tRNA hydrolase 2 (LOC103635865), transcript variant X10, misc_RNA	NA	NA
TRpn_708	0	13	10	12	10	6	2	0	0	0	2	0	23	14	16	0	13	0	20	0	16	9	10	0	PREDICTED: Zea mays probable peptidyl-tRNA hydrolase 2 (LOC103635865), transcript variant X10, misc_RNA	AT4G32900	NA
TRpn_709	24	31	17	53	10	26	35	58	47	48	1	19	59	16	49	71	69	74	36	46	36	6	20	18	PREDICTED: Zea mays probable peptidyl-tRNA hydrolase 2 (LOC103635865), transcript variant X10, misc_RNA	AT4G32900	NA
TRpn_710	0	3	1	24	0	1	0	0	14	0	0	0	52	0	14	7	0	22	4	22	0	0	0	0	PREDICTED: Sorghum bicolor probable peptidyl-tRNA hydrolase 2 (LOC8067925), transcript variant X3, mRNA	AT4G32900	NA
TRpn_711	5	0	0	0	8	0	2	3	3	4	31	2	10	1	15	15	8	16	9	6	4	21	22	15	PREDICTED: Panicum hallii gibberellin 3-beta-dioxygenase 2-2-like (LOC112894234), transcript variant X1, mRNA	AT1G15550	Gibberellin 3-beta-dioxygenase 1
TRpn_712	59	52	45	36	72	14	36	74	66	42	377	67	63	78	49	128	82	139	77	37	44	289	186	229	PREDICTED: Setaria italica gibberellin 3-beta-dioxygenase 2-2 (LOC101753273), mRNA	AT1G15550	Gibberellin 3-beta-dioxygenase 1
TRpn_713	0	0	0	0	0	2	4	0	0	9	0	0	14	9	14	18	24	6	11	60	88	44	61	44	PREDICTED: Sorghum bicolor uncharacterized LOC8073127 (LOC8073127), mRNA	AT5G13720	NA
TRpn_714	7	0	3	21	43	0	7	18	6	29	14	37	68	160	102	207	237	198	89	117	141	88	53	80	PREDICTED: Sorghum bicolor uncharacterized LOC8073127 (LOC8073127), mRNA	AT5G13720	NA
TRpn_715	10	26	6	18	10	17	24	21	27	21	24	18	292	178	301	241	271	296	172	224	189	113	103	76	PREDICTED: Sorghum bicolor 4-diphosphocytidyl-2-C-methyl-D-erythritol kinase, chloroplastic (LOC8055258), mRNA	AT2G26930	4-diphosphocytidyl-2-C-methyl-D-erythritol kinase, chloroplastic
TRpn_716	0	0	6	0	0	10	9	0	0	10	0	0	388	290	524	330	458	305	506	361	399	126	146	177	NA	NA	NA
TRpn_717	15	27	11	15	7	14	49	59	27	47	13	31	49	68	68	68	98	52	55	104	123	19	38	34	Paspalum vaginatum clone StvSingle_HKZDOCN02CXQQY microsatellite sequence	NA	NA
TRpn_718	8	7	14	8	5	11	38	79	56	18	12	6	12	44	29	9	20	41	0	62	45	9	17	23	NA	NA	NA
TRpn_719	0	0	0	3	0	0	0	0	0	6	0	3	7	4	7	32	0	18	0	6	10	7	0	14	NA	NA	NA
TRpn_720	12	5	14	5	7	8	5	5	0	8	0	4	31	45	58	32	26	50	28	65	58	34	20	23	PREDICTED: Setaria italica uncharacterized LOC101772776 (LOC101772776), transcript variant X2, mRNA	NA	NA
TRpn_721	0	0	0	0	0	0	7	0	8	0	2	2	18	13	0	5	11	6	11	0	18	8	5	5	NA	NA	NA
TRpn_722	4	4	2	4	12	0	4	5	13	12	0	10	10	0	2	5	6	11	3	4	10	5	6	13	NA	NA	NA
TRpn_723	0	0	0	4	0	5	11	13	16	7	0	5	9	9	14	0	0	0	0	20	10	4	9	9	Paspalum vaginatum clone StvCtg_03803 microsatellite sequence	NA	NA
TRpn_724	1	0	0	0	0	0	0	0	0	4	0	0	6	0	0	0	16	13	0	6	0	0	0	4	NA	NA	NA
TRpn_725	17	4	0	0	0	15	0	0	0	6	9	7	14	0	2	5	8	0	0	26	18	12	7	0	NA	NA	NA
TRpn_726	5	13	0	5	0	8	6	9	8	14	1	13	16	10	12	4	16	15	0	0	10	4	4	9	NA	NA	NA
TRpn_727	0	0	0	0	0	0	0	0	0	0	0	0	25	3	12	21	11	9	5	0	6	3	6	3	PREDICTED: Zea mays wall-associated receptor kinase 5 (LOC103641905), transcript variant X2, mRNA	AT1G69730	Wall-associated receptor kinase-like 9
TRpn_728	0	0	0	1	0	0	0	1	0	11	0	1	35	42	21	33	42	57	51	56	99	16	14	21	PREDICTED: Setaria italica protein LOW PSII ACCUMULATION 2, chloroplastic (LOC101765708), mRNA	NA	NA
TRpn_729	0	0	0	0	0	5	4	0	0	0	0	0	104	175	96	114	144	73	87	58	62	48	41	40	PREDICTED: Setaria italica protein LOW PSII ACCUMULATION 2, chloroplastic (LOC101765708), mRNA	NA	NA
TRpn_730	44	32	25	48	21	18	49	60	48	61	24	44	209	217	188	242	273	219	173	138	159	78	94	80	PREDICTED: Setaria italica protein LOW PSII ACCUMULATION 2, chloroplastic (LOC101765708), mRNA	AT5G51545	Protein LOW PSII ACCUMULATION 2, chloroplastic
TRpn_731	5	0	3	7	2	2	0	11	14	15	10	7	20	12	9	11	16	21	5	117	72	17	24	12	NA	NA	NA
TRpn_732	10	10	3	0	8	0	6	5	3	6	0	12	15	19	9	11	21	27	18	9	11	6	6	7	PREDICTED: Sorghum bicolor protein CHUP1, chloroplastic (LOC8074070), transcript variant X2, mRNA	AT3G25690	Protein CHUP1, chloroplastic
TRpn_733	0	0	0	0	8	4	0	5	11	0	0	15	15	0	0	23	7	4	4	8	0	0	0	0	PREDICTED: Sorghum bicolor protein CHUP1, chloroplastic (LOC8074070), transcript variant X2, mRNA	NA	NA
TRpn_734	4	4	0	11	12	0	0	13	8	4	0	0	4	5	5	21	4	13	0	8	0	0	4	14	PREDICTED: Sorghum bicolor protein CHUP1, chloroplastic (LOC8074070), transcript variant X2, mRNA	AT3G25690	Protein CHUP1, chloroplastic
TRpn_735	2	1	1	1	4	0	2	5	2	10	11	14	11	2	3	12	6	12	3	37	30	87	101	101	Sorghum bicolor clone SB_BBc0115C15, complete sequence	NA	NA
TRpn_736	0	0	4	0	4	11	0	0	0	32	9	10	5	7	0	0	6	11	0	122	74	47	57	30	NA	NA	NA
TRpn_737	0	0	0	0	0	0	0	0	0	2	0	0	0	2	0	4	0	0	0	39	27	10	18	24	NA	NA	NA
TRpn_738	0	0	0	0	0	3	6	0	0	6	0	0	0	0	0	0	0	0	0	12	10	125	126	138	NA	NA	NA
TRpn_739	0	0	0	0	0	0	0	0	0	0	0	3	11	0	0	0	0	0	0	0	3	23	6	17	NA	NA	NA
TRpn_741	0	0	0	0	0	0	0	0	0	0	0	0	0	0	0	0	0	0	0	0	0	7	14	8	NA	NA	NA
TRpn_742	0	0	0	0	0	0	0	0	0	0	0	0	0	0	0	0	0	0	0	0	0	17	3	13	NA	NA	NA
TRpn_743	0	0	0	0	0	0	0	0	0	2	2	0	0	0	0	0	0	0	0	0	0	5	0	4	NA	NA	NA
TRpn_744	0	0	0	0	0	0	0	0	0	0	0	0	0	0	0	0	0	0	0	11	0	9	21	10	NA	NA	NA
TRpn_745	0	0	0	11	6	3	16	9	0	23	0	0	15	0	0	9	0	0	0	0	0	11	0	0	NA	NA	NA
TRpn_746	6	7	6	0	0	3	0	0	12	2	9	4	43	7	39	25	18	105	7	41	14	18	20	17	NA	NA	NA
TRpn_747	0	2	0	0	0	0	0	0	0	0	0	0	31	9	43	17	12	0	0	34	4	0	16	0	NA	NA	NA
TRpn_748	4	0	4	0	0	4	7	3	0	3	0	0	0	0	3	0	0	20	0	0	0	20	3	40	NA	NA	NA
TRpn_749	0	0	0	0	0	0	0	0	0	7	0	5	67	2	26	48	24	81	26	32	27	12	12	20	NA	NA	NA
TRpn_750	0	0	0	0	0	0	0	0	0	0	0	0	55	155	72	79	168	30	40	112	190	42	32	19	NA	NA	NA
TRpn_751	0	0	0	0	0	0	0	0	0	3	0	0	20	3	6	32	9	11	24	25	21	21	7	14	NA	NA	NA
TRpn_752	7	8	5	10	16	6	6	10	12	7	15	4	11	5	0	8	7	17	11	15	4	6	11	12	NA	NA	NA
TRpn_753	210	341	286	190	174	309	199	200	179	235	307	195	251	302	160	191	244	190	374	257	390	445	361	405	PREDICTED: Panicum hallii arsenate reductase 2.1 (LOC112873505), mRNA	AT5G03455	Dual specificity phosphatase Cdc25
TRpn_754	0	0	13	8	0	27	0	0	0	28	23	0	0	3	0	15	0	11	26	16	4	2	4	0	PREDICTED: Sorghum bicolor pentatricopeptide repeat-containing protein At4g01570 (LOC8063382), transcript variant X4, mRNA	NA	NA
TRpn_755	0	0	0	0	9	0	0	0	0	0	0	0	2	0	0	0	0	18	0	0	8	0	0	0	PREDICTED: Panicum hallii pentatricopeptide repeat-containing protein At4g01570 (LOC112877922), transcript variant X3, mRNA	AT4G01570	Pentatricopeptide repeat-containing protein At4g01570
TRpn_756	8	4	4	5	0	1	7	10	16	13	22	25	13	8	12	11	7	9	2	23	9	23	28	31	PREDICTED: Panicum hallii pentatricopeptide repeat-containing protein At4g01570 (LOC112877922), transcript variant X3, mRNA	AT4G01570	Pentatricopeptide repeat-containing protein At4g01570
TRpn_757	16	0	25	0	10	0	0	16	0	1	11	0	38	164	47	43	72	42	217	47	95	2	7	12	Zea mays uncharacterized LOC100280111 (LOC100280111), mRNA	AT2G44740	Cyclin-U4-1
TRpn_758	0	14	12	24	69	18	87	70	48	15	0	7	32	24	30	63	87	92	39	0	41	0	7	6	Zea mays full-length cDNA clone ZM_BFc0057I20 mRNA, complete cds	NA	NA
TRpn_759	0	0	0	16	14	0	9	3	5	0	0	2	0	0	0	9	13	12	40	0	0	0	0	2	NA	NA	NA
TRpn_760	0	0	0	3	10	0	14	0	0	0	0	0	0	7	0	9	0	0	9	0	6	0	0	0	NA	NA	NA
TRpn_761	115	162	124	142	116	239	240	258	54	267	0	137	270	45	208	238	326	184	290	171	169	43	48	62	Zea mays full-length cDNA clone ZM_BFc0028G12 mRNA, complete cds	NA	NA
TRpn_762	0	0	0	0	0	0	0	0	0	3	0	0	148	632	154	873	387	314	102	11	0	0	2	0	PREDICTED: Setaria italica GDSL esterase/lipase At2g23540 (LOC101760233), mRNA	AT4G10950	NA
TRpn_763	179	215	164	56	786	91	212	225	272	584	192	69	245	238	734	273	351	353	521	3470	854	181	135	130	Zea mays LOB domain-containing protein 42 (cl63098_1(337)), mRNA	AT3G02550	LOB domain-containing protein 41
TRpn_764	47	52	96	25	32	62	82	57	56	154	104	18	142	160	261	170	211	137	259	857	317	42	49	34	Zea mays seed specific protein Bn15D17A (LOC100282086), mRNA	AT3G02550	LOB domain-containing protein 41
TRpn_765	16	27	13	21	28	25	14	33	52	42	9	24	155	93	125	96	101	142	84	167	195	38	43	50	PREDICTED: Setaria italica U3 small nucleolar RNA-associated protein 6 homolog (LOC101763576), mRNA	AT4G28200	NA
TRpn_766	68	50	35	24	37	32	55	14	40	45	454	202	85	16	12	17	24	18	27	17	19	1288	1206	1271	PREDICTED: Panicum hallii basic leucine zipper 2-like (LOC112894334), mRNA	AT3G58120	Basic leucine zipper 61
TRpn_767	7	0	0	0	0	0	0	0	0	0	0	0	3	0	0	0	3	11	0	0	0	4	4	0	Triticum aestivum cDNA, clone: WT011_J01, cultivar: Chinese Spring	NA	NA
TRpn_768	0	0	0	6	0	0	3	3	3	0	0	0	0	0	0	8	0	10	18	3	7	0	0	0	Triticum aestivum cDNA, clone: WT011_J01, cultivar: Chinese Spring	NA	NA
TRpn_769	0	0	0	0	0	3	0	0	0	7	0	0	3	0	0	13	0	0	0	0	0	0	0	0	NA	NA	NA
TRpn_770	0	0	0	0	4	0	3	3	4	4	0	2	30	3	28	18	11	76	2	24	5	11	4	8	PREDICTED: Sorghum bicolor cell division cycle protein 27 homolog B (LOC8078673), transcript variant X4, mRNA	NA	NA
TRpn_771	0	0	0	0	0	0	0	0	0	4	0	0	10	11	10	7	17	21	2	6	20	4	2	4	PREDICTED: Panicum hallii protein GAMETE EXPRESSED 1-like (LOC112880299), transcript variant X3, mRNA	NA	NA
TRpn_772	0	0	2	0	0	0	0	0	0	0	3	6	6	0	0	0	6	0	2	0	6	8	24	12	PREDICTED: Panicum hallii protein GAMETE EXPRESSED 1-like (LOC112880299), transcript variant X3, mRNA	NA	NA
TRpn_773	0	0	0	1	1	1	5	0	1	13	11	12	3	0	0	7	9	4	0	5	1	111	123	165	PREDICTED: Setaria italica protein GAMETE EXPRESSED 1 (LOC101766301), transcript variant X2, mRNA	AT5G55490	Protein GAMETE EXPRESSED 1
TRpn_774	0	1	0	1	0	0	0	1	1	4	9	8	1	7	1	0	1	3	2	4	3	47	40	56	PREDICTED: Panicum hallii protein GAMETE EXPRESSED 1-like (LOC112880299), transcript variant X3, mRNA	AT5G55490	Protein GAMETE EXPRESSED 1
TRpn_775	13	5	4	13	33	0	4	23	39	10	0	19	59	0	42	18	16	99	21	16	4	5	7	15	PREDICTED: Setaria italica uncharacterized LOC101766516 (LOC101766516), mRNA	AT4G38180	Protein FAR1-RELATED SEQUENCE 5
TRpn_776	54	48	15	85	103	16	42	95	191	33	17	46	227	35	164	117	157	187	159	166	134	79	59	64	PREDICTED: Setaria italica uncharacterized LOC101766516 (LOC101766516), mRNA	AT4G38180	Protein FAR1-RELATED SEQUENCE 5
TRpn_777	8	4	1	9	6	1	0	5	11	3	1	5	26	2	20	14	17	31	5	19	10	6	1	7	PREDICTED: Setaria italica uncharacterized LOC101766516 (LOC101766516), mRNA	AT4G38180	Protein FAR1-RELATED SEQUENCE 5
TRpn_778	195	195	206	225	185	264	196	392	332	422	156	332	287	158	184	146	182	281	123	418	376	126	130	136	PREDICTED: Panicum hallii valine--tRNA ligase, mitochondrial 1 (LOC112880657), mRNA	AT1G14610	Valine--tRNA ligase, mitochondrial 1
TRpn_779	0	10	0	13	0	7	15	1	9	23	10	10	0	0	26	8	14	16	0	35	33	8	10	24	PREDICTED: Panicum hallii serine carboxypeptidase-like 18 (LOC112874764), mRNA	AT2G22980	Serine carboxypeptidase-like 13
TRpn_780	5	0	0	0	0	13	0	0	0	0	0	0	0	17	0	15	10	0	0	31	14	0	5	9	PREDICTED: Sorghum bicolor serine carboxypeptidase-like 18 (LOC110433344), transcript variant X1, mRNA	AT1G33540	Serine carboxypeptidase-like 18
TRpn_781	0	0	0	1	1	0	0	0	6	18	0	8	0	0	0	0	0	0	0	0	0	0	0	9	PREDICTED: Panicum hallii serine carboxypeptidase-like 18 (LOC112874764), mRNA	AT1G33540	Serine carboxypeptidase-like 18
TRpn_782	0	0	0	0	0	0	0	0	1	0	3	0	0	0	18	0	0	9	3	0	3	6	7	0	PREDICTED: Sorghum bicolor serine carboxypeptidase-like 18 (LOC110433344), transcript variant X1, mRNA	AT1G33540	Serine carboxypeptidase-like 18
TRpn_783	7	8	0	0	3	0	11	10	0	13	17	32	38	7	87	28	31	35	16	82	87	24	19	18	PREDICTED: Sorghum bicolor serine carboxypeptidase-like 18 (LOC110433344), transcript variant X2, mRNA	AT1G33540	Serine carboxypeptidase-like 18
TRpn_784	2	1	5	9	0	0	0	0	2	8	0	9	0	0	18	0	4	4	4	15	14	0	0	0	PREDICTED: Panicum hallii serine carboxypeptidase-like 18 (LOC112874764), mRNA	AT1G33540	Serine carboxypeptidase-like 18
TRpn_785	0	1	2	3	8	1	10	7	10	9	3	4	10	3	7	7	2	15	13	11	6	6	11	23	Zea mays clone 296901 mRNA sequence	NA	NA
TRpn_786	1	3	0	6	5	0	3	0	16	0	0	0	3	0	14	0	3	44	0	7	3	0	8	0	NA	NA	NA
TRpn_787	4	1	0	2	16	0	1	12	5	2	0	2	7	0	9	2	3	25	1	6	3	0	3	1	Oryza sativa Indica Group cultivar Shuhui498 chromosome 1 sequence	AT3G24255	NA
TRpn_788	39	41	46	78	53	23	76	136	31	10	29	27	51	68	63	67	62	91	59	99	206	27	26	11	PREDICTED: Setaria italica probable receptor-like protein kinase At1g80640 (LOC101785105), mRNA	AT2G25220	NA
TRpn_789	0	0	0	0	10	0	0	9	17	0	0	4	0	0	6	0	13	0	0	0	7	0	0	0	PREDICTED: Setaria italica probable receptor-like protein kinase At1g80640 (LOC101785105), mRNA	AT2G25220	NA
TRpn_790	33	53	32	45	52	81	91	102	55	24	0	23	35	83	36	34	58	60	15	35	90	11	13	11	PREDICTED: Panicum hallii probable receptor-like protein kinase At1g80640 (LOC112889518), mRNA	NA	NA
TRpn_791	7	104	26	46	50	41	92	78	31	14	19	0	61	28	53	31	29	60	13	44	95	8	0	18	PREDICTED: Setaria italica probable receptor-like protein kinase At1g80640 (LOC101785105), mRNA	AT2G25220	NA
TRpn_792	1	0	1	7	0	10	0	5	0	9	0	2	23	52	40	36	42	41	17	163	180	24	29	44	PREDICTED: Setaria italica indole-3-glycerol phosphate synthase, chloroplastic (LOC101763023), transcript variant X1, mRNA	AT5G48220	NA
TRpn_793	0	0	0	0	0	0	0	0	0	0	0	0	20	0	19	6	0	0	28	6	0	0	0	0	PREDICTED: Setaria italica indole-3-glycerol phosphate synthase, chloroplastic (LOC101763023), transcript variant X1, mRNA	AT2G04400	Indole-3-glycerol phosphate synthase, chloroplastic
TRpn_794	244	278	291	224	98	336	173	262	219	404	186	235	272	221	276	215	244	258	132	793	494	205	222	258	PREDICTED: Setaria italica indole-3-glycerol phosphate synthase, chloroplastic (LOC101763023), transcript variant X1, mRNA	AT2G04400	Indole-3-glycerol phosphate synthase, chloroplastic
TRpn_795	0	0	6	9	9	5	7	4	0	27	202	14	105	30	46	17	43	35	68	149	222	403	334	335	PREDICTED: Panicum hallii B3 domain-containing protein Os03g0212300-like (LOC112876632), transcript variant X2, mRNA	NA	NA
TRpn_796	129	264	381	189	18	323	392	302	98	920	461	452	185	388	128	188	296	132	101	204	494	123	162	173	PREDICTED: Panicum hallii B3 domain-containing protein Os03g0212300-like (LOC112876632), transcript variant X2, mRNA	NA	NA
TRpn_797	9	0	4	0	0	0	0	0	0	0	0	0	8	0	14	5	9	5	12	9	0	13	29	17	PREDICTED: Panicum hallii B3 domain-containing protein Os03g0212300-like (LOC112876632), transcript variant X2, mRNA	NA	NA
TRpn_798	0	0	0	0	0	0	0	0	0	4	8	0	0	0	0	0	0	0	0	51	13	34	4	18	NA	NA	NA
TRpn_799	3	0	0	2	2	0	6	4	1	4	10	10	12	2	8	5	9	13	2	34	13	25	24	28	NA	NA	NA
TRpn_800	0	0	0	0	0	0	5	0	0	0	0	0	0	3	0	5	14	0	1	16	26	2	7	5	NA	NA	NA
TRpn_801	39	19	15	23	12	23	57	77	25	100	837	81	81	76	44	42	109	86	69	206	547	285	257	284	PREDICTED: Setaria italica dCTP pyrophosphatase 1 (LOC101782075), mRNA	AT3G25400	NA
TRpn_802	0	0	0	0	0	0	0	0	0	0	0	0	0	0	0	0	0	14	9	5	0	0	0	0	NA	NA	NA
TRpn_803	0	0	0	0	0	0	0	0	0	1	0	0	18	2	3	1	33	58	0	10	18	5	0	7	NA	NA	NA
TRpn_804	0	0	0	0	0	0	0	0	0	1	0	0	8	19	19	37	21	19	7	8	10	6	4	0	NA	NA	NA
TRpn_805	0	0	0	0	0	0	0	0	0	0	0	0	0	0	0	0	0	0	3	9	8	0	6	7	NA	NA	NA
TRpn_806	0	2	0	0	0	7	2	0	0	0	0	0	3	8	4	4	17	8	0	0	0	9	0	0	NA	NA	NA
TRpn_807	0	0	0	0	0	0	0	3	0	0	0	0	0	0	0	5	0	0	6	0	0	0	0	5	NA	NA	NA
TRpn_808	0	0	0	0	0	0	0	4	0	4	0	0	0	0	0	0	0	0	0	57	11	4	4	0	NA	NA	NA
TRpn_809	0	0	0	0	0	0	0	0	0	4	4	0	0	4	0	0	0	0	10	0	4	1	0	0	PREDICTED: Setaria italica probable ribose-5-phosphate isomerase 2 (LOC101772761), mRNA	AT2G01290	Probable ribose-5-phosphate isomerase 2
TRpn_810	19	18	0	2	34	22	10	27	28	36	114	31	74	26	67	41	59	79	56	92	131	186	173	148	Zea mays ribose-5-phosphate isomerase (LOC100284292), mRNA	AT2G01290	Probable ribose-5-phosphate isomerase 2
TRpn_811	0	32	13	12	9	3	15	16	15	111	36	36	9	6	13	21	20	0	16	0	7	18	6	0	Saccharum hybrid cultivar R570_BAC clone Sh237G05	NA	NA
TRpn_812	0	0	0	0	0	16	0	0	0	19	0	4	0	0	0	8	0	20	0	4	0	0	0	0	Saccharum hybrid cultivar R570_BAC clone Sh243J23	NA	NA
TRpn_813	18	0	0	0	6	12	4	10	8	9	6	8	36	26	25	32	37	32	16	4	29	27	31	30	PREDICTED: Sorghum bicolor auxin-responsive protein IAA7 (LOC8085548), transcript variant X3, mRNA	AT3G16500	Auxin-responsive protein IAA26
TRpn_814	3	2	0	0	3	0	0	0	0	0	0	6	16	5	13	7	15	28	11	7	20	8	11	7	PREDICTED: Panicum hallii carboxypeptidase A6 (LOC112881435), transcript variant X3, mRNA	AT5G42320	NA
TRpn_815	4	5	0	8	9	11	2	0	0	12	0	0	183	125	172	152	137	164	107	158	157	73	71	103	PREDICTED: Panicum hallii carboxypeptidase A6 (LOC112881435), transcript variant X1, mRNA	AT5G42320	NA
TRpn_816	0	0	0	0	0	0	5	6	3	0	0	26	2	0	5	0	0	2	8	7	0	14	12	11	PREDICTED: Sorghum bicolor uncharacterized LOC8065322 (LOC8065322), mRNA	NA	NA
TRpn_817	0	0	0	0	5	15	0	0	0	0	0	0	1	0	0	0	2	20	0	0	0	21	0	46	PREDICTED: Panicum hallii uncharacterized LOC112884682 (LOC112884682), transcript variant X2, mRNA	NA	NA
TRpn_819	0	0	4	7	0	0	4	0	0	14	31	0	0	0	0	0	0	17	1	0	8	0	0	14	PREDICTED: Sorghum bicolor uncharacterized LOC8065322 (LOC8065322), mRNA	NA	NA
TRpn_820	0	0	0	0	0	0	0	0	0	0	0	0	0	0	0	12	10	0	0	11	0	22	0	0	PREDICTED: Panicum hallii uncharacterized LOC112884682 (LOC112884682), transcript variant X2, mRNA	NA	NA
TRpn_821	4	4	12	0	2	13	18	6	5	72	73	42	9	8	3	6	14	7	8	33	27	74	72	79	PREDICTED: Sorghum bicolor jacalin-related lectin 3 (LOC8080084), mRNA	AT1G19715	Jacalin-related lectin 3
TRpn_822	0	1	0	10	3	0	2	2	3	27	7	20	5	4	8	4	3	2	2	20	9	44	37	54	PREDICTED: Sorghum bicolor jacalin-related lectin 3 (LOC8080084), mRNA	AT1G19715	Jacalin-related lectin 3
TRpn_823	0	3	10	4	0	0	0	3	0	7	10	10	0	0	0	8	7	7	0	3	3	11	4	7	NA	NA	NA
TRpn_824	0	0	0	0	0	1	0	0	0	0	0	0	11	11	11	10	8	0	0	0	7	0	0	0	PREDICTED: Setaria italica uncharacterized LOC111257930 (LOC111257930), ncRNA	AT1G02205	Protein ECERIFERUM 1
TRpn_825	0	0	0	0	3	0	0	0	0	0	0	0	4	0	8	7	0	10	0	3	2	7	2	0	PREDICTED: Setaria italica uncharacterized LOC111257930 (LOC111257930), ncRNA	AT1G02205	Protein ECERIFERUM 1
TRpn_826	0	0	0	0	0	0	0	0	0	0	0	0	2	0	0	0	0	0	0	8	0	0	2	2	PREDICTED: Setaria italica uncharacterized LOC111257930 (LOC111257930), ncRNA	AT1G02205	Protein ECERIFERUM 1
TRpn_828	0	0	0	0	0	0	0	0	0	0	0	0	2	0	0	2	0	0	0	2	2	0	4	9	PREDICTED: Setaria italica uncharacterized LOC111257930 (LOC111257930), ncRNA	AT1G02205	Protein ECERIFERUM 1
TRpn_829	0	0	0	0	0	0	0	0	0	0	0	0	0	0	0	0	18	8	13	2	0	0	0	0	PREDICTED: Setaria italica uncharacterized LOC111257930 (LOC111257930), ncRNA	AT1G02205	Protein ECERIFERUM 1
TRpn_831	4	0	0	0	0	6	0	0	0	6	0	0	3	0	11	0	9	0	0	7	15	0	2	0	PREDICTED: Setaria italica uncharacterized LOC111257930 (LOC111257930), ncRNA	AT1G02205	Protein ECERIFERUM 1
TRpn_834	0	0	0	2	0	0	3	0	0	0	0	0	0	0	2	0	0	0	0	0	5	0	0	0	PREDICTED: Setaria italica uncharacterized LOC111257930 (LOC111257930), ncRNA	AT1G02205	Protein ECERIFERUM 1
TRpn_835	0	0	0	0	0	0	0	0	0	0	0	0	0	0	1	0	0	0	2	10	8	0	0	9	PREDICTED: Setaria italica uncharacterized LOC111257930 (LOC111257930), ncRNA	AT1G02205	Protein ECERIFERUM 1
TRpn_836	0	0	0	0	0	0	0	0	0	0	0	0	5	0	0	3	6	0	9	0	5	0	0	0	PREDICTED: Setaria italica uncharacterized LOC111257930 (LOC111257930), ncRNA	AT1G02205	Protein ECERIFERUM 1
TRpn_838	0	0	0	0	0	0	0	0	0	0	0	0	0	0	2	0	0	0	7	4	1	0	0	0	PREDICTED: Setaria italica uncharacterized LOC111257930 (LOC111257930), ncRNA	AT1G02205	Protein ECERIFERUM 1
TRpn_839	0	0	0	0	0	0	0	0	0	0	0	0	2	0	0	3	0	0	0	3	0	19	1	0	PREDICTED: Setaria italica uncharacterized LOC111257930 (LOC111257930), ncRNA	AT1G02205	Protein ECERIFERUM 1
TRpn_840	9	12	11	16	22	13	18	22	22	25	54	14	66	25	48	56	58	108	51	99	92	58	67	61	PREDICTED: Panicum hallii BRCA1-associated RING domain protein 1-like (LOC112901111), transcript variant X2, mRNA	AT1G04020	NA
TRpn_841	709	1065	775	1101	1306	1092	1683	4076	2951	5524	975	5029	1951	1148	1760	1151	2177	2487	1344	2811	3502	3489	2971	3143	PREDICTED: Sorghum bicolor protein ECERIFERUM 1 (LOC8072487), mRNA	AT1G02205	Protein ECERIFERUM 1
TRpn_842	0	4	2	2	0	3	48	10	8	27	18	21	231	226	243	211	165	177	46	217	159	987	933	1026	PREDICTED: Panicum hallii E3 ubiquitin-protein ligase RHF2A-like (LOC112874987), transcript variant X2, mRNA	AT5G22000	E3 ubiquitin-protein ligase RHF2A
TRpn_843	64	56	63	80	64	75	83	99	88	112	51	82	225	133	143	163	164	202	136	193	196	112	118	140	PREDICTED: Setaria italica bromodomain-containing factor 2 (LOC101762745), mRNA	AT1G58025	NA
TRpn_844	6	7	15	2	0	4	5	2	3	20	10	5	14	41	11	15	106	23	90	201	97	27	0	25	PREDICTED: Panicum hallii inactive poly [ADP-ribose] polymerase RCD1-like (LOC112875113), transcript variant X3, mRNA	AT1G32230	Inactive poly [ADP-ribose] polymerase RCD1
TRpn_845	0	0	0	0	0	0	0	0	1	0	0	0	23	26	18	68	13	44	15	87	22	19	46	36	PREDICTED: Panicum hallii inactive poly [ADP-ribose] polymerase RCD1-like (LOC112875113), transcript variant X3, mRNA	AT1G32230	Inactive poly [ADP-ribose] polymerase RCD1
TRpn_846	1	2	2	8	0	3	1	7	6	12	0	0	18	0	4	0	5	11	5	57	7	5	6	9	PREDICTED: Panicum hallii inactive poly [ADP-ribose] polymerase RCD1-like (LOC112875113), transcript variant X3, mRNA	AT1G32230	Inactive poly [ADP-ribose] polymerase RCD1
TRpn_847	0	0	0	0	0	0	0	0	44	0	0	0	158	18	109	134	12	211	20	122	18	42	79	50	PREDICTED: Panicum hallii inactive poly [ADP-ribose] polymerase RCD1-like (LOC112875113), transcript variant X3, mRNA	AT1G32230	Inactive poly [ADP-ribose] polymerase RCD1
TRpn_848	96	68	53	86	80	66	73	101	203	187	45	131	96	29	64	25	132	105	151	322	97	65	0	33	PREDICTED: Panicum hallii inactive poly [ADP-ribose] polymerase RCD1-like (LOC112875113), transcript variant X3, mRNA	AT1G32230	Inactive poly [ADP-ribose] polymerase RCD1
TRpn_849	0	0	0	0	0	0	0	0	0	14	4	22	3	0	0	7	0	9	0	44	3	14	48	29	PREDICTED: Zea mays protein NPG1 (LOC103627053), mRNA	NA	NA
TRpn_850	0	1	0	1	0	1	4	3	3	25	41	29	7	3	0	6	0	8	0	207	24	179	164	208	PREDICTED: Sorghum bicolor protein NPG1 (LOC8073805), mRNA	AT2G43040	NA
TRpn_851	90	96	57	70	79	105	105	144	82	148	591	36	207	245	212	179	241	166	228	81	221	237	243	205	PREDICTED: Sorghum bicolor PLAT domain-containing protein 1 (LOC8073416), mRNA	AT4G39730	PLAT domain-containing protein 1
TRpn_852	23	0	0	12	8	0	11	0	0	22	19	47	47	28	0	29	0	25	9	24	0	17	12	44	Zea mays uncharacterized LOC100283850 (LOC100283850), mRNA<>Zea mays clone 292229 wound/stress protein mRNA, complete cds	AT4G39730	PLAT domain-containing protein 1
TRpn_853	211	435	194	173	203	365	138	186	148	88	199	0	819	718	599	611	645	573	672	1196	1005	527	499	518	PREDICTED: Panicum hallii PLAT domain-containing protein 3-like (LOC112893825), mRNA	AT4G39730	PLAT domain-containing protein 1
TRpn_854	0	1	0	0	4	0	3	3	1	11	34	9	7	1	1	3	2	4	0	2	0	63	65	80	NA	NA	NA
TRpn_855	5	6	4	7	6	6	17	7	6	124	1838	94	38	1	5	14	13	9	42	16	12	1514	1422	1483	PREDICTED: Sorghum bicolor WAT1-related protein At1g68170 (LOC8055463), mRNA	AT1G25270	WAT1-related protein At1g25270
TRpn_856	79	118	127	122	106	126	128	143	83	124	436	109	162	106	85	62	99	104	36	268	170	411	398	455	PREDICTED: Sorghum bicolor protein NPG1 (LOC8068083), mRNA	AT2G43040	NA
TRpn_857	0	0	1	2	0	0	2	0	0	16	9	34	2	0	3	1	5	3	1	7	8	89	89	64	PREDICTED: Setaria italica B3 domain-containing protein Os02g0683500 (LOC101763559), mRNA	NA	NA
TRpn_858	3	10	0	0	5	8	2	8	8	7	26	8	18	3	11	9	13	11	2	18	13	27	24	28	NA	NA	NA
TRpn_859	0	0	0	2	0	0	2	2	4	16	0	8	14	0	8	12	10	32	6	27	4	0	2	4	NA	NA	NA
TRpn_860	3	0	0	0	0	1	0	3	14	3	0	6	0	2	0	8	6	12	4	33	14	21	14	10	NA	NA	NA
TRpn_861	17	26	17	13	6	18	26	38	73	28	24	35	27	33	36	21	38	14	27	163	170	39	43	39	PREDICTED: Sorghum bicolor uncharacterized LOC8065985 (LOC8065985), mRNA	AT2G20390	NA
TRpn_862	0	0	0	0	45	0	0	0	0	0	0	0	0	0	0	0	0	0	5	0	0	20	13	0	PREDICTED: Panicum hallii regulator of nonsense transcripts 1 homolog (LOC112880160), transcript variant X2, mRNA	NA	NA
TRpn_863	0	14	0	0	0	0	1	0	0	13	0	0	12	59	10	0	0	42	0	20	44	9	0	0	PREDICTED: Panicum hallii protein NUCLEAR FUSION DEFECTIVE 6, chloroplastic/mitochondrial-like (LOC112894082), transcript variant X3, mRNA	NA	NA
TRpn_864	0	0	0	0	0	0	25	20	0	8	26	0	0	0	11	0	0	0	0	0	0	18	0	5	PREDICTED: Panicum hallii protein NUCLEAR FUSION DEFECTIVE 6, chloroplastic/mitochondrial-like (LOC112894082), transcript variant X3, mRNA	NA	NA
TRpn_865	0	0	0	0	9	0	0	0	0	0	0	0	55	0	46	42	33	0	52	111	103	42	46	33	PREDICTED: Sorghum bicolor protein NUCLEAR FUSION DEFECTIVE 6, chloroplastic/mitochondrial (LOC8072086), transcript variant X5, mRNA	NA	NA
TRpn_866	0	0	0	0	0	11	5	13	0	18	0	0	0	0	0	0	25	0	0	40	20	0	11	5	PREDICTED: Sorghum bicolor protein NUCLEAR FUSION DEFECTIVE 6, chloroplastic/mitochondrial (LOC8072086), transcript variant X2, misc_RNA	NA	NA
TRpn_867	0	19	0	16	0	0	0	0	7	19	27	28	36	30	11	20	15	18	16	62	67	38	58	25	PREDICTED: Sorghum bicolor protein NUCLEAR FUSION DEFECTIVE 6, chloroplastic/mitochondrial (LOC8072086), transcript variant X6, mRNA	NA	NA
TRpn_868	13	5	23	2	9	26	0	0	22	27	0	11	23	5	8	20	11	5	6	9	19	33	0	29	PREDICTED: Panicum hallii protein NUCLEAR FUSION DEFECTIVE 6, chloroplastic/mitochondrial-like (LOC112894082), transcript variant X3, mRNA	NA	NA
TRpn_869	18	0	37	0	0	19	0	12	0	13	11	10	10	18	0	0	3	0	15	30	71	0	0	17	PREDICTED: Sorghum bicolor protein NUCLEAR FUSION DEFECTIVE 6, chloroplastic/mitochondrial (LOC8072086), transcript variant X3, misc_RNA	NA	NA
TRpn_870	2	2	2	2	0	2	4	14	2	5	3	11	12	21	14	25	5	19	0	45	53	19	14	15	PREDICTED: Setaria italica protein NUCLEAR FUSION DEFECTIVE 6, chloroplastic/mitochondrial (LOC101784746), transcript variant X1, mRNA	NA	NA
TRpn_871	0	0	0	0	0	0	1	0	10	0	0	0	0	0	0	0	3	0	3	0	0	0	10	0	NA	NA	NA
TRpn_872	0	0	0	0	10	0	0	0	0	2	0	0	14	0	13	8	0	24	0	0	6	8	0	7	NA	NA	NA
TRpn_873	0	1	0	0	0	0	4	10	3	0	0	0	7	4	0	0	18	0	1	0	0	0	0	8	NA	NA	NA
TRpn_874	0	0	0	0	0	0	0	0	0	0	0	0	0	0	13	4	0	5	0	2	1	0	0	0	NA	NA	NA
TRpn_875	3	0	0	0	0	0	0	0	0	0	0	0	3	0	0	0	2	0	0	0	0	0	3	0	NA	NA	NA
TRpn_876	0	0	0	0	0	0	0	0	0	0	0	0	0	0	3	2	0	0	0	6	1	0	0	0	NA	NA	NA
TRpn_877	0	0	0	0	0	0	0	0	0	0	0	0	5	0	3	3	0	3	0	0	8	3	0	0	NA	NA	NA
TRpn_878	4	0	0	1	0	0	0	0	0	0	20	15	0	1	0	0	0	0	4	29	0	51	140	101	PREDICTED: Sorghum bicolor PI-PLC X domain-containing protein At5g67130 (LOC8055469), transcript variant X3, mRNA	AT1G49740	NA
TRpn_879	0	0	0	0	0	0	2	0	0	0	0	0	0	0	0	3	0	0	0	12	6	65	44	48	PREDICTED: Sorghum bicolor PI-PLC X domain-containing protein At5g67130 (LOC8055469), transcript variant X3, mRNA	AT1G49740	NA
TRpn_880	10	8	4	0	0	3	0	0	0	4	0	0	109	230	132	675	265	412	36	36	90	166	125	122	PREDICTED: Sorghum bicolor uncharacterized LOC8066418 (LOC8066418), transcript variant X1, mRNA	NA	NA
TRpn_881	4	4	1	6	3	0	2	5	3	3	3	3	9	3	4	49	18	24	2	4	1	12	12	14	PREDICTED: Sorghum bicolor uncharacterized LOC8066418 (LOC8066418), transcript variant X1, mRNA	NA	NA
TRpn_882	17	22	7	28	12	11	20	25	36	25	9	23	28	15	20	14	16	20	7	13	17	10	3	14	PREDICTED: Setaria italica protein HIR1 (LOC101766941), mRNA	NA	NA
TRpn_883	0	0	0	0	0	0	0	0	0	0	0	0	0	3	2	0	8	0	0	0	0	0	0	0	PREDICTED: Setaria italica protein HIR1 (LOC101766941), mRNA	NA	NA
TRpn_884	0	0	2	0	0	0	0	2	2	9	49	5	9	0	0	0	0	0	4	12	5	54	39	58	PREDICTED: Setaria italica protein HIR1 (LOC101766941), mRNA	NA	NA
TRpn_885	0	0	9	0	0	4	0	0	0	0	0	0	93	43	63	44	73	37	28	66	3	38	44	0	PREDICTED: Setaria italica protein HIR1 (LOC101766941), mRNA	NA	NA
TRpn_886	0	0	1	0	0	0	0	0	0	0	0	0	0	0	7	0	0	0	8	12	109	0	3	27	PREDICTED: Setaria italica protein HIR1 (LOC101766941), mRNA	NA	NA
TRpn_887	0	0	0	0	1	0	0	0	1	1	23	7	0	0	0	0	0	0	0	4	0	78	108	133	PREDICTED: Sorghum bicolor cation/H(+) antiporter 15 (LOC8054998), mRNA	NA	NA
TRpn_888	3	0	2	3	2	0	1	0	1	14	159	22	6	0	1	0	0	1	0	33	3	305	277	315	PREDICTED: Sorghum bicolor cation/H(+) antiporter 15 (LOC8054998), mRNA	AT2G13620	Cation/H(+) antiporter 15
TRpn_889	74	85	48	37	37	69	70	124	102	104	76	121	179	161	118	112	167	121	101	201	233	95	82	100	PREDICTED: Panicum hallii uncharacterized LOC112902731 (LOC112902731), mRNA	AT1G21600	NA
TRpn_890	8	0	0	3	11	0	0	5	8	0	0	3	5	0	3	3	5	18	0	16	5	11	3	24	NA	NA	NA
TRpn_891	0	0	6	5	0	0	0	0	0	0	0	0	0	44	0	0	0	0	0	0	0	0	0	0	PREDICTED: Sorghum bicolor sodium-coupled neutral amino acid transporter 1-like (LOC110434582), mRNA	AT3G30390	NA
TRpn_892	304	250	224	613	365	408	246	614	508	491	210	543	404	150	278	209	276	489	147	595	512	173	172	205	PREDICTED: Sorghum bicolor sodium-coupled neutral amino acid transporter 1 (LOC8067680), mRNA	AT3G30390	NA
TRpn_893	11	0	2	3	16	0	0	14	11	2	5	3	65	0	52	25	38	42	45	47	21	37	23	37	PREDICTED: Sorghum bicolor sodium-coupled neutral amino acid transporter 1-like (LOC110434582), mRNA	AT3G30390	NA
TRpn_894	389	89	98	131	54	99	148	161	320	180	154	129	936	332	645	289	910	525	903	780	1172	741	603	514	Zea mays uncharacterized LOC100193855 (LOC100193855), mRNA	AT3G30390	NA
TRpn_895	0	0	0	0	3	0	5	0	4	45	9	21	20	0	7	0	7	23	18	7	2	10	22	0	NA	NA	NA
TRpn_896	0	0	0	0	0	0	0	0	0	0	0	0	79	14	43	0	54	13	16	27	9	0	0	0	PREDICTED: Panicum hallii uncharacterized LOC112894996 (LOC112894996), transcript variant X2, misc_RNA	AT2G41050	NA
TRpn_898	2	1	2	8	0	10	7	0	32	0	0	15	0	0	0	0	0	0	0	0	0	8	0	14	PREDICTED: Panicum hallii uncharacterized LOC112894996 (LOC112894996), transcript variant X2, misc_RNA	AT2G41050	NA
TRpn_899	7	0	0	0	0	0	30	0	0	0	4	0	9	7	0	0	0	0	0	1	0	34	0	9	PREDICTED: Sorghum bicolor tRNA dimethylallyltransferase 2 (LOC8078046), transcript variant X1, mRNA	AT2G27760	tRNA dimethylallyltransferase 2
TRpn_900	0	0	0	0	4	0	0	0	0	2	0	0	0	4	0	0	9	0	0	0	43	43	0	0	PREDICTED: Sorghum bicolor tRNA dimethylallyltransferase 2 (LOC8078046), transcript variant X1, mRNA	AT2G27760	tRNA dimethylallyltransferase 2
TRpn_901	0	10	15	0	14	0	0	0	9	27	44	0	145	48	100	98	113	75	70	146	129	27	62	40	PREDICTED: Sorghum bicolor tRNA dimethylallyltransferase 2 (LOC8078046), transcript variant X1, mRNA	AT2G27760	tRNA dimethylallyltransferase 2
TRpn_903	0	4	5	0	0	0	0	0	0	0	0	27	1	14	0	0	0	0	0	0	0	10	18	31	PREDICTED: Sorghum bicolor tRNA dimethylallyltransferase 2 (LOC8078046), transcript variant X1, mRNA	AT2G27760	tRNA dimethylallyltransferase 2
TRpn_904	0	0	0	0	2	0	0	0	0	26	0	12	0	0	0	0	8	0	12	19	0	0	12	0	PREDICTED: Sorghum bicolor tRNA dimethylallyltransferase 2 (LOC8078046), transcript variant X1, mRNA	AT2G27760	tRNA dimethylallyltransferase 2
TRpn_905	0	0	0	17	8	0	0	31	42	6	0	16	44	0	13	9	19	38	13	40	61	0	19	0	PREDICTED: Sorghum bicolor tRNA dimethylallyltransferase 2 (LOC8078046), transcript variant X1, mRNA	AT2G27760	tRNA dimethylallyltransferase 2
TRpn_908	0	21	0	12	6	0	0	17	6	0	0	0	7	0	33	25	0	9	0	8	0	9	0	0	PREDICTED: Sorghum bicolor tRNA dimethylallyltransferase 2 (LOC8078046), transcript variant X1, mRNA	AT2G27760	tRNA dimethylallyltransferase 2
TRpn_909	23	0	0	4	0	29	0	0	0	0	0	0	5	17	23	0	1	20	11	0	1	0	0	38	PREDICTED: Sorghum bicolor tRNA dimethylallyltransferase 2 (LOC8078046), transcript variant X1, mRNA	AT2G27760	tRNA dimethylallyltransferase 2
TRpn_910	16	8	5	17	17	3	3	11	25	18	0	11	27	0	17	31	11	66	10	14	3	3	3	12	NA	NA	NA
TRpn_911	27	8	2	30	21	13	10	18	21	36	5	22	9	10	8	22	13	10	7	21	14	11	15	4	NA	NA	NA
TRpn_912	457	708	974	478	81	411	382	296	318	517	240	226	288	558	379	565	589	470	420	257	502	150	138	175	PREDICTED: Setaria italica ubiquitin carboxyl-terminal hydrolase 12 (LOC101768019), mRNA	AT3G11910	Ubiquitin carboxyl-terminal hydrolase 13
TRpn_913	5	19	0	21	33	23	25	39	83	53	14	49	129	34	77	107	92	171	82	114	91	66	71	73	PREDICTED: Panicum hallii ubiquitin carboxyl-terminal hydrolase 12-like (LOC112892149), transcript variant X3, mRNA	AT3G11910	Ubiquitin carboxyl-terminal hydrolase 13
TRpn_914	5	25	25	42	16	41	56	10	2	34	74	23	53	62	58	92	80	75	93	81	117	58	87	120	PREDICTED: Zea mays uncharacterized LOC100383281 (LOC100383281), transcript variant X5, mRNA	NA	NA
TRpn_915	9	0	10	0	9	0	0	11	9	0	38	0	26	0	0	0	0	0	0	0	16	55	22	0	PREDICTED: Zea mays uncharacterized LOC100383281 (LOC100383281), transcript variant X5, mRNA	NA	NA
TRpn_916	7	3	15	4	4	7	13	4	7	8	30	20	7	31	0	8	13	13	6	15	16	19	21	7	PREDICTED: Panicum hallii putative F-box protein At2g02030 (LOC112883621), transcript variant X3, mRNA	NA	NA
TRpn_917	199	272	195	106	58	108	175	127	139	183	139	130	284	284	230	172	281	203	205	215	306	144	121	116	PREDICTED: Panicum hallii DNA repair protein RAD16 (LOC112883587), mRNA	AT1G05120	NA
TRpn_918	0	0	0	0	30	0	0	0	0	0	6	0	74	0	23	72	38	186	28	72	50	86	72	126	PREDICTED: Panicum hallii DNA repair protein RAD16 (LOC112883587), mRNA	AT1G05120	NA
TRpn_919	371	568	680	469	164	628	594	325	248	367	403	204	364	626	400	302	475	203	386	369	684	344	320	268	PREDICTED: Panicum hallii transmembrane 9 superfamily member 1-like (LOC112885754), mRNA	AT1G10950	Transmembrane 9 superfamily member 1
TRpn_921	23	8	2	66	67	4	10	76	41	22	2	30	80	7	61	76	33	181	16	53	31	50	74	75	PREDICTED: Sorghum bicolor transmembrane 9 superfamily member 1 (LOC8076293), mRNA	AT1G10950	Transmembrane 9 superfamily member 1
TRpn_922	270	347	362	346	186	409	345	312	226	292	261	218	281	337	233	220	308	227	262	282	367	275	270	243	PREDICTED: Sorghum bicolor transmembrane 9 superfamily member 1 (LOC8076293), mRNA	AT1G10950	Transmembrane 9 superfamily member 1
TRpn_923	213	264	232	403	351	402	241	335	232	221	51	167	549	498	424	307	432	491	260	562	496	352	340	388	PREDICTED: Sorghum bicolor transmembrane 9 superfamily member 1 (LOC8063064), mRNA	AT1G10950	Transmembrane 9 superfamily member 1
TRpn_924	0	0	0	0	0	0	0	3	0	0	0	0	5	0	4	0	0	13	16	0	7	1	0	3	PREDICTED: Setaria italica extracellular ribonuclease (LOC101762200), transcript variant X2, mRNA	NA	NA
TRpn_925	0	0	0	0	4	0	0	0	0	0	0	0	0	0	0	3	0	0	2	1	0	0	0	0	PREDICTED: Setaria italica extracellular ribonuclease (LOC101762200), transcript variant X2, mRNA	NA	NA
TRpn_926	6	0	0	4	9	0	6	9	15	8	5	4	13	4	14	5	14	27	40	16	3	0	5	0	PREDICTED: Setaria italica extracellular ribonuclease (LOC101762200), transcript variant X9, mRNA	NA	NA
TRpn_927	0	1	4	3	2	9	4	12	4	0	2	0	18	36	17	25	18	29	23	8	19	7	3	4	PREDICTED: Setaria italica extracellular ribonuclease (LOC101762200), transcript variant X1, mRNA	NA	NA
TRpn_928	6	6	0	8	4	2	0	3	4	0	0	2	7	3	2	10	13	2	7	0	1	0	0	0	PREDICTED: Setaria italica extracellular ribonuclease (LOC101762200), transcript variant X8, mRNA	NA	NA
TRpn_929	0	0	0	1	0	0	0	4	9	5	6	0	28	10	14	3	13	0	27	0	0	10	10	0	PREDICTED: Setaria italica extracellular ribonuclease (LOC101762200), transcript variant X2, mRNA	NA	NA
TRpn_930	0	0	0	2	0	0	0	2	8	0	0	1	12	2	2	2	11	0	9	0	0	0	2	0	PREDICTED: Setaria italica extracellular ribonuclease (LOC101762200), transcript variant X2, mRNA	NA	NA
TRpn_931	0	0	0	0	3	0	3	0	0	0	0	0	0	0	0	4	0	0	3	14	0	0	0	2	PREDICTED: Setaria italica extracellular ribonuclease (LOC101762200), transcript variant X2, mRNA	NA	NA
TRpn_932	0	0	0	4	0	0	0	0	0	0	0	0	4	9	0	0	8	0	7	12	0	12	19	8	NA	NA	NA
TRpn_933	0	0	0	0	3	0	0	0	0	5	0	0	6	4	4	13	13	0	3	0	0	3	0	3	NA	NA	NA
TRpn_934	0	0	0	0	0	0	0	0	0	0	0	0	0	11	24	17	1	8	42	9	8	15	15	25	NA	NA	NA
TRpn_935	0	0	0	0	0	0	0	4	0	0	0	0	6	0	3	0	10	0	4	4	0	0	0	1	NA	NA	NA
TRpn_936	0	0	0	0	0	4	3	2	0	0	2	9	8	0	4	5	0	26	4	8	7	0	8	4	NA	NA	NA
TRpn_937	0	5	0	0	0	0	0	0	0	0	0	0	0	0	0	0	0	0	7	8	0	0	0	0	NA	NA	NA
TRpn_938	0	2	0	6	0	3	8	4	0	6	0	1	5	5	7	9	9	4	0	6	2	5	0	4	NA	NA	NA
TRpn_939	4	4	6	0	7	6	0	0	0	0	6	0	0	2	0	7	7	0	0	0	10	6	23	10	NA	NA	NA
TRpn_940	5	1	2	5	7	0	0	0	9	0	0	0	5	0	3	4	0	0	3	0	3	5	0	1	NA	NA	NA
TRpn_941	0	3	5	9	2	5	3	5	5	5	23	8	20	21	14	4	18	15	21	27	18	12	12	15	PREDICTED: Sorghum bicolor annexin D4 (LOC8080814), mRNA	NA	NA
TRpn_942	17	73	31	0	0	1	45	14	10	44	14	15	42	60	69	37	57	39	20	50	57	26	12	10	PREDICTED: Sorghum bicolor protein DGS1, mitochondrial (LOC8082636), mRNA	AT5G12290	Protein DGS1, mitochondrial
TRpn_943	19	14	0	0	6	0	0	11	13	0	16	0	0	0	0	6	6	10	0	0	14	6	8	4	PREDICTED: Sorghum bicolor protein DGS1, mitochondrial (LOC8082636), mRNA	AT5G12290	Protein DGS1, mitochondrial
TRpn_944	11	5	0	29	43	8	10	36	35	49	0	51	95	32	80	97	35	191	16	100	56	8	32	39	NA	NA	NA
TRpn_945	93	85	66	63	30	90	77	87	67	150	30	106	179	167	174	204	137	177	80	180	130	70	79	70	PREDICTED: Setaria italica ethylene-responsive transcription factor ERF021 (LOC101770890), transcript variant X2, mRNA	NA	NA
TRpn_946	23	20	29	38	22	35	28	43	24	46	18	52	61	45	51	25	37	68	20	72	62	33	27	32	PREDICTED: Setaria italica probable Ufm1-specific protease (LOC101760939), mRNA	AT3G48380	Probable Ufm1-specific protease
TRpn_947	29	24	4	35	25	0	33	17	25	28	33	24	175	104	128	137	134	259	144	80	91	210	175	203	PREDICTED: Panicum hallii E3 ubiquitin-protein ligase MBR2-like (LOC112899234), transcript variant X2, mRNA	AT4G34040	E3 ubiquitin-protein ligase MBR2
TRpn_948	101	91	38	150	137	40	63	117	138	200	42	166	404	203	391	571	476	1242	244	716	395	1170	1073	1260	PREDICTED: Panicum hallii E3 ubiquitin-protein ligase MBR2-like (LOC112899234), transcript variant X1, mRNA	AT4G34040	E3 ubiquitin-protein ligase MBR2
TRpn_949	0	2	0	1	10	4	3	5	6	22	2	5	168	67	108	53	86	235	56	206	127	99	112	128	PREDICTED: Panicum hallii uncharacterized LOC112874432 (LOC112874432), transcript variant X1, mRNA	AT3G50590	NA
TRpn_950	12	0	0	0	0	0	0	0	19	0	0	0	0	16	19	0	0	0	0	0	0	0	0	0	PREDICTED: Sorghum bicolor probable serine/threonine-protein kinase WNK8 (LOC8080005), transcript variant X2, mRNA	AT3G51630	Probable serine/threonine-protein kinase WNK5
TRpn_951	2	3	2	4	4	7	9	9	2	14	39	5	43	30	26	25	38	41	70	28	76	147	132	131	PREDICTED: Sorghum bicolor probable serine/threonine-protein kinase WNK8 (LOC8080005), transcript variant X2, mRNA	AT3G51630	Probable serine/threonine-protein kinase WNK5
TRpn_952	0	0	0	0	0	2	12	0	2	50	103	45	20	0	8	14	11	43	30	111	147	194	186	205	PREDICTED: Panicum hallii probable serine/threonine-protein kinase WNK8 (LOC112902761), mRNA	AT3G51630	Probable serine/threonine-protein kinase WNK5
TRpn_953	0	4	0	2	8	0	2	2	5	5	11	0	5	0	0	9	5	5	4	2	5	0	3	3	NA	NA	NA
TRpn_954	293	466	522	313	72	473	656	283	348	370	251	215	374	531	304	273	475	156	675	522	749	201	202	164	PREDICTED: Setaria italica uncharacterized LOC101755132 (LOC101755132), transcript variant X1, mRNA	AT3G13990	NA
TRpn_955	0	0	0	0	0	0	0	0	0	8	0	0	101	12	73	46	54	175	36	197	86	65	70	65	PREDICTED: Setaria italica uncharacterized LOC101755132 (LOC101755132), transcript variant X1, mRNA	AT3G13990	NA
TRpn_956	22	24	15	8	15	20	22	30	9	19	23	16	102	102	59	123	63	93	51	26	38	23	25	25	PREDICTED: Panicum hallii uncharacterized LOC112890582 (LOC112890582), mRNA	NA	NA
TRpn_957	13	11	2	19	7	2	17	8	16	27	4	10	52	31	30	58	40	49	9	17	9	64	54	55	PREDICTED: Setaria italica uncharacterized LOC101760917 (LOC101760917), transcript variant X1, mRNA	NA	NA
TRpn_958	41	39	24	32	91	59	22	0	0	12	100	52	39	67	27	45	65	23	88	29	40	109	96	118	PREDICTED: Setaria italica uncharacterized LOC101760917 (LOC101760917), transcript variant X1, mRNA	NA	NA
TRpn_959	9	2	4	16	28	4	2	16	13	8	1	14	34	4	25	5	11	40	4	15	10	11	13	16	NA	NA	NA
TRpn_960	87	209	121	88	31	128	41	14	39	54	57	7	692	495	486	318	517	285	293	102	102	107	88	99	PREDICTED: Zea mays aspartic proteinase PCS1 (LOC103651015), mRNA	AT2G39710	NA
TRpn_961	0	1	0	2	1	2	8	0	3	10	90	26	11	2	1	2	2	1	3	10	0	639	616	621	PREDICTED: Setaria italica aspartic proteinase PCS1 (LOC101766949), mRNA	AT2G39710	NA
TRpn_962	0	0	0	0	0	1	0	0	0	1	0	0	6	11	12	22	15	39	3	10	6	3	5	5	PREDICTED: Panicum hallii E3 ubiquitin-protein ligase MBR1-like (LOC112889438), transcript variant X2, mRNA	AT5G24870	NA
TRpn_963	17	2	6	16	6	1	5	4	12	6	0	4	60	11	53	83	40	87	10	20	4	12	12	10	PREDICTED: Panicum hallii E3 ubiquitin-protein ligase MBR1-like (LOC112889438), transcript variant X1, mRNA	AT5G24870	NA
TRpn_964	0	7	11	2	0	12	2	5	0	0	8	0	0	51	22	73	46	0	18	28	39	1	5	8	PREDICTED: Panicum hallii E3 ubiquitin-protein ligase MBR1-like (LOC112889438), transcript variant X2, mRNA	AT5G24870	NA
TRpn_965	0	0	0	0	0	0	0	0	0	0	0	0	5	24	12	18	41	16	0	5	16	12	20	7	NA	NA	NA
TRpn_966	0	0	0	0	0	0	0	0	0	0	0	0	0	0	4	0	9	0	0	6	0	0	0	10	PREDICTED: Sorghum bicolor transmembrane protein 56-B (LOC8085391), mRNA	AT4G10360	NA
TRpn_967	0	0	0	0	0	0	0	0	0	0	0	0	0	0	1	0	2	0	0	0	0	8	16	11	PREDICTED: Sorghum bicolor transmembrane protein 56-B (LOC8085391), mRNA	AT4G10360	NA
TRpn_968	0	3	0	1	5	0	2	0	0	0	9	0	2	4	3	8	1	1	4	12	17	37	0	0	PREDICTED: Sorghum bicolor transmembrane protein 56-B (LOC8085391), mRNA	AT4G10360	NA
TRpn_969	0	0	0	0	0	0	1	0	0	0	0	0	0	0	2	0	2	0	0	1	0	5	0	0	PREDICTED: Sorghum bicolor transmembrane protein 56-B (LOC8085391), mRNA	AT4G10360	NA
TRpn_970	2	1	0	0	4	3	1	2	0	4	2	10	11	1	3	2	1	0	0	8	4	9	15	14	PREDICTED: Sorghum bicolor transmembrane protein 56-B (LOC8085391), mRNA	AT4G10360	NA
TRpn_971	34	28	28	4	17	31	18	45	31	40	58	30	39	35	19	29	8	2	40	71	117	85	98	91	PREDICTED: Sorghum bicolor transmembrane protein 56-B (LOC8085391), mRNA	AT4G10360	NA
TRpn_972	0	0	0	4	0	0	1	0	0	0	3	0	0	0	2	0	4	9	0	2	0	0	27	11	PREDICTED: Sorghum bicolor transmembrane protein 56-B (LOC8085391), mRNA	AT4G10360	NA
TRpn_974	0	0	0	29	0	0	12	0	0	0	17	0	0	0	14	0	22	32	0	9	0	50	0	1	PREDICTED: Sorghum bicolor transmembrane protein 56-B (LOC8085391), mRNA	AT4G10360	NA
TRpn_975	2	0	0	15	0	0	2	7	0	21	10	0	0	12	3	0	10	5	7	7	0	35	0	0	NA	NA	NA
TRpn_976	0	0	0	0	9	0	0	0	6	0	25	8	17	9	0	18	0	0	0	0	23	13	24	31	NA	NA	NA
TRpn_977	0	0	10	0	0	51	0	0	5	0	0	5	0	7	0	7	0	0	0	0	0	6	15	0	NA	NA	NA
TRpn_978	0	10	0	11	0	0	22	27	8	11	4	30	16	0	12	19	8	24	0	15	8	20	26	10	PREDICTED: Panicum hallii probable inactive DNA (cytosine-5)-methyltransferase DRM1B (LOC112891972), transcript variant X4, misc_RNA	NA	NA
TRpn_979	105	99	101	85	82	98	95	138	107	154	81	117	405	174	360	388	342	399	208	469	386	353	351	419	PREDICTED: Panicum hallii DNA (cytosine-5)-methyltransferase DRM2-like (LOC112874267), mRNA	AT5G14620	DNA (cytosine-5)-methyltransferase DRM2
TRpn_980	0	0	0	0	0	0	0	2	0	0	0	0	18	0	17	9	3	21	3	14	2	7	13	10	PREDICTED: Setaria italica DNA (cytosine-5)-methyltransferase DRM2 (LOC101784586), mRNA	AT5G14620	DNA (cytosine-5)-methyltransferase DRM2
TRpn_982	0	0	0	0	0	0	2	0	0	0	0	1	6	0	26	14	7	15	0	24	10	1	4	0	PREDICTED: Setaria italica uncharacterized LOC101761429 (LOC101761429), transcript variant X2, mRNA	AT5G42400	NA
TRpn_983	21	25	0	26	0	0	60	51	42	0	10	24	37	18	44	12	1	29	3	8	24	47	18	6	PREDICTED: Setaria italica uncharacterized LOC101761429 (LOC101761429), transcript variant X3, mRNA	AT1G05830	Histone-lysine N-methyltransferase ATX2
TRpn_984	190	277	296	207	191	305	321	254	225	375	91	243	265	359	174	342	369	231	175	181	332	62	51	111	PREDICTED: Setaria italica uncharacterized LOC101761429 (LOC101761429), transcript variant X3, mRNA	AT2G31650	Histone-lysine N-methyltransferase ATX1
TRpn_985	0	0	0	12	24	0	0	16	11	2	0	9	34	0	1	0	0	78	0	0	0	0	0	14	PREDICTED: Setaria italica uncharacterized LOC101761429 (LOC101761429), transcript variant X2, mRNA	AT2G31650	Histone-lysine N-methyltransferase ATX1
TRpn_986	30	3	3	21	4	7	50	7	20	20	0	21	17	45	7	17	20	12	10	28	21	11	8	8	NA	NA	NA
TRpn_987	40	32	46	41	39	44	45	76	85	78	22	52	103	39	54	54	89	70	59	60	72	28	20	24	PREDICTED: Sorghum bicolor uncharacterized protein At5g41620 (LOC8059056), transcript variant X1, mRNA	AT5G41620	Uncharacterized protein At5g41620
TRpn_988	3	0	0	0	15	0	0	0	15	6	3	6	9	0	0	0	6	10	0	3	0	3	4	0	NA	NA	NA
TRpn_989	0	6	3	0	4	0	6	0	10	5	0	0	9	0	0	16	0	18	15	0	0	3	8	14	NA	NA	NA
TRpn_990	76	106	1	22	22	106	104	86	122	270	60	83	227	237	225	176	155	204	153	460	453	118	99	141	PREDICTED: Sorghum bicolor ribosome quality control complex subunit 2 (LOC8060702), transcript variant X2, mRNA	NA	NA
TRpn_991	0	0	0	0	0	0	0	0	0	0	4	2	0	0	0	0	5	0	0	10	0	56	60	30	PREDICTED: Panicum hallii coleoptile phototropism protein 1-like (LOC112900251), mRNA	NA	NA
TRpn_992	2	0	4	0	0	3	3	15	5	7	12	3	2	0	10	3	0	2	2	128	26	33	24	32	PREDICTED: Sorghum bicolor polyol transporter 5 (LOC8066633), mRNA	AT2G16120	Putative polyol transporter 1
TRpn_993	0	0	0	0	0	0	5	0	2	10	13	8	0	0	0	0	0	0	0	64	31	29	26	13	PREDICTED: Sorghum bicolor polyol transporter 5 (LOC8066633), mRNA	AT2G16120	Putative polyol transporter 1
TRpn_994	0	0	0	16	0	0	7	4	4	7	0	4	15	0	0	5	4	51	4	0	8	12	12	4	NA	NA	NA
TRpn_995	2	0	0	2	0	0	2	0	0	0	7	2	6	5	9	7	0	4	4	4	10	8	11	9	Paspalum vaginatum clone StvSingle_HKZDOCN02EOU7F microsatellite sequence	NA	NA
TRpn_996	1	6	0	13	3	2	8	11	3	12	0	7	4	2	14	9	13	24	0	0	3	12	0	8	NA	NA	NA
TRpn_998	0	10	6	0	2	9	0	8	2	10	11	13	0	0	2	0	2	0	2	69	21	25	20	16	PREDICTED: Panicum hallii scopoletin glucosyltransferase-like (LOC112895942), mRNA	AT2G15490	UDP-glycosyltransferase 73B4
TRpn_999	10	9	3	2	8	10	7	7	14	12	5	10	9	2	7	8	7	6	10	4	4	2	2	6	NA	NA	NA
TRpn_1000	0	0	0	0	30	0	0	0	0	0	0	0	0	19	0	85	0	0	38	56	17	0	0	22	PREDICTED: Zea mays V-type proton ATPase subunit a1 (LOC103636525), transcript variant X2, misc_RNA	NA	NA
TRpn_1001	16	9	24	10	24	26	8	20	0	52	57	0	449	647	312	328	422	317	475	560	423	503	415	503	PREDICTED: Setaria italica probable calcium-binding protein CML7 (LOC101782054), mRNA	AT1G12310	Probable calcium-binding protein CML13
TRpn_1002	91	141	75	83	117	47	56	125	67	128	93	105	382	269	284	276	292	336	267	353	263	166	155	178	PREDICTED: Panicum hallii uncharacterized LOC112880252 (LOC112880252), mRNA	AT5G13610	NA
TRpn_1003	20	60	98	22	2	142	99	6	52	21	11	52	0	131	40	44	90	0	43	24	102	39	3	41	PREDICTED: Panicum hallii uncharacterized LOC112880252 (LOC112880252), mRNA	AT5G13610	NA
TRpn_1004	4	11	4	6	0	0	4	22	9	28	0	0	47	15	18	25	43	73	37	27	31	14	28	9	PREDICTED: Panicum hallii uncharacterized LOC112880252 (LOC112880252), mRNA	AT5G13610	NA
TRpn_1005	0	0	10	0	21	20	11	0	15	3	87	17	56	64	26	14	16	0	20	35	184	25	22	20	PREDICTED: Panicum hallii pathogenesis-related protein PR-1-like (LOC112882215), mRNA	AT5G57625	NA
TRpn_1006	2	6	9	0	7	20	8	20	12	77	29	45	7	6	2	0	6	6	24	19	20	5	18	29	PREDICTED: Panicum hallii uncharacterized protein At1g76660-like (LOC112883403), mRNA	NA	NA
TRpn_1007	0	0	0	1	1	0	0	0	0	5	3	10	1	0	0	0	0	0	1	30	15	15	15	16	NA	NA	NA
TRpn_1008	3	9	5	7	6	4	5	18	4	9	10	12	16	12	7	10	18	14	13	14	11	16	15	6	PREDICTED: Panicum hallii WD repeat-containing protein 48 (LOC112885792), transcript variant X2, mRNA	NA	NA
TRpn_1009	0	0	0	0	0	0	0	0	0	0	0	0	0	0	0	0	0	0	0	0	0	43	38	35	PREDICTED: Stomoxys calcitrans heat shock 70 kDa protein cognate 3 (LOC106084118), transcript variant X2, mRNA	AT5G02500	Probable mediator of RNA polymerase II transcription subunit 37e
TRpn_1010	2	0	0	7	13	3	0	11	11	5	0	10	18	0	9	0	0	11	0	7	3	7	5	11	NA	NA	NA
TRpn_1011	0	0	0	0	0	0	0	12	7	0	0	0	0	0	0	0	0	5	112	0	0	0	0	0	NA	NA	NA
TRpn_1012	0	0	0	0	0	0	0	0	0	0	0	0	0	0	0	3	10	0	210	0	2	0	0	3	NA	NA	NA
TRpn_1013	0	0	0	8	0	4	0	0	0	0	8	0	4	14	0	1	0	0	0	0	0	0	0	0	NA	NA	NA
TRpn_1014	0	0	0	3	0	5	0	0	0	0	0	0	2	13	0	2	0	31	0	0	0	0	0	0	NA	NA	NA
TRpn_1015	3	0	0	0	0	9	0	0	0	0	0	5	0	10	13	57	27	0	0	0	0	0	0	0	NA	NA	NA
TRpn_1016	0	0	4	0	8	0	10	0	0	0	0	0	53	47	31	10	4	0	0	0	9	0	0	4	NA	NA	NA
TRpn_1017	0	0	0	0	4	0	2	0	5	8	0	8	19	3	3	10	2	8	38	35	49	161	161	133	NA	NA	NA
TRpn_1018	1602	1374	1150	1991	1890	1431	1263	1654	1374	1209	1036	1112	1252	1090	1214	2411	1084	1615	1996	1269	973	1124	1147	1199	PREDICTED: Setaria italica uncharacterized LOC101754108 (LOC101754108), mRNA	AT5G12310	NA
TRpn_1019	14	11	12	22	36	13	26	39	26	41	8	27	106	40	71	57	64	125	41	151	112	68	72	85	PREDICTED: Sorghum bicolor uncharacterized LOC8074743 (LOC8074743), mRNA	AT3G20720	NA
TRpn_1020	0	0	7	13	0	0	16	0	28	0	20	0	36	34	8	26	32	17	34	16	42	0	12	13	PREDICTED: Setaria italica uncharacterized LOC101775458 (LOC101775458), mRNA	NA	NA
TRpn_1021	1	1	0	0	1	3	0	3	1	6	1	8	11	17	14	8	13	7	13	20	25	12	16	8	PREDICTED: Setaria italica pleckstrin homology domain-containing protein 1 (LOC101777409), mRNA	AT5G05710	NA
TRpn_1022	51	77	83	89	51	89	79	62	57	46	44	33	76	89	65	59	77	75	31	17	32	21	29	31	PREDICTED: Sorghum bicolor formin-like protein 15 (LOC8054851), mRNA	AT3G25500	Formin-like protein 1
TRpn_1023	0	0	0	14	8	3	16	4	10	9	0	3	60	6	12	37	23	23	11	11	6	9	3	0	Phyllostachys edulis cDNA clone: bphyem212j16, full insert sequence	NA	NA
TRpn_1024	48	49	32	34	55	21	21	17	17	16	523	12	23	37	81	26	29	49	18	55	15	358	271	300	NA	NA	NA
TRpn_1025	16	49	30	25	11	21	0	0	4	2	2	0	15	40	70	21	16	35	4	3	0	0	2	4	PREDICTED: Zea mays Embryogenesis transmembrane protein-like (LOC103654335), mRNA	NA	NA
TRpn_1026	14	10	7	11	9	0	6	19	21	16	0	13	11	7	9	24	12	31	12	9	11	5	2	5	NA	NA	NA
TRpn_1027	0	5	0	0	9	4	14	4	10	6	0	2	13	3	15	18	14	25	11	17	13	6	0	0	PREDICTED: Panicum hallii lysine--tRNA ligase, chloroplastic/mitochondrial (LOC112890921), transcript variant X9, mRNA	NA	NA
TRpn_1028	2	2	2	0	4	0	6	0	0	6	0	0	0	5	2	10	12	7	4	2	13	2	2	5	NA	NA	NA
TRpn_1029	58	34	28	32	18	41	55	44	55	66	44	8	29	70	91	71	114	70	73	53	87	35	18	27	PREDICTED: Sorghum bicolor probable phytol kinase, chloroplastic (LOC8070303), mRNA	AT5G04490	Phytol kinase 1, chloroplastic
TRpn_1030	8	4	0	29	77	5	6	24	31	28	2	30	58	0	22	49	12	103	18	78	25	33	21	34	PREDICTED: Sorghum bicolor spermatogenesis-associated protein 20 (LOC8081308), transcript variant X1, mRNA	AT4G03200	NA
TRpn_1031	25	38	7	0	0	8	4	0	0	0	0	0	113	76	75	18	37	23	5	0	0	0	0	0	PREDICTED: Sorghum bicolor protein STRUBBELIG-RECEPTOR FAMILY 8 (LOC8082892), transcript variant X2, mRNA	AT4G22130	Protein STRUBBELIG-RECEPTOR FAMILY 8
TRpn_1032	57	67	46	31	14	61	21	3	6	4	2	4	114	37	95	46	40	83	0	12	13	5	5	7	PREDICTED: Sorghum bicolor protein STRUBBELIG-RECEPTOR FAMILY 8 (LOC8082892), transcript variant X1, mRNA	AT4G22130	Protein STRUBBELIG-RECEPTOR FAMILY 8
TRpn_1033	11	16	0	0	0	0	0	0	0	0	0	0	26	5	0	25	0	37	0	0	0	10	0	5	NA	NA	NA
TRpn_1034	0	0	0	16	25	0	0	20	32	60	5	38	15	6	17	6	10	29	10	88	62	36	25	57	NA	NA	NA
TRpn_1035	5	2	0	0	0	0	14	6	10	0	12	0	0	7	0	0	0	0	0	2	6	0	0	0	Panicum virgatum clone PV_ABa020-K05, complete sequence	AT3G53690	NA
TRpn_1036	0	58	0	48	0	70	0	46	0	62	0	0	59	0	48	0	42	0	0	122	0	45	40	0	PREDICTED: Panicum hallii probable E3 ubiquitin-protein ligase RNF144A-A (LOC112882067), transcript variant X1, mRNA	AT3G53690	NA
TRpn_1037	68	32	64	0	32	53	41	16	56	13	36	44	2	37	0	55	0	55	0	31	79	0	0	55	PREDICTED: Panicum hallii probable E3 ubiquitin-protein ligase RNF144A-A (LOC112882067), transcript variant X1, mRNA	AT3G53690	NA
TRpn_1038	0	3	0	16	0	0	0	16	0	0	0	0	0	0	5	0	4	0	22	9	0	4	4	0	Panicum virgatum clone PV_ABa020-K05, complete sequence	AT3G53690	NA
TRpn_1039	32	8	0	0	0	0	0	0	0	40	0	23	0	0	0	0	0	11	0	0	0	6	0	0	PREDICTED: Panicum hallii mitochondrial phosphate carrier protein 1, mitochondrial (LOC112879946), mRNA	AT2G17270	Mitochondrial phosphate carrier protein 1, mitochondrial
TRpn_1040	0	0	0	0	0	0	0	0	0	5	0	0	0	0	8	6	9	11	0	30	0	24	25	32	PREDICTED: Panicum hallii mitochondrial phosphate carrier protein 1, mitochondrial (LOC112879946), mRNA	AT2G17270	Mitochondrial phosphate carrier protein 1, mitochondrial
TRpn_1041	0	0	6	10	31	0	0	3	3	0	17	0	0	0	0	0	0	0	0	0	0	0	0	0	PREDICTED: Panicum hallii mitochondrial phosphate carrier protein 1, mitochondrial (LOC112879946), mRNA	AT2G17270	Mitochondrial phosphate carrier protein 1, mitochondrial
TRpn_1042	0	0	0	0	0	0	2	0	0	0	0	0	7	14	0	6	0	0	4	6	9	0	8	0	PREDICTED: Panicum hallii mitochondrial phosphate carrier protein 1, mitochondrial (LOC112879946), mRNA	AT2G17270	Mitochondrial phosphate carrier protein 1, mitochondrial
TRpn_1043	0	8	7	8	9	0	4	0	0	4	0	12	4	5	4	5	4	0	4	8	8	4	4	9	NA	NA	NA
TRpn_1044	0	2	4	7	5	2	2	2	12	9	2	2	7	0	0	9	2	13	4	17	28	7	3	3	NA	NA	NA
TRpn_1045	0	0	0	2	0	0	0	2	0	3	0	3	3	3	10	9	0	32	0	0	7	14	2	0	NA	NA	NA
TRpn_1046	14	23	11	9	7	0	15	4	0	26	9	10	22	26	32	19	36	17	13	19	22	28	15	15	PREDICTED: Panicum hallii transcription factor bHLH94-like (LOC112903311), mRNA	AT1G72210	Transcription factor bHLH96
TRpn_1047	0	0	0	0	0	0	0	0	0	8	20	0	0	0	4	0	0	0	0	7	0	0	4	0	PREDICTED: Setaria italica transcription factor bHLH94 (LOC101760738), mRNA	NA	NA
TRpn_1048	186	379	361	128	136	317	142	93	75	111	302	97	346	398	223	219	277	151	139	229	273	352	288	368	PREDICTED: Panicum hallii protein CDI-like (LOC112875403), mRNA	AT1G64980	Protein CDI
TRpn_1049	9	3	0	6	3	6	0	12	17	23	0	9	12	0	19	4	12	29	3	15	12	9	10	29	NA	NA	NA
TRpn_1050	2	4	8	3	11	8	6	2	2	5	0	5	46	39	41	52	46	26	18	42	25	14	15	14	PREDICTED: Panicum hallii mitotic spindle checkpoint protein BUBR1 (LOC112873938), mRNA	AT2G33560	Mitotic spindle checkpoint protein BUBR1
TRpn_1051	1156	1608	1880	1140	271	1400	1008	814	603	823	410	335	2382	2124	2786	3664	3094	2788	1908	2039	2487	1175	1074	1156	PREDICTED: Panicum hallii uncharacterized LOC112884158 (LOC112884158), mRNA	AT4G31130	NA
TRpn_1052	0	0	0	6	10	0	0	4	22	9	6	9	10	0	13	4	6	7	6	6	6	7	3	3	NA	NA	NA
TRpn_1053	0	0	0	0	0	0	1	11	1	0	0	31	22	6	18	0	14	0	4	0	0	9	0	0	NA	NA	NA
TRpn_1054	0	6	4	0	5	0	5	5	21	0	0	0	0	0	0	17	0	9	0	15	9	0	0	12	Eulaliopsis binata EZ2 (EZ2) gene, complete cds	NA	NA
TRpn_1055	0	0	0	0	0	0	5	0	0	0	0	0	4	17	13	9	16	10	7	7	22	20	22	27	PREDICTED: Panicum hallii L-type lectin-domain containing receptor kinase IX.1-like (LOC112886695), mRNA	AT5G10530	L-type lectin-domain containing receptor kinase IX.1
TRpn_1056	0	0	4	0	7	0	0	4	4	8	0	4	13	0	9	0	4	24	0	7	2	0	22	9	NA	NA	NA
TRpn_1057	4	8	6	3	0	0	0	14	14	9	0	0	0	5	0	0	0	2	0	98	95	18	13	11	PREDICTED: Sorghum bicolor multiple organellar RNA editing factor 8, chloroplastic/mitochondrial (LOC8082028), mRNA	NA	NA
TRpn_1058	0	0	0	8	7	2	0	0	17	15	0	0	0	0	0	27	0	12	0	0	0	12	28	7	PREDICTED: Sorghum bicolor nudix hydrolase 9 (LOC8068706), transcript variant X2, mRNA	AT3G46200	Nudix hydrolase 9
TRpn_1059	8	15	0	36	0	0	18	14	11	13	0	13	3	27	9	51	34	29	60	0	18	14	0	0	PREDICTED: Sorghum bicolor nudix hydrolase 9 (LOC8068706), transcript variant X2, mRNA	AT3G46200	Nudix hydrolase 9
TRpn_1060	70	33	5	121	31	28	30	0	45	33	53	42	205	63	249	144	188	275	173	296	105	126	132	142	PREDICTED: Sorghum bicolor nudix hydrolase 9 (LOC8068706), transcript variant X2, mRNA	AT3G46200	Nudix hydrolase 9
TRpn_1061	0	0	0	0	8	3	0	0	10	0	0	21	37	7	33	0	7	28	0	19	6	0	12	15	PREDICTED: Sorghum bicolor nudix hydrolase 9 (LOC8068706), transcript variant X2, mRNA	AT3G46200	Nudix hydrolase 9
TRpn_1062	0	0	6	0	0	0	10	12	0	0	3	0	34	73	41	7	10	7	3	0	9	3	0	0	Zea mays clone 221697 mRNA sequence	NA	NA
TRpn_1063	18	3	3	56	32	30	6	0	9	0	0	0	6	46	6	125	47	78	11	0	0	0	0	0	PREDICTED: Panicum hallii AT-rich interactive domain-containing protein 5-like (LOC112879035), transcript variant X2, mRNA	NA	NA
TRpn_1064	11	0	0	6	0	4	4	7	4	0	4	12	4	0	4	17	4	0	4	6	6	0	4	9	NA	NA	NA
TRpn_1065	73	46	33	44	52	81	13	49	102	31	19	33	24	9	14	12	29	18	0	43	46	5	5	0	Saccharum hybrid cultivar SP80-3280 isolate Shy3280Sca059 genomic sequence	NA	NA
TRpn_1067	3	0	17	0	0	0	0	1	0	0	0	0	10	12	6	17	22	14	0	0	1	0	0	0	PREDICTED: Panicum hallii probable pectinesterase 8 (LOC112897242), mRNA	AT1G05310	Probable pectinesterase 8
TRpn_1068	0	10	0	7	0	0	0	0	0	0	0	0	0	8	6	6	11	10	0	0	0	0	0	0	PREDICTED: Panicum hallii probable pectinesterase 8 (LOC112897242), mRNA	AT1G05310	Probable pectinesterase 8
TRpn_1069	0	0	0	0	0	0	0	0	0	0	3	0	0	11	3	0	0	0	0	0	13	22	0	0	NA	NA	NA
TRpn_1070	0	0	0	0	0	0	0	0	0	0	0	0	7	0	0	15	17	3	11	15	0	0	2	10	NA	NA	NA
TRpn_1071	0	0	0	0	0	0	0	0	0	0	0	0	13	5	8	22	12	18	12	3	6	6	0	2	NA	NA	NA
TRpn_1072	0	0	0	0	28	0	0	2	4	0	0	0	24	0	11	4	9	30	51	10	3	33	25	21	NA	NA	NA
TRpn_1073	1	2	3	8	8	4	0	2	11	4	5	3	13	4	7	2	6	5	5	17	10	19	5	10	PREDICTED: Panicum hallii putative pentatricopeptide repeat-containing protein At1g03510 (LOC112873683), transcript variant X4, mRNA	AT1G03510	Putative pentatricopeptide repeat-containing protein At1g03510
TRpn_1074	7	0	5	6	4	0	0	0	12	9	26	10	12	5	11	0	0	14	10	14	35	10	10	14	PREDICTED: Setaria italica DNA damage-binding protein cmr1 (LOC101784364), mRNA	AT1G80710	NA
TRpn_1075	175	200	134	160	71	197	102	226	232	301	186	225	192	119	154	95	129	133	98	316	238	67	78	80	PREDICTED: Panicum hallii ribosomal RNA small subunit methyltransferase-like (LOC112883531), mRNA	AT2G47420	Ribosomal RNA small subunit methyltransferase
TRpn_1076	115	129	122	161	104	100	195	249	229	203	71	136	514	252	415	330	438	516	334	499	586	259	243	265	Zea mays uncharacterized LOC100502333 (LOC100502333), mRNA	AT3G06810	Probable acyl-CoA dehydrogenase IBR3
TRpn_1077	0	0	0	0	0	0	0	0	0	2	19	0	0	0	1	14	0	5	0	0	0	15	8	9	PREDICTED: Panicum hallii uncharacterized LOC112880883 (LOC112880883), mRNA	NA	NA
TRpn_1078	4	4	3	0	0	3	5	6	0	12	24	0	19	15	28	16	14	6	36	32	19	45	56	27	PREDICTED: Panicum hallii uncharacterized LOC112880883 (LOC112880883), mRNA	AT2G27770	NA
TRpn_1079	5	1	0	2	3	2	0	4	1	1	1	6	19	5	11	9	7	23	4	5	8	10	19	23	NA	NA	NA
TRpn_1080	6	10	3	14	7	6	9	8	7	28	0	10	24	15	28	14	20	35	9	15	7	0	7	0	Oryza sativa Indica Group cultivar Shuhui498 chromosome 8 sequence	NA	NA
TRpn_1081	0	0	0	0	3	0	0	0	0	0	0	11	22	3	21	13	5	38	0	0	3	0	0	3	Zea mays clone 20356 mRNA sequence	NA	NA
TRpn_1082	0	2	0	13	3	0	0	10	3	3	0	3	22	0	7	5	13	20	4	11	7	3	10	7	Oryza sativa Indica Group cultivar Shuhui498 chromosome 12 sequence	NA	NA
TRpn_1083	40	91	75	53	29	86	61	38	62	68	45	69	111	216	76	156	167	127	87	55	135	109	48	24	PREDICTED: Sorghum bicolor chaperone protein dnaJ 10 (LOC8068880), mRNA	AT1G77020	NA
TRpn_1084	3	2	2	8	13	3	14	7	5	4	0	0	108	14	62	26	30	95	12	49	37	18	45	49	PREDICTED: Sorghum bicolor chaperone protein dnaJ 10 (LOC8068880), mRNA	AT1G77020	NA
TRpn_1085	53	41	38	44	43	39	29	43	29	31	17	19	259	231	238	174	206	244	151	247	225	77	75	63	PREDICTED: Sorghum bicolor mediator of RNA polymerase II transcription subunit 31 (LOC8056933), transcript variant X2, mRNA	AT5G19910	Mediator of RNA polymerase II transcription subunit 31
TRpn_1086	2	10	7	2	2	16	10	6	6	10	4	2	9	16	7	11	17	8	6	15	12	7	4	1	NA	NA	NA
TRpn_1087	4	4	0	11	4	4	28	11	7	18	0	4	22	4	15	21	7	28	17	15	4	4	12	8	NA	NA	NA
TRpn_1088	47	42	22	57	45	55	47	53	93	38	18	36	90	26	45	51	65	55	27	28	53	30	37	30	PREDICTED: Sorghum bicolor pentatricopeptide repeat-containing protein At3g53170 (LOC8059483), transcript variant X1, mRNA	AT3G53170	Pentatricopeptide repeat-containing protein At3g53170
TRpn_1089	320	398	262	348	240	170	385	641	434	540	240	323	202	243	273	245	241	457	195	979	786	219	208	241	PREDICTED: Setaria italica external alternative NAD(P)H-ubiquinone oxidoreductase B1, mitochondrial (LOC101753666), mRNA	AT4G28220	External alternative NAD(P)H-ubiquinone oxidoreductase B1, mitochondrial
TRpn_1090	4	9	4	0	9	0	0	4	0	17	12	0	59	19	37	16	43	43	25	21	18	9	0	9	NA	NA	NA
TRpn_1091	4	1	0	5	19	0	1	5	10	2	0	4	24	0	6	12	15	71	44	10	6	3	4	0	NA	NA	NA
TRpn_1092	6	2	0	7	7	0	0	5	4	0	0	0	10	0	16	23	5	40	5	5	8	0	2	4	NA	NA	NA
TRpn_1093	0	2	4	0	0	0	16	9	0	0	13	4	3	8	4	0	2	0	0	5	0	22	13	20	NA	NA	NA
TRpn_1094	0	0	0	0	5	0	0	0	0	50	0	30	10	12	0	8	9	10	10	0	0	10	12	42	PREDICTED: Panicum hallii LOB domain-containing protein 1-like (LOC112887227), mRNA	NA	NA
TRpn_1095	0	0	0	0	0	0	0	0	0	7	2	6	1	0	13	0	0	3	0	0	58	9	8	2	PREDICTED: Sorghum bicolor probable apyrase 3 (LOC8071608), mRNA	AT3G04080	Apyrase 1
TRpn_1096	0	0	0	0	0	0	0	0	2	1	0	0	0	3	18	3	0	0	0	0	115	7	7	19	PREDICTED: Sorghum bicolor probable apyrase 3 (LOC8071608), mRNA	AT3G04080	Apyrase 1
TRpn_1097	0	2	0	5	19	2	14	23	25	2	0	0	27	5	39	42	36	94	78	19	35	0	0	0	NA	NA	NA
TRpn_1098	2	7	4	0	3	0	4	7	0	2	18	5	5	5	0	0	0	8	2	0	9	10	25	18	NA	NA	NA
TRpn_1099	818	973	992	1136	742	1154	956	982	876	888	603	846	876	703	718	646	750	709	806	1401	1205	570	545	580	PREDICTED: Setaria italica ER membrane protein complex subunit 2-A (LOC101757411), mRNA	AT3G04830	NA
TRpn_1100	12	20	16	24	21	0	29	7	59	219	84	186	44	17	19	18	39	24	32	105	134	89	86	61	PREDICTED: Panicum hallii AAA-ATPase ASD, mitochondrial-like (LOC112876093), mRNA	AT3G28540	AAA-ATPase At3g28540
TRpn_1101	0	0	2	6	8	0	2	0	4	2	0	8	21	2	9	14	2	33	11	6	3	0	9	4	NA	NA	NA
TRpn_1102	2	2	2	9	15	0	0	4	9	0	0	7	5	0	11	0	5	17	21	21	0	5	6	8	NA	NA	NA
TRpn_1103	9	0	0	5	5	2	0	2	7	2	0	4	11	0	7	13	2	17	2	4	2	2	10	5	NA	NA	NA
TRpn_1104	9	27	22	24	7	40	26	32	13	67	9	7	377	328	433	388	418	504	240	459	377	264	245	262	NA	NA	NA
TRpn_1105	6	5	0	17	0	0	0	9	0	13	0	12	17	7	5	2	0	18	8	5	0	17	19	6	NA	NA	NA
TRpn_1106	0	0	0	0	0	0	0	0	0	0	0	0	0	0	0	0	0	0	0	0	0	49	61	48	NA	NA	NA
TRpn_1107	0	0	0	0	8	0	0	4	0	0	0	7	4	0	0	9	11	20	0	11	4	0	0	4	NA	NA	NA
TRpn_1108	0	0	1	1	1	1	5	1	5	4	8	1	7	3	10	2	9	3	6	7	7	17	18	15	PREDICTED: Setaria italica probable ribosome-binding factor A, chloroplastic (LOC101775521), transcript variant X1, mRNA	NA	NA
TRpn_1109	4	3	10	0	4	13	0	0	0	0	0	11	14	18	0	7	2	21	5	24	16	0	4	0	NA	NA	NA
TRpn_1110	0	0	0	5	8	0	3	0	0	5	2	0	13	8	22	19	6	5	3	19	19	10	17	18	NA	NA	NA
TRpn_1111	0	4	0	0	0	0	0	8	0	19	10	4	4	0	16	0	11	4	4	8	23	8	8	8	PREDICTED: Panicum hallii uncharacterized LOC112873194 (LOC112873194), mRNA	NA	NA
TRpn_1112	14	0	0	18	7	6	16	0	17	3	0	12	9	0	9	7	6	10	6	12	9	3	16	7	NA	NA	NA
TRpn_1113	0	0	12	7	19	0	14	12	7	0	0	0	20	0	0	0	16	0	66	5	8	0	0	4	NA	NA	NA
TRpn_1114	0	0	2	21	19	0	2	11	12	0	0	9	23	3	10	18	6	28	11	8	3	0	0	3	NA	NA	NA
TRpn_1115	0	0	0	0	3	0	0	3	6	3	3	8	0	3	0	0	0	3	0	3	3	29	33	18	PREDICTED: Setaria italica probable inactive leucine-rich repeat receptor kinase XIAO (LOC101754792), transcript variant X1, mRNA	NA	NA
TRpn_1116	0	4	3	4	0	0	4	0	0	4	11	8	8	0	16	9	16	18	3	36	47	37	20	34	NA	NA	NA
TRpn_1117	2	2	2	0	0	5	2	0	0	7	0	4	0	0	0	0	0	2	0	37	62	2	5	2	NA	NA	NA
TRpn_1118	0	3	0	0	0	0	0	0	0	3	3	0	0	0	0	4	3	0	0	7	27	0	0	4	Zea mays cultivar Mo17 locus 9009, complete sequence	NA	NA
TRpn_1119	3	0	0	7	6	0	0	4	0	3	24	5	0	3	0	0	0	0	5	6	8	10	11	27	PREDICTED: Sorghum bicolor arogenate dehydrogenase 2, chloroplastic (LOC8064969), mRNA	AT1G15710	Arogenate dehydrogenase 2, chloroplastic
TRpn_1120	0	0	2	0	4	2	0	17	6	0	0	0	0	2	11	8	12	10	0	0	7	0	0	6	NA	NA	NA
TRpn_1121	4	0	7	7	11	7	11	7	7	4	13	7	11	0	8	21	18	28	0	4	18	4	18	11	NA	NA	NA
TRpn_1122	0	8	27	0	0	45	14	0	0	11	39	0	29	50	19	0	0	7	42	0	26	0	0	0	PREDICTED: Setaria italica probable receptor-like serine/threonine-protein kinase At4g34500 (LOC101771747), mRNA	AT4G34500	Probable receptor-like serine/threonine-protein kinase At4g34500
TRpn_1123	0	0	0	0	14	0	0	45	0	0	0	0	0	0	0	50	0	0	0	0	92	30	52	29	PREDICTED: Panicum hallii probable receptor-like serine/threonine-protein kinase At4g34500 (LOC112873871), mRNA	AT4G34500	Probable receptor-like serine/threonine-protein kinase At4g34500
TRpn_1124	3	3	4	11	20	7	3	7	7	6	5	8	9	2	14	8	4	19	6	7	3	0	3	4	NA	NA	NA
TRpn_1125	5	0	0	0	13	0	0	0	5	0	0	0	0	0	36	0	5	21	0	14	15	0	5	0	NA	NA	NA
TRpn_1126	10	17	15	8	15	7	14	20	36	22	7	16	13	8	19	12	12	35	0	32	25	34	35	39	NA	NA	NA
TRpn_1127	133	169	135	104	76	234	144	196	207	262	216	169	339	310	306	280	261	327	296	583	579	328	243	305	PREDICTED: Panicum hallii stress response protein nst1 (LOC112886062), mRNA	NA	NA
TRpn_1128	2	0	4	2	7	0	0	0	4	4	0	0	15	3	7	8	6	17	8	9	4	7	7	12	NA	NA	NA
TRpn_1129	5	2	2	0	3	0	2	2	2	13	2	22	2	0	0	0	0	0	4	8	0	11	16	20	NA	NA	NA
TRpn_1130	9	31	23	6	0	9	0	3	6	6	0	6	25	15	33	16	15	17	9	9	13	6	6	0	NA	NA	NA
TRpn_1131	12	0	0	0	0	0	0	0	0	0	12	0	9	12	29	128	68	80	0	9	11	0	0	0	Oryza sativa Indica Group cultivar Shuhui498 chromosome 4 sequence	NA	NA
TRpn_1132	9	9	1	10	13	3	11	14	10	7	3	5	10	3	17	6	5	9	17	10	5	3	6	4	NA	NA	NA
TRpn_1133	14	4	3	4	0	7	0	0	0	0	0	4	22	42	54	14	22	16	14	4	15	0	4	0	PREDICTED: Zea mays uncharacterized LOC103634780 (LOC103634780), transcript variant X2, mRNA	NA	NA
TRpn_1134	31	40	29	32	17	39	51	47	34	66	45	30	68	82	78	38	74	45	25	21	38	33	44	37	PREDICTED: Panicum hallii protein indeterminate-domain 5, chloroplastic-like (LOC112899720), transcript variant X5, mRNA	NA	NA
TRpn_1135	7	0	0	4	26	0	3	7	11	7	0	7	4	4	0	21	0	23	10	4	3	7	0	11	NA	NA	NA
TRpn_1136	4	11	0	81	16	106	4	34	26	11	24	11	7	0	0	4	15	0	62	30	56	23	20	28	NA	NA	NA
TRpn_1137	0	0	0	12	4	11	0	7	4	0	7	0	37	0	12	14	0	8	0	15	0	4	12	4	NA	NA	NA
TRpn_1139	2	0	0	0	2	0	0	6	4	0	0	6	9	3	11	11	4	22	4	17	2	2	0	14	NA	NA	NA
TRpn_1140	0	0	0	3	0	0	3	0	0	3	2	0	5	9	0	6	8	6	5	0	5	3	6	9	PREDICTED: Sorghum bicolor putative UDP-rhamnose:rhamnosyltransferase 1 (LOC8061135), mRNA	NA	NA
TRpn_1141	5	0	0	3	3	0	3	5	5	5	0	2	32	5	23	11	22	32	5	17	5	10	7	12	NA	NA	NA
TRpn_1142	0	0	0	0	13	0	0	0	6	0	0	0	17	83	14	165	193	93	49	0	0	0	0	0	NA	NA	NA
TRpn_1143	5	10	0	0	14	0	0	5	5	0	4	0	24	0	16	6	5	0	5	15	0	28	0	14	NA	NA	NA
TRpn_1144	0	7	0	4	0	0	0	0	0	7	10	7	11	0	4	5	11	0	0	26	4	8	12	12	NA	NA	NA
TRpn_1145	3	3	2	3	0	0	3	0	0	0	0	0	3	12	11	25	21	18	0	0	0	0	0	0	NA	NA	NA
TRpn_1146	0	0	0	0	0	0	0	0	0	3	0	0	9	3	3	0	9	9	6	12	12	3	9	3	NA	NA	NA
TRpn_1147	0	0	0	0	0	0	0	0	3	0	0	0	3	0	16	3	15	17	2	8	8	3	3	6	NA	NA	NA
TRpn_1148	0	0	0	0	0	0	0	6	3	0	0	0	0	0	0	4	0	4	0	10	3	24	7	22	NA	NA	NA
TRpn_1149	0	0	0	0	4	0	0	4	7	3	0	0	7	0	11	4	0	28	0	0	0	0	0	8	NA	NA	NA
TRpn_1150	0	0	0	7	10	0	0	4	0	0	2	4	0	0	9	0	0	15	0	0	5	0	15	19	PREDICTED: Panicum hallii uncharacterized LOC112897164 (LOC112897164), transcript variant X4, mRNA	AT5G24740	NA
TRpn_1151	0	13	0	0	0	20	0	9	0	0	10	0	4	32	11	23	9	14	0	13	46	30	28	1	NA	AT5G48930	Shikimate O-hydroxycinnamoyltransferase
TRpn_1152	15	15	0	0	0	0	0	24	18	227	36	273	0	0	0	15	0	15	0	44	31	0	16	16	Paspalum vaginatum clone StvSingle_HKZDOCN02CU7SZ microsatellite sequence	NA	NA
TRpn_1153	7	2	2	1	0	0	0	2	0	13	6	12	3	3	5	4	6	5	0	12	10	13	12	17	PREDICTED: Setaria italica glutamate synthase 2 [NADH], chloroplastic (LOC101770266), mRNA	AT5G53460	Glutamate synthase 1 [NADH], chloroplastic
TRpn_1154	0	0	0	2	0	0	2	0	2	0	7	4	0	0	0	0	0	0	2	21	36	10	8	8	PREDICTED: Oryza sativa Japonica Group protein FAR1-RELATED SEQUENCE 5-like (LOC107278994), transcript variant X2, mRNA	NA	NA
TRpn_1155	0	0	0	12	4	4	0	0	0	0	0	0	22	0	12	10	0	20	0	4	4	8	12	12	NA	NA	NA
TRpn_1156	0	0	5	0	0	0	0	0	0	5	0	5	5	0	8	7	0	6	0	3	8	3	0	12	NA	AT2G34930	NA
TRpn_1157	0	0	0	0	4	0	0	0	5	22	0	39	6	0	0	2	20	0	5	22	0	12	0	11	NA	NA	NA
TRpn_1158	0	0	0	0	0	0	0	6	0	0	18	0	0	0	0	0	0	0	0	0	0	22	7	45	NA	NA	NA
TRpn_1159	0	0	0	0	0	0	0	6	0	0	5	0	8	0	4	0	0	0	0	0	0	34	21	0	NA	NA	NA
TRpn_1160	0	0	3	0	0	0	0	0	0	0	0	0	3	0	0	0	3	4	0	0	6	16	0	0	NA	NA	NA
TRpn_1161	10	6	19	3	10	7	6	30	17	29	12	20	23	8	21	19	20	11	26	17	47	10	3	14	NA	NA	NA
TRpn_1162	0	4	0	0	0	0	0	0	12	0	4	0	28	0	13	10	12	9	0	12	0	0	13	4	NA	NA	NA
TRpn_1163	0	0	0	0	9	0	0	0	0	0	4	9	9	0	0	15	4	0	0	18	9	27	5	23	PREDICTED: Zea mays putative cytochrome P450 superfamily protein (LOC100382270), transcript variant X2, mRNA	NA	NA
TRpn_1165	6	0	5	11	18	0	2	7	18	5	0	5	5	0	5	8	0	6	3	10	5	21	5	25	NA	NA	NA
TRpn_1166	7	0	0	7	4	0	0	22	0	0	3	4	18	9	12	0	11	8	3	18	7	8	0	0	PREDICTED: Setaria italica uncharacterized LOC101779449 (LOC101779449), transcript variant X2, misc_RNA	NA	NA
TRpn_1167	14	17	19	38	14	13	13	4	28	7	0	10	20	13	22	64	45	101	25	29	10	9	6	13	NA	NA	NA
TRpn_1168	3	14	0	4	10	0	0	0	0	3	0	0	7	4	4	0	10	4	0	13	7	13	19	7	PREDICTED: Aegilops tauschii subsp. tauschii E3 ubiquitin-protein ligase ATL6-like (LOC109739420), mRNA	NA	NA
TRpn_1169	3	4	0	6	2	0	1	6	6	3	4	5	6	4	2	6	4	13	4	17	23	19	8	8	NA	NA	NA
TRpn_1170	0	0	0	6	9	0	0	11	12	3	0	6	17	0	12	0	0	15	11	17	0	0	3	6	NA	NA	NA
TRpn_1171	0	0	0	0	0	0	8	0	7	0	0	7	23	0	0	6	0	0	5	0	0	0	5	3	NA	NA	NA
TRpn_1173	0	15	0	0	0	0	0	0	0	15	5	18	0	68	0	24	34	39	38	29	16	26	10	5	PREDICTED: Sorghum bicolor peptidyl-prolyl cis-trans isomerase CYP26-2, chloroplastic (LOC8070454), mRNA	AT1G74070	Peptidyl-prolyl cis-trans isomerase CYP26-2, chloroplastic
TRpn_1174	6	7	0	9	0	0	0	11	3	7	0	7	13	32	25	13	0	13	14	0	15	0	0	7	PREDICTED: Setaria italica peptidyl-prolyl cis-trans isomerase CYP26-2, chloroplastic (LOC101756776), mRNA	AT1G74070	Peptidyl-prolyl cis-trans isomerase CYP26-2, chloroplastic
TRpn_1175	0	0	3	0	0	9	0	0	0	9	0	0	0	0	16	0	6	0	12	0	0	0	0	0	NA	NA	NA
TRpn_1176	0	0	0	0	0	0	13	0	0	0	0	0	8	19	0	0	0	0	10	9	0	0	3	0	PREDICTED: Setaria italica protein phosphatase inhibitor 2 (LOC101753975), transcript variant X4, mRNA	NA	NA
TRpn_1177	0	6	0	0	0	0	0	3	0	0	0	11	4	5	0	2	0	12	0	0	7	0	9	0	PREDICTED: Setaria italica protein phosphatase inhibitor 2 (LOC101753975), transcript variant X4, mRNA	NA	NA
TRpn_1178	10	0	0	3	4	0	0	10	14	3	0	21	10	0	18	0	3	34	3	14	3	0	4	4	NA	NA	NA
TRpn_1179	0	0	2	10	7	0	10	1	6	1	0	0	6	0	0	11	7	8	6	18	12	4	8	9	NA	NA	NA
TRpn_1180	32	24	42	27	3	36	5	3	0	0	0	7	67	65	79	69	60	83	6	0	6	0	0	0	PREDICTED: Setaria italica MAP7 domain-containing protein 1 (LOC101765945), mRNA	NA	NA
TRpn_1181	0	32	16	20	0	45	24	28	22	88	27	41	66	43	36	70	84	27	11	168	320	48	46	53	PREDICTED: Panicum hallii probable glutathione S-transferase (LOC112892223), mRNA	AT2G29420	Glutathione S-transferase U7
TRpn_1182	39	61	61	53	51	64	70	65	36	33	63	17	74	111	73	84	70	51	198	35	77	44	47	32	PREDICTED: Sorghum bicolor glutathione S-transferase U17 (LOC8076688), mRNA	AT1G10370	Glutathione S-transferase U17
TRpn_1183	12	10	4	0	4	10	6	2	16	4	2	8	0	5	5	17	12	18	6	8	16	6	9	11	NA	NA	NA
TRpn_1184	5	5	2	0	3	5	5	5	11	5	3	0	21	0	29	24	15	45	5	3	8	15	3	0	NA	NA	NA
TRpn_1185	16	31	4	8	13	8	0	8	0	0	0	4	20	0	30	15	20	22	0	28	24	13	8	9	NA	NA	NA
TRpn_1186	8	8	4	28	21	6	10	19	27	8	0	17	11	2	23	31	6	14	14	17	4	5	5	7	NA	NA	NA
TRpn_1187	3	3	10	4	0	4	15	11	6	5	8	0	30	17	44	42	34	60	19	41	42	21	26	35	PREDICTED: Sorghum bicolor NADPH-dependent aldo-keto reductase, chloroplastic (LOC8060093), mRNA	AT2G37770	Aldo-keto reductase family 4 member C9
TRpn_1188	0	0	0	0	0	0	0	0	0	0	0	0	35	89	0	123	109	66	9	0	8	14	7	10	PREDICTED: Panicum hallii DNA-directed RNA polymerase V subunit 5A-like (LOC112884911), mRNA	AT3G57080	DNA-directed RNA polymerase V subunit 5A
TRpn_1189	0	1	0	0	0	3	0	3	0	0	4	0	0	9	1	0	1	0	2	0	2	0	0	14	PREDICTED: Panicum hallii vascular-related unknown protein 4-like (LOC112900042), mRNA	NA	NA
TRpn_1190	0	0	0	0	0	0	0	0	0	4	0	2	0	1	0	2	0	2	0	22	21	19	13	13	PREDICTED: Panicum hallii vascular-related unknown protein 4-like (LOC112900042), mRNA	NA	NA
TRpn_1191	0	0	0	0	0	0	0	0	0	0	0	0	6	0	0	0	0	3	0	19	0	19	25	15	PREDICTED: Panicum hallii vascular-related unknown protein 4-like (LOC112900042), mRNA	NA	NA
TRpn_1192	14	0	0	15	23	0	24	33	35	23	27	10	16	0	0	10	16	22	0	0	0	0	4	15	NA	NA	NA
TRpn_1193	0	18	14	0	10	0	17	0	0	0	0	9	39	14	17	28	26	28	49	24	32	30	11	14	NA	NA	NA
TRpn_1194	0	0	3	0	4	0	0	0	11	6	0	0	3	8	0	3	1	0	7	0	7	0	0	18	PREDICTED: Panicum hallii protein YABBY 6-like (LOC112883866), transcript variant X2, mRNA	NA	NA
TRpn_1195	4	0	0	3	7	0	4	6	7	10	0	13	0	4	0	0	0	6	0	0	4	0	7	25	NA	NA	NA
TRpn_1196	10	5	1	6	7	1	3	3	12	16	4	5	10	3	13	13	22	30	15	11	7	4	7	3	NA	NA	NA
TRpn_1197	0	11	7	4	4	0	0	4	0	4	0	4	8	10	4	52	23	25	8	8	4	13	9	0	NA	NA	NA
TRpn_1198	4	0	3	0	0	12	0	0	8	8	0	4	8	14	0	20	9	15	0	0	0	0	0	0	NA	NA	NA
TRpn_1199	0	3	8	4	0	0	2	6	7	13	5	7	10	14	20	5	16	6	7	6	9	7	15	9	Paspalum vaginatum clone StvSingle_HKZDOCN04JCW64 microsatellite sequence	NA	NA
TRpn_1200	4	3	3	0	0	0	0	11	0	14	16	7	7	0	30	0	7	4	10	0	22	26	4	16	PREDICTED: Zea mays protein DETOXIFICATION 49 (LOC103627543), mRNA	NA	NA
TRpn_1201	0	0	0	0	0	0	0	0	0	0	0	0	32	15	32	12	38	29	8	7	7	0	0	0	NA	NA	NA
TRpn_1202	0	0	0	0	0	0	0	0	0	19	0	0	26	0	20	0	41	0	33	0	0	7	0	14	NA	NA	NA
TRpn_1203	17	23	44	4	20	47	0	28	0	0	4	0	0	21	0	5	0	18	0	12	13	0	19	0	NA	NA	NA
TRpn_1204	4	32	25	15	0	17	48	79	40	7	0	5	27	22	73	19	63	22	64	4	62	4	0	10	PREDICTED: Setaria italica NEP1-interacting protein-like 1 (LOC101757774), mRNA	AT4G35840	NEP1-interacting protein 1
TRpn_1205	0	0	0	13	8	0	12	12	0	0	0	0	13	22	0	0	9	0	19	25	0	0	3	0	PREDICTED: Sorghum bicolor NEP1-interacting protein-like 1 (LOC8063331), transcript variant X1, mRNA	AT4G35840	NEP1-interacting protein 1
TRpn_1206	8	10	13	12	12	19	11	15	17	20	15	15	16	10	7	8	16	16	11	52	26	46	49	48	NA	AT3G50150	NA
TRpn_1207	0	0	0	0	0	0	0	0	0	0	0	0	0	0	0	0	0	0	0	0	0	21	32	15	PREDICTED: Tetranychus urticae arginine kinase (LOC107364130), transcript variant X2, mRNA	NA	NA
TRpn_1208	0	0	0	0	0	0	9	0	0	0	0	0	4	0	0	0	10	0	8	0	0	0	0	0	NA	NA	NA
TRpn_1209	5	0	4	0	0	0	0	10	10	0	0	0	0	0	0	0	12	11	21	0	0	0	0	0	NA	NA	NA
TRpn_1210	220	376	238	73	15	217	52	5	16	4	1	5	582	326	361	216	251	98	2	6	4	7	5	2	PREDICTED: Panicum hallii uncharacterized LOC112894821 (LOC112894821), mRNA	NA	NA
TRpn_1211	4	2	0	0	0	0	6	0	0	0	24	4	13	2	4	0	2	0	0	4	0	31	18	51	PREDICTED: Panicum hallii uncharacterized LOC112894821 (LOC112894821), mRNA	NA	NA
TRpn_1212	2	9	2	13	0	0	9	9	12	2	0	3	22	5	16	21	21	38	5	12	8	10	6	16	NA	NA	NA
TRpn_1214	0	3	0	0	0	0	3	0	0	3	3	0	0	0	0	0	0	12	0	17	49	11	4	4	Brachypodium distachyon retrotransposon Gypsy CRBd2, complete sequence	NA	NA
TRpn_1215	3	0	0	0	0	3	3	3	4	13	0	0	0	0	0	0	0	4	0	59	157	7	17	4	PREDICTED: Brachypodium distachyon uncharacterized LOC104582174 (LOC104582174), mRNA	NA	NA
TRpn_1216	9	22	2	8	12	25	15	10	19	93	20	56	21	1	28	9	25	18	33	40	23	90	84	83	PREDICTED: Panicum hallii amino-acid permease BAT1 homolog (LOC112901225), mRNA	AT2G01170	Amino-acid permease BAT1
TRpn_1217	0	0	0	0	0	7	0	7	0	18	0	18	7	0	0	4	7	12	3	0	0	12	12	4	NA	NA	NA
TRpn_1218	0	0	0	0	10	15	7	9	0	0	3	0	2	3	0	0	12	0	0	0	14	16	0	22	NA	NA	NA
TRpn_1219	0	0	0	0	0	0	10	19	13	11	6	0	0	0	0	0	0	3	5	91	55	11	16	15	NA	NA	NA
TRpn_1220	8	9	7	6	9	4	8	11	19	17	4	21	15	11	9	5	11	13	5	19	12	2	8	5	PREDICTED: Sorghum bicolor putative pentatricopeptide repeat-containing protein At1g16830 (LOC8055127), mRNA	AT1G62590	Pentatricopeptide repeat-containing protein At1g62590
TRpn_1221	7	0	32	7	10	10	9	0	0	0	8	0	83	20	27	34	17	0	10	46	16	47	86	51	NA	NA	NA
TRpn_1222	21	25	10	8	5	9	46	12	6	38	9	7	313	277	211	208	339	296	194	192	176	94	128	177	PREDICTED: Sorghum bicolor 50S ribosomal protein L17, chloroplastic (LOC8057389), mRNA	AT3G54210	50S ribosomal protein L17, chloroplastic
TRpn_1223	9	16	4	41	15	0	11	21	16	0	7	12	34	11	22	23	35	40	15	2	5	5	3	5	NA	NA	NA
TRpn_1224	0	0	0	0	0	0	0	0	0	0	0	0	0	0	0	0	0	0	0	0	0	113	103	86	PREDICTED: Tetranychus urticae uncharacterized LOC107364852 (LOC107364852), mRNA	NA	NA
TRpn_1225	0	0	0	0	0	0	0	0	0	0	0	0	0	2	0	0	0	0	0	0	0	53	39	64	PREDICTED: Tetranychus urticae keratin, type II cytoskeletal 1 (LOC107365024), mRNA	NA	NA
TRpn_1226	3	14	17	2	9	9	0	3	0	5	9	7	27	83	24	8	37	10	7	3	24	20	31	18	NA	NA	NA
TRpn_1227	0	0	0	0	0	0	0	0	0	0	0	0	0	0	0	0	0	0	0	0	0	99	58	43	PREDICTED: Tetranychus urticae prisilkin-39 (LOC107362686), transcript variant X2, misc_RNA	NA	NA
TRpn_1228	0	14	4	0	5	6	7	0	0	0	0	3	7	13	7	5	0	0	0	0	3	0	0	3	PREDICTED: Aegilops tauschii subsp. tauschii AAA-ATPase At3g50940-like (LOC109742675), mRNA	AT3G50940	AAA-ATPase At3g50940
TRpn_1229	0	4	0	0	0	0	0	8	4	0	0	40	0	0	4	0	0	3	0	4	8	0	0	0	NA	NA	NA
TRpn_1230	0	0	0	0	0	0	0	6	0	0	0	0	6	0	7	10	4	9	41	0	0	0	3	7	NA	NA	NA
TRpn_1231	0	7	2	4	0	0	6	0	4	4	0	0	18	8	21	8	15	12	2	9	4	15	4	13	NA	NA	NA
TRpn_1232	431	428	414	497	473	467	516	624	692	593	403	493	604	455	400	573	694	593	637	675	737	276	273	296	PREDICTED: Setaria italica omega-amidase, chloroplastic (LOC101756761), mRNA	AT5G12040	Omega-amidase, chloroplastic
TRpn_1233	30	53	11	95	58	23	11	62	139	7	17	15	90	27	48	145	71	128	22	30	11	30	39	20	PREDICTED: Panicum hallii F-box protein PP2-A13-like (LOC112900000), mRNA	NA	NA
TRpn_1234	0	0	0	0	0	5	4	0	0	0	0	0	0	0	7	5	9	0	66	20	59	0	0	0	NA	NA	NA
TRpn_1235	58	57	83	46	60	41	29	23	27	42	36	19	207	158	144	121	181	112	167	165	207	88	87	69	PREDICTED: Setaria italica CASP-like protein 4B4 (LOC101775643), mRNA	AT2G38480	CASP-like protein 4B1
TRpn_1236	368	364	335	568	514	325	457	492	515	378	272	315	671	497	535	592	646	805	684	795	841	456	358	415	PREDICTED: Sorghum bicolor ubiquitin fusion degradation protein 1 homolog (LOC8077631), transcript variant X3, mRNA	AT2G21270	NA
TRpn_1237	12	15	6	17	6	0	6	7	12	5	2	3	26	2	5	12	3	13	5	5	10	2	5	0	PREDICTED: Sorghum bicolor uncharacterized LOC8073818 (LOC8073818), mRNA	NA	NA
TRpn_1238	76	43	86	112	60	273	123	38	82	155	84	110	396	523	238	1045	1351	1369	708	73	363	191	127	92	PREDICTED: Sorghum bicolor tuliposide A-converting enzyme 2, chloroplastic (LOC8072608), mRNA	NA	NA
TRpn_1239	0	0	0	0	0	0	0	0	0	0	2	0	0	0	0	0	0	0	0	0	0	104	105	93	Maconellicoccus hirsutus clone WHMH3454 putative ribosomal protein L8e mRNA, complete cds	AT2G18020	60S ribosomal protein L8-1
TRpn_1240	0	103	46	0	63	78	101	70	103	30	0	0	96	0	72	6	0	34	37	187	98	0	36	41	PREDICTED: Panicum hallii uncharacterized LOC112897152 (LOC112897152), mRNA	NA	NA
TRpn_1241	0	0	0	10	27	2	15	6	14	0	0	0	0	0	2	26	23	9	40	0	0	0	0	0	NA	NA	NA
TRpn_1242	64	232	128	72	41	157	81	151	82	74	32	50	366	194	249	264	252	240	190	264	383	73	75	106	PREDICTED: Sorghum bicolor auxin response factor 3-like (LOC110433899), transcript variant X3, mRNA	AT2G33860	Auxin response factor 3
TRpn_1243	3	3	7	6	3	3	2	5	11	3	0	0	14	0	3	7	0	18	0	0	3	0	0	3	Zea mays auxin response factor 11 (ARF11) gene, complete cds	NA	NA
TRpn_1244	0	0	0	0	9	0	5	8	0	14	0	0	15	3	4	4	7	12	8	13	7	0	0	0	PREDICTED: Sorghum bicolor pentatricopeptide repeat-containing protein At3g47530 (LOC8075670), transcript variant X5, mRNA	AT3G47530	Pentatricopeptide repeat-containing protein At3g47530
TRpn_1245	3	1	0	2	11	1	5	6	4	17	2	26	8	1	2	5	3	5	4	9	21	68	49	61	Zea mays ZmDL1 gene for DL related protein, complete cds	NA	NA
TRpn_1246	22	44	99	0	0	39	66	88	24	65	18	19	107	144	19	18	118	119	35	39	21	20	0	14	PREDICTED: Sorghum bicolor uncharacterized LOC8080116 (LOC8080116), transcript variant X3, mRNA	AT5G57700	NA
TRpn_1247	0	6	2	3	2	0	3	0	5	5	1	0	14	9	9	9	13	22	10	10	14	8	1	10	NA	NA	NA
TRpn_1248	6	0	0	6	9	0	4	11	15	8	0	13	17	0	9	16	10	32	9	7	2	4	9	5	NA	NA	NA
TRpn_1249	3	0	0	6	3	0	3	3	12	6	0	0	15	4	6	4	3	23	5	21	6	7	3	3	NA	NA	NA
TRpn_1250	0	48	29	15	7	33	24	0	0	19	6	0	15	41	13	9	20	11	27	18	19	21	27	6	Hordeum vulgare subsp. vulgare cDNA clone: FLbaf139e19, mRNA sequence	NA	NA
TRpn_1251	3	3	0	0	3	6	0	0	3	0	0	0	6	0	19	4	0	17	0	15	0	0	6	0	NA	NA	NA
TRpn_1252	0	0	12	8	43	49	54	0	0	104	0	6	290	318	156	208	392	145	355	614	991	548	468	550	NA	NA	NA
TRpn_1253	351	535	388	578	426	355	383	951	496	223	77	160	385	338	297	290	307	466	253	576	776	94	100	111	PREDICTED: Panicum hallii beta-galactosidase 5 (LOC112876008), mRNA	AT4G36360	Beta-galactosidase 3
TRpn_1254	1112	1362	1771	1860	808	886	932	1114	887	272	64	204	591	484	632	1172	1006	1213	308	423	606	132	152	143	PREDICTED: Setaria italica uncharacterized LOC105913882 (LOC105913882), mRNA	AT1G01225	NA
TRpn_1255	5	5	5	15	47	0	5	15	0	0	11	4	7	11	0	6	12	0	8	29	15	40	23	47	NA	NA	NA
TRpn_1256	7	7	7	11	8	8	10	2	15	4	4	14	11	14	19	18	5	31	14	17	2	9	8	3	Oryza sativa Indica Group cultivar Shuhui498 chromosome 4 sequence	NA	NA
TRpn_1257	3	2	3	1	3	6	1	3	11	10	2	5	8	11	10	13	6	8	7	17	9	8	4	10	NA	NA	NA
TRpn_1258	17	39	13	8	0	33	14	5	0	9	17	5	63	34	19	16	13	5	10	18	75	28	25	36	PREDICTED: Sorghum bicolor basic leucine zipper 19 (LOC8078318), mRNA	AT3G58120	Basic leucine zipper 61
TRpn_1259	8	9	4	10	28	12	13	3	1	9	12	5	4	5	11	9	4	13	11	4	32	349	290	297	PREDICTED: Sorghum bicolor salicylate carboxymethyltransferase (LOC8066582), mRNA	AT1G19640	Jasmonate O-methyltransferase
TRpn_1260	2549	1520	2393	2218	3324	826	948	1752	1187	2520	3064	1428	877	349	1183	1332	821	2026	2911	435	1072	1977	1752	1689	PREDICTED: Sorghum bicolor probable glutathione S-transferase GSTU6 (LOC8062880), mRNA	AT1G10370	Glutathione S-transferase U17
TRpn_1261	0	0	0	0	0	0	0	0	0	0	0	0	17	0	50	9	0	7	0	0	0	5	0	3	NA	NA	NA
TRpn_1262	0	0	0	4	2	0	0	4	2	4	0	2	16	0	0	9	13	15	0	23	4	0	4	8	NA	NA	NA
TRpn_1263	9	11	0	3	29	16	4	11	9	19	7	5	55	36	58	27	44	51	31	64	55	44	37	58	Zea mays zinc finger protein (LOC100272823), mRNA	NA	NA
TRpn_1264	0	0	0	0	7	0	0	0	0	0	0	0	12	30	0	0	0	0	15	0	26	10	0	0	PREDICTED: Setaria italica pentatricopeptide repeat-containing protein At3g24000, mitochondrial (LOC101779709), transcript variant X3, mRNA	AT1G47580	Pentatricopeptide repeat-containing protein DWY1, chloroplastic
TRpn_1265	2	0	0	2	0	0	0	0	0	0	0	4	0	0	0	3	2	0	2	46	2	0	2	12	PREDICTED: Panicum hallii uncharacterized LOC112895199 (LOC112895199), mRNA	AT3G47090	NA
TRpn_1266	2	0	0	5	0	0	0	8	0	4	0	0	11	4	5	7	5	15	6	5	3	0	6	3	NA	NA	NA
TRpn_1267	0	0	0	0	0	0	4	0	0	4	0	0	12	0	8	5	4	22	4	24	8	8	8	9	PREDICTED: Panicum hallii putative disease resistance protein RGA4 (LOC112901926), transcript variant X2, mRNA	NA	NA
TRpn_1268	153	184	163	289	264	164	189	276	242	259	107	197	203	123	177	186	180	360	150	267	226	222	209	235	PREDICTED: Setaria italica uncharacterized protein At1g51745 (LOC101759778), mRNA	AT3G03140	NA
TRpn_1269	27	22	32	56	8	0	56	35	21	52	35	12	25	25	6	29	32	19	24	23	31	25	17	9	PREDICTED: Setaria italica katanin p60 ATPase-containing subunit A1 (LOC101753535), mRNA	AT1G80350	Katanin p60 ATPase-containing subunit A1
TRpn_1270	0	0	0	0	0	0	0	0	0	0	0	0	0	0	0	36	0	10	0	0	0	91	0	0	PREDICTED: Setaria italica katanin p60 ATPase-containing subunit A1 (LOC101753535), mRNA	AT1G80350	Katanin p60 ATPase-containing subunit A1
TRpn_1271	143	229	277	93	30	307	145	90	25	72	106	44	61	169	78	58	119	37	88	51	157	27	8	21	PREDICTED: Setaria italica katanin p60 ATPase-containing subunit A1 (LOC101753535), mRNA	AT1G80350	Katanin p60 ATPase-containing subunit A1
TRpn_1272	11	14	19	14	0	31	12	19	23	24	48	34	23	34	23	30	36	33	19	35	81	50	34	34	PREDICTED: Brachypodium distachyon glutamate receptor 3.4 (LOC100836921), mRNA	NA	NA
TRpn_1273	8	4	0	17	52	12	20	34	46	8	11	26	16	15	27	58	41	65	7	25	21	30	22	18	PREDICTED: Panicum hallii probable transcription factor RL9 (LOC112883581), mRNA	NA	NA
TRpn_1274	0	0	9	6	0	0	20	6	5	11	0	0	10	98	30	1200	1301	273	143740	0	1597	0	0	0	Zea mays clone 208357 mRNA sequence	NA	NA
TRpn_1275	63	345	233	4079	11724	951	23118	14161	12604	358	0	134	56	178	39	2524	2171	643	221955	289	2093	25	2	11	Zea mays clone 208357 mRNA sequence	NA	NA
TRpn_1276	2	14	2	4	0	6	6	6	9	3	23	18	8	11	14	13	6	4	22	0	9	33	27	31	NA	NA	NA
TRpn_1277	200	290	117	148	121	207	111	90	1210	87	11	39	6672	293	1288	1183	3923	1867	917	448	801	61	44	85	PREDICTED: Setaria italica ethylene-responsive transcription factor RAP2-3 (LOC101773791), transcript variant X3, mRNA	NA	NA
TRpn_1278	5	0	4	8	50	21	0	12	11	11	7	8	28	4	12	0	24	0	41	49	0	61	21	26	PREDICTED: Panicum hallii protein SAWADEE HOMEODOMAIN HOMOLOG 2-like (LOC112882123), mRNA	AT3G18380	Protein SAWADEE HOMEODOMAIN HOMOLOG 2
TRpn_1279	0	0	0	0	0	0	0	0	0	0	0	0	38	0	0	21	0	38	0	15	26	15	31	37	PREDICTED: Panicum hallii protein SAWADEE HOMEODOMAIN HOMOLOG 2-like (LOC112882123), mRNA	AT3G18380	Protein SAWADEE HOMEODOMAIN HOMOLOG 2
TRpn_1280	7	0	7	14	27	193	511	7	41	969	0	0	34203	51086	31794	36171	33411	25149	13485	9670	10705	4178	4144	4488	Paspalum vaginatum metallothionein2a (MT2a) mRNA, complete cds	NA	NA
TRpn_1281	0	0	0	0	0	0	0	0	0	0	0	0	0	0	0	0	0	0	0	0	0	14	50	17	NA	AT3G55360	Very-long-chain enoyl-CoA reductase
TRpn_1282	0	0	0	0	0	0	0	0	0	0	0	0	0	0	0	0	0	0	0	0	0	32	58	56	NA	NA	NA
TRpn_1283	9	11	2	12	4	6	16	32	15	107	189	136	19	26	27	42	34	35	14	105	104	164	137	127	PREDICTED: Sorghum bicolor NAC domain-containing protein 48 (LOC8076977), mRNA	NA	NA
TRpn_1284	0	0	0	0	0	0	0	0	0	1	0	0	15	6	15	3	9	15	5	4	5	0	3	2	NA	NA	NA
TRpn_1285	0	0	0	0	0	0	0	5	0	0	0	0	6	5	9	2	0	0	0	7	0	0	2	0	NA	NA	NA
TRpn_1286	0	7	0	0	2	0	0	2	2	9	2	4	4	7	2	2	6	4	9	7	6	31	33	33	PREDICTED: Sorghum bicolor uncharacterized LOC8066117 (LOC8066117), mRNA	NA	NA
TRpn_1287	9	5	3	3	3	0	8	0	3	14	22	62	9	0	3	0	18	13	7	14	6	116	91	111	PREDICTED: Setaria italica transcription factor JAMYB (LOC101771445), mRNA	AT5G49620	NA
TRpn_1288	0	0	3	4	13	7	3	13	21	6	6	18	43	15	38	18	22	53	17	35	28	22	10	8	PREDICTED: Panicum hallii pentatricopeptide repeat-containing protein At5g27460 (LOC112888703), mRNA	AT5G27460	Pentatricopeptide repeat-containing protein At5g27460
TRpn_1289	18	14	3	14	18	1	9	0	25	32	33	43	41	8	16	19	15	38	9	5	14	85	117	112	NA	NA	NA
TRpn_1290	0	0	0	0	0	0	3	0	0	0	0	0	0	7	3	8	15	7	11	0	13	28	28	26	NA	NA	NA
TRpn_1291	12	9	7	9	3	7	6	9	14	26	1	19	29	15	31	21	19	32	17	20	21	16	11	17	PREDICTED: Panicum hallii G-type lectin S-receptor-like serine/threonine-protein kinase SD2-5 (LOC112893341), transcript variant X5, mRNA	AT4G32300	G-type lectin S-receptor-like serine/threonine-protein kinase SD2-5
TRpn_1292	43	0	67	0	8	27	31	64	20	27	0	42	143	310	218	205	288	189	445	220	393	143	77	119	PREDICTED: Setaria italica rhodanese-like/PpiC domain-containing protein 12, chloroplastic (LOC101768623), mRNA	NA	NA
TRpn_1293	58	98	47	105	114	68	74	124	133	78	50	98	184	86	135	137	177	224	134	158	186	78	85	71	PREDICTED: Panicum hallii rhodanese-like/PpiC domain-containing protein 12, chloroplastic (LOC112881529), mRNA	AT5G19370	Rhodanese-like/PpiC domain-containing protein 12, chloroplastic
TRpn_1294	0	9	0	0	5	38	4	9	7	0	0	14	12	5	29	0	5	30	21	14	0	0	0	0	NA	NA	NA
TRpn_1295	0	5	0	0	0	0	0	0	0	7	0	0	50	23	54	15	10	30	18	29	30	19	36	39	NA	NA	NA
TRpn_1296	0	3	0	3	3	0	3	0	6	9	0	3	12	7	6	0	6	14	0	0	0	10	3	17	NA	NA	NA
TRpn_1297	0	7	0	0	0	6	0	0	0	27	0	13	27	45	25	5	51	24	27	44	4	0	24	10	Zea mays uncharacterized LOC100276710 (LOC100276710), mRNA	NA	NA
TRpn_1298	4	2	0	0	0	0	16	0	13	9	0	0	31	27	5	26	18	12	10	31	101	10	0	12	Zea mays uncharacterized LOC100276710 (LOC100276710), mRNA	NA	NA
TRpn_1299	6	6	8	15	6	0	0	12	0	0	13	14	35	0	30	13	40	25	20	17	29	31	16	13	PREDICTED: Panicum hallii uncharacterized LOC112896630 (LOC112896630), transcript variant X2, misc_RNA	NA	NA
TRpn_1300	0	0	0	0	0	0	0	2	8	2	0	2	5	0	11	0	4	36	3	16	7	5	6	0	PREDICTED: Panicum hallii U3 small nucleolar RNA-associated protein 25 (LOC112879454), transcript variant X4, mRNA	NA	NA
TRpn_1301	1	0	0	1	3	0	1	2	0	2	0	0	16	1	6	6	2	0	0	0	0	0	0	8	PREDICTED: Panicum hallii U3 small nucleolar RNA-associated protein 25 (LOC112879454), transcript variant X4, mRNA	NA	NA
TRpn_1302	22	31	27	4	5	18	76	3	8	172	1400	391	103	27	16	15	4	6	4	97	3	3109	2745	2699	PREDICTED: Setaria italica uncharacterized LOC101764577 (LOC101764577), mRNA	NA	NA
TRpn_1303	122	66	54	252	251	107	164	214	178	325	247	250	599	421	586	761	463	842	684	1151	743	1759	1638	1929	PREDICTED: Setaria italica probable protein phosphatase 2C 45 (LOC101774627), mRNA	AT4G31750	Probable protein phosphatase 2C 59
TRpn_1304	661	684	754	599	264	600	205	149	168	218	145	168	389	482	505	830	537	795	129	312	202	181	159	181	PREDICTED: Sorghum bicolor acyl-coenzyme A thioesterase 9, mitochondrial (LOC8059010), mRNA	AT5G48370	NA
TRpn_1305	12	0	0	6	16	3	0	0	7	5	8	0	12	0	7	0	11	19	11	10	6	4	16	10	NA	NA	NA
TRpn_1306	2	3	1	6	3	0	3	4	1	8	0	1	13	4	25	9	10	36	3	9	8	18	24	15	NA	NA	NA
TRpn_1307	48	85	114	71	30	56	12	60	4	0	0	14	39	22	61	23	20	22	22	10	36	19	11	14	NA	NA	NA
TRpn_1308	110	218	140	115	46	60	217	101	195	205	182	176	379	444	410	488	442	362	392	576	698	313	284	417	NA	AT4G13220	NA
TRpn_1309	47	20	29	22	11	3	22	24	35	10	21	33	21	29	42	50	33	45	46	40	54	11	10	6	NA	NA	NA
TRpn_1310	3	0	5	0	0	0	2	0	0	8	0	7	3	2	2	0	2	0	3	8	11	13	7	0	PREDICTED: Sorghum bicolor uncharacterized LOC8057414 (LOC8057414), mRNA	AT2G17120	LysM domain-containing GPI-anchored protein 2
TRpn_1311	21	13	0	0	48	0	0	28	0	25	22	0	145	76	190	125	59	44	185	124	41	157	132	155	PREDICTED: Sorghum bicolor uncharacterized LOC8057414 (LOC8057414), mRNA	AT2G17120	LysM domain-containing GPI-anchored protein 2
TRpn_1312	2	5	1	7	3	0	0	0	0	0	0	7	0	0	0	8	0	15	0	0	5	2	0	0	PREDICTED: Sorghum bicolor non-lysosomal glucosylceramidase (LOC8057162), transcript variant X6, mRNA	AT5G49900	NA
TRpn_1313	68	108	89	129	82	82	105	94	82	119	63	83	257	181	225	242	261	374	190	442	357	229	215	239	PREDICTED: Sorghum bicolor non-lysosomal glucosylceramidase (LOC8057162), transcript variant X1, mRNA	AT5G49900	NA
TRpn_1314	0	0	0	0	0	0	0	0	0	2	0	0	34	1	55	19	17	57	14	17	0	3	5	6	PREDICTED: Sorghum bicolor non-lysosomal glucosylceramidase (LOC8057162), transcript variant X6, mRNA	AT5G49900	NA
TRpn_1315	50	56	39	68	40	114	18	24	39	199	48	93	86	22	226	32	78	82	119	95	22	57	49	48	PREDICTED: Setaria italica WRKY transcription factor WRKY24 (LOC101782717), mRNA	NA	NA
TRpn_1316	0	0	0	0	0	0	0	0	0	0	0	0	0	0	0	0	0	0	0	0	0	29	28	26	NA	NA	NA
TRpn_1317	33	45	43	0	19	34	42	45	55	72	24	95	117	93	52	72	89	91	44	182	149	45	45	52	PREDICTED: Panicum hallii protein WHAT'S THIS FACTOR 1-like (LOC112875538), mRNA	AT1G71850	NA
TRpn_1318	29	9	6	13	18	0	9	19	22	49	66	42	73	39	93	64	38	57	22	7	13	55	63	54	NA	NA	NA
TRpn_1319	3	3	0	0	11	0	2	0	3	3	0	3	13	26	19	62	43	39	51	5	3	3	0	0	NA	NA	NA
TRpn_1320	0	0	0	4	0	0	3	0	0	3	0	0	405	942	330	1082	528	228	12	0	0	0	0	0	PREDICTED: Sorghum bicolor myb-related protein Zm38 (LOC8081124), mRNA	NA	NA
TRpn_1321	10	0	0	4	9	0	0	0	5	0	16	10	20	23	29	7	24	19	14	7	17	50	29	28	PREDICTED: Setaria italica uncharacterized LOC101785381 (LOC101785381), mRNA	AT1G51080	NA
TRpn_1322	13	0	0	5	42	0	0	19	38	13	0	0	54	5	34	15	13	39	0	40	9	13	13	13	PREDICTED: Panicum hallii uncharacterized LOC112889635 (LOC112889635), transcript variant X2, mRNA	NA	NA
TRpn_1323	0	3	2	4	2	0	0	7	3	5	0	2	12	10	7	15	21	21	2	11	9	2	5	4	NA	NA	NA
TRpn_1324	154	157	130	185	155	148	140	280	282	309	119	219	247	127	203	124	171	316	87	285	225	143	158	192	PREDICTED: Sorghum bicolor ABC transporter C family member 2 (LOC8066798), transcript variant X1, mRNA	AT2G34660	ABC transporter C family member 2
TRpn_1325	11	4	3	4	8	8	10	0	15	7	18	0	15	14	24	51	22	21	18	97	125	70	33	69	NA	NA	NA
TRpn_1326	0	0	3	9	2	0	11	4	6	246	131	206	44	5	93	6	33	12	25	57	19	337	320	338	Zea mays glucan endo-1,3-beta-glucosidase homolog 1 (geb1), mRNA	AT3G57240	Probable glucan endo-1,3-beta-glucosidase BG3
TRpn_1327	0	0	0	0	0	0	0	0	0	0	0	0	0	0	0	0	0	0	0	0	0	124	137	97	PREDICTED: Quercus suber uncharacterized LOC112011518 (LOC112011518), mRNA	NA	NA
TRpn_1328	0	0	0	0	0	0	2	0	0	0	5	2	2	0	0	0	0	0	0	0	0	30	71	47	Aureobasidium namibiae CBS 147.97 hypothetical protein partial mRNA	NA	NA
TRpn_1329	9	9	0	0	26	5	0	4	28	5	92	0	26	5	0	5	4	19	133	0	18	56	55	62	NA	NA	NA
TRpn_1330	2	2	0	0	0	2	39	3	6	99	831	301	23	4	5	9	2	0	0	87	2	1284	1095	1224	NA	NA	NA
TRpn_1331	7	5	9	9	2	2	11	19	9	23	6	14	7	6	0	12	3	0	14	87	7	0	0	0	NA	NA	NA
TRpn_1332	0	1	1	3	4	0	1	1	0	1	0	4	8	0	10	9	11	6	2	5	9	4	3	4	NA	NA	NA
TRpn_1333	2	2	2	7	38	3	21	22	21	19	100	15	5	2	0	2	0	1	27	140	50	199	208	201	PREDICTED: Sorghum bicolor chloride channel protein CLC-c (LOC8061005), mRNA	AT5G49890	Chloride channel protein CLC-c
TRpn_1334	21	17	10	15	20	7	17	40	40	32	7	15	11	16	11	25	46	45	31	45	21	24	24	12	Panicum virgatum clone PV_ABa103-K05, complete sequence	NA	NA
TRpn_1335	8	0	2	10	6	0	8	6	2	16	67	74	7	0	2	7	4	4	26	3	6	246	179	204	PREDICTED: Panicum hallii uncharacterized LOC112891506 (LOC112891506), mRNA	AT3G56290	NA
TRpn_1337	8	0	0	0	10	0	0	21	0	7	0	15	9	3	8	0	0	17	0	3	17	12	13	0	NA	NA	NA
TRpn_1338	10	0	4	13	73	21	15	6	5	26	0	0	324	439	362	528	391	192	54	238	572	109	90	88	PREDICTED: Setaria italica pectinesterase inhibitor 8 (LOC101762821), mRNA	NA	NA
TRpn_1339	3	0	0	12	12	0	0	17	14	11	11	17	9	0	15	14	6	25	0	9	9	3	3	16	NA	NA	NA
TRpn_1340	0	0	0	0	0	0	0	0	0	3	0	0	7	0	11	4	3	12	1	13	9	5	9	9	NA	NA	NA
TRpn_1341	0	0	0	0	0	0	0	0	0	0	0	0	8	5	2	3	4	4	3	2	2	2	0	0	NA	NA	NA
TRpn_1342	0	0	0	0	1	1	1	0	0	3	0	0	35	30	27	25	25	28	16	34	36	20	12	16	NA	NA	NA
TRpn_1343	9	0	0	0	0	0	0	0	0	4	0	0	0	0	4	0	0	20	8	11	16	0	5	0	Zea mays clone 1446668 hypothetical protein mRNA, complete cds	NA	NA
TRpn_1344	0	0	5	0	3	0	0	5	5	0	0	0	29	6	6	36	26	60	19	33	21	5	0	5	Zea mays clone 1446668 hypothetical protein mRNA, complete cds	NA	NA
TRpn_1345	0	0	0	0	0	0	0	0	0	0	0	3	0	0	0	0	0	0	6	0	3	167	163	139	Aureobasidium subglaciale EXF-2481 hypothetical protein partial mRNA	NA	NA
TRpn_1346	5	0	5	5	3	3	5	0	5	3	0	3	11	21	5	3	10	3	0	21	18	3	6	3	PREDICTED: Sorghum bicolor DNA repair protein RAD5B (LOC8056092), mRNA	NA	NA
TRpn_1348	0	0	12	39	34	85	229	19	103	188	345	20	3934	5015	2386	1622	2862	1429	1693	4299	5591	7442	6300	6504	PREDICTED: Panicum hallii protein argonaute 2-like (LOC112881292), mRNA	NA	NA
TRpn_1349	0	0	23	25	0	7	0	0	0	0	0	0	6	0	0	0	21	0	18	0	0	0	25	20	PREDICTED: Panicum hallii uncharacterized protein C23H3.12c (LOC112888971), mRNA	AT1G53760	NA
TRpn_1350	23	0	0	24	30	0	0	16	21	13	39	0	49	40	0	0	0	0	38	0	0	0	5	18	PREDICTED: Panicum hallii uncharacterized protein C23H3.12c (LOC112888971), mRNA	AT1G53760	NA
TRpn_1351	0	0	0	7	0	0	0	0	14	0	0	0	0	0	0	1	9	25	1	0	0	0	0	5	PREDICTED: Panicum hallii uncharacterized protein C23H3.12c (LOC112888971), mRNA	AT1G53760	NA
TRpn_1352	12	0	0	13	24	0	0	4	0	10	0	3	0	0	29	0	21	0	1	5	6	0	0	5	Zea mays full-length cDNA clone ZM_BFb0123K04 mRNA, complete cds	AT1G53760	NA
TRpn_1353	0	5	0	0	7	9	15	7	0	0	5	9	9	6	0	13	0	13	11	8	0	0	5	0	Zea mays full-length cDNA clone ZM_BFb0123K04 mRNA, complete cds	AT1G53760	NA
TRpn_1354	0	0	0	0	0	0	0	0	0	0	0	18	0	21	0	14	0	0	0	0	0	33	11	10	PREDICTED: Panicum hallii uncharacterized protein C23H3.12c (LOC112888971), mRNA	AT1G53760	NA
TRpn_1355	0	0	0	0	0	0	0	0	4	0	0	2	0	0	0	11	0	0	0	0	0	0	0	3	PREDICTED: Panicum hallii uncharacterized protein C23H3.12c (LOC112888971), mRNA	AT1G53760	NA
TRpn_1356	4	0	0	7	0	0	0	1	0	2	0	0	0	0	0	0	0	0	1	0	19	0	0	4	Zea mays full-length cDNA clone ZM_BFb0123K04 mRNA, complete cds	AT1G53760	NA
TRpn_1357	73	146	91	51	19	91	96	93	95	75	35	36	85	31	84	66	59	70	17	182	186	50	30	20	PREDICTED: Panicum hallii uncharacterized protein C23H3.12c (LOC112888971), mRNA	AT1G53760	NA
TRpn_1358	0	0	0	0	0	0	0	0	0	0	0	0	5	0	0	0	4	4	0	0	0	0	0	5	NA	NA	NA
TRpn_1359	0	15	0	0	9	0	6	4	0	0	7	0	12	22	13	5	8	8	56	18	7	7	7	12	NA	NA	NA
TRpn_1360	8	0	12	0	0	17	0	3	0	5	0	0	22	49	19	28	33	34	7	21	17	15	13	8	NA	NA	NA
TRpn_1361	11	0	5	2	0	0	3	2	4	0	0	3	28	18	20	18	16	6	13	12	17	27	5	19	NA	NA	NA
TRpn_1362	3	2	4	4	5	1	7	6	8	8	4	8	17	2	13	14	13	31	9	13	13	18	16	16	NA	NA	NA
TRpn_1363	48	13	16	9	32	4	4	16	12	37	67	10	276	458	247	380	305	239	736	429	438	387	373	294	Zea mays uncharacterized LOC100281379 (LOC100281379), mRNA	NA	NA
TRpn_1364	0	0	3	0	0	0	3	0	0	0	9	0	7	4	14	20	7	7	22	3	7	3	3	11	NA	NA	NA
TRpn_1365	3	3	0	4	6	6	6	10	3	6	6	3	15	22	13	11	15	17	6	18	6	9	21	10	NA	NA	NA
TRpn_1366	4	4	2	2	4	0	4	13	7	9	2	11	7	5	0	3	0	5	4	18	9	23	23	33	PREDICTED: Sorghum bicolor pentatricopeptide repeat-containing protein At2g03880, mitochondrial (LOC8080591), mRNA	NA	NA
TRpn_1367	0	0	0	0	0	0	0	0	0	0	0	0	0	0	0	0	0	0	0	0	0	60	60	46	NA	NA	NA
TRpn_1368	22	20	6	37	10	22	32	34	42	20	12	18	25	8	19	25	4	42	13	14	13	9	12	22	PREDICTED: Sorghum bicolor serine-threonine kinase receptor-associated protein (LOC8082245), mRNA	NA	NA
TRpn_1369	3	3	0	6	0	6	4	0	4	2	5	2	36	0	26	11	11	12	6	29	18	25	17	19	NA	NA	NA
TRpn_1370	1	0	1	1	1	0	0	5	0	6	22	19	0	0	1	0	0	3	0	7	0	5	12	14	Echinochloa phyllopogon CYP72A122 mRNA for cytochrome P450, complete cds	AT3G14680	Cytochrome P450 72A14
TRpn_1371	0	0	8	0	0	8	0	0	0	15	0	0	98	81	121	116	73	65	145	124	124	62	43	40	PREDICTED: Panicum hallii GEM-like protein 1 (LOC112891188), mRNA	AT2G22475	GLABRA2 expression modulator
TRpn_1372	304	384	338	288	147	312	232	204	134	277	162	197	108	161	97	94	143	162	60	139	191	64	46	73	PREDICTED: Panicum hallii GEM-like protein 1 (LOC112891188), mRNA	AT2G22475	GLABRA2 expression modulator
TRpn_1373	0	0	0	0	0	0	7	0	0	13	13	5	8	0	0	0	0	0	0	29	6	131	176	109	PREDICTED: Sorghum bicolor aquaporin TIP5-1 (LOC8055964), mRNA	AT3G16240	Aquaporin TIP2-1
TRpn_1374	0	0	0	0	0	0	6	0	4	46	342	29	0	0	0	0	0	1	0	138	95	1223	1150	1180	PREDICTED: Sorghum bicolor aquaporin TIP5-1 (LOC8055964), mRNA	AT3G16240	Aquaporin TIP2-1
TRpn_1375	0	0	0	3	0	7	16	0	0	0	0	0	11	8	20	48	32	38	25	15	4	21	4	9	NA	NA	NA
TRpn_1376	0	0	0	0	16	0	0	0	0	0	0	0	0	0	0	7	0	0	15	12	41	0	0	0	Zea mays GDP-L-galactose phosphorylase 1 (si946084h12), mRNA<>Zea mays full-length cDNA clone ZM_BFb0340E22 mRNA, complete cds	AT5G55120	GDP-L-galactose phosphorylase 2
TRpn_1377	14	23	12	19	0	32	15	27	36	20	17	25	35	44	20	8	36	37	0	105	49	31	26	39	PREDICTED: Sorghum bicolor GDP-L-galactose phosphorylase 2-like (LOC110433417), transcript variant X1, mRNA	AT5G55120	GDP-L-galactose phosphorylase 2
TRpn_1378	4	0	0	8	4	4	0	8	8	0	0	0	8	0	9	5	8	36	0	0	0	4	0	4	NA	NA	NA
TRpn_1379	15	2	0	2	4	2	4	12	13	0	2	8	14	4	6	14	8	17	4	6	11	8	15	9	NA	NA	NA
TRpn_1380	3	0	7	0	0	0	6	9	1	0	0	16	10	12	22	9	15	0	0	2	17	0	3	0	Zea mays uncharacterized LOC100275994 (LOC100275994), mRNA	NA	NA
TRpn_1381	7	11	10	13	3	0	11	17	10	2	0	0	46	9	12	12	15	69	9	10	6	0	0	0	PREDICTED: Aegilops tauschii subsp. tauschii G-type lectin S-receptor-like serine/threonine-protein kinase At2g19130 (LOC109756189), mRNA	AT2G19130	G-type lectin S-receptor-like serine/threonine-protein kinase At2g19130
TRpn_1382	3	4	4	9	1	3	8	11	5	10	2	12	3	14	9	15	10	17	6	23	14	13	7	7	NA	NA	NA
TRpn_1383	0	0	0	0	2	17	0	4	6	0	25	0	6	0	13	0	0	0	12	3	20	0	5	0	NA	NA	NA
TRpn_1384	6	0	0	3	4	6	0	10	0	6	15	6	10	0	0	0	6	11	0	7	0	11	4	11	NA	NA	NA
TRpn_1385	14	22	10	13	15	17	7	9	20	7	89	0	0	41	23	61	83	31	82	5	21	54	59	49	Zea mays uncharacterized LOC100277850 (LOC100277850), mRNA	NA	NA
TRpn_1386	15	6	1	3	14	0	5	10	26	23	0	13	27	20	18	28	17	47	11	16	9	6	6	6	PREDICTED: Sorghum bicolor two-pore potassium channel 2 (LOC8064221), mRNA	AT5G46370	Two-pore potassium channel 2
TRpn_1387	0	1	0	3	3	0	4	0	1	3	10	6	7	3	2	3	6	2	4	61	3	217	201	193	NA	NA	NA
TRpn_1388	0	0	2	0	0	0	0	0	0	0	0	0	12	2	5	6	15	34	6	12	10	5	12	6	Saccharum hybrid cultivar R570 clone BAC 064M03 complete sequence	NA	NA
TRpn_1389	0	0	0	0	0	0	0	0	0	6	0	0	24	14	27	38	34	19	20	26	64	27	9	16	NA	NA	NA
TRpn_1390	0	0	0	0	0	8	0	0	0	0	0	0	29	26	19	15	10	20	27	107	56	75	79	50	NA	NA	NA
TRpn_1391	0	0	0	0	0	0	2	2	0	2	0	0	53	65	7	24	28	10	7	33	49	48	33	28	NA	NA	NA
TRpn_1392	0	0	0	0	0	0	0	0	0	0	0	0	0	0	0	0	0	0	0	0	0	100	165	104	NA	NA	NA
TRpn_1393	0	1	0	0	0	0	0	0	1	0	0	0	0	0	0	0	0	0	0	0	0	85	135	100	PREDICTED: Ctenocephalides felis actin-5C (LOC113372231), transcript variant X2, mRNA	AT3G12110	Actin-11
TRpn_1394	0	0	0	0	0	3	0	0	0	0	0	0	30	28	37	44	34	22	0	37	33	8	0	5	NA	NA	NA
TRpn_1395	0	0	0	0	0	0	0	0	0	0	0	0	7	10	0	0	29	0	20	0	10	7	5	6	NA	NA	NA
TRpn_1396	0	4	4	0	1	0	4	3	2	11	0	0	0	0	5	5	0	26	0	0	20	0	2	7	NA	NA	NA
TRpn_1397	57	38	30	44	39	55	45	63	69	75	58	63	126	72	102	58	96	129	74	85	94	82	67	77	PREDICTED: Sorghum bicolor uncharacterized LOC110433503 (LOC110433503), mRNA	AT5G48340	NA
TRpn_1398	2	10	0	9	17	2	12	15	30	4	0	6	13	5	11	24	11	48	20	9	17	20	5	10	NA	NA	NA
TRpn_1399	37	64	70	42	2	89	84	63	21	30	44	23	57	149	70	25	94	30	142	60	126	22	14	7	PREDICTED: Sorghum bicolor chaperone protein dnaJ 13 (LOC8065187), mRNA	AT2G35720	Chaperone protein dnaJ 13
TRpn_1400	8	8	0	26	37	13	9	33	38	49	0	30	189	45	110	141	118	168	84	203	157	60	65	64	PREDICTED: Panicum hallii chaperone protein dnaJ 13 (LOC112877410), mRNA	AT2G35720	Chaperone protein dnaJ 13
TRpn_1401	3	0	0	9	3	0	3	6	3	0	0	0	6	0	16	4	3	41	3	9	9	0	3	0	NA	NA	NA
TRpn_1402	5	8	4	9	3	2	9	5	11	3	7	0	8	11	21	21	14	16	3	17	12	0	0	8	PREDICTED: Sorghum bicolor nucleolar protein 58 (LOC8074421), transcript variant X2, mRNA	AT5G18540	NA
TRpn_1403	144	124	123	202	110	188	193	159	154	122	91	83	394	364	292	399	332	308	330	275	354	232	192	186	PREDICTED: Panicum hallii nucleolar protein 58 (LOC112879555), transcript variant X1, mRNA	AT5G18540	NA
TRpn_1404	792	845	1084	768	503	1517	567	696	315	2650	421	1274	2254	2846	1963	1981	2631	2271	1991	7530	6364	1598	1618	1545	PREDICTED: Panicum hallii thioredoxin H1-like (LOC112881656), mRNA	AT3G51030	Thioredoxin H1
TRpn_1405	0	0	2	0	0	2	0	8	0	0	0	0	11	12	12	6	18	8	9	11	12	2	0	0	NA	NA	NA
TRpn_1406	7	7	0	2	7	2	6	5	9	13	2	17	9	4	7	16	10	9	8	9	5	25	5	29	NA	NA	NA
TRpn_1407	152	203	248	78	27	269	10	0	11	2	0	0	354	283	269	124	122	66	7	0	3	2	0	0	PREDICTED: Panicum hallii expansin-B5-like (LOC112901228), mRNA	AT1G65680	Putative expansin-B2
TRpn_1408	6	3	0	17	9	10	13	3	30	22	39	7	16	0	0	29	10	11	23	6	3	3	9	25	PREDICTED: Panicum hallii heavy metal-associated isoprenylated plant protein 27-like (LOC112876908), mRNA	NA	NA
TRpn_1409	0	0	0	0	0	0	0	0	0	8	0	0	0	0	0	4	0	0	6	47	25	7	12	19	PREDICTED: Panicum hallii uncharacterized LOC112872393 (LOC112872393), mRNA	NA	NA
TRpn_1410	0	0	0	0	0	0	0	0	0	15	11	14	3	0	0	0	0	0	0	73	116	77	64	114	PREDICTED: Panicum hallii uncharacterized LOC112872393 (LOC112872393), mRNA	NA	NA
TRpn_1411	0	0	0	0	0	0	9	13	9	0	22	0	6	0	0	0	0	0	0	105	62	95	81	88	PREDICTED: Panicum hallii uncharacterized LOC112872393 (LOC112872393), mRNA	NA	NA
TRpn_1412	99	88	142	177	33	81	213	121	0	25	0	0	280	68	154	117	306	165	199	86	197	73	67	80	PREDICTED: Sorghum bicolor histone-lysine N-methyltransferase 2E (LOC8056318), mRNA	NA	NA
TRpn_1413	8	10	17	1	4	23	5	8	5	1	10	3	4	8	11	5	5	7	2	17	5	15	16	15	PREDICTED: Sorghum bicolor leucine-rich repeat extensin-like protein 3 (LOC8078771), mRNA	NA	NA
TRpn_1414	0	0	0	0	0	0	0	0	0	8	0	0	0	9	0	0	0	14	0	14	27	19	42	17	PREDICTED: Setaria italica G-type lectin S-receptor-like serine/threonine-protein kinase B120 (LOC101774977), transcript variant X2, mRNA	AT4G23180	Cysteine-rich receptor-like protein kinase 10
TRpn_1415	3	0	1	2	1	0	4	7	3	0	4	0	5	0	10	5	14	2	7	31	6	29	6	21	PREDICTED: Setaria italica G-type lectin S-receptor-like serine/threonine-protein kinase B120 (LOC101774977), transcript variant X2, mRNA	AT4G23180	Cysteine-rich receptor-like protein kinase 10
TRpn_1416	4	2	0	2	4	3	3	4	4	0	3	0	11	3	16	3	4	19	0	10	4	4	6	9	NA	NA	NA
TRpn_1417	0	0	0	0	0	0	0	0	0	0	0	0	11	2	4	11	11	18	5	4	2	9	4	4	NA	NA	NA
TRpn_1418	0	0	0	0	0	0	0	0	0	0	0	0	0	0	0	13	4	0	8	0	0	7	0	0	NA	NA	NA
TRpn_1419	0	0	0	0	0	0	0	0	0	3	3	0	20	7	19	0	4	6	5	15	15	4	3	6	NA	NA	NA
TRpn_1420	7	0	0	0	0	39	0	0	9	6	0	0	33	88	19	62	48	66	0	16	29	12	0	9	NA	NA	NA
TRpn_1421	0	0	0	0	4	0	0	5	0	0	7	4	5	0	3	6	0	3	0	17	22	0	7	14	NA	NA	NA
TRpn_1422	16	15	2	33	9	0	5	16	21	31	0	14	49	20	34	34	26	63	8	65	11	8	6	3	NA	NA	NA
TRpn_1423	14	35	11	31	12	18	22	10	26	19	5	16	25	23	27	10	26	25	40	55	16	8	8	8	PREDICTED: Zea mays calmodulin-binding receptor-like cytoplasmic kinase 3 (LOC103641821), transcript variant X2, mRNA	NA	NA
TRpn_1424	170	194	111	261	185	127	94	111	203	148	29	90	255	100	231	131	221	266	187	301	106	76	64	66	PREDICTED: Sorghum bicolor calmodulin-binding receptor-like cytoplasmic kinase 3 (LOC8060217), mRNA	AT2G11520	Calmodulin-binding receptor-like cytoplasmic kinase 3
TRpn_1425	211	515	450	160	20	389	145	37	115	116	88	33	254	410	523	252	377	166	442	197	211	10	19	7	PREDICTED: Zea mays calmodulin-binding receptor-like cytoplasmic kinase 3 (LOC103641821), transcript variant X2, mRNA	NA	NA
TRpn_1426	13	0	6	3	3	4	0	0	3	3	0	0	45	10	8	5	14	6	12	14	5	0	1	1	NA	NA	NA
TRpn_1427	0	0	0	2	0	0	0	0	0	0	2	0	9	4	5	0	6	24	0	6	2	0	0	9	Panicum virgatum clone PV_ABa103-K10, complete sequence	NA	NA
TRpn_1428	107	206	135	513	324	250	294	332	299	190	311	255	383	218	339	314	293	376	345	438	324	552	548	650	PREDICTED: Panicum hallii flagellar attachment zone protein 1 (LOC112874352), mRNA	AT5G59210	NA
TRpn_1429	0	3	0	4	4	3	18	0	0	10	0	3	3	12	0	4	10	12	9	7	3	15	11	8	PREDICTED: Setaria italica flagellar attachment zone protein 1 (LOC101763515), mRNA	NA	NA
TRpn_1430	0	0	3	0	0	0	0	14	3	0	0	0	0	0	6	3	14	12	0	0	8	0	3	0	PREDICTED: Panicum hallii putative F-box/LRR-repeat protein 23 (LOC112896917), mRNA	NA	NA
TRpn_1431	0	0	0	0	10	0	0	0	4	16	11	6	19	0	5	9	5	6	9	11	4	4	12	11	NA	NA	NA
TRpn_1432	6	0	5	0	0	0	5	6	0	9	0	0	4	5	12	0	7	12	10	11	6	20	9	18	NA	NA	NA
TRpn_1433	11	2	0	4	0	0	0	0	7	0	0	0	4	0	5	99	23	35	2	5	2	2	0	4	PREDICTED: Panicum hallii type I inositol polyphosphate 5-phosphatase 8-like (LOC112884041), mRNA	AT2G37440	Type I inositol polyphosphate 5-phosphatase 8
TRpn_1434	0	0	0	0	0	0	0	0	0	0	0	0	0	0	0	0	0	0	0	0	0	93	73	66	Tetranychus ludeni mitochondrion, complete genome	ATMG01360	Cytochrome c oxidase subunit 1
TRpn_1435	1	4	0	7	8	0	0	8	7	0	0	7	11	2	14	5	4	24	4	7	5	8	7	17	NA	NA	NA
TRpn_1436	0	1	2	0	1	2	8	7	1	14	41	32	5	8	1	2	2	0	1	41	5	132	143	112	PREDICTED: Sorghum bicolor RING-H2 finger protein ATL43 (LOC8082529), mRNA	NA	NA
TRpn_1437	98	109	125	93	30	86	111	65	75	118	101	81	175	132	158	182	230	199	229	148	209	123	122	97	PREDICTED: Setaria italica E3 ubiquitin protein ligase RIE1 (LOC101773557), mRNA	AT2G01735	E3 ubiquitin protein ligase RIE1
TRpn_1438	0	0	0	24	4	7	16	0	0	2	13	10	0	34	31	32	16	47	23	0	15	0	5	25	PREDICTED: Sorghum bicolor obtusifoliol 14-alpha demethylase (LOC8062649), transcript variant X3, mRNA	AT1G11680	Sterol 14-demethylase
TRpn_1439	47	47	40	104	57	9	102	131	46	15	4	19	81	74	110	133	122	173	63	23	76	13	9	3	PREDICTED: Sorghum bicolor obtusifoliol 14-alpha demethylase (LOC8062649), transcript variant X3, mRNA	AT1G11680	Sterol 14-demethylase
TRpn_1440	0	3	0	7	24	0	6	10	5	4	0	0	18	24	13	44	64	40	21	7	13	12	0	9	NA	NA	NA
TRpn_1441	4	4	7	0	4	16	0	4	16	20	12	8	29	5	13	20	12	5	0	0	12	0	13	5	NA	NA	NA
TRpn_1442	3	4	11	21	0	0	3	3	4	0	0	3	12	0	10	11	6	20	12	14	9	3	0	14	NA	NA	NA
TRpn_1443	6	0	0	9	0	21	15	17	0	84	10	7	503	188	405	417	332	607	164	944	615	325	289	300	PREDICTED: Sorghum bicolor soluble inorganic pyrophosphatase (LOC110436320), mRNA	AT2G46860	Soluble inorganic pyrophosphatase 3
TRpn_1444	463	580	565	418	119	589	390	433	288	593	375	464	463	619	472	472	524	321	292	575	614	311	248	369	PREDICTED: Sorghum bicolor soluble inorganic pyrophosphatase (LOC110436320), mRNA	AT2G46860	Soluble inorganic pyrophosphatase 3
TRpn_1445	0	12	15	79	48	0	13	9	66	53	32	27	36	40	38	74	54	45	33	139	157	51	141	108	PREDICTED: Sorghum bicolor soluble inorganic pyrophosphatase (LOC110436320), mRNA	AT2G46860	Soluble inorganic pyrophosphatase 3
TRpn_1446	17	33	19	9	10	32	14	31	6	41	12	30	41	40	18	17	25	9	5	197	137	18	23	26	PREDICTED: Panicum hallii uncharacterized LOC112895322 (LOC112895322), mRNA	NA	NA
TRpn_1447	3	0	0	0	0	0	4	0	0	2	0	0	21	28	4	34	90	46	63	0	0	0	0	0	NA	NA	NA
TRpn_1448	5	0	0	14	2	2	0	5	0	0	0	5	18	0	19	7	0	25	15	6	0	0	0	0	NA	NA	NA
TRpn_1449	0	0	0	0	0	0	4	0	0	0	0	0	0	4	0	6	10	0	0	0	0	0	11	0	NA	NA	NA
TRpn_1450	14	10	10	16	13	2	15	12	19	34	12	16	20	2	13	17	11	14	7	18	14	15	11	4	NA	NA	NA
TRpn_1451	3	5	0	20	22	0	3	8	22	5	0	6	22	13	23	27	27	27	41	11	5	0	12	3	NA	NA	NA
TRpn_1452	5	2	4	3	4	0	3	7	7	8	11	10	11	6	8	6	0	3	1	69	34	33	27	45	PREDICTED: Sorghum bicolor uncharacterized protein At4g15970 (LOC8057706), mRNA	AT1G14590	NA
TRpn_1453	0	0	0	0	0	0	0	0	0	0	0	0	0	0	0	0	7	0	0	13	0	0	5	0	PREDICTED: Sorghum bicolor uncharacterized protein At4g15970 (LOC8057706), mRNA	AT1G14590	NA
TRpn_1454	16	8	0	0	4	4	0	4	16	4	4	4	8	10	0	0	0	14	0	8	8	18	22	28	NA	NA	NA
TRpn_1455	2	4	0	5	8	7	0	9	7	2	0	0	2	0	15	12	2	10	2	9	2	5	2	5	NA	NA	NA
TRpn_1456	3	1	2	0	2	1	3	7	5	13	2	8	6	3	6	5	11	6	7	22	14	15	19	22	NA	NA	NA
TRpn_1457	0	0	0	4	0	0	1	0	0	0	10	1	18	4	7	0	5	14	0	47	38	54	47	67	NA	NA	NA
TRpn_1458	0	13	0	0	3	5	5	3	13	18	5	5	3	0	3	9	18	3	12	18	16	8	3	14	NA	NA	NA
TRpn_1459	7	0	7	10	16	3	2	7	20	4	2	7	10	1	17	20	9	23	3	13	3	5	9	5	NA	NA	NA
TRpn_1460	0	0	0	0	0	0	0	5	8	6	1	0	13	0	5	15	0	21	5	9	6	3	1	7	NA	NA	NA
TRpn_1461	0	2	8	11	7	12	15	11	14	2	0	0	7	13	4	34	29	0	43	4	26	0	0	4	PREDICTED: Aegilops tauschii subsp. tauschii uncharacterized LOC109756091 (LOC109756091), mRNA	NA	NA
TRpn_1462	0	0	0	4	16	0	7	4	4	0	0	0	6	37	20	0	27	0	0	0	0	0	0	0	PREDICTED: Sorghum bicolor uncharacterized LOC8070210 (LOC8070210), mRNA	NA	NA
TRpn_1463	43	71	124	0	0	62	0	0	0	0	0	0	107	136	34	54	39	24	0	0	4	0	0	0	PREDICTED: Sorghum bicolor uncharacterized LOC8070210 (LOC8070210), mRNA	NA	NA
TRpn_1464	105	114	27	172	275	98	67	231	210	184	69	159	233	83	152	193	162	410	120	385	187	184	162	161	PREDICTED: Panicum hallii pre-mRNA-processing factor 19 (LOC112876703), mRNA	AT2G33340	Pre-mRNA-processing factor 19 homolog 2
TRpn_1465	0	0	0	0	0	0	3	0	0	0	0	0	0	0	0	0	0	0	0	27	0	18	14	22	NA	NA	NA
TRpn_1466	148	209	164	214	119	215	150	237	208	206	137	153	305	157	245	187	253	220	162	246	279	158	164	181	PREDICTED: Panicum hallii protein farnesyltransferase subunit beta (LOC112895850), mRNA	AT5G40280	Protein farnesyltransferase subunit beta
TRpn_1467	0	0	0	0	0	0	8	0	0	18	0	6	0	2	0	0	8	2	6	90	33	53	59	49	PREDICTED: Setaria italica probable glutathione S-transferase (LOC101775016), mRNA	AT3G09270	Glutathione S-transferase U8
TRpn_1468	0	0	0	0	11	0	4	9	10	34	6	0	10	0	0	11	13	16	10	5	0	27	16	14	NA	NA	NA
TRpn_1469	0	7	2	4	0	9	0	0	6	0	0	28	15	0	24	0	0	18	6	1	0	0	0	0	NA	NA	NA
TRpn_1470	12	10	5	0	3	0	0	0	0	3	6	0	18	0	36	0	21	20	27	6	7	0	3	0	Saccharum hybrid cultivar R570 clone BAC 021E20 complete sequence	AT3G47580	NA
TRpn_1471	9	4	0	0	13	0	0	5	0	3	0	0	0	0	11	0	0	22	7	9	4	0	3	0	PREDICTED: Sorghum bicolor probable LRR receptor-like serine/threonine-protein kinase At3g47570 (LOC8060789), transcript variant X3, misc_RNA	AT3G47090	NA
TRpn_1472	4	0	0	0	4	0	0	2	1	3	0	4	9	0	1	9	0	31	3	4	2	5	22	22	NA	NA	NA
TRpn_1473	2	0	1	3	4	0	0	0	5	7	0	0	15	0	0	5	4	16	0	4	5	28	29	26	NA	NA	NA
TRpn_1474	0	0	0	0	2	0	4	7	0	3	11	14	0	3	8	2	0	9	0	6	0	0	0	0	NA	NA	NA
TRpn_1475	0	0	0	0	0	3	0	6	6	7	5	0	0	15	0	5	15	0	4	9	4	4	0	4	NA	NA	NA
TRpn_1476	40	29	19	14	7	13	31	13	20	18	7	7	53	30	27	49	0	23	27	25	26	15	0	0	Phyllostachys edulis cDNA clone: bphylf038n14, full insert sequence	AT4G17040	ATP-dependent Clp protease proteolytic subunit-related protein 4, chloroplastic
TRpn_1477	238	323	318	215	185	301	219	270	288	273	146	196	287	290	259	268	317	263	207	278	259	107	129	105	PREDICTED: Setaria italica ATP-dependent Clp protease proteolytic subunit-related protein 4, chloroplastic (LOC101786347), mRNA	AT4G17040	ATP-dependent Clp protease proteolytic subunit-related protein 4, chloroplastic
TRpn_1478	1	0	0	0	0	1	1	0	7	0	0	0	0	0	0	0	0	0	0	26	15	21	18	26	PREDICTED: Panicum hallii sulfite exporter TauE/SafE family protein 3-like (LOC112882270), mRNA	AT2G25737	NA
TRpn_1479	0	0	0	1	2	0	0	10	0	3	7	6	1	0	0	0	0	0	0	0	0	0	0	0	PREDICTED: Panicum hallii sulfite exporter TauE/SafE family protein 3-like (LOC112882270), mRNA	AT2G25737	NA
TRpn_1480	40	58	65	56	40	42	59	87	83	83	135	26	173	153	73	125	178	137	433	292	536	175	179	183	PREDICTED: Sorghum bicolor phosphatidylinositol:ceramide inositolphosphotransferase (LOC8060097), mRNA	AT3G54020	Phosphatidylinositol:ceramide inositolphosphotransferase 1
TRpn_1481	21	6	1	0	20	15	7	11	26	3	61	9	13	0	10	0	25	17	47	0	4	48	25	0	PREDICTED: Sorghum bicolor phosphatidylinositol:ceramide inositolphosphotransferase (LOC8060097), mRNA	AT3G54020	Phosphatidylinositol:ceramide inositolphosphotransferase 1
TRpn_1482	2	1	3	6	0	8	4	8	7	11	0	11	7	17	0	17	5	6	0	21	68	0	14	19	PREDICTED: Sorghum bicolor phosphatidylinositol:ceramide inositolphosphotransferase (LOC8060097), mRNA	AT3G54020	Phosphatidylinositol:ceramide inositolphosphotransferase 1
TRpn_1483	3	10	0	21	15	20	27	0	0	0	21	0	70	5	27	4	29	42	42	28	13	24	0	13	PREDICTED: Sorghum bicolor phosphatidylinositol:ceramide inositolphosphotransferase (LOC8060097), mRNA	AT3G54020	Phosphatidylinositol:ceramide inositolphosphotransferase 1
TRpn_1484	0	0	0	26	15	0	0	0	8	8	15	0	13	0	13	43	0	0	30	56	36	0	25	109	PREDICTED: Panicum hallii uncharacterized LOC112872648 (LOC112872648), mRNA	AT1G67060	NA
TRpn_1485	64	0	14	23	31	41	21	43	19	51	0	33	0	44	130	55	104	25	0	94	89	226	112	88	PREDICTED: Sorghum bicolor uncharacterized LOC8081466 (LOC8081466), mRNA	AT1G67060	NA
TRpn_1486	0	7	0	39	12	34	11	0	32	0	0	0	59	41	59	91	58	88	16	68	1	7	35	12	Zea mays full-length cDNA clone ZM_BFb0043M19 mRNA, complete cds	AT1G67060	NA
TRpn_1487	0	55	0	89	11	12	9	0	0	0	0	0	326	160	175	108	166	211	91	99	227	47	84	46	Zea mays full-length cDNA clone ZM_BFb0033N10 mRNA, complete cds	AT1G67060	NA
TRpn_1488	0	0	0	11	0	8	0	0	28	5	0	0	0	5	30	20	14	39	4	15	3	0	2	5	Zea mays full-length cDNA clone ZM_BFb0033N10 mRNA, complete cds	AT1G67060	NA
TRpn_1489	90	144	77	40	15	16	36	7	0	1	62	1	173	468	350	354	233	154	351	231	262	75	59	98	Zea mays full-length cDNA clone ZM_BFb0033N10 mRNA, complete cds	AT1G67060	NA
TRpn_1490	0	86	47	12	16	70	42	35	12	64	15	17	14	62	72	0	50	45	28	0	59	47	16	14	Zea mays full-length cDNA clone ZM_BFb0043M19 mRNA, complete cds	AT1G67060	NA
TRpn_1491	0	0	27	0	5	0	12	0	2	5	0	0	13	37	10	7	7	0	0	144	63	5	11	4	PREDICTED: Zea mays phospholipase D alpha 1-like (LOC103647433), transcript variant X2, mRNA	AT1G52570	Phospholipase D alpha 2
TRpn_1492	8	16	12	0	0	0	0	0	0	7	0	9	0	0	0	0	0	3	0	21	0	0	0	0	PREDICTED: Zea mays phospholipase D alpha 1-like (LOC103647433), transcript variant X2, mRNA	AT1G52570	Phospholipase D alpha 2
TRpn_1493	0	27	0	0	0	0	0	0	0	0	0	0	26	23	0	0	26	7	0	25	0	0	31	36	PREDICTED: Sorghum bicolor remorin (LOC8054212), transcript variant X9, mRNA	NA	NA
TRpn_1494	0	0	0	0	0	0	0	3	0	5	5	13	5	0	0	0	0	0	0	19	0	54	33	45	NA	NA	NA
TRpn_1495	0	4	0	0	0	0	4	0	0	4	0	0	4	5	0	10	4	9	0	21	0	13	0	37	NA	NA	NA
TRpn_1496	3	0	1	3	0	0	4	0	2	2	0	2	13	5	3	9	5	7	6	5	3	9	0	3	PREDICTED: Sorghum bicolor disease resistance protein RPM1 (LOC8076622), mRNA	AT3G50950	Disease resistance RPP13-like protein 4
TRpn_1497	0	3	0	3	7	0	3	4	2	0	0	0	0	2	0	0	2	0	0	0	0	0	6	3	PREDICTED: Sorghum bicolor disease resistance protein RPM1 (LOC8076622), mRNA	AT3G50950	Disease resistance RPP13-like protein 4
TRpn_1498	0	4	0	0	5	0	5	9	4	3	0	4	5	2	6	7	5	15	0	14	3	7	5	16	NA	NA	NA
TRpn_1499	0	0	3	4	0	0	0	2	0	7	13	8	16	3	1	0	0	4	13	23	4	0	23	0	NA	NA	NA
TRpn_1500	0	0	0	0	0	11	0	0	21	18	18	0	18	14	28	20	12	0	34	33	0	10	0	11	NA	AT5G21090	NA
TRpn_1501	0	0	9	0	0	0	0	0	1	0	0	0	0	0	15	0	0	21	0	7	26	4	28	8	NA	AT5G21090	NA
TRpn_1503	27	39	10	39	36	27	32	52	37	50	17	33	47	50	42	57	86	48	19	26	53	16	30	28	PREDICTED: Setaria italica zinc finger HIT domain-containing protein 3 (LOC101758400), transcript variant X4, mRNA	NA	NA
TRpn_1504	290	322	307	331	220	300	294	328	347	267	145	201	357	265	330	286	288	312	338	351	375	102	105	106	PREDICTED: Setaria italica zinc finger HIT domain-containing protein 3 (LOC101758400), transcript variant X4, mRNA	AT4G28820	NA
TRpn_1505	0	0	0	15	19	0	5	10	17	10	0	10	72	0	0	6	10	57	30	27	15	19	26	17	PREDICTED: Setaria italica probable LRR receptor-like serine/threonine-protein kinase At1g56140 (LOC101753184), transcript variant X2, mRNA	NA	NA
TRpn_1506	12	12	0	11	72	0	0	10	48	0	0	11	149	0	25	15	9	102	32	64	0	22	49	23	PREDICTED: Sorghum bicolor probable LRR receptor-like serine/threonine-protein kinase At1g56130 (LOC8066783), mRNA	NA	NA
TRpn_1507	0	0	50	0	0	0	0	0	0	18	0	0	38	103	0	36	32	21	27	0	0	0	0	0	PREDICTED: Sorghum bicolor uncharacterized LOC8056163 (LOC8056163), transcript variant X2, mRNA	NA	NA
TRpn_1508	93	92	124	186	159	167	171	157	138	108	14	105	83	97	129	64	104	132	35	40	91	51	90	80	Zea mays uncharacterized LOC100383013 (cl8823_1(121)), transcript variant 2, mRNA<>Zea mays full-length cDNA clone ZM_BFb0042I06 mRNA, complete cds	NA	NA
TRpn_1509	358	375	323	664	640	213	284	486	448	599	109	436	402	255	339	326	327	579	251	422	300	234	186	232	PREDICTED: Setaria italica flocculation protein FLO11 (LOC101771346), transcript variant X1, mRNA	NA	NA
TRpn_1510	108	125	54	195	75	189	8	165	98	41	0	31	206	134	175	599	173	391	11	237	150	7	7	4	NA	NA	NA
TRpn_1511	16	10	38	30	15	30	38	34	46	24	7	23	50	32	29	67	25	36	30	37	57	9	20	20	PREDICTED: Panicum hallii nitrilase-like protein 2 (LOC112885777), mRNA	NA	NA
TRpn_1513	34	19	13	30	15	20	11	43	27	53	8	45	52	24	50	35	56	82	26	69	45	16	14	12	PREDICTED: Panicum hallii nitrilase-like protein 2 (LOC112885777), mRNA	AT4G08790	Nitrilase-like protein 2
TRpn_1514	1	0	1	0	0	0	0	0	4	1	0	0	56	35	68	63	23	30	1	1	0	3	0	0	PREDICTED: Sorghum bicolor stachyose synthase (LOC8070214), mRNA	AT4G01970	Probable galactinol--sucrose galactosyltransferase 4
TRpn_1515	0	3	0	0	5	0	5	0	0	6	0	4	3	0	0	5	5	7	5	3	2	0	0	5	PREDICTED: Panicum hallii GTP-binding protein ERG (LOC112896290), mRNA	AT1G30960	GTP-binding protein ERG
TRpn_1516	6	11	14	10	0	20	10	15	16	20	0	2	60	71	57	35	45	35	63	81	90	30	40	24	PREDICTED: Panicum hallii GTP-binding protein ERG (LOC112896290), mRNA	AT1G30960	GTP-binding protein ERG
TRpn_1517	7	13	0	7	5	9	6	7	27	11	0	4	14	10	9	3	4	8	8	9	7	0	5	5	NA	NA	NA
TRpn_1518	0	0	0	0	0	0	0	0	4	8	0	26	0	0	0	0	0	0	0	52	2	13	35	38	PREDICTED: Zea mays uncharacterized LOC109941068 (LOC109941068), mRNA	NA	NA
TRpn_1519	13	9	17	26	26	20	15	22	24	4	6	2	13	16	24	17	16	27	7	26	16	57	35	47	PREDICTED: Setaria italica flocculation protein FLO11 (LOC101776262), transcript variant X2, mRNA	AT4G30710	AUGMIN subunit 8
TRpn_1520	93	97	85	165	137	98	126	142	118	81	32	75	119	116	88	81	94	133	77	121	124	74	91	89	PREDICTED: Setaria italica flocculation protein FLO11 (LOC101776262), transcript variant X2, mRNA	AT4G30710	AUGMIN subunit 8
TRpn_1521	4	1	0	0	0	3	0	0	0	0	5	5	10	0	0	14	0	13	0	0	3	0	6	0	NA	NA	NA
TRpn_1522	2	3	1	5	7	1	2	6	9	8	3	4	6	2	6	7	4	10	2	4	1	6	9	12	NA	NA	NA
TRpn_1523	19	19	54	110	52	71	180	585	152	89	60	71	49	58	86	166	95	138	122	624	960	162	94	135	PREDICTED: Panicum hallii uncharacterized LOC112894243 (LOC112894243), mRNA	NA	NA
TRpn_1524	0	0	0	0	0	8	3	2	0	13	0	11	7	0	6	7	17	0	4	9	11	2	2	2	NA	NA	NA
TRpn_1525	0	0	0	5	5	0	0	0	7	0	0	0	4	4	8	0	4	28	7	0	0	0	0	0	NA	NA	NA
TRpn_1526	12	5	3	8	11	0	3	19	21	3	0	10	26	2	15	11	9	47	8	17	3	7	2	23	NA	NA	NA
TRpn_1527	47	59	70	63	35	56	57	60	36	127	38	39	197	138	155	85	143	127	81	521	346	175	172	186	Zea mays clone 485285 stress protein mRNA, complete cds	AT3G18060	Actin-interacting protein 1-2
TRpn_1528	11	12	2	4	3	6	7	12	12	9	1	5	31	9	30	13	4	24	13	14	15	8	14	15	NA	NA	NA
TRpn_1529	0	0	0	0	0	0	0	5	0	0	0	0	36	3	6	0	6	10	0	7	18	1	14	6	PREDICTED: Sorghum bicolor uncharacterized LOC8063886 (LOC8063886), transcript variant X3, mRNA	AT3G59490	NA
TRpn_1530	0	0	0	2	0	0	0	0	0	0	0	0	0	2	2	9	3	9	0	0	0	1	0	2	PREDICTED: Sorghum bicolor uncharacterized LOC8063886 (LOC8063886), transcript variant X3, mRNA	NA	NA
TRpn_1531	13	10	0	0	2	0	6	0	8	38	18	7	36	41	66	0	58	49	41	52	30	21	19	10	PREDICTED: Panicum hallii uncharacterized LOC112883324 (LOC112883324), mRNA	AT3G59490	NA
TRpn_1532	0	0	0	0	0	0	0	0	0	0	11	0	28	0	0	0	9	0	0	48	25	6	12	0	PREDICTED: Sorghum bicolor uncharacterized LOC8063886 (LOC8063886), transcript variant X3, mRNA	AT3G59490	NA
TRpn_1533	0	0	0	7	6	15	0	0	0	4	0	0	0	20	12	20	18	31	31	0	38	7	0	2	PREDICTED: Setaria italica uncharacterized LOC101759002 (LOC101759002), transcript variant X1, mRNA	NA	NA
TRpn_1534	0	0	0	0	0	0	0	0	0	0	0	0	0	0	0	14	4	0	0	0	0	2	0	0	PREDICTED: Panicum hallii uncharacterized LOC112883324 (LOC112883324), mRNA	AT3G59490	NA
TRpn_1535	1	17	0	15	3	0	22	0	0	17	0	9	15	49	1	28	27	41	38	8	0	20	11	0	NA	NA	NA
TRpn_1536	12	0	12	0	0	28	0	16	12	28	0	8	92	24	35	21	52	0	18	52	45	0	0	17	NA	NA	NA
TRpn_1537	5	0	5	0	0	0	0	0	6	0	0	0	36	0	31	23	24	24	1	13	27	4	7	0	NA	NA	NA
TRpn_1538	5	0	0	0	0	8	0	0	0	5	0	0	0	22	41	9	30	7	20	0	20	0	0	0	NA	NA	NA
TRpn_1539	180	183	166	345	251	133	340	470	329	391	272	317	174	198	166	174	258	345	144	226	309	185	170	200	PREDICTED: Panicum hallii ABC transporter C family member 14-like (LOC112892912), mRNA	AT3G62700	ABC transporter C family member 14
TRpn_1540	0	0	0	3	18	0	23	0	3	0	0	3	0	0	0	34	18	13	58	0	0	0	0	3	NA	NA	NA
TRpn_1541	183	202	235	207	135	337	274	284	205	861	315	442	121	148	106	124	138	142	127	163	230	136	112	91	PREDICTED: Setaria italica protein BOBBER 1 (LOC101764727), mRNA	AT5G53400	Protein BOBBER 1
TRpn_1542	123	142	156	162	204	145	184	199	114	461	251	292	180	124	145	152	143	121	138	271	213	119	151	172	PREDICTED: Setaria italica protein BOBBER 1 (LOC101764727), mRNA	AT5G53400	Protein BOBBER 1
TRpn_1543	23	20	11	15	18	7	12	37	24	28	156	28	101	110	57	66	100	65	43	42	62	118	102	114	PREDICTED: Sorghum bicolor photosynthetic NDH subunit of subcomplex B 2, chloroplastic (LOC8080528), mRNA	AT1G64770	Photosynthetic NDH subunit of subcomplex B 2, chloroplastic
TRpn_1544	39	6	29	15	0	7	3	0	3	6	0	8	157	65	163	243	237	363	24	33	20	31	19	43	NA	NA	NA
TRpn_1545	151	157	64	148	116	115	68	167	153	76	23	64	377	112	349	222	211	385	63	126	156	199	152	270	PREDICTED: Setaria italica AT-hook motif nuclear-localized protein 10 (LOC101786382), transcript variant X2, mRNA	AT2G33620	AT-hook motif nuclear-localized protein 10
TRpn_1546	0	0	0	0	0	0	0	0	0	0	4	14	0	0	0	11	0	0	0	5	0	10	20	0	Cercospora beticola 40S ribosomal protein S22 (CB0940_02704), mRNA	AT1G07770	40S ribosomal protein S15a-1
TRpn_1547	0	0	0	5	0	5	5	0	0	27	0	0	0	0	0	0	0	0	0	0	0	29	62	90	Cercospora beticola 40S ribosomal protein S22 (CB0940_02704), mRNA	AT1G07770	40S ribosomal protein S15a-1
TRpn_1548	1	2	1	10	10	3	2	2	7	10	3	6	14	0	8	23	13	52	2	16	7	4	15	2	NA	NA	NA
TRpn_1549	0	0	0	0	0	0	0	0	0	0	0	0	0	0	0	0	0	0	48	0	0	33	51	71	PREDICTED: Panicum hallii tetratricopeptide repeat domain-containing protein PYG7, chloroplastic (LOC112880588), transcript variant X2, mRNA	AT1G22700	NA
TRpn_1551	0	0	0	4	0	0	0	4	4	8	0	0	19	0	17	14	18	22	19	15	0	9	5	13	PREDICTED: Panicum hallii tetratricopeptide repeat domain-containing protein PYG7, chloroplastic (LOC112880588), transcript variant X2, mRNA	AT1G22700	NA
TRpn_1552	5	0	5	17	0	12	0	19	0	0	0	0	16	0	6	13	24	0	23	9	12	6	21	8	Phyllostachys edulis cDNA clone: bphylf059a12, full insert sequence	AT2G36330	CASP-like protein 4A3
TRpn_1553	38	36	42	27	57	35	63	32	52	66	23	58	152	145	109	119	147	167	69	124	173	46	30	45	PREDICTED: Setaria italica CASP-like protein 4A3 (LOC101782985), mRNA	AT2G36330	CASP-like protein 4A3
TRpn_1554	4	6	9	10	5	26	36	0	10	5	2	0	31	23	38	0	24	0	0	21	61	31	15	11	Saccharum hybrid cultivar SP80-3280 isolate Shy3280Sca063 genomic sequence	NA	NA
TRpn_1555	8	9	11	12	90	12	30	9	47	17	18	10	17	12	28	19	26	26	33	88	130	63	56	39	PREDICTED: Panicum hallii glucan endo-1,3-beta-glucosidase 14-like (LOC112887823), mRNA	AT2G27500	Glucan endo-1,3-beta-glucosidase 14
TRpn_1556	3	8	2	2	5	0	4	13	3	6	0	7	15	0	4	16	6	17	7	11	18	18	15	12	PREDICTED: Sorghum bicolor trans-cinnamate 4-monooxygenase (LOC8059757), mRNA	NA	NA
TRpn_1557	0	0	0	10	5	0	221	2	11	0	0	0	13	0	9	0	0	14	323	0	0	0	0	0	PREDICTED: Oryza sativa Japonica Group translation machinery-associated protein 7 (LOC107277315), mRNA	NA	NA
TRpn_1558	0	7	9	70	171	10	66	155	132	0	0	9	0	20	0	35	25	28	8	0	27	0	0	0	PREDICTED: Oryza sativa Japonica Group translation machinery-associated protein 7 (LOC107277315), mRNA	NA	NA
TRpn_1559	0	2	0	0	0	0	0	0	0	0	0	2	4	0	7	9	2	8	8	12	18	7	0	2	NA	NA	NA
TRpn_1560	0	0	0	7	11	0	0	7	9	0	0	0	0	0	0	0	0	7	36	7	0	0	0	25	NA	NA	NA
TRpn_1561	0	0	4	0	0	0	16	0	20	0	0	0	6	0	9	9	0	0	0	0	6	0	10	0	NA	NA	NA
TRpn_1562	0	6	0	0	3	0	8	6	14	8	0	3	34	7	15	17	0	9	5	14	11	6	3	13	Paspalum vaginatum clone StvSingle_HKZDOCN04IZHNP microsatellite sequence	NA	NA
TRpn_1563	0	0	0	0	0	0	0	0	0	0	136	0	0	8	7	13	5	0	0	0	0	27	23	60	NA	NA	NA
TRpn_1564	17	18	39	10	28	16	28	13	12	36	32	8	109	89	71	34	46	45	60	40	55	43	29	31	NA	NA	NA
TRpn_1565	8	5	4	12	15	7	8	11	9	16	1	12	131	57	166	106	133	180	85	126	115	91	77	67	PREDICTED: Sorghum bicolor uncharacterized LOC8064127 (LOC8064127), mRNA	AT3G10980	NA
TRpn_1566	1	0	0	0	1	6	0	0	0	4	5	3	0	0	3	0	1	0	0	0	0	152	153	134	PREDICTED: Panicum hallii putative 12-oxophytodienoate reductase 5 (LOC112889664), mRNA	AT1G76680	12-oxophytodienoate reductase 1
TRpn_1567	2	8	0	15	9	2	4	6	4	18	10	13	46	22	22	40	14	42	22	68	26	17	15	22	NA	NA	NA
TRpn_1568	483	503	378	313	38	473	447	303	334	457	484	297	382	532	441	603	610	496	373	158	248	220	247	177	PREDICTED: Sorghum bicolor homeobox-leucine zipper protein HOX5-like (LOC110437008), mRNA	AT3G01470	Homeobox-leucine zipper protein HAT5
TRpn_1569	0	60	72	0	28	68	26	12	41	3	185	21	97	188	8	0	43	27	75	18	49	84	48	101	Zea mays full-length cDNA clone ZM_BFb0091J03 mRNA, complete cds	AT4G40060	Homeobox-leucine zipper protein ATHB-16
TRpn_1570	0	0	0	0	0	0	0	0	0	0	19	0	0	0	0	0	0	0	0	0	0	62	19	11	Phyllostachys edulis cDNA clone: bphylf034h03, full insert sequence	NA	NA
TRpn_1571	0	0	1	0	0	0	0	1	0	0	83	0	0	2	0	0	0	0	0	0	0	128	75	74	Zea mays uncharacterized LOC100282200 (pco073188), mRNA	AT4G28940	NA
TRpn_1572	0	0	0	0	0	0	3	0	0	19	76	15	0	0	0	0	0	0	0	0	0	70	121	84	Phyllostachys edulis cDNA clone: bphylf034h03, full insert sequence	AT4G28940	NA
TRpn_1573	0	0	0	0	15	0	0	0	0	0	0	0	21	0	0	0	0	0	12	0	0	7	7	0	PREDICTED: Panicum hallii transcription factor PHYTOCHROME INTERACTING FACTOR-LIKE 13-like (LOC112883054), transcript variant X2, mRNA	NA	NA
TRpn_1574	0	0	3	7	0	0	0	0	0	3	0	0	0	12	11	25	31	0	9	3	11	0	4	3	NA	NA	NA
TRpn_1575	0	14	6	0	18	0	3	0	0	0	22	4	58	7	18	12	31	18	66	112	23	21	45	51	NA	NA	NA
TRpn_1576	26	86	87	44	55	97	74	64	64	178	46	90	135	189	417	125	257	164	114	777	190	113	95	114	PREDICTED: Sorghum bicolor probable tyrosine-protein phosphatase At1g05000 (LOC110430736), mRNA	AT1G05000	Probable tyrosine-protein phosphatase At1g05000
TRpn_1577	323	476	297	282	269	234	484	379	494	361	143	278	796	654	604	866	1066	910	841	641	1075	641	538	537	PREDICTED: Panicum hallii NEP1-interacting protein-like 1 (LOC112889318), mRNA	AT4G35840	NEP1-interacting protein 1
TRpn_1578	4	0	0	0	4	0	3	4	8	9	0	0	0	0	4	0	10	33	4	12	0	8	13	9	NA	NA	NA
TRpn_1579	166	203	271	240	122	219	171	178	158	112	28	71	145	229	104	114	180	131	105	143	153	52	48	64	PREDICTED: Panicum hallii uncharacterized LOC112894367 (LOC112894367), mRNA	NA	NA
TRpn_1580	2	2	5	2	0	8	0	0	0	0	0	3	7	6	7	10	9	0	0	5	0	0	2	10	NA	NA	NA
TRpn_1581	6	0	0	0	10	0	2	10	0	2	0	10	6	2	0	5	6	21	4	21	0	7	14	11	NA	NA	NA
TRpn_1582	1	1	0	0	0	2	0	0	1	9	36	8	6	0	0	0	0	0	0	74	7	56	73	100	PREDICTED: Panicum hallii ARF guanine-nucleotide exchange factor GNL2 (LOC112883960), mRNA	AT5G19610	ARF guanine-nucleotide exchange factor GNL2
TRpn_1583	0	2	0	0	0	0	0	0	0	12	3	4	4	0	0	0	6	0	0	19	8	78	87	48	NA	NA	NA
TRpn_1584	21	14	14	15	5	32	31	35	0	29	7	46	20	25	13	15	18	28	40	30	16	0	4	4	Zea mays subsp. parviglumis voucher 967 (B.F. Benz) RFLP marker csu381 genomic sequence	NA	NA
TRpn_1585	7	16	12	19	26	6	5	23	33	20	6	23	6	3	9	11	5	10	11	18	22	4	19	15	Zea mays subsp. parviglumis voucher 967 (B.F. Benz) RFLP marker csu381 genomic sequence	NA	NA
TRpn_1586	4	11	0	11	0	2	0	0	0	0	8	1	8	0	10	10	4	7	0	7	9	24	9	13	NA	NA	NA
TRpn_1587	11	5	0	4	0	6	0	0	0	0	14	0	36	0	12	11	21	16	0	4	1	7	0	1	NA	NA	NA
TRpn_1588	6	10	7	16	10	10	6	12	10	10	4	12	10	7	21	21	22	22	20	6	8	6	23	6	Zea mays clone 1502309 mRNA sequence	NA	NA
TRpn_1589	0	0	0	3	0	6	0	0	3	7	0	0	34	27	31	29	24	27	16	29	24	24	10	23	NA	NA	NA
TRpn_1590	16	29	0	26	0	29	0	19	38	86	0	0	423	379	352	229	448	373	263	648	690	186	145	167	PREDICTED: Sorghum bicolor uncharacterized LOC8058994 (LOC8058994), mRNA	AT1G21930	NA
TRpn_1591	0	0	25	0	0	9	66	0	0	0	6	29	36	70	78	40	0	0	126	44	168	0	28	0	PREDICTED: Panicum hallii uncharacterized LOC112885739 (LOC112885739), mRNA	NA	NA
TRpn_1592	3	5	0	3	3	2	0	3	7	3	0	3	29	2	11	16	10	28	14	6	8	3	7	7	NA	NA	NA
TRpn_1593	0	0	0	0	0	3	0	0	0	0	0	0	0	124	98	26	45	72	51	13	60	68	42	26	PREDICTED: Panicum hallii WD repeat domain-containing protein 83 (LOC112878062), mRNA	AT5G64730	NA
TRpn_1594	23	10	10	9	8	16	18	22	25	36	3	25	84	33	45	63	35	63	46	89	49	45	24	53	PREDICTED: Sorghum bicolor WD repeat domain-containing protein 83 (LOC8064246), mRNA	AT5G64730	NA
TRpn_1595	0	0	0	0	0	3	7	0	0	0	0	0	79	18	12	64	68	19	69	71	83	0	28	36	PREDICTED: Panicum hallii WD repeat domain-containing protein 83 (LOC112878062), mRNA	AT5G64730	NA
TRpn_1596	18	12	4	20	19	7	15	31	40	28	5	28	43	17	49	54	43	73	30	54	37	25	37	32	PREDICTED: Sorghum bicolor WD repeat domain-containing protein 83 (LOC8064246), mRNA	AT5G64730	NA
TRpn_1597	19	9	2	20	27	5	2	0	0	12	27	7	34	10	14	18	26	25	5	23	11	86	68	91	PREDICTED: Panicum hallii transcription factor MYBC1 (LOC112886379), transcript variant X2, mRNA	NA	NA
TRpn_1598	2	0	2	0	0	2	9	4	5	15	0	7	67	7	239	31	12	23	444	38	24	57	61	48	PREDICTED: Sorghum bicolor glycine-rich cell wall structural protein (LOC8070578), mRNA	NA	NA
TRpn_1599	1	0	1	0	0	0	65	1	5	101	408	277	45	7	3	3	3	0	0	286	0	1113	983	1059	NA	NA	NA
TRpn_1600	5	3	4	10	0	2	0	6	5	9	2	16	17	21	10	10	9	18	8	23	30	21	13	21	PREDICTED: Panicum hallii ABC transporter G family member 38-like (LOC112892398), mRNA	AT3G16340	ABC transporter G family member 29
TRpn_1601	0	0	0	0	0	0	0	6	0	0	0	3	6	0	6	0	2	6	0	10	8	4	2	11	PREDICTED: Panicum hallii ABC transporter G family member 38-like (LOC112892398), mRNA	AT1G59870	ABC transporter G family member 36
TRpn_1602	0	0	0	0	0	0	0	0	0	3	0	0	3	0	0	0	0	0	3	0	3	12	12	21	NA	NA	NA
TRpn_1603	47	84	22	15	11	51	29	21	84	11	28	3	150	123	76	88	168	61	196	97	129	31	21	29	PREDICTED: Setaria italica bZIP transcription factor 39 (LOC101778763), mRNA	NA	NA
TRpn_1604	9	15	14	11	6	7	2	9	7	12	3	4	45	25	44	42	28	30	12	29	11	7	8	6	NA	NA	NA
TRpn_1605	269	314	665	332	14	439	487	514	95	237	58	94	268	397	176	83	419	170	290	271	435	116	210	146	NA	NA	NA
TRpn_1606	10	36	0	75	114	13	11	19	0	67	41	13	175	0	83	0	87	107	66	422	189	88	147	166	PREDICTED: Panicum hallii probable voltage-gated potassium channel subunit beta (LOC112898157), mRNA	AT1G04690	Probable voltage-gated potassium channel subunit beta
TRpn_1607	0	0	11	0	0	0	0	0	0	0	0	0	90	151	66	66	115	56	17	0	119	73	21	0	Zea mays voltage-gated potassium channel beta subunit (LOC100282429), mRNA	AT1G04690	Probable voltage-gated potassium channel subunit beta
TRpn_1608	0	15	0	34	21	13	6	23	17	0	0	13	0	12	0	0	0	13	21	10	21	0	24	42	Zea mays voltage-gated potassium channel beta subunit (LOC100282429), mRNA	AT1G04690	Probable voltage-gated potassium channel subunit beta
TRpn_1609	31	8	16	30	56	29	83	24	49	33	81	33	42	47	36	47	45	36	33	68	58	131	163	175	PREDICTED: Panicum hallii ethanolamine-phosphate cytidylyltransferase-like (LOC112896647), mRNA	AT2G38670	Ethanolamine-phosphate cytidylyltransferase
TRpn_1610	501	540	487	740	633	563	449	700	561	673	577	624	479	316	421	378	412	504	502	430	491	529	475	506	PREDICTED: Panicum hallii ethanolamine-phosphate cytidylyltransferase-like (LOC112896647), mRNA	AT2G38670	Ethanolamine-phosphate cytidylyltransferase
TRpn_1611	0	7	2	10	0	19	6	9	19	5	0	7	12	9	7	0	0	17	0	14	13	9	12	13	PREDICTED: Panicum hallii subtilisin-like protease SBT1.3 (LOC112899381), mRNA	AT5G51750	Subtilisin-like protease SBT1.3
TRpn_1612	0	0	0	0	0	0	0	0	0	0	10	0	0	0	0	0	4	0	0	0	0	28	24	21	PREDICTED: Panicum hallii subtilisin-like protease SBT1.7 (LOC112881298), mRNA	AT4G34980	Subtilisin-like protease SBT1.6
TRpn_1613	0	0	0	0	0	0	0	0	0	3	0	22	0	0	0	0	0	0	0	0	0	31	51	32	NA	NA	NA
TRpn_1614	3	0	0	0	0	3	0	5	0	65	33	0	0	0	0	0	0	0	0	14	0	11	0	15	NA	NA	NA
TRpn_1615	0	0	0	0	0	0	0	0	0	0	25	0	0	0	0	0	0	0	0	0	0	25	28	11	NA	NA	NA
TRpn_1616	0	0	0	0	0	0	0	0	0	3	94	69	0	0	0	0	4	0	0	0	0	0	15	0	NA	NA	NA
TRpn_1617	3	4	0	12	5	1	3	4	26	23	0	15	10	0	12	19	7	35	0	21	7	10	5	4	PREDICTED: Panicum hallii ATP-dependent DNA helicase Q-like 3 (LOC112884431), transcript variant X2, mRNA	AT4G35740	ATP-dependent DNA helicase Q-like 3
TRpn_1618	12	15	25	20	16	28	8	32	45	2	41	0	81	85	74	51	72	83	37	105	117	55	29	68	PREDICTED: Panicum hallii ATP-dependent DNA helicase Q-like 3 (LOC112884431), transcript variant X2, mRNA	AT4G35740	ATP-dependent DNA helicase Q-like 3
TRpn_1619	22	13	0	17	15	4	21	13	8	72	0	38	41	7	24	29	23	41	27	62	22	34	53	30	PREDICTED: Panicum hallii ATP-dependent DNA helicase Q-like 3 (LOC112884431), transcript variant X2, mRNA	AT4G35740	ATP-dependent DNA helicase Q-like 3
TRpn_1620	3	3	4	9	2	16	8	7	2	36	4	3	283	185	207	194	238	242	261	315	275	179	173	196	PREDICTED: Sorghum bicolor chaperone protein dnaJ A6, chloroplastic (LOC8064340), transcript variant X2, mRNA	AT2G22360	Chaperone protein dnaJ A6, chloroplastic
TRpn_1621	105	122	111	89	100	74	73	95	78	91	66	74	248	165	154	194	187	173	137	181	211	56	92	93	PREDICTED: Setaria italica peptidyl-tRNA hydrolase 2, mitochondrial (LOC101770916), mRNA	AT3G03010	NA
TRpn_1622	16	0	0	7	9	5	16	8	16	48	55	50	49	32	0	13	24	24	61	85	57	203	192	174	PREDICTED: Sorghum bicolor probable allantoate deiminase (LOC8069395), transcript variant X2, mRNA	AT4G20070	Allantoate deiminase
TRpn_1623	6	5	1	10	5	5	0	10	7	12	55	45	79	0	10	46	44	35	97	62	42	92	31	44	PREDICTED: Sorghum bicolor probable allantoate deiminase (LOC8069395), transcript variant X1, mRNA	AT4G20070	Allantoate deiminase
TRpn_1624	0	0	0	0	1	0	24	0	0	54	0	34	100	19	43	8	57	76	99	408	188	239	266	302	PREDICTED: Sorghum bicolor probable allantoate deiminase (LOC8069395), transcript variant X1, mRNA	AT4G20070	Allantoate deiminase
TRpn_1625	0	0	0	0	4	0	0	9	0	10	37	15	0	0	0	0	0	0	0	0	0	0	0	0	PREDICTED: Sorghum bicolor probable allantoate deiminase (LOC8069395), transcript variant X2, mRNA	AT4G20070	Allantoate deiminase
TRpn_1626	0	0	7	0	2	0	0	12	0	3	36	13	0	0	0	0	0	0	0	0	0	0	0	0	PREDICTED: Sorghum bicolor probable allantoate deiminase (LOC8069395), transcript variant X1, mRNA	AT4G20070	Allantoate deiminase
TRpn_1627	1	0	1	0	0	0	0	0	0	3	0	0	24	21	30	14	38	44	15	18	24	12	10	17	PREDICTED: Setaria italica uncharacterized LOC111256452 (LOC111256452), mRNA	NA	NA
TRpn_1628	0	0	0	0	0	0	0	0	0	4	4	4	43	0	45	24	59	47	58	13	13	29	26	4	NA	NA	NA
TRpn_1629	0	0	0	0	0	0	0	0	0	0	0	0	0	0	3	15	0	0	0	4	0	0	12	15	NA	NA	NA
TRpn_1630	0	0	0	0	0	0	0	0	0	0	0	0	0	1	0	0	0	0	83	0	0	0	3	0	NA	NA	NA
TRpn_1631	0	0	0	0	11	0	0	0	2	0	19	0	0	2	0	0	0	0	0	0	6	29	23	1	NA	NA	NA
TRpn_1632	0	0	0	0	0	0	0	0	0	0	0	0	21	0	20	0	7	8	27	0	0	0	2	0	NA	NA	NA
TRpn_1633	0	5	0	0	0	0	5	4	0	9	0	0	16	22	50	0	19	10	11	28	36	33	18	3	NA	NA	NA
TRpn_1634	8	31	10	28	16	77	24	29	30	12	2	25	19	40	26	11	16	10	33	86	87	19	45	34	NA	NA	NA
TRpn_1635	26	28	16	46	13	23	17	30	42	30	18	18	31	12	33	32	52	55	29	25	32	30	26	33	PREDICTED: Sorghum bicolor uncharacterized LOC8080748 (LOC8080748), mRNA	AT3G51550	Receptor-like protein kinase FERONIA
TRpn_1636	0	0	0	0	0	0	0	1	0	0	0	0	0	0	0	2	0	0	0	8	3	23	28	32	PREDICTED: Oryza sativa Japonica Group uncharacterized LOC9266030 (LOC9266030), transcript variant X4, mRNA	AT2G47060	Probable receptor-like protein kinase At2g47060
TRpn_1637	0	0	0	0	0	0	0	2	0	0	0	0	2	0	0	0	0	0	0	5	3	10	22	21	PREDICTED: Sorghum bicolor pto-interacting protein 1 (LOC8068190), transcript variant X3, misc_RNA	NA	NA
TRpn_1638	0	0	0	0	0	0	0	0	0	0	0	0	23	0	14	22	13	25	9	16	18	14	12	0	NA	NA	NA
TRpn_1639	153	120	100	171	155	173	176	193	207	286	73	154	745	771	717	714	737	672	584	892	982	298	264	296	Paspalum vaginatum clone Sp23 hypothetical protein mRNA, partial cds	AT5G44200	Nuclear cap-binding protein subunit 2
TRpn_1640	0	9	0	0	5	24	0	6	8	0	2	13	24	12	0	11	2	9	0	23	31	0	0	0	PREDICTED: Panicum hallii fasciclin-like arabinogalactan protein 11 (LOC112886319), mRNA	AT5G03170	Fasciclin-like arabinogalactan protein 11
TRpn_1641	0	0	20	0	9	0	18	14	3	0	4	3	15	24	22	6	24	0	12	3	28	18	50	13	PREDICTED: Panicum hallii fasciclin-like arabinogalactan protein 11 (LOC112886319), mRNA	NA	NA
TRpn_1642	0	22	27	35	0	23	10	0	0	0	0	0	10	27	0	8	10	17	6	0	0	5	5	0	PREDICTED: Panicum hallii fasciclin-like arabinogalactan protein 11 (LOC112886319), mRNA	NA	NA
TRpn_1643	2	0	0	3	1	11	13	41	6	112	109	53	13	0	1	3	0	0	0	1206	413	537	495	571	PREDICTED: Panicum hallii indole-3-pyruvate monooxygenase YUCCA2-like (LOC112893372), mRNA	AT1G04180	Probable indole-3-pyruvate monooxygenase YUCCA9
TRpn_1644	1190	1518	2229	1681	1030	1705	1444	1250	782	1056	1215	789	1673	1680	1213	735	1443	1127	951	2037	2342	1013	950	1063	Saccharum officinarum mitochondrial 2-oxoglutarate/malate translocator mRNA, complete cds; nuclear gene for mitochondrial product	AT5G19760	Mitochondrial dicarboxylate/tricarboxylate transporter DTC
TRpn_1645	0	0	0	0	0	5	0	9	0	0	0	0	17	40	13	24	16	17	48	4	14	14	8	12	Zea mays uncharacterized LOC100286065 (AY110426), mRNA<>Zea mays clone 490376 lipid transfer protein mRNA, complete cds	NA	NA
TRpn_1646	206	224	252	242	86	137	100	10	106	9	0	0	242	398	242	291	228	167	113	32	94	0	0	4	PREDICTED: Setaria italica non-specific lipid-transfer protein-like protein At2g13820 (LOC101781320), mRNA	NA	NA
TRpn_1647	3	4	2	2	13	2	3	3	5	2	2	0	23	6	7	0	10	4	3	12	10	7	7	19	NA	NA	NA
TRpn_1648	10	2	0	14	9	2	0	9	9	7	0	0	14	8	5	6	5	19	2	3	3	5	5	2	NA	NA	NA
TRpn_1649	4	0	0	0	9	0	0	0	0	0	7	0	8	0	8	6	16	17	19	27	13	8	36	20	NA	NA	NA
TRpn_1650	160	275	167	116	81	186	159	165	131	231	159	135	463	521	341	376	348	376	111	254	264	181	161	197	PREDICTED: Panicum hallii deoxynucleoside triphosphate triphosphohydrolase SAMHD1 homolog (LOC112894985), mRNA	AT5G40270	NA
TRpn_1651	10	4	4	3	5	2	14	13	21	19	12	12	8	0	11	17	4	8	14	15	12	14	12	10	NA	NA	NA
TRpn_1652	4	4	0	0	9	0	0	0	0	13	4	5	0	0	0	6	0	0	0	4	0	9	12	0	NA	NA	NA
TRpn_1653	0	0	0	0	0	0	0	4	4	0	18	22	0	4	4	0	0	0	3	0	4	20	24	17	NA	NA	NA
TRpn_1654	0	0	0	0	0	0	0	0	3	0	7	0	3	0	0	0	0	0	0	3	0	63	63	76	NA	NA	NA
TRpn_1655	0	0	0	0	0	1	0	0	0	0	0	0	28	14	16	21	30	35	23	47	46	17	15	17	NA	NA	NA
TRpn_1656	1	1	1	2	1	1	2	1	1	6	0	1	2	0	2	13	4	0	4	4	6	5	5	2	NA	NA	NA
TRpn_1657	11	13	14	7	4	18	11	0	4	8	6	2	40	37	30	11	36	37	25	30	20	27	30	36	PREDICTED: Sorghum bicolor isoflavone reductase homolog IRL (LOC8058257), mRNA	NA	NA
TRpn_1658	0	0	2	11	0	0	5	3	0	0	0	0	5	6	3	3	8	14	3	0	3	30	21	22	PREDICTED: Sorghum bicolor ADP-ribosylation factor GTPase-activating protein AGD2 (LOC8074784), mRNA	NA	NA
TRpn_1659	3	15	14	38	17	22	6	23	21	15	15	21	12	21	14	14	17	22	15	23	14	18	6	10	NA	NA	NA
TRpn_1660	58	26	160	33	31	101	61	14	46	13	17	52	85	91	77	92	88	60	32	32	104	33	42	14	PREDICTED: Setaria italica uncharacterized LOC101759398 (LOC101759398), mRNA	NA	NA
TRpn_1661	10	0	0	0	3	19	0	0	0	0	26	1	0	5	15	0	0	43	0	0	0	0	6	6	NA	NA	NA
TRpn_1662	6	18	8	11	12	0	6	12	19	22	0	18	23	13	0	27	33	0	4	16	11	21	0	0	NA	NA	NA
TRpn_1663	5	0	0	0	4	0	0	0	0	0	8	0	4	0	0	5	9	0	4	0	0	99	76	48	PREDICTED: Panicum hallii probable BOI-related E3 ubiquitin-protein ligase 3 (LOC112902984), mRNA	NA	NA
TRpn_1664	0	0	0	0	0	17	3	0	0	17	0	0	195	200	197	148	179	171	123	203	185	63	59	76	NA	NA	NA
TRpn_1665	0	0	0	0	6	8	0	6	2	11	7	0	20	45	27	35	28	25	9	118	92	47	28	45	NA	NA	NA
TRpn_1666	3	2	2	0	0	2	0	9	4	10	6	7	18	27	5	9	36	6	5	18	59	8	8	7	NA	NA	NA
TRpn_1667	0	9	0	0	7	9	8	0	0	13	0	0	21	18	12	22	22	25	24	88	107	38	19	30	NA	NA	NA
TRpn_1668	17	16	15	15	9	15	16	8	10	41	14	28	20	19	17	23	25	35	8	17	15	7	8	12	PREDICTED: Sorghum bicolor uncharacterized LOC8063044 (LOC8063044), mRNA	NA	NA
TRpn_1669	8	14	2	4	23	2	17	12	17	19	16	16	40	6	27	7	22	45	13	33	20	16	23	24	PREDICTED: Setaria italica uncharacterized LOC101764059 (LOC101764059), transcript variant X2, misc_RNA	NA	NA
TRpn_1670	0	0	0	0	0	0	0	0	0	0	0	0	0	0	0	0	0	0	0	0	0	93	121	129	Maconellicoccus hirsutus clone WHMH2612 ribosomal protein S24-like protein mRNA, complete cds	AT5G28060	40S ribosomal protein S24-2
TRpn_1671	4	0	0	4	13	0	1	0	5	1	0	3	15	0	14	9	3	31	0	0	0	4	0	0	NA	NA	NA
TRpn_1672	0	4	0	0	0	0	0	7	0	6	0	0	0	0	0	0	0	0	13	7	0	0	4	4	NA	NA	NA
TRpn_1673	0	0	0	20	0	2	28	0	0	0	0	0	3	0	0	0	19	0	67	12	14	21	19	30	NA	NA	NA
TRpn_1674	0	0	0	0	22	20	22	11	15	0	0	0	0	28	14	31	32	7	35	0	22	0	0	0	NA	NA	NA
TRpn_1675	0	3	0	1	15	0	3	20	11	3	4	8	10	0	6	8	14	23	3	16	8	10	13	18	Triticum aestivum clone UCDTA00236 genomic sequence	NA	NA
TRpn_1676	0	0	2	5	0	0	0	2	0	10	0	12	10	12	18	7	8	38	9	2	4	22	26	36	NA	NA	NA
TRpn_1677	47	69	38	46	43	56	31	33	41	22	15	16	40	62	30	27	39	28	32	29	35	23	5	32	PREDICTED: Panicum hallii protein NUCLEAR FUSION DEFECTIVE 4-like (LOC112887065), mRNA	AT2G39210	NA
TRpn_1678	2	2	0	0	8	0	0	6	0	2	0	0	10	2	9	6	5	20	3	7	5	11	14	18	NA	NA	NA
TRpn_1679	0	0	0	0	4	0	5	0	0	0	0	0	0	0	5	5	0	26	0	0	0	0	0	0	NA	NA	NA
TRpn_1680	0	8	0	0	0	0	0	0	6	57	4	52	0	0	0	0	5	0	0	8	17	47	11	0	Zea mays clone 302726 xyloglucan endotransglycosylase/hydrolase protein 8 precursor, mRNA, complete cds	AT3G23730	Probable xyloglucan endotransglucosylase/hydrolase protein 16
TRpn_1681	3	0	0	0	0	6	0	0	3	0	38	3	16	7	15	3	8	3	0	3	0	14	11	26	PREDICTED: Panicum hallii probable glucomannan 4-beta-mannosyltransferase 9 (LOC112888825), transcript variant X3, mRNA	NA	NA
TRpn_1682	2	2	2	5	3	1	4	2	3	5	0	1	32	34	34	37	58	77	25	27	33	60	42	49	NA	NA	NA
TRpn_1683	0	0	0	0	0	0	0	0	0	0	0	0	7	0	0	0	0	4	0	3	0	0	3	3	NA	NA	NA
TRpn_1684	0	4	8	8	6	8	7	18	7	13	0	9	14	11	11	15	13	16	6	13	24	20	7	9	PREDICTED: Panicum hallii small nucleolar RNA Z162 (LOC112883688), ncRNA	NA	NA
TRpn_1685	0	0	3	6	0	0	0	0	0	3	0	0	13	15	13	16	9	18	9	29	22	10	3	0	NA	NA	NA
TRpn_1686	5	10	0	14	15	0	18	15	15	19	0	5	10	17	24	6	10	5	13	19	10	4	5	0	PREDICTED: Brachypodium distachyon shikimate kinase 1, chloroplastic (LOC100831349), mRNA	NA	NA
TRpn_1687	21	8	1	17	16	0	0	7	7	2	0	5	80	3	105	39	36	224	35	22	4	11	14	15	NA	NA	NA
TRpn_1688	0	0	0	0	0	0	0	0	0	3	28	0	3	0	0	0	0	0	0	0	0	71	42	33	NA	NA	NA
TRpn_1689	0	0	0	0	0	0	0	0	0	0	0	0	0	0	10	30	6	0	26	0	12	0	8	0	NA	NA	NA
TRpn_1690	22	24	50	93	78	80	0	111	17	40	0	67	0	0	0	48	0	68	38	11	0	24	142	62	NA	NA	NA
TRpn_1691	0	0	0	0	0	0	7	0	0	7	0	0	4	12	4	22	0	0	0	18	7	0	0	0	NA	NA	NA
TRpn_1692	3	6	8	0	9	12	11	6	3	6	0	6	17	7	6	4	6	3	3	3	12	0	3	0	PREDICTED: Panicum hallii subtilisin-like protease SBT1.9 (LOC112891544), mRNA	NA	NA
TRpn_1693	351	350	413	221	151	369	257	243	253	362	162	285	464	344	324	229	430	293	293	533	534	195	186	153	PREDICTED: Setaria italica probable prefoldin subunit 5 (LOC101762690), mRNA	AT5G23290	Probable prefoldin subunit 5
TRpn_1694	8	12	12	0	3	12	9	0	6	17	2	3	124	95	46	31	52	34	35	44	47	15	29	16	PREDICTED: Panicum hallii transcription factor MYB106-like (LOC112894223), mRNA	NA	NA
TRpn_1695	15	11	3	23	44	2	4	33	31	16	4	19	13	0	19	16	11	48	33	18	12	15	29	28	NA	NA	NA
TRpn_1696	0	0	0	0	0	1	0	16	0	7	4	20	13	5	13	5	15	26	1	30	0	57	53	38	PREDICTED: Sorghum bicolor actin-7 (LOC8062375), transcript variant X1, mRNA	AT5G09810	Actin-7
TRpn_1697	5	9	5	8	2	7	14	2	11	63	64	82	7	11	24	10	28	44	19	84	62	90	101	117	PREDICTED: Sorghum bicolor actin-7 (LOC8062375), transcript variant X2, mRNA	AT3G12110	Actin-11
TRpn_1698	0	0	0	0	0	0	0	0	0	0	0	0	20	37	0	23	8	28	7	0	0	5	8	0	NA	NA	NA
TRpn_1699	3	10	2	0	3	3	10	5	16	0	2	0	43	0	50	0	20	0	27	45	29	0	0	23	NA	NA	NA
TRpn_1700	7	4	0	0	2	0	2	0	4	2	0	0	15	6	8	2	9	8	2	4	4	0	6	2	NA	NA	NA
TRpn_1701	0	0	0	0	0	0	0	0	0	0	3	0	3	7	9	3	3	0	3	14	9	38	35	27	NA	NA	NA
TRpn_1702	0	0	0	4	4	22	0	0	2	17	0	0	27	16	0	6	9	16	26	57	15	0	0	0	NA	NA	NA
TRpn_1703	13	9	4	0	0	35	4	0	50	14	4	2	74	0	29	13	29	10	130	177	0	2	5	5	PREDICTED: Sorghum bicolor universal stress protein PHOS34 (LOC8081085), transcript variant X2, mRNA	AT3G62550	NA
TRpn_1704	0	0	0	0	0	0	0	0	0	0	0	0	0	0	0	0	0	0	0	0	0	27	16	26	Agrypnus sp. INB160 Int6-like protein (Int6) gene, partial cds	AT3G57290	Eukaryotic translation initiation factor 3 subunit E
TRpn_1705	321	91	102	60	66	66	44	134	89	643	479	343	22	23	165	34	54	37	129	239	96	195	217	246	PREDICTED: Setaria italica uncharacterized LOC101758854 (LOC101758854), mRNA	NA	NA
TRpn_1706	183	26	35	56	35	18	54	13	65	346	354	59	90	24	375	113	250	234	359	487	195	543	393	461	PREDICTED: Setaria italica uncharacterized LOC101758854 (LOC101758854), mRNA	NA	NA
TRpn_1707	8	6	19	8	22	46	20	21	16	7	20	3	37	33	17	28	27	14	32	10	54	2	8	4	PREDICTED: Setaria italica piriformospora indica-insensitive protein 2 (LOC101784284), mRNA	AT2G42800	NA
TRpn_1708	0	0	0	0	4	0	0	0	0	7	0	7	0	0	0	0	0	0	0	0	0	6	0	6	PREDICTED: Panicum hallii receptor like protein 29 (LOC112892394), mRNA	AT2G42800	NA
TRpn_1709	0	0	0	0	0	10	0	0	0	0	0	0	3	9	4	18	4	0	19	21	0	9	7	20	PREDICTED: Zea mays two-component response regulator-like PRR1 (LOC103651310), mRNA	AT5G41380	NA
TRpn_1710	2	4	4	0	4	0	0	2	0	4	0	6	20	11	26	9	29	16	10	4	10	0	4	0	NA	NA	NA
TRpn_1711	99	90	62	76	67	75	83	75	110	157	45	94	281	158	257	216	262	287	194	253	279	114	101	100	PREDICTED: Sorghum bicolor C2 domain-containing protein At1g53590 (LOC8078780), mRNA	AT3G14590	NA
TRpn_1712	30	49	45	58	55	53	41	53	47	47	9	40	114	58	64	47	63	93	31	54	95	26	27	28	PREDICTED: Panicum hallii probable LRR receptor-like serine/threonine-protein kinase At2g24230 (LOC112897930), mRNA	AT2G24230	Probable LRR receptor-like serine/threonine-protein kinase At2g24230
TRpn_1713	148	148	167	263	174	186	402	538	315	589	298	509	155	357	230	168	447	294	279	684	858	704	479	612	Phyllostachys edulis cDNA clone: bphylf002g09, full insert sequence	NA	NA
TRpn_1714	0	0	0	4	5	0	2	5	5	4	0	0	32	20	16	36	52	18	10	16	47	9	5	22	NA	NA	NA
TRpn_1715	4	1	0	1	2	0	1	3	6	0	0	2	14	6	8	9	2	18	7	4	0	0	2	2	NA	NA	NA
TRpn_1716	0	0	0	0	0	0	0	0	0	0	0	0	0	3	0	0	0	0	0	0	0	57	46	47	NA	NA	NA
TRpn_1717	0	0	0	0	0	0	0	0	0	0	0	1	0	0	0	0	0	0	0	0	0	17	34	34	PREDICTED: Cimex lectularius calcium-transporting ATPase sarcoplasmic/endoplasmic reticulum type (LOC106661308), transcript variant X3, mRNA	AT1G10130	Calcium-transporting ATPase 3, endoplasmic reticulum-type
TRpn_1718	3	11	3	6	10	0	3	4	0	6	7	5	70	50	45	46	72	76	34	83	28	19	27	27	PREDICTED: Setaria italica uncharacterized LOC101755681 (LOC101755681), mRNA	NA	NA
TRpn_1719	0	0	0	0	0	0	0	0	0	0	0	0	0	0	0	2	0	0	0	0	3	3	3	0	NA	NA	NA
TRpn_1720	0	0	0	0	0	0	0	0	0	0	0	0	17	4	12	0	6	50	5	8	11	0	0	4	NA	NA	NA
TRpn_1721	0	0	0	0	0	0	0	0	0	0	1	0	3	7	11	3	2	15	0	3	6	5	5	10	NA	NA	NA
TRpn_1722	0	0	3	0	0	0	3	6	14	0	0	3	0	0	0	0	6	4	12	29	7	0	4	8	NA	NA	NA
TRpn_1724	0	2	0	4	2	0	3	0	0	0	0	0	2	0	0	0	0	15	12	0	0	0	0	0	PREDICTED: Setaria italica phosphoglucosamine mutase (LOC101782278), mRNA	AT1G70820	NA
TRpn_1725	0	0	1	24	23	18	26	15	14	1	25	1	0	0	4	36	63	58	273	0	0	1	4	7	PREDICTED: Setaria italica phosphoglucosamine mutase (LOC101782278), mRNA	AT1G70820	NA
TRpn_1726	2	13	4	6	4	8	4	8	22	21	4	6	12	9	19	9	15	20	11	10	6	6	2	0	NA	NA	NA
TRpn_1727	0	7	0	14	14	0	0	0	4	0	0	0	0	14	0	20	0	27	9	2	5	0	0	0	NA	NA	NA
TRpn_1728	97	83	107	150	113	134	59	91	88	95	24	65	532	552	469	735	685	776	426	451	397	153	129	153	PREDICTED: Sorghum bicolor binding partner of ACD11 1 (LOC8068465), transcript variant X2, mRNA	AT1G14340	NA
TRpn_1729	4	0	0	12	4	0	0	4	0	4	0	4	8	0	8	5	4	21	0	4	0	4	4	13	NA	NA	NA
TRpn_1730	0	0	0	0	0	0	0	0	0	8	0	0	96	79	59	171	48	66	398	62	38	177	143	111	NA	NA	NA
TRpn_1731	17	7	7	3	3	7	13	21	0	34	12	7	78	130	74	94	193	136	29	195	282	8	35	53	NA	NA	NA
TRpn_1732	0	0	0	0	0	0	0	0	0	0	0	0	0	0	5	0	0	0	0	0	5	8	17	12	NA	NA	NA
TRpn_1733	0	0	0	0	0	0	2	0	0	0	0	0	0	5	10	0	0	3	6	0	0	19	0	15	NA	NA	NA
TRpn_1734	0	0	0	0	0	0	0	0	0	0	0	0	5	5	0	0	5	0	0	0	0	25	21	36	NA	NA	NA
TRpn_1735	0	0	0	15	4	0	4	9	0	5	0	7	8	5	0	0	25	6	0	13	42	3	5	10	NA	NA	NA
TRpn_1736	0	0	0	0	2	0	21	0	1	0	11	0	0	1	340	1	0	1	0	9	6	2	1	1	Panicum virgatum clone PV_ABa051-H05, complete sequence	AT5G25610	BURP domain protein RD22
TRpn_1737	0	3	0	3	10	0	3	9	6	3	6	6	13	7	3	12	6	0	6	0	16	6	6	3	NA	NA	NA
TRpn_1738	2	2	4	6	9	0	0	6	2	6	5	11	7	1	9	11	10	18	7	10	9	24	27	25	NA	NA	NA
TRpn_1739	3	0	0	0	6	3	0	20	17	6	0	14	11	0	12	7	3	28	3	11	9	3	9	12	PREDICTED: Setaria italica pentatricopeptide repeat-containing protein At1g09900 (LOC101753611), mRNA	AT3G53700	Pentatricopeptide repeat-containing protein At3g53700, chloroplastic
TRpn_1740	0	9	0	4	4	5	4	0	17	9	0	9	8	5	0	0	9	0	0	21	9	4	17	4	PREDICTED: Zea mays Double-stranded RNA-binding protein 2 (LOC100502483), transcript variant X1, mRNA	NA	NA
TRpn_1741	0	0	3	0	0	7	4	0	0	4	0	0	105	55	93	9	66	45	31	72	109	65	50	36	PREDICTED: Setaria italica uncharacterized LOC101761990 (LOC101761990), mRNA	NA	NA
TRpn_1742	0	0	0	0	0	0	0	0	0	4	0	0	0	0	0	0	3	0	0	12	0	7	7	9	NA	NA	NA
TRpn_1743	0	0	0	0	0	0	11	0	2	7	7	0	5	5	0	0	0	0	3	73	24	126	139	144	NA	NA	NA
TRpn_1744	0	0	3	0	0	2	0	2	0	0	18	15	0	3	0	2	0	0	0	0	11	37	16	6	NA	NA	NA
TRpn_1745	5	12	4	9	0	16	0	8	4	8	0	25	21	14	13	10	24	19	11	5	17	17	36	14	NA	NA	NA
TRpn_1746	15	8	0	8	4	0	0	0	4	4	0	5	0	5	9	10	12	9	0	20	0	5	0	0	NA	NA	NA
TRpn_1747	3	0	0	0	3	0	12	9	6	6	3	12	0	0	15	7	11	19	3	11	18	9	14	23	NA	NA	NA
TRpn_1748	6	15	8	13	10	3	12	19	9	50	21	52	19	0	10	8	15	10	12	19	16	23	43	21	Ferrocalamus rimosivaginus mitochondrion, partial genome	NA	NA
TRpn_1749	0	0	0	0	0	0	0	0	0	0	0	0	0	0	0	0	0	0	0	0	0	25	18	22	NA	AT5G55070	Dihydrolipoyllysine-residue succinyltransferase component of 2-oxoglutarate dehydrogenase complex 1, mitochondrial
TRpn_1750	0	0	0	0	0	0	0	0	0	0	14	0	66	256	66	0	137	0	86	0	0	0	38	0	PREDICTED: Setaria italica probable carboxylesterase 18 (LOC101773188), mRNA	AT5G23530	Probable carboxylesterase 18
TRpn_1751	3	0	0	22	0	6	9	0	0	0	0	0	0	33	6	164	53	26	0	0	0	0	0	0	PREDICTED: Sorghum bicolor uncharacterized LOC8057163 (LOC8057163), mRNA	NA	NA
TRpn_1752	0	0	0	0	0	0	0	0	0	0	0	0	0	0	0	0	3	0	5	6	0	11	16	10	PREDICTED: Panicum hallii protein COP1 SUPPRESSOR 2 (LOC112876497), mRNA	NA	NA
TRpn_1753	170	207	145	259	228	169	137	279	219	246	102	184	249	108	235	175	186	328	135	220	203	128	139	138	PREDICTED: Setaria italica protein PAT1 homolog 1 (LOC101765642), transcript variant X1, mRNA	AT3G22270	NA
TRpn_1754	0	0	0	0	0	0	0	0	3	0	0	0	0	4	0	8	0	0	0	10	0	13	28	26	NA	NA	NA
TRpn_1755	0	0	0	0	0	0	0	0	0	0	7	0	0	0	0	0	8	4	0	15	12	3	1	0	NA	NA	NA
TRpn_1756	0	0	4	0	0	0	0	0	0	0	4	0	0	0	0	0	0	0	0	0	0	53	22	45	Diplodia corticola eukaryotic translation initiation factor 1a (BKCO1_3200075), partial mRNA	AT2G04520	NA
TRpn_1757	0	3	0	0	0	0	6	0	0	0	32	10	6	0	0	0	0	0	4	6	14	43	12	26	PREDICTED: Sorghum bicolor uncharacterized LOC8065640 (LOC8065640), mRNA	NA	NA
TRpn_1758	0	0	2	0	0	0	0	0	0	24	44	26	12	0	0	0	2	0	3	0	14	39	27	47	PREDICTED: Sorghum bicolor uncharacterized LOC8065640 (LOC8065640), mRNA	NA	NA
TRpn_1759	0	0	0	0	2	0	0	1	0	1	0	0	4	3	7	3	1	19	3	10	3	7	10	18	NA	NA	NA
TRpn_1760	0	0	0	0	0	0	0	0	0	0	0	4	11	0	8	4	3	40	0	11	4	8	8	8	Solanum lycopersicum cultivar I-3 chromosome 10	NA	NA
TRpn_1761	0	0	2	0	0	0	0	0	0	0	0	2	7	2	5	4	3	25	2	5	0	2	5	4	NA	NA	NA
TRpn_1763	0	0	0	0	0	0	0	0	0	0	0	0	0	0	0	0	0	0	0	0	0	42	74	49	NA	NA	NA
TRpn_1764	9	60	13	76	33	6	41	84	24	213	41	114	26	14	54	133	41	112	59	57	23	41	28	55	Zea mays superoxide dismutase 4A (sod4A) gene, complete cds	NA	NA
TRpn_1765	0	0	0	0	0	0	0	0	0	0	0	0	0	0	0	0	0	0	0	0	0	65	23	72	PREDICTED: Tetranychus urticae prisilkin-39 (LOC107362685), transcript variant X1, mRNA	NA	NA
TRpn_1766	24	23	38	55	64	69	29	16	17	31	0	23	111	103	77	104	121	151	260	66	98	28	30	32	PREDICTED: Sorghum bicolor plastidial lipoyltransferase 2 (LOC8069736), mRNA	AT1G47578	Putative lipoyltransferase-like protein, chloroplastic
TRpn_1767	6	15	0	22	28	0	11	43	30	33	13	12	47	54	68	60	121	96	174	68	37	53	78	56	PREDICTED: Sorghum bicolor plastidial lipoyltransferase 2 (LOC8069736), mRNA	AT1G47578	Putative lipoyltransferase-like protein, chloroplastic
TRpn_1768	3	0	0	0	0	3	3	0	0	10	0	0	164	43	174	220	300	662	15	123	178	13	19	28	PREDICTED: Sorghum bicolor acetyl-CoA carboxylase 1 (LOC8067222), mRNA	AT1G36160	Acetyl-CoA carboxylase 1
TRpn_1769	77	83	44	275	180	34	53	55	127	302	266	595	69	68	96	365	218	647	70	456	52	1140	1171	1590	PREDICTED: Panicum hallii EH domain-containing protein 1-like (LOC112900086), mRNA	AT3G20290	EH domain-containing protein 1
TRpn_1770	0	0	0	0	0	0	0	0	0	0	0	0	0	0	0	0	0	0	0	0	0	28	28	22	NA	NA	NA
TRpn_1771	0	0	0	0	0	0	3	0	0	0	9	0	0	0	0	0	0	0	0	3	0	49	33	30	Oryza sativa Indica Group cultivar Shuhui498 chromosome 2 sequence	NA	NA
TRpn_1772	61	9	0	56	183	3	17	78	180	68	8	119	177	3	101	79	54	334	32	106	45	104	94	107	Zea mays histidine kinase 2 (hk2), non-coding RNA	NA	NA
TRpn_1773	4	7	0	8	4	0	4	0	11	11	0	4	4	0	0	14	4	21	7	19	4	4	0	4	NA	NA	NA
TRpn_1774	10	14	7	17	7	20	9	16	12	22	27	25	10	5	6	13	12	5	2	6	6	6	15	0	NA	NA	NA
TRpn_1775	2	2	7	8	7	0	2	0	8	6	1	6	15	6	8	16	14	40	3	10	8	3	9	14	NA	NA	NA
TRpn_1776	43	60	73	120	104	118	118	110	110	251	42	33	1159	1540	863	1072	1222	836	645	1396	1642	523	433	510	PREDICTED: Sorghum bicolor DNA-binding protein S1FA2 (LOC110436172), transcript variant X2, mRNA	NA	NA
TRpn_1777	775	1045	1515	910	368	1233	928	813	373	1170	545	688	1132	1347	1187	807	1217	1084	782	1596	1672	810	685	690	PREDICTED: Sorghum bicolor DNA-binding protein S1FA2 (LOC110436172), transcript variant X2, mRNA	NA	NA
TRpn_1778	10	0	8	11	8	17	27	31	7	14	0	2	15	27	7	15	54	11	14	0	0	3	6	3	NA	NA	NA
TRpn_1779	0	1	2	3	2	1	1	3	2	49	21	12	16	2	0	2	0	2	0	459	141	147	182	216	PREDICTED: Setaria italica protein ROOT HAIR DEFECTIVE 3 homolog 1 (LOC101767035), mRNA	AT1G72960	Protein ROOT HAIR DEFECTIVE 3 homolog 1
TRpn_1780	0	0	0	0	0	0	0	5	0	5	0	2	7	0	3	9	22	14	2	0	10	0	0	3	Oryza sativa Indica Group cultivar Shuhui498 chromosome 3 sequence	NA	NA
TRpn_1781	2	8	0	0	2	11	0	6	2	2	6	0	8	10	7	3	0	7	5	36	34	17	0	17	PREDICTED: Sorghum bicolor casein kinase 1 (LOC8070490), transcript variant X4, mRNA	AT1G03930	Casein kinase 1-like protein 9
TRpn_1783	0	0	0	0	0	0	0	0	0	0	0	0	0	0	0	0	0	0	0	0	0	35	11	24	NA	NA	NA
TRpn_1784	0	0	5	6	0	4	7	2	2	9	0	4	4	15	2	4	6	4	4	0	0	0	20	16	NA	NA	NA
TRpn_1785	4	0	2	13	7	0	8	4	4	6	0	8	13	0	11	7	6	21	4	9	6	11	18	18	NA	NA	NA
TRpn_1786	0	0	4	9	0	0	0	4	5	0	0	0	0	19	0	8	2	0	13	0	0	0	0	2	NA	NA	NA
TRpn_1787	0	10	0	0	3	7	6	0	0	5	0	0	7	0	6	9	11	12	8	9	13	0	2	0	NA	NA	NA
TRpn_1788	180	232	199	224	114	180	102	192	117	187	36	93	204	185	217	256	276	312	167	201	271	97	89	93	Paspalum vaginatum clone Sp4 hypothetical protein mRNA, partial cds	AT3G60340	NA
TRpn_1789	13	0	0	8	9	13	16	25	16	4	0	15	36	5	30	15	13	33	9	17	27	4	12	14	PREDICTED: Panicum hallii palmitoyl-protein thioesterase 1-like (LOC112874932), transcript variant X2, mRNA	AT3G60340	NA
TRpn_1790	0	0	0	0	25	0	0	0	0	0	5	0	32	10	50	0	7	0	375	33	4	244	223	215	PREDICTED: Sorghum bicolor iron-sulfur assembly protein IscA-like 2, mitochondrial (LOC8069870), mRNA	AT5G03905	Iron-sulfur assembly protein IscA-like 2, mitochondrial
TRpn_1791	8	5	8	0	0	4	4	5	12	2	10	8	18	7	11	36	22	33	24	6	10	15	19	33	PREDICTED: Sorghum bicolor iron-sulfur assembly protein IscA-like 2, mitochondrial (LOC8069870), mRNA	AT5G03905	Iron-sulfur assembly protein IscA-like 2, mitochondrial
TRpn_1792	18	17	14	0	20	29	35	20	67	71	25	41	246	172	196	188	183	151	130	254	249	143	126	155	PREDICTED: Setaria italica atherin (LOC101763252), mRNA	AT5G02710	NA
TRpn_1793	8	0	7	0	0	8	0	0	0	0	0	4	12	15	8	20	34	26	11	12	20	4	0	22	NA	NA	NA
TRpn_1794	31	45	66	23	14	73	74	13	6	61	35	35	58	51	24	30	54	8	56	73	90	31	33	30	PREDICTED: Panicum hallii queuine tRNA-ribosyltransferase accessory subunit 2-like (LOC112878177), mRNA	NA	NA
TRpn_1795	35	39	23	50	45	25	23	54	60	44	34	36	63	12	36	26	38	42	11	64	75	34	34	45	PREDICTED: Panicum hallii queuine tRNA-ribosyltransferase accessory subunit 2-like (LOC112878177), mRNA	NA	NA
TRpn_1796	4	0	0	0	7	14	0	11	0	10	92	10	83	54	47	127	68	107	41	36	48	97	117	84	PREDICTED: Panicum hallii transcription factor bHLH93-like (LOC112889546), mRNA	AT5G65640	Transcription factor bHLH93
TRpn_1797	0	0	0	0	0	0	0	0	0	0	0	0	21	3	3	1	7	3	10	5	7	22	3	18	PREDICTED: Panicum hallii transcription factor bHLH93-like (LOC112889546), mRNA	AT5G65640	Transcription factor bHLH93
TRpn_1798	50	26	30	35	22	9	27	15	46	53	20	22	80	138	46	26	126	47	63	38	80	64	33	52	PREDICTED: Panicum hallii transcription factor bHLH93-like (LOC112889546), mRNA	AT5G65640	Transcription factor bHLH93
TRpn_1799	0	0	0	0	0	0	0	0	0	0	0	0	35	5	8	17	11	21	13	10	10	48	24	41	Zea mays clone 263876 mRNA sequence	AT5G65640	Transcription factor bHLH93
TRpn_1800	4	3	9	11	9	0	0	10	4	3	5	9	10	3	2	6	10	11	0	0	0	8	8	6	NA	NA	NA
TRpn_1801	6	0	0	0	0	0	5	0	0	18	0	0	0	0	0	0	0	0	0	16	23	13	33	15	PREDICTED: Panicum hallii tryptophan--tRNA ligase, cytoplasmic-like (LOC112877824), transcript variant X3, mRNA	AT3G04600	Tryptophan--tRNA ligase, cytoplasmic
TRpn_1802	4	0	0	19	0	0	0	0	0	0	0	14	0	0	0	0	0	0	0	0	0	10	0	0	PREDICTED: Panicum hallii tryptophan--tRNA ligase, cytoplasmic-like (LOC112877824), transcript variant X3, mRNA	AT3G04600	Tryptophan--tRNA ligase, cytoplasmic
TRpn_1803	0	0	6	10	7	0	9	0	4	0	0	0	15	0	19	17	0	15	0	0	0	0	0	0	PREDICTED: Panicum hallii ELMO domain-containing protein A (LOC112902777), transcript variant X2, mRNA	AT1G67400	NA
TRpn_1804	10	0	5	18	7	0	0	20	10	0	0	0	5	0	29	0	24	15	14	5	0	0	0	14	PREDICTED: Panicum hallii ELMO domain-containing protein A (LOC112902777), transcript variant X2, mRNA	AT1G67400	NA
TRpn_1805	16	17	19	8	7	21	0	8	7	10	0	0	9	16	8	16	34	8	10	7	4	7	0	0	PREDICTED: Panicum hallii ELMO domain-containing protein A (LOC112902777), transcript variant X2, mRNA	AT1G67400	NA
TRpn_1806	2	0	3	3	6	0	7	1	7	34	14	17	0	0	0	0	0	0	0	17	0	47	79	69	PREDICTED: Panicum hallii acyl-protein thioesterase 1 homolog 1-like (LOC112891617), transcript variant X1, mRNA	AT5G20060	NA
TRpn_1807	0	1	15	10	0	10	17	0	7	192	84	162	12	7	3	0	6	4	6	25	26	104	46	72	PREDICTED: Panicum hallii acyl-protein thioesterase 1 homolog 1-like (LOC112891617), transcript variant X2, mRNA	AT3G15650	NA
TRpn_1809	0	0	0	0	8	0	0	0	0	3	0	0	21	0	0	0	3	10	0	5	6	0	4	12	NA	NA	NA
TRpn_1810	5	7	4	4	6	4	7	5	4	3	0	12	4	4	5	8	22	6	6	11	9	6	11	7	NA	NA	NA
TRpn_1811	6	2	0	7	4	0	0	0	8	5	2	0	13	6	11	20	11	34	12	0	2	2	4	6	PREDICTED: Sorghum bicolor 14 kDa zinc-binding protein (LOC8082422), mRNA	NA	NA
TRpn_1812	3	5	0	3	9	0	2	11	25	13	0	3	19	0	0	3	13	28	2	6	3	0	0	0	NA	NA	NA
TRpn_1813	0	6	0	4	13	0	0	0	0	0	5	0	6	0	6	7	6	0	30	12	6	10	16	29	Urochloa decumbens microsatellite Dec_SSR_206 sequence	NA	NA
TRpn_1814	0	0	0	0	0	0	0	0	0	0	0	0	0	0	0	0	0	0	0	0	0	16	18	8	PREDICTED: Panicum hallii geraniol 8-hydroxylase-like (LOC112897857), mRNA	AT4G12320	NA
TRpn_1815	0	0	0	0	0	0	4	0	0	2	0	0	0	0	0	0	0	0	2	0	2	7	0	4	PREDICTED: Panicum hallii geraniol 8-hydroxylase-like (LOC112897857), mRNA	AT4G12320	NA
TRpn_1816	3	0	0	7	4	0	0	10	0	13	0	7	7	0	14	8	10	19	0	7	0	15	7	8	NA	NA	NA
TRpn_1817	2	9	4	2	0	5	7	114	88	2	0	0	12	0	3	0	31	0	28	51	193	5	0	0	PREDICTED: Panicum hallii uncharacterized LOC112900623 (LOC112900623), mRNA	NA	NA
TRpn_1818	34	69	51	36	3	41	49	31	11	19	23	10	31	85	69	52	35	58	73	44	72	33	39	36	PREDICTED: Setaria italica serine/threonine-protein kinase STY46 (LOC101761030), mRNA	AT4G35780	Serine/threonine-protein kinase STY17
TRpn_1819	9	13	10	11	1	10	13	8	4	20	2	1	5	19	23	11	12	11	23	14	3	5	9	5	PREDICTED: Setaria italica serine/threonine-protein kinase STY46 (LOC101761030), mRNA	AT4G38470	Serine/threonine-protein kinase STY46
TRpn_1820	0	0	0	0	0	2	0	0	0	0	0	0	0	0	22	22	0	0	0	0	0	0	12	0	Tripsacum dactyloides cultivar Pete mitochondrion, complete genome	ATMG01190	NA
TRpn_1821	0	0	0	0	0	0	0	0	0	0	0	0	48	49	39	5	0	4	0	0	0	0	0	0	NA	NA	NA
TRpn_1822	3	3	0	0	23	0	0	13	7	3	0	3	17	0	22	4	3	34	0	7	3	19	4	16	NA	NA	NA
TRpn_1823	0	0	0	3	0	0	0	0	2	8	0	0	7	0	9	2	4	32	0	18	4	6	2	10	NA	NA	NA
TRpn_1824	6	0	0	0	0	0	0	0	0	6	0	0	0	0	7	4	9	14	3	0	6	10	10	14	NA	NA	NA
TRpn_1825	0	0	0	0	0	0	0	0	0	22	0	8	0	0	0	0	0	0	0	0	0	0	4	8	NA	AT3G47570	Probable LRR receptor-like serine/threonine-protein kinase At3g47570
TRpn_1826	6	10	0	10	12	1	4	8	10	0	3	18	0	4	5	11	0	8	1	9	9	0	8	9	PREDICTED: Setaria italica molybdate-anion transporter (LOC101774871), mRNA	NA	NA
TRpn_1827	0	0	0	0	0	0	0	0	0	0	0	0	0	0	0	0	0	11	0	8	0	0	1	7	PREDICTED: Setaria italica molybdate-anion transporter (LOC101774871), mRNA	NA	NA
TRpn_1828	0	0	2	0	0	0	0	0	0	6	0	0	9	0	0	0	10	0	0	0	0	4	8	0	PREDICTED: Setaria italica molybdate-anion transporter (LOC101774871), mRNA	NA	NA
TRpn_1829	0	0	5	0	0	0	0	0	0	5	0	0	2	0	0	0	0	0	0	0	0	4	1	0	PREDICTED: Setaria italica molybdate-anion transporter (LOC101774871), mRNA	NA	NA
TRpn_1830	3	5	2	8	9	10	8	5	11	3	5	19	8	6	6	9	32	3	8	16	11	3	3	3	NA	NA	NA
TRpn_1831	0	0	0	0	0	0	0	0	0	0	0	0	0	0	0	0	0	0	0	0	0	34	29	39	NA	NA	NA
TRpn_1832	0	3	0	6	6	3	5	3	0	0	3	0	0	0	0	7	11	9	5	14	11	6	15	15	NA	NA	NA
TRpn_1833	0	75	66	20	0	54	0	19	38	22	0	0	160	154	124	136	169	64	45	87	20	0	0	0	Zea mays uncharacterized LOC100274790 (LOC100274790), mRNA	NA	NA
TRpn_1834	0	0	0	3	15	3	29	13	7	0	0	0	0	0	0	4	3	4	45	0	0	0	0	0	NA	NA	NA
TRpn_1835	0	0	0	8	113	0	4	12	10	44	4	32	65	0	12	14	8	93	28	19	19	169	188	199	NA	NA	NA
TRpn_1836	4	11	0	0	0	0	4	0	4	4	0	4	0	0	0	0	0	4	4	12	4	4	14	23	NA	NA	NA
TRpn_1837	0	0	0	0	0	0	0	0	0	0	0	0	0	0	0	0	0	0	0	0	0	15	25	28	NA	NA	NA
TRpn_1838	0	0	0	8	5	0	0	0	0	0	0	8	13	0	8	4	0	0	6	7	7	4	7	7	NA	NA	NA
TRpn_1839	0	0	0	0	0	0	0	0	0	3	0	0	14	3	6	4	3	25	0	12	0	0	0	0	NA	NA	NA
TRpn_1840	0	0	0	0	0	0	0	0	0	4	0	0	19	22	12	14	12	8	11	74	24	8	0	4	NA	NA	NA
TRpn_1841	0	0	3	0	7	0	9	0	3	3	3	3	7	0	0	0	3	4	0	10	3	11	7	11	NA	NA	NA
TRpn_1842	13	62	59	69	9	133	156	75	35	13	3	0	63	109	138	21	69	17	607	42	72	0	0	0	PREDICTED: Panicum hallii calmodulin binding protein PICBP (LOC112893353), transcript variant X2, mRNA	NA	NA
TRpn_1843	0	0	0	0	0	0	0	0	0	0	0	0	12	0	16	4	11	3	0	12	6	3	3	7	Stipa purpurea microsatellite ZH18 sequence	NA	NA
TRpn_1844	0	0	0	2	4	0	2	2	0	4	0	4	13	0	9	26	0	7	0	17	0	4	2	2	NA	NA	NA
TRpn_1845	168	236	245	224	110	260	226	207	136	240	89	122	765	768	594	771	995	780	606	977	947	392	426	482	NA	NA	NA
TRpn_1846	4	0	0	0	4	0	0	0	0	4	0	0	4	4	4	0	15	9	21	102	69	24	12	4	PREDICTED: Panicum hallii uncharacterized LOC112896864 (LOC112896864), mRNA	NA	NA
TRpn_1847	0	0	0	0	0	0	0	0	0	0	0	0	0	0	0	0	0	0	0	0	0	46	40	41	NA	NA	NA
TRpn_1848	3	3	0	4	0	3	0	3	3	3	0	0	0	12	4	0	3	0	9	21	24	4	0	16	NA	NA	NA
TRpn_1849	14	0	0	0	4	0	0	7	7	4	0	4	15	0	4	0	0	12	0	7	4	4	0	8	NA	NA	NA
TRpn_1850	0	0	4	0	0	0	9	0	0	4	0	4	11	18	8	19	34	4	18	34	19	0	4	4	NA	NA	NA
TRpn_1851	0	4	0	0	0	0	0	4	0	0	0	0	4	5	4	10	25	27	4	0	4	0	0	0	PREDICTED: Sorghum bicolor probable LRR receptor-like serine/threonine-protein kinase At1g74360 (LOC8078997), mRNA	NA	NA
TRpn_1852	0	5	0	5	0	0	10	0	15	0	17	5	0	6	5	6	5	0	13	5	30	10	5	5	NA	NA	NA
TRpn_1853	6	0	0	3	6	0	0	3	13	0	3	7	3	4	28	0	3	46	3	10	0	7	0	3	NA	NA	NA
TRpn_1854	0	6	11	14	2	4	11	6	9	0	0	0	99	110	106	167	234	148	29	1	3	0	0	0	NA	AT4G34880	NA
TRpn_1855	5	2	0	0	3	0	0	0	6	6	0	0	43	3	26	31	23	64	7	7	15	9	6	4	NA	NA	NA
TRpn_1856	0	0	0	2	2	0	2	2	8	4	2	4	4	2	0	5	0	5	0	9	0	7	9	9	NA	NA	NA
TRpn_1857	142	211	242	160	50	298	135	148	129	386	168	230	228	283	209	140	206	180	123	904	876	197	174	215	PREDICTED: Sorghum bicolor protein FATTY ACID EXPORT 1, chloroplastic (LOC8058686), mRNA	AT3G57280	Protein FATTY ACID EXPORT 1, chloroplastic
TRpn_1858	3	7	0	10	0	0	10	0	10	7	0	0	3	8	0	4	13	15	42	0	3	7	3	0	NA	NA	NA
TRpn_1859	6	8	0	4	4	6	6	6	4	21	46	0	26	28	29	10	31	28	63	16	48	54	66	36	PREDICTED: Setaria italica trihelix transcription factor ASR3 (LOC101756788), mRNA	NA	NA
TRpn_1860	5	10	0	12	11	0	9	0	27	6	2	7	10	0	11	21	2	19	9	7	5	12	16	14	NA	NA	NA
TRpn_1861	0	0	0	0	0	0	0	0	0	0	0	0	0	0	0	0	0	0	0	4	0	124	136	129	NA	NA	NA
TRpn_1862	7	0	0	11	4	0	0	4	4	7	0	0	14	4	0	5	0	24	3	7	0	0	0	8	NA	NA	NA
TRpn_1863	0	0	0	0	0	0	0	0	0	0	0	0	0	0	0	0	0	0	0	0	0	37	50	33	NA	NA	NA
TRpn_1864	0	0	0	0	0	0	0	0	0	0	0	0	30	18	19	18	9	13	0	0	0	0	0	0	NA	NA	NA
TRpn_1865	5	0	0	0	0	0	2	5	0	2	0	0	8	25	3	13	7	14	5	5	18	3	3	6	NA	NA	NA
TRpn_1866	0	0	18	11	4	17	0	8	4	5	0	0	9	32	13	76	54	41	40	22	51	5	24	14	NA	NA	NA
TRpn_1867	44	14	24	3	22	25	14	9	20	33	20	25	19	52	15	28	50	33	94	16	0	19	5	5	PREDICTED: Setaria italica probable calcium-binding protein CML41 (LOC101754754), mRNA	NA	NA
TRpn_1868	0	0	0	0	0	0	0	0	0	0	0	0	0	0	0	0	0	0	0	0	0	15	26	31	NA	NA	NA
TRpn_1869	8	7	2	14	15	5	10	36	30	12	5	26	14	0	5	17	19	44	5	33	12	25	9	27	NA	NA	NA
TRpn_1870	1	3	1	0	2	2	1	2	3	11	1	3	24	27	26	31	31	33	23	65	45	25	17	11	PREDICTED: Sorghum bicolor uncharacterized LOC8067567 (LOC8067567), mRNA	AT5G60250	NA
TRpn_1871	0	4	0	2	4	0	0	6	8	4	3	13	8	0	0	2	4	12	4	2	4	6	2	4	NA	NA	NA
TRpn_1872	0	0	0	0	7	0	3	0	3	3	3	0	9	0	0	0	3	23	0	3	0	6	6	7	NA	NA	NA
TRpn_1873	0	0	0	4	11	0	7	15	4	4	37	4	26	4	0	4	0	17	7	11	7	11	4	8	PREDICTED: Setaria italica uncharacterized LOC101784276 (LOC101784276), transcript variant X1, mRNA	NA	NA
TRpn_1874	5	0	0	0	18	0	7	0	0	0	0	0	7	0	15	8	7	0	39	0	0	6	0	0	PREDICTED: Setaria italica GDSL esterase/lipase At5g55050 (LOC101772833), mRNA	NA	NA
TRpn_1875	0	0	0	0	0	7	0	0	4	4	3	0	7	0	4	29	4	58	0	11	0	4	0	0	NA	NA	NA
TRpn_1876	23	6	10	10	4	19	15	0	15	7	6	10	16	19	11	4	7	15	12	24	24	10	10	3	NA	NA	NA
TRpn_1877	0	0	8	13	9	9	4	0	0	4	0	0	9	6	5	11	4	19	4	13	9	5	23	28	PREDICTED: Sorghum bicolor tyrosine-sulfated glycopeptide receptor 1 (LOC8076069), mRNA	AT1G17250	NA
TRpn_1878	8	4	0	16	16	0	15	8	26	4	0	0	15	0	8	21	0	21	0	16	8	4	8	8	NA	NA	NA
TRpn_1879	30	37	18	18	5	0	0	0	21	0	0	0	99	94	82	80	102	95	23	47	55	9	11	14	PREDICTED: Panicum hallii uncharacterized LOC112890265 (LOC112890265), mRNA	AT2G35540	NA
TRpn_1880	0	0	0	0	0	0	0	0	0	9	23	0	0	0	0	0	0	0	0	0	0	14	19	17	PREDICTED: Panicum hallii nitrate reductase [NAD(P)H] (LOC112892413), mRNA	AT1G77760	Nitrate reductase [NADH] 1
TRpn_1881	6	0	5	0	0	0	0	0	3	0	0	3	12	3	13	3	9	7	6	22	9	0	0	10	NA	NA	NA
TRpn_1882	108	150	150	153	123	223	157	248	199	278	130	142	171	138	104	153	179	128	150	714	665	208	171	189	PREDICTED: Sorghum bicolor succinate dehydrogenase subunit 4, mitochondrial (LOC8062283), mRNA	NA	NA
TRpn_1883	3	3	0	3	3	3	0	0	0	18	29	3	3	13	3	0	5	3	2	3	3	29	24	13	NA	NA	NA
TRpn_1884	0	0	0	0	0	0	0	0	0	5	0	0	0	0	0	0	0	0	0	48	15	15	5	10	NA	NA	NA
TRpn_1885	7	10	0	0	16	0	3	0	0	13	0	10	14	4	0	0	3	12	3	10	10	0	7	4	NA	NA	NA
TRpn_1886	3	6	9	0	0	10	16	0	0	0	0	0	13	4	31	20	3	4	6	3	0	9	0	13	NA	NA	NA
TRpn_1887	0	0	0	0	7	0	0	0	0	0	16	0	7	13	4	4	17	8	14	0	0	7	0	0	NA	NA	NA
TRpn_1888	0	0	5	3	0	0	0	5	2	6	6	2	12	3	5	12	7	21	2	7	5	0	12	7	NA	NA	NA
TRpn_1889	4	0	23	25	12	18	20	4	4	8	0	12	12	47	7	29	29	9	8	0	21	0	0	0	NA	NA	NA
TRpn_1890	5	0	0	3	0	0	2	5	2	2	2	5	5	0	5	0	0	11	0	10	2	13	3	11	NA	NA	NA
TRpn_1891	3	11	2	8	0	5	5	3	19	26	0	0	11	10	0	7	3	15	0	11	8	9	6	0	NA	NA	NA
TRpn_1892	5	0	0	13	12	2	2	15	0	0	0	0	0	0	10	0	3	9	7	8	3	11	6	3	NA	NA	NA
TRpn_1893	0	0	0	0	0	0	2	0	0	0	0	0	20	37	16	19	10	4	7	16	23	6	4	9	NA	NA	NA
TRpn_1894	0	0	0	0	0	0	0	0	0	0	0	0	0	0	0	0	0	0	0	0	0	35	26	27	NA	NA	NA
TRpn_1895	2	2	0	0	5	2	33	10	11	0	5	6	0	0	0	0	0	0	0	25	10	0	2	4	PREDICTED: Sorghum bicolor cullin-1 (LOC8086365), transcript variant X2, mRNA	AT4G02570	Cullin-1
TRpn_1896	0	0	0	0	0	0	0	0	0	0	0	0	0	0	0	0	0	0	0	12	0	21	9	21	NA	NA	NA
TRpn_1897	0	0	0	0	0	0	0	0	0	4	0	0	4	0	0	0	4	0	0	15	19	4	0	4	NA	NA	NA
TRpn_1898	0	0	0	0	0	0	0	0	0	0	0	0	0	0	0	0	0	0	0	0	0	18	25	8	NA	AT3G17465	50S ribosomal protein L3-2, chloroplastic
TRpn_1899	0	0	0	37	0	0	0	6	4	8	0	9	12	59	24	312	28	180	4	85	57	0	0	3	PREDICTED: Oryza sativa Japonica Group SPX domain-containing protein 5-like (LOC4333078), mRNA	NA	NA
TRpn_1900	0	0	0	0	0	3	0	0	0	0	0	0	41	11	37	34	8	36	7	80	59	130	139	196	PREDICTED: Panicum hallii AP2-like ethylene-responsive transcription factor TOE3 (LOC112900017), transcript variant X2, mRNA	NA	NA
TRpn_1901	4	7	7	17	21	4	18	14	15	51	18	15	8	0	8	5	7	4	10	12	4	8	12	8	NA	NA	NA
TRpn_1902	0	0	0	0	0	0	0	0	0	0	0	0	22	31	12	13	15	30	39	31	36	11	21	7	NA	NA	NA
TRpn_1903	0	0	0	0	0	0	0	0	0	0	0	0	13	12	7	31	31	14	9	22	36	3	0	10	NA	NA	NA
TRpn_1904	0	0	0	0	0	0	0	10	10	3	9	3	3	4	0	4	3	7	3	20	7	0	6	3	NA	NA	NA
TRpn_1905	3	5	0	0	0	11	3	11	8	27	5	3	24	15	14	12	18	12	7	165	142	28	45	38	NA	NA	NA
TRpn_1906	10	7	0	3	0	0	6	3	7	3	0	3	3	4	7	4	17	0	3	3	0	0	11	11	NA	NA	NA
TRpn_1907	0	2	4	0	0	0	6	0	0	4	16	14	24	2	2	7	4	9	0	0	0	12	8	0	PREDICTED: Panicum hallii vesicle-associated protein 4-2-like (LOC112882525), mRNA	NA	NA
TRpn_1908	20	0	0	0	0	0	0	12	0	0	0	0	0	0	0	0	6	7	5	14	0	0	0	0	PREDICTED: Panicum hallii glycine-rich cell wall structural protein 2-like (LOC112899079), transcript variant X1, mRNA	NA	NA
TRpn_1909	4	2	0	7	6	0	11	13	16	0	0	0	15	5	0	18	21	29	4	0	0	0	0	0	NA	NA	NA
TRpn_1910	4	2	9	12	4	4	9	0	21	9	4	8	4	6	6	9	4	15	6	10	6	4	4	2	NA	NA	NA
TRpn_1911	1	0	0	2	5	0	10	4	2	2	0	0	2	3	6	7	4	0	0	2	0	5	2	9	PREDICTED: Panicum hallii squamosa promoter-binding-like protein 17 (LOC112881970), mRNA	NA	NA
TRpn_1912	0	0	0	0	0	0	0	0	5	2	0	3	5	6	5	3	5	11	2	0	2	0	8	3	Oryza sativa Indica Group cultivar Shuhui498 chromosome 11 sequence	NA	NA
TRpn_1913	7	4	6	8	29	0	3	11	14	18	0	18	7	4	12	28	22	13	10	19	7	0	4	13	NA	NA	NA
TRpn_1914	0	4	12	0	0	0	0	4	0	4	0	4	0	5	0	5	0	9	8	4	0	4	0	0	PREDICTED: Sorghum bicolor uncharacterized LOC8067237 (LOC8067237), mRNA	NA	NA
TRpn_1915	0	0	0	0	84	5	11	10	10	5	4	0	0	0	5	6	0	0	33	10	5	19	23	19	PREDICTED: Sorghum bicolor 2-hydroxy-6-oxononadienedioate/2-hydroxy-6-oxononatrienedioate hydrolase (LOC8082018), mRNA	NA	NA
TRpn_1916	2	2	0	5	5	0	0	2	2	2	0	0	9	0	2	3	2	23	2	0	5	2	0	3	PREDICTED: Sorghum bicolor Golgi to ER traffic protein 4 homolog (LOC8075102), transcript variant X2, mRNA	NA	NA
TRpn_1917	19	65	15	33	80	3	28	16	20	9	3	0	51	27	41	56	19	53	18	3	6	7	3	0	PREDICTED: Panicum hallii protein indeterminate-domain 16-like (LOC112897433), mRNA	NA	NA
TRpn_1918	0	0	0	4	0	8	0	4	4	19	4	0	8	0	4	5	4	0	0	0	8	4	4	0	NA	NA	NA
TRpn_1919	3	3	0	0	4	0	3	10	3	0	3	14	17	4	11	8	13	34	10	17	3	11	7	0	NA	NA	NA
TRpn_1920	2	0	0	2	1	0	0	0	6	1	0	1	16	0	6	1	2	17	2	11	1	0	0	3	PREDICTED: Zea mays ATP-dependent DNA helicase PIF1 (LOC109944409), mRNA	NA	NA
TRpn_1921	0	0	0	3	7	0	6	3	6	0	3	0	0	0	0	0	0	0	0	0	0	17	3	14	NA	NA	NA
TRpn_1922	1	0	0	7	9	1	3	12	8	1	0	4	8	0	12	2	3	12	6	9	4	4	3	6	NA	NA	NA
TRpn_1923	5	0	3	19	3	0	4	7	26	11	0	11	5	0	30	0	11	0	9	46	14	18	10	0	NA	NA	NA
TRpn_1924	4	0	0	4	0	0	0	4	4	4	0	4	8	0	4	5	0	0	4	8	4	13	9	18	NA	NA	NA
TRpn_1925	0	0	0	0	0	0	0	0	0	16	30	4	0	0	0	0	0	0	0	0	0	30	35	27	PREDICTED: Sorghum bicolor flavonoid 3'-monooxygenase (LOC8068104), mRNA	NA	NA
TRpn_1926	2	3	6	33	86	2	41	20	12	3	33	5	3	15	3	40	27	24	12	8	7	28	26	24	NA	NA	NA
TRpn_1927	12	9	12	4	3	6	5	3	3	16	22	12	24	43	39	70	53	18	59	92	82	59	59	50	PREDICTED: Sorghum bicolor 3-hexulose-6-phosphate isomerase (LOC110436155), mRNA	AT5G52190	NA
TRpn_1928	4	2	0	0	0	0	5	0	0	3	0	0	11	4	6	2	9	18	0	0	2	11	6	4	NA	NA	NA
TRpn_1929	0	0	0	0	0	0	5	0	0	0	8	3	3	0	0	0	0	0	0	0	0	40	34	29	NA	NA	NA
TRpn_1930	0	11	11	5	9	0	0	0	5	0	0	9	29	5	9	18	9	34	0	0	0	0	0	0	PREDICTED: Setaria italica wall-associated receptor kinase 2 (LOC101755085), mRNA	NA	NA
TRpn_1931	7	0	3	0	0	0	0	0	0	0	3	7	0	8	0	4	3	0	0	0	4	11	11	4	NA	NA	NA
TRpn_1932	0	0	0	0	0	0	0	16	0	0	0	0	0	0	0	41	51	0	0	35	91	11	22	0	NA	NA	NA
TRpn_1933	0	0	0	0	0	0	7	0	3	3	84	10	0	0	3	4	3	0	3	32	17	116	116	85	NA	NA	NA
TRpn_1934	0	0	0	2	2	0	0	2	11	0	4	0	22	0	9	0	4	17	2	7	9	5	0	5	PREDICTED: Panicum hallii uncharacterized LOC112875940 (LOC112875940), transcript variant X3, mRNA	NA	NA
TRpn_1935	8	7	2	0	8	2	10	9	11	9	0	5	11	3	3	5	4	8	9	3	3	3	7	7	Oryza sativa Indica Group cultivar Shuhui498 chromosome 2 sequence	NA	NA
TRpn_1936	0	7	0	0	0	0	0	7	4	0	0	0	11	8	0	9	4	4	7	4	7	0	0	0	NA	NA	NA
TRpn_1937	0	0	0	4	0	0	0	0	0	0	0	0	0	9	9	0	13	28	0	21	13	0	0	32	NA	NA	NA
TRpn_1938	296	352	588	400	444	308	254	306	203	953	3627	444	171	374	273	254	215	310	603	471	243	1725	1695	1619	PREDICTED: Setaria italica calmodulin (LOC101777573), mRNA	AT5G49480	NA
TRpn_1939	0	0	0	0	0	0	0	0	0	0	0	0	0	0	0	0	0	0	0	10	0	60	46	40	NA	NA	NA
TRpn_1940	3	9	3	6	7	0	0	16	6	6	0	16	16	0	3	0	0	21	6	3	3	0	7	7	PREDICTED: Zea mays Cyclin-T1-3 (LOC100193479), transcript variant X2, mRNA	NA	NA
TRpn_1941	7	0	0	0	0	0	0	0	9	0	15	2	4	0	2	10	7	13	0	8	0	8	6	9	PREDICTED: Setaria italica uncharacterized LOC101772292 (LOC101772292), transcript variant X1, mRNA	NA	NA
TRpn_1942	0	7	1	3	8	0	0	4	4	3	0	9	19	2	20	9	3	12	4	19	2	7	3	15	NA	NA	NA
TRpn_1944	14	0	23	15	0	4	7	7	4	0	0	0	14	48	22	4	31	19	36	0	0	0	0	0	NA	NA	NA
TRpn_1945	0	0	0	0	5	0	0	3	3	5	9	3	2	3	0	0	3	0	0	35	20	21	30	19	PREDICTED: Sorghum bicolor xyloglucan galactosyltransferase KATAMARI1 homolog (LOC8059271), mRNA	AT2G20370	Xyloglucan galactosyltransferase MUR3
TRpn_1946	0	0	0	0	0	0	8	20	0	0	0	24	0	0	0	0	0	0	0	14	12	0	19	12	PREDICTED: Panicum hallii ABSCISIC ACID-INSENSITIVE 5-like protein 2 (LOC112877026), mRNA	NA	NA
TRpn_1947	15	12	10	11	37	28	22	5	16	5	0	0	20	31	11	50	43	25	64	10	20	12	15	25	NA	NA	NA
TRpn_1948	0	0	0	0	5	0	0	0	0	0	0	0	0	12	6	0	10	6	0	0	5	14	0	19	NA	NA	NA
TRpn_1949	9	0	0	106	41	7	8	13	39	0	0	0	8	5	14	51	60	91	4	66	9	5	0	0	PREDICTED: Panicum hallii uncharacterized LOC112886371 (LOC112886371), transcript variant X2, mRNA	NA	NA
TRpn_1950	2	22	0	0	2	0	0	5	0	7	17	5	4	23	8	3	7	0	2	0	7	18	7	5	PREDICTED: Sorghum bicolor uncharacterized LOC8060962 (LOC8060962), mRNA	NA	NA
TRpn_1951	0	2	0	0	3	0	3	0	0	2	0	3	3	3	8	20	8	36	20	10	15	3	8	5	NA	NA	NA
TRpn_1952	3	3	0	4	4	0	0	7	11	3	0	4	4	0	30	23	0	12	0	0	3	0	0	0	NA	NA	NA
TRpn_1953	6	6	5	0	6	6	3	6	3	6	8	9	9	7	0	4	0	16	10	0	12	9	6	6	NA	NA	NA
TRpn_1954	0	0	0	0	0	0	0	0	4	0	0	0	12	0	17	5	8	18	19	0	8	13	0	5	NA	NA	NA
TRpn_1955	3	0	0	0	3	0	6	9	3	3	3	0	6	0	6	4	0	3	0	9	0	15	0	0	NA	NA	NA
TRpn_1956	3	0	0	4	12	0	3	10	7	3	7	7	0	0	0	0	3	12	6	22	0	0	12	4	NA	NA	NA
TRpn_1957	3	0	0	0	3	9	0	3	9	0	0	3	6	0	0	7	3	32	8	6	9	6	0	6	NA	NA	NA
TRpn_1958	0	9	0	5	47	0	11	0	22	0	0	0	0	5	0	0	10	11	66	0	10	5	0	14	PREDICTED: Panicum hallii protein ALP1-like (LOC112900431), mRNA	NA	NA
TRpn_1959	0	2	0	2	3	0	0	0	0	2	0	2	11	0	8	0	5	27	0	5	2	3	12	17	PREDICTED: Sorghum bicolor dolichyl-diphosphooligosaccharide--protein glycosyltransferase subunit STT3B (LOC8074822), mRNA	NA	NA
TRpn_1960	7	0	0	4	0	0	0	0	4	7	7	4	7	0	8	9	14	29	7	7	4	0	0	4	NA	NA	NA
TRpn_1961	5	7	7	0	14	21	12	12	7	14	10	10	12	8	2	16	16	13	13	19	12	11	32	18	NA	NA	NA
TRpn_1962	0	0	0	4	0	0	4	12	0	0	0	4	4	14	8	0	4	4	0	8	0	8	8	13	NA	NA	NA
TRpn_1963	15	0	0	0	13	0	4	0	0	0	0	0	8	5	8	10	0	0	18	0	0	0	9	0	NA	NA	NA
TRpn_1964	0	15	7	4	4	0	0	0	8	4	4	19	0	4	8	14	8	17	4	4	0	4	4	4	NA	NA	NA
TRpn_1965	0	0	0	0	0	0	0	0	0	4	0	13	0	0	0	0	0	0	0	0	0	60	85	35	Aureobasidium subglaciale EXF-2481 hypothetical protein mRNA	NA	NA
TRpn_1966	11	4	0	8	8	8	0	7	15	4	20	4	15	9	0	0	15	8	4	25	8	7	0	12	NA	NA	NA
TRpn_1967	22	13	9	0	0	9	9	0	0	0	0	0	30	0	33	0	0	0	0	0	0	0	0	0	NA	NA	NA
TRpn_1968	4	8	4	8	4	0	0	0	4	0	8	8	13	0	0	10	4	14	8	0	0	0	9	5	NA	NA	NA
TRpn_1969	25	19	12	11	14	7	7	19	15	4	0	10	17	7	19	22	5	30	10	15	6	13	7	16	PREDICTED: Oryza brachyantha ATP synthase subunit d, mitochondrial (LOC102712283), mRNA	NA	NA
TRpn_1970	0	0	0	0	46	0	0	0	0	12	0	0	71	32	10	0	23	36	65	99	0	76	62	43	PREDICTED: Panicum hallii plant UBX domain-containing protein 10 (LOC112877409), mRNA	NA	NA
TRpn_1971	4	0	4	4	3	0	4	4	24	8	23	35	11	0	0	0	0	0	13	4	0	16	34	29	PREDICTED: Zea mays uncharacterized membrane protein At1g16860 (LOC103638752), mRNA	NA	NA
TRpn_1973	0	0	0	0	0	0	0	0	0	0	0	0	0	0	0	0	0	0	0	0	0	13	22	17	NA	AT3G13930	Dihydrolipoyllysine-residue acetyltransferase component 2 of pyruvate dehydrogenase complex, mitochondrial
TRpn_1974	0	0	0	0	24	0	0	4	0	0	9	0	0	8	4	0	4	4	7	0	0	13	3	26	NA	NA	NA
TRpn_1975	3	0	0	0	0	0	8	17	3	234	0	36	3	3	0	0	0	0	0	2027	9	81	18	17	PREDICTED: Panicum hallii ervatamin-C-like (LOC112878087), mRNA	NA	NA
TRpn_1976	0	3	0	0	0	0	0	0	0	0	0	0	6	11	0	8	10	5	3	7	8	3	10	6	NA	NA	NA
TRpn_1977	0	0	0	4	6	0	0	8	4	7	0	6	2	0	14	5	0	4	5	2	6	8	6	4	NA	NA	NA
TRpn_1978	0	7	10	4	4	0	3	11	7	7	12	4	0	4	12	0	4	18	3	4	4	16	4	4	NA	NA	NA
TRpn_1979	5	0	0	0	0	0	2	5	0	5	0	0	5	3	2	6	7	3	2	0	0	10	7	3	NA	NA	NA
TRpn_1980	0	4	0	15	0	0	3	0	4	7	0	8	4	4	4	13	0	16	0	8	4	8	12	4	NA	NA	NA
TRpn_1981	3	3	0	7	46	4	4	11	11	3	0	11	24	4	11	4	17	15	7	27	7	10	28	35	PREDICTED: Setaria italica protein FAR1-RELATED SEQUENCE 5 (LOC101761209), mRNA	NA	NA
TRpn_1982	7	2	2	2	6	2	4	2	2	0	2	2	13	5	9	5	11	0	34	4	2	21	14	13	NA	NA	NA
TRpn_1983	15	0	0	8	8	0	0	15	0	0	0	0	19	17	0	13	0	32	0	22	13	0	0	8	NA	NA	NA
TRpn_1984	0	0	0	5	9	1	0	0	3	8	0	3	14	3	9	4	0	15	0	12	0	0	7	0	NA	NA	NA
TRpn_1985	4	0	0	4	0	0	0	0	4	0	0	4	0	14	0	5	0	4	19	8	4	0	0	4	NA	NA	NA
TRpn_1986	0	0	0	4	0	0	0	0	0	0	4	8	0	0	0	0	0	4	8	12	13	8	23	12	NA	NA	NA
TRpn_1987	6	6	0	0	0	0	7	0	5	3	0	0	17	0	0	9	5	10	6	6	4	6	0	3	NA	NA	NA
TRpn_1988	94	69	53	56	9	38	8	4	7	16	8	18	12	41	31	99	38	27	2	46	18	4	5	4	PREDICTED: Setaria italica alanine--glyoxylate aminotransferase 2 homolog 3, mitochondrial (LOC101784978), mRNA	AT3G08860	Alanine--glyoxylate aminotransferase 2 homolog 3, mitochondrial
TRpn_1989	8	6	5	3	3	11	3	3	14	8	3	11	0	12	12	13	14	16	11	9	17	9	6	12	Oryza sativa Indica Group cultivar Shuhui498 chromosome 6 sequence	NA	NA
TRpn_1990	0	0	0	0	0	0	0	0	0	3	0	3	3	0	0	0	3	4	12	13	37	10	3	7	NA	NA	NA
TRpn_1991	2	4	2	5	5	0	11	7	9	7	0	5	10	0	5	3	9	13	2	2	0	2	0	5	NA	NA	NA
TRpn_1992	54	4	33	38	15	23	34	23	63	58	17	20	5	60	41	168	40	26	103	66	68	24	29	51	NA	NA	NA
TRpn_1993	3	0	0	0	0	0	0	7	0	3	0	0	4	0	3	1	3	2	0	69	5	5	6	7	NA	AT1G52360	Coatomer subunit beta'-2
TRpn_1994	0	0	0	0	0	0	0	0	0	0	0	0	0	0	0	0	0	0	0	0	0	21	14	11	PREDICTED: Tetranychus urticae transcription factor BTF3 homolog 4 (LOC107363205), mRNA	AT1G17880	Basic transcription factor 3
TRpn_1995	0	0	0	0	0	0	0	0	0	0	0	0	7	0	4	4	3	12	0	11	3	4	4	0	NA	NA	NA
TRpn_1996	4	11	3	8	12	15	28	36	11	7	0	8	4	14	8	20	11	25	17	11	11	0	4	9	NA	NA	NA
TRpn_1997	6	0	0	0	3	0	0	3	3	12	13	12	8	3	9	14	3	0	5	17	29	6	0	6	PREDICTED: Setaria italica dof zinc finger protein 1 (LOC101759372), mRNA	NA	NA
TRpn_1998	0	0	0	0	0	0	0	0	0	10	15	0	0	0	0	0	0	5	4	18	0	29	41	29	PREDICTED: Sorghum bicolor protein NLP3 (LOC8057535), mRNA	NA	NA
TRpn_1999	601	567	514	648	441	571	545	541	442	843	604	628	659	563	787	627	758	707	594	989	704	617	581	629	PREDICTED: Panicum hallii uncharacterized LOC112893828 (LOC112893828), transcript variant X1, mRNA	AT1G68140	NA
TRpn_2000	35	37	18	92	67	19	41	100	84	213	41	189	116	32	105	87	68	220	65	241	60	90	99	84	PREDICTED: Panicum hallii uncharacterized LOC112893828 (LOC112893828), transcript variant X1, mRNA	AT1G68140	NA
TRpn_2001	0	3	0	0	4	0	0	7	7	3	3	7	0	0	15	9	7	8	0	4	4	11	8	0	NA	NA	NA
TRpn_2002	15	15	0	26	15	25	0	21	22	15	9	11	15	5	22	6	20	23	25	30	31	15	10	20	PREDICTED: Sorghum bicolor agamous-like MADS-box protein AGL61 (LOC8085379), mRNA	NA	NA
TRpn_2003	3	0	0	0	3	0	0	3	6	9	0	21	6	0	13	0	0	3	0	12	0	6	6	6	NA	NA	NA
TRpn_2004	0	0	0	0	4	0	0	0	0	0	3	0	8	72	13	0	46	23	21	55	64	6	13	0	NA	NA	NA
TRpn_2005	0	0	0	4	0	0	0	0	0	0	1	4	0	14	5	17	8	0	10	0	0	7	0	0	NA	NA	NA
TRpn_2006	0	0	0	0	6	0	0	0	3	5	2	0	0	6	3	0	5	3	2	3	3	6	0	0	NA	NA	NA
TRpn_2007	0	0	0	0	4	5	5	0	0	4	4	5	9	16	5	5	0	5	4	18	14	0	0	0	NA	NA	NA
TRpn_2008	8	0	0	5	13	0	0	14	9	17	0	9	30	0	14	10	9	53	12	31	13	33	58	51	PREDICTED: Setaria italica type I inositol polyphosphate 5-phosphatase 10 (LOC101753630), mRNA	NA	NA
TRpn_2009	17	9	4	18	5	20	6	4	7	15	2	4	11	22	14	5	26	19	2	4	2	11	7	7	NA	NA	NA
TRpn_2010	3	1	0	1	0	0	1	0	1	0	0	0	24	0	20	14	15	78	3	35	0	0	0	0	Saccharum hybrid cultivar R570 clone BAC 121P14 complete sequence	NA	NA
TRpn_2011	3	0	0	7	11	0	3	0	0	3	0	0	3	0	7	4	0	37	0	4	4	11	4	0	NA	NA	NA
TRpn_2012	3	8	0	18	24	0	16	26	23	6	8	11	12	14	15	26	6	6	21	18	9	18	12	16	PREDICTED: Zea mays uncharacterized LOC111590890 (LOC111590890), ncRNA	NA	NA
TRpn_2013	0	0	0	2	47	7	0	0	0	0	0	0	0	0	0	0	12	0	53	0	0	2	0	5	PREDICTED: Zea mays endoglucanase 2-like (LOC103634987), transcript variant X2, mRNA	AT1G64390	Endoglucanase 6
TRpn_2014	0	0	0	0	0	0	0	0	0	6	0	0	0	0	16	0	0	24	22	21	9	10	3	0	NA	NA	NA
TRpn_2015	0	0	0	0	0	0	0	0	3	0	0	0	0	4	0	4	0	4	3	7	3	11	4	0	NA	NA	NA
TRpn_2016	0	6	0	0	0	0	3	0	0	6	3	0	3	4	0	0	0	0	0	0	0	28	19	13	NA	NA	NA
TRpn_2017	0	0	0	0	0	0	0	0	0	0	0	0	0	0	0	0	0	0	0	0	0	20	24	8	PREDICTED: Sipha flava UDP-glucose:glycoprotein glucosyltransferase (LOC112687872), mRNA	AT1G71220	UDP-glucose:glycoprotein glucosyltransferase
TRpn_2018	32	16	13	0	8	28	8	9	10	26	24	21	4	9	11	7	39	18	59	25	13	32	40	21	PREDICTED: Brachypodium distachyon cytokinin dehydrogenase 2 (LOC100835621), mRNA	AT1G75450	Cytokinin dehydrogenase 5
TRpn_2019	0	0	0	0	0	0	9	0	0	9	5	9	6	10	9	3	6	3	3	34	21	27	33	50	NA	NA	NA
TRpn_2021	4	0	0	4	2	0	0	9	3	7	6	9	3	2	2	7	7	18	7	5	3	6	6	7	NA	NA	NA
TRpn_2022	8	0	0	0	9	0	0	0	4	20	25	4	4	0	0	0	0	0	0	0	4	50	33	26	PREDICTED: Setaria italica uncharacterized LOC101782077 (LOC101782077), mRNA	NA	NA
TRpn_2023	41	27	22	8	13	0	0	26	32	17	0	34	0	0	0	0	0	0	6	19	35	8	0	0	NA	NA	NA
TRpn_2024	0	0	0	1	0	3	3	0	1	4	0	3	33	50	25	61	41	30	64	41	36	42	52	32	NA	NA	NA
TRpn_2025	0	0	0	9	0	0	0	0	11	10	0	9	4	0	7	0	10	0	6	7	0	15	11	7	NA	NA	NA
TRpn_2026	2	3	1	3	3	0	5	5	8	5	4	6	0	1	16	2	5	22	2	11	6	12	6	2	NA	NA	NA
TRpn_2027	5	0	4	0	0	0	0	8	8	0	8	0	7	0	0	11	7	0	0	0	0	0	11	13	NA	NA	NA
TRpn_2028	14	5	6	0	0	0	0	0	0	0	0	0	17	70	14	45	23	10	0	5	34	0	9	0	PREDICTED: Setaria italica beta-galactosidase 9-like (LOC101767193), mRNA	NA	NA
TRpn_2029	0	0	0	6	0	0	0	0	0	0	6	0	7	0	0	0	3	0	0	3	22	0	7	6	NA	NA	NA
TRpn_2030	0	0	0	0	0	0	0	0	0	19	34	17	0	0	0	7	0	0	0	0	0	47	50	29	NA	NA	NA
TRpn_2031	0	0	0	0	0	0	4	0	0	0	0	0	2	2	0	3	0	0	0	17	24	29	20	28	NA	NA	NA
TRpn_2032	18	36	14	29	49	57	123	66	150	903	4799	1019	135	66	19	27	36	20	85	7915	1918	9784	9542	9396	PREDICTED: Panicum hallii uncharacterized LOC112885270 (LOC112885270), mRNA	NA	NA
TRpn_2033	0	0	0	0	0	0	7	0	0	0	4	8	0	0	0	0	0	0	0	0	0	16	29	34	NA	NA	NA
TRpn_2034	3	3	0	0	3	0	0	6	15	3	3	9	3	0	0	8	0	21	3	13	10	21	25	47	NA	NA	NA
TRpn_2035	4	0	7	4	5	12	9	4	10	8	4	14	35	2	6	8	6	14	4	41	22	4	6	9	NA	NA	NA
TRpn_2036	0	3	0	9	0	0	3	15	9	3	3	3	3	7	3	11	17	16	0	29	23	12	6	6	NA	NA	NA
TRpn_2037	4	11	7	4	4	4	4	8	12	0	0	4	8	5	4	19	11	9	14	8	8	13	4	0	NA	NA	NA
TRpn_2038	2	0	0	0	0	0	0	0	0	0	0	3	0	1	0	0	2	0	7	0	4	0	0	0	NA	NA	NA
TRpn_2039	0	0	0	10	15	0	6	2	12	0	0	6	2	4	0	0	0	22	23	9	0	0	5	0	NA	NA	NA
TRpn_2040	0	3	0	0	0	0	18	47	9	3	3	3	3	11	3	18	6	7	0	31	58	0	0	3	NA	NA	NA
TRpn_2041	0	0	0	0	0	0	3	0	0	3	6	0	0	0	0	0	0	0	0	3	0	50	51	48	NA	NA	NA
TRpn_2043	0	0	3	9	6	0	0	0	3	3	0	8	0	0	3	3	3	0	0	11	0	3	17	9	NA	NA	NA
TRpn_2044	6	3	3	0	0	3	3	0	3	0	0	6	13	11	23	16	12	3	6	3	0	14	3	7	NA	NA	NA
TRpn_2045	0	0	0	0	0	0	0	0	0	0	0	0	3	0	3	0	0	0	0	12	0	87	103	75	NA	NA	NA
TRpn_2046	10	10	10	15	8	14	15	9	13	9	4	3	51	35	23	36	25	20	15	9	30	3	7	12	PREDICTED: Setaria italica protein SMAX1-LIKE 4 (LOC101766539), mRNA	NA	NA
TRpn_2047	0	0	0	0	0	0	0	0	0	0	0	0	0	0	6	0	0	0	0	8	6	18	19	17	NA	NA	NA
[truncated: 186,826 more rows]

## Sheet: S2MatrixRawDataCounts_Antisense
Transcript	Samples																								NCBI_description	Ara_gene	Ara_description
	Apomictic												Sexual
	AP1	AP2	AP3	AM1	AM2	AM3	APo1	APo2	APo3	AA1	AA2	AA3	SP1	SP2	SP3	SM1	SM2	SM3	SPo1	SPo2	SPo3	SA1	SA2	SA3
TRpn_6	0	0	0	3	6	0	2	2	4	0	2	0	0	0	0	0	0	0	0	0	0	0	2	0	NA	NA	NA
TRpn_23	4	0	0	4	14	1	2	12	19	2	0	1	7	0	5	2	6	19	3	7	2	2	2	2	NA	NA	NA
TRpn_25	0	0	0	0	2	0	0	3	0	2	1	0	0	0	0	0	0	0	0	0	0	0	0	0	NA	NA	NA
TRpn_34	2	7	3	9	0	3	3	3	0	0	0	0	6	0	4	0	7	0	2	0	0	0	0	0	NA	NA	NA
TRpn_60	0	0	0	0	0	0	0	0	3	0	0	1	0	0	0	0	0	1	2	3	0	0	0	0	NA	NA	NA
TRpn_123	0	0	0	0	0	0	0	0	0	0	0	0	1	0	1	0	1	2	2	3	1	2	2	2	NA	NA	NA
TRpn_158	0	0	0	0	0	0	1	1	4	0	0	2	0	0	1	0	0	0	0	1	0	1	0	1	PREDICTED: Setaria italica ubiquitin domain-containing protein 1 (LOC101768854), mRNA	AT1G53400	NA
TRpn_159	0	1	0	0	0	0	0	0	0	0	0	0	1	0	2	0	2	1	2	1	0	0	0	0	PREDICTED: Setaria italica allene oxide cyclase, chloroplastic (LOC101764321), mRNA	AT3G25780	Allene oxide cyclase 3, chloroplastic
TRpn_228	0	0	0	0	0	0	0	0	0	1	0	0	0	0	0	0	0	0	0	0	0	23	35	41	PREDICTED: Setaria italica uncharacterized LOC101784485 (LOC101784485), mRNA	NA	NA
TRpn_229	0	0	0	0	0	0	0	0	0	0	0	0	0	0	0	0	0	0	0	0	0	23	41	38	PREDICTED: Setaria italica uncharacterized LOC101784485 (LOC101784485), mRNA	NA	NA
TRpn_230	0	0	0	0	0	0	0	0	0	7	47	99	8	0	0	0	0	0	0	14	0	63	117	111	PREDICTED: Setaria italica uncharacterized LOC101784485 (LOC101784485), mRNA	NA	NA
TRpn_233	0	0	0	0	0	0	0	0	0	3	1	14	2	0	0	0	0	0	0	4	0	52	78	100	PREDICTED: Setaria italica uncharacterized LOC101784485 (LOC101784485), mRNA	NA	NA
TRpn_266	1	0	0	1	1	0	1	0	0	0	0	0	0	0	0	0	2	0	2	0	0	0	0	0	NA	NA	NA
TRpn_271	18	0	0	0	0	0	16	0	0	1	0	0	1	0	1	0	1	2	1	9	1	1	1	1	Saccharum hybrid cultivar R570 clone BAC 022K23 complete sequence	AT1G72180	NA
TRpn_278	0	0	0	0	0	0	1	3	6	2	0	1	1	0	2	0	1	7	1	1	0	0	2	6	NA	NA	NA
TRpn_284	0	1	0	0	2	0	1	0	1	7	0	2	1	0	0	0	0	3	0	0	0	1	12	3	NA	NA	NA
TRpn_309	0	0	0	1	0	0	1	0	1	0	0	0	0	0	0	1	0	1	0	0	0	2	0	1	PREDICTED: Panicum hallii mitochondrial carnitine/acylcarnitine carrier-like protein (LOC112874638), mRNA	NA	NA
TRpn_311	0	0	0	0	0	0	0	0	0	2	9	0	1	0	0	0	0	0	1	10	0	38	89	99	PREDICTED: Setaria italica homeobox protein ARX (LOC101772318), mRNA	NA	NA
TRpn_315	0	0	0	0	1	0	0	1	1	1	0	1	4	0	2	0	1	5	2	1	0	5	4	2	NA	NA	NA
TRpn_344	0	0	0	0	0	1	0	0	0	2	2	0	0	0	0	0	0	0	0	4	1	1	2	3	PREDICTED: Setaria italica fructose-1,6-bisphosphatase, cytosolic (LOC101755852), mRNA	AT1G43670	Fructose-1,6-bisphosphatase, cytosolic
TRpn_360	0	0	0	0	0	0	0	0	0	75	43	47	0	0	0	0	1	0	0	0	0	3	6	0	NA	NA	NA
TRpn_361	0	0	0	0	0	0	0	0	0	0	0	0	0	0	0	0	0	1	2	1	1	2	2	1	NA	NA	NA
TRpn_362	0	0	0	0	1	0	0	2	0	3	11	4	1	0	2	0	0	3	1	3	0	4	2	1	NA	NA	NA
TRpn_381	0	0	0	0	1	0	0	0	1	0	3	0	0	0	1	0	1	2	2	1	0	2	3	4	PREDICTED: Setaria italica cysteine-rich and transmembrane domain-containing protein WIH2 (LOC101774256), mRNA	NA	NA
TRpn_382	0	0	0	0	0	0	0	0	0	0	2	0	0	0	0	0	0	0	0	0	0	1	2	2	PREDICTED: Panicum hallii uncharacterized LOC112875984 (LOC112875984), mRNA	AT4G16070	NA
TRpn_432	3	0	2	9	13	0	12	20	58	12	0	20	8	0	5	1	10	11	8	22	4	0	4	0	NA	NA	NA
TRpn_433	0	1	0	3	3	0	2	8	6	1	0	1	3	0	1	0	3	4	1	6	1	2	0	2	PREDICTED: Oryza sativa Japonica Group uncharacterized LOC4329827 (LOC4329827), transcript variant X9, ncRNA	NA	NA
TRpn_446	0	1	0	1	1	1	0	2	3	1	0	2	1	1	1	0	1	3	2	4	1	0	1	1	PREDICTED: Panicum hallii uncharacterized protein OsI_027940 (LOC112898005), transcript variant X2, mRNA	NA	NA
TRpn_467	0	0	0	1	1	0	1	1	4	1	0	0	3	0	4	0	2	4	3	2	1	0	0	0	PREDICTED: Panicum hallii caffeic acid 3-O-methyltransferase (LOC112897072), mRNA	AT5G54160	Flavone 3'-O-methyltransferase 1
TRpn_468	1295	870	1242	2571	3428	420	4953	8438	3981	1022	226	472	8405	976	7201	743	9999	8329	11917	1929	1769	370	555	502	PREDICTED: Panicum hallii caffeic acid 3-O-methyltransferase (LOC112897072), mRNA	AT5G54160	Flavone 3'-O-methyltransferase 1
TRpn_495	0	0	0	0	1	0	0	0	0	0	0	0	2	1	0	1	1	0	0	3	0	0	0	0	NA	NA	NA
TRpn_496	0	1	1	1	0	0	1	0	2	6	7	5	2	0	3	0	3	10	3	4	0	9	10	7	NA	NA	NA
TRpn_500	0	0	0	0	0	0	0	0	0	0	0	0	1	0	0	0	3	7	3	1	1	0	1	1	NA	NA	NA
TRpn_585	3	0	0	10	3	0	1	2	0	3	9	5	2	0	0	0	2	12	1	49	16	1	4	3	PREDICTED: Zea mays uncharacterized LOC100284820 (pco089834b), transcript variant X3, mRNA	NA	NA
TRpn_674	0	0	0	0	1	0	0	1	0	1	1	1	0	0	0	0	0	0	0	0	0	2	3	4	Panicum virgatum clone PV_ABa011-K10, complete sequence	NA	NA
TRpn_676	1	0	0	0	0	0	0	0	2	0	0	0	0	0	2	0	0	1	0	0	0	0	2	0	Panicum virgatum clone PV_ABa011-K10, complete sequence	AT4G23160	NA
TRpn_677	0	0	0	0	2	0	0	0	2	1	0	0	0	0	2	0	0	0	0	3	1	1	0	0	Panicum virgatum clone PV_ABa011-K10, complete sequence	AT4G23160	NA
TRpn_678	1	0	0	1	0	0	0	0	0	0	0	2	0	0	0	0	1	0	0	3	0	0	4	0	Panicum virgatum clone PV_ABa011-K10, complete sequence	AT4G23160	NA
TRpn_699	0	0	0	0	1	0	0	0	0	0	0	0	0	0	0	0	0	5	0	1	0	0	2	5	PREDICTED: Sorghum bicolor heavy metal-associated isoprenylated plant protein 33 (LOC8066949), mRNA	AT3G06130	NA
TRpn_703	0	0	0	0	1	0	0	1	0	1	2	0	0	0	0	0	1	1	0	0	0	2	3	0	PREDICTED: Sorghum bicolor heavy metal-associated isoprenylated plant protein 33 (LOC8066949), mRNA	NA	NA
TRpn_727	0	0	0	1	0	0	1	0	0	1	0	1	1	0	0	0	2	2	0	10	0	1	4	2	PREDICTED: Zea mays wall-associated receptor kinase 5 (LOC103641905), transcript variant X2, mRNA	AT1G69730	Wall-associated receptor kinase-like 9
TRpn_771	0	0	0	0	0	0	0	0	0	1	7	1	0	0	0	0	0	0	0	1	1	10	16	14	PREDICTED: Panicum hallii protein GAMETE EXPRESSED 1-like (LOC112880299), transcript variant X3, mRNA	NA	NA
TRpn_797	16	19	20	21	74	13	62	58	47	245	365	142	83	14	36	7	63	66	97	185	105	376	428	466	PREDICTED: Panicum hallii B3 domain-containing protein Os03g0212300-like (LOC112876632), transcript variant X2, mRNA	NA	NA
TRpn_826	0	0	5	0	2	0	22	0	2	0	0	0	0	0	1	0	0	0	0	4	0	7	2	4	PREDICTED: Setaria italica uncharacterized LOC111257930 (LOC111257930), ncRNA	AT1G02205	Protein ECERIFERUM 1
TRpn_831	0	0	0	0	98	0	2	0	101	0	0	0	0	0	0	0	0	187	0	193	18	0	71	78	PREDICTED: Setaria italica uncharacterized LOC111257930 (LOC111257930), ncRNA	AT1G02205	Protein ECERIFERUM 1
TRpn_834	1	0	0	0	0	3	0	0	0	0	0	0	0	0	0	17	0	0	0	0	0	0	0	0	PREDICTED: Setaria italica uncharacterized LOC111257930 (LOC111257930), ncRNA	AT1G02205	Protein ECERIFERUM 1
TRpn_835	49	18	0	108	8	2	3	561	0	15	5	24	130	0	84	2	62	0	98	0	2	54	0	0	PREDICTED: Setaria italica uncharacterized LOC111257930 (LOC111257930), ncRNA	AT1G02205	Protein ECERIFERUM 1
TRpn_836	0	0	0	1	0	0	2	0	0	0	0	0	0	6	0	0	0	0	0	3	0	0	0	0	PREDICTED: Setaria italica uncharacterized LOC111257930 (LOC111257930), ncRNA	AT1G02205	Protein ECERIFERUM 1
TRpn_849	0	0	0	0	0	0	0	0	1	0	0	0	0	0	1	0	0	3	2	3	1	0	1	1	PREDICTED: Zea mays protein NPG1 (LOC103627053), mRNA	NA	NA
TRpn_932	0	0	0	0	4	0	0	0	0	0	6	0	0	0	2	0	0	0	13	0	0	4	0	3	NA	NA	NA
TRpn_941	5	5	4	3	3	3	8	8	11	18	8	7	8	1	8	1	9	9	11	18	6	3	8	7	PREDICTED: Sorghum bicolor annexin D4 (LOC8080814), mRNA	NA	NA
TRpn_952	0	0	0	0	0	0	1	0	0	0	1	0	0	0	0	0	1	0	0	0	1	2	0	0	PREDICTED: Panicum hallii probable serine/threonine-protein kinase WNK8 (LOC112902761), mRNA	AT3G51630	Probable serine/threonine-protein kinase WNK5
TRpn_953	1	1	1	1	6	0	3	4	8	6	9	2	15	2	4	3	11	43	10	8	3	9	6	13	NA	NA	NA
TRpn_956	0	0	0	1	2	0	1	1	3	0	2	1	1	0	0	1	1	2	1	0	1	1	1	1	PREDICTED: Panicum hallii uncharacterized LOC112890582 (LOC112890582), mRNA	NA	NA
TRpn_991	0	0	0	0	0	0	0	0	0	0	5	2	0	0	0	0	0	0	0	2	0	2	0	0	PREDICTED: Panicum hallii coleoptile phototropism protein 1-like (LOC112900251), mRNA	NA	NA
TRpn_1022	1	1	1	2	2	1	1	0	1	1	1	2	8	1	9	1	8	12	3	2	0	3	4	3	PREDICTED: Sorghum bicolor formin-like protein 15 (LOC8054851), mRNA	AT3G25500	Formin-like protein 1
TRpn_1034	0	0	0	0	0	0	0	0	0	0	4	0	0	0	0	0	0	0	0	0	0	5	8	4	NA	NA	NA
TRpn_1055	0	0	0	0	0	1	2	0	2	3	2	1	0	0	0	0	0	0	0	2	1	0	0	2	PREDICTED: Panicum hallii L-type lectin-domain containing receptor kinase IX.1-like (LOC112886695), mRNA	AT5G10530	L-type lectin-domain containing receptor kinase IX.1
TRpn_1062	0	0	0	0	0	0	0	3	4	0	0	0	0	0	0	0	0	3	0	0	1	0	1	1	Zea mays clone 221697 mRNA sequence	NA	NA
TRpn_1068	1	0	0	1	1	0	1	0	0	2	0	0	2	1	3	0	1	4	1	4	1	3	0	3	PREDICTED: Panicum hallii probable pectinesterase 8 (LOC112897242), mRNA	AT1G05310	Probable pectinesterase 8
TRpn_1077	43	59	63	44	36	28	88	85	97	152	78	119	65	7	65	10	61	57	117	147	54	72	74	86	PREDICTED: Panicum hallii uncharacterized LOC112880883 (LOC112880883), mRNA	NA	NA
TRpn_1090	1	0	0	5	0	0	1	0	0	0	0	0	0	0	0	0	2	2	0	0	0	0	0	2	NA	NA	NA
TRpn_1111	3	2	0	2	3	0	3	21	18	11	11	24	5	1	11	1	4	19	6	51	2	9	5	7	PREDICTED: Panicum hallii uncharacterized LOC112873194 (LOC112873194), mRNA	NA	NA
TRpn_1119	0	0	0	0	0	0	0	0	1	0	3	0	0	0	1	0	2	0	1	0	0	0	3	0	PREDICTED: Sorghum bicolor arogenate dehydrogenase 2, chloroplastic (LOC8064969), mRNA	AT1G15710	Arogenate dehydrogenase 2, chloroplastic
TRpn_1140	2	4	1	4	5	0	0	2	1	1	2	0	3	0	6	0	2	15	4	2	1	5	3	6	PREDICTED: Sorghum bicolor putative UDP-rhamnose:rhamnosyltransferase 1 (LOC8061135), mRNA	NA	NA
TRpn_1145	2	0	1	1	1	0	0	0	1	0	0	0	8	1	8	6	22	72	0	0	0	0	0	0	NA	NA	NA
TRpn_1156	0	0	0	0	0	0	0	0	1	1	1	3	0	0	0	0	0	1	0	2	1	2	1	1	NA	AT2G34930	NA
TRpn_1163	0	0	0	1	1	0	0	1	5	1	0	0	0	0	0	0	1	0	1	9	5	5	2	9	PREDICTED: Zea mays putative cytochrome P450 superfamily protein (LOC100382270), transcript variant X2, mRNA	NA	NA
TRpn_1176	11	13	8	28	9	20	32	36	0	2	56	0	19	7	32	13	24	0	0	0	15	0	0	0	PREDICTED: Setaria italica protein phosphatase inhibitor 2 (LOC101753975), transcript variant X4, mRNA	NA	NA
TRpn_1177	0	0	0	1	4	0	0	0	0	0	0	2	0	0	0	0	1	0	0	0	0	0	0	0	PREDICTED: Setaria italica protein phosphatase inhibitor 2 (LOC101753975), transcript variant X4, mRNA	NA	NA
TRpn_1190	0	0	0	0	0	0	0	1	3	1	5	0	0	0	1	0	0	0	1	5	0	1	3	3	PREDICTED: Panicum hallii vascular-related unknown protein 4-like (LOC112900042), mRNA	NA	NA
TRpn_1191	1	0	0	1	0	0	0	0	0	0	0	0	0	0	1	0	0	0	0	0	1	0	0	0	PREDICTED: Panicum hallii vascular-related unknown protein 4-like (LOC112900042), mRNA	NA	NA
TRpn_1228	2	1	1	1	2	2	1	0	3	5	3	2	2	0	4	2	3	5	3	5	3	3	1	7	PREDICTED: Aegilops tauschii subsp. tauschii AAA-ATPase At3g50940-like (LOC109742675), mRNA	AT3G50940	AAA-ATPase At3g50940
TRpn_1247	0	0	0	0	0	1	3	0	1	10	0	1	5	0	6	1	15	13	8	110	77	20	23	21	NA	NA	NA
TRpn_1250	0	0	0	0	0	0	0	0	0	1	0	0	0	0	0	0	0	0	0	0	0	2	2	8	Hordeum vulgare subsp. vulgare cDNA clone: FLbaf139e19, mRNA sequence	NA	NA
TRpn_1260	1	1	0	3	4	0	1	3	6	4	12	4	0	0	0	0	0	1	2	1	0	7	10	6	PREDICTED: Sorghum bicolor probable glutathione S-transferase GSTU6 (LOC8062880), mRNA	AT1G10370	Glutathione S-transferase U17
TRpn_1274	0	0	0	0	3	0	3	0	0	0	0	0	0	0	0	0	0	0	90	0	0	0	0	0	Zea mays clone 208357 mRNA sequence	NA	NA
TRpn_1275	0	0	0	0	4	0	0	5	0	1	0	1	0	0	0	0	0	0	9	0	0	0	0	0	Zea mays clone 208357 mRNA sequence	NA	NA
TRpn_1280	0	0	3	3	0	0	0	1	0	0	0	0	2	0	1	0	0	9	3	3	0	0	2	8	Paspalum vaginatum metallothionein2a (MT2a) mRNA, complete cds	NA	NA
TRpn_1283	0	0	0	0	0	0	0	0	0	2	4	3	0	0	0	0	0	0	0	0	0	0	0	0	PREDICTED: Sorghum bicolor NAC domain-containing protein 48 (LOC8076977), mRNA	NA	NA
TRpn_1302	0	0	0	0	0	0	0	0	0	0	2	2	1	0	2	0	0	1	0	0	0	3	13	8	PREDICTED: Setaria italica uncharacterized LOC101764577 (LOC101764577), mRNA	NA	NA
TRpn_1329	125	68	40	59	326	35	45	60	894	102	1126	134	416	15	165	38	229	285	1379	152	54	441	399	352	NA	NA	NA
TRpn_1335	1	1	2	3	0	3	2	0	0	0	0	0	0	1	0	1	2	0	0	0	2	0	0	0	PREDICTED: Panicum hallii uncharacterized LOC112891506 (LOC112891506), mRNA	AT3G56290	NA
TRpn_1336	0	0	0	0	0	0	0	0	0	2	0	0	1	0	9	0	0	4	0	6	0	0	0	0	NA	NA	NA
TRpn_1364	10	7	6	6	1	4	3	4	4	12	5	8	34	6	18	5	27	28	55	49	18	32	20	26	NA	NA	NA
TRpn_1386	0	0	0	0	0	0	0	0	1	6	9	9	0	0	0	0	0	0	0	0	0	5	2	1	PREDICTED: Sorghum bicolor two-pore potassium channel 2 (LOC8064221), mRNA	AT5G46370	Two-pore potassium channel 2
TRpn_1404	0	0	0	0	3	1	2	0	0	10	0	0	0	0	3	0	0	0	0	26	0	0	7	8	PREDICTED: Panicum hallii thioredoxin H1-like (LOC112881656), mRNA	AT3G51030	Thioredoxin H1
TRpn_1407	5	1	1	0	0	1	0	0	1	0	0	0	6	1	5	1	1	1	0	0	1	0	0	1	PREDICTED: Panicum hallii expansin-B5-like (LOC112901228), mRNA	AT1G65680	Putative expansin-B2
TRpn_1420	0	0	0	0	0	0	1	0	0	4	1	0	0	0	0	0	0	0	0	6	1	2	0	0	NA	NA	NA
TRpn_1429	27	20	19	26	38	6	26	42	62	43	74	44	31	4	31	5	33	49	59	43	13	91	92	105	PREDICTED: Setaria italica flagellar attachment zone protein 1 (LOC101763515), mRNA	NA	NA
TRpn_1471	0	0	0	1	1	0	0	1	5	1	2	1	0	0	0	0	0	1	1	1	0	0	2	0	PREDICTED: Sorghum bicolor probable LRR receptor-like serine/threonine-protein kinase At3g47570 (LOC8060789), transcript variant X3, misc_RNA	AT3G47090	NA
TRpn_1472	0	0	0	0	0	0	0	0	0	0	1	0	0	0	0	0	0	0	0	4	0	1	2	3	NA	NA	NA
TRpn_1542	0	0	0	0	2	0	0	0	1	1	2	1	1	0	0	0	0	0	1	2	0	1	4	2	PREDICTED: Setaria italica protein BOBBER 1 (LOC101764727), mRNA	AT5G53400	Protein BOBBER 1
TRpn_1567	0	0	0	0	0	0	0	0	1	0	1	0	0	0	0	0	0	0	1	0	1	1	2	2	NA	NA	NA
TRpn_1575	0	0	0	1	2	0	0	0	2	0	0	0	4	0	3	0	0	0	1	4	0	0	0	0	NA	NA	NA
TRpn_1602	0	0	0	0	0	0	0	0	4	5	20	0	0	0	0	0	3	7	4	12	0	31	57	87	NA	NA	NA
TRpn_1652	1	0	0	1	0	0	0	2	1	1	0	3	0	0	0	0	0	0	0	3	0	0	0	0	NA	NA	NA
TRpn_1657	0	0	0	1	1	0	0	3	0	6	11	5	1	0	0	0	1	0	1	2	1	4	7	4	PREDICTED: Sorghum bicolor isoflavone reductase homolog IRL (LOC8058257), mRNA	NA	NA
TRpn_1663	0	0	0	0	2	0	0	2	3	4	12	0	1	0	2	0	1	3	0	6	1	9	7	3	PREDICTED: Panicum hallii probable BOI-related E3 ubiquitin-protein ligase 3 (LOC112902984), mRNA	NA	NA
TRpn_1665	0	0	0	0	0	0	0	0	0	0	0	1	0	0	1	0	3	3	6	3	0	0	0	0	NA	NA	NA
TRpn_1681	0	0	0	0	1	0	1	2	0	1	0	0	1	0	1	0	1	1	0	3	1	1	3	0	PREDICTED: Panicum hallii probable glucomannan 4-beta-mannosyltransferase 9 (LOC112888825), transcript variant X3, mRNA	NA	NA
TRpn_1709	0	0	0	0	0	0	0	0	0	0	0	0	0	0	0	0	3	4	2	0	0	0	0	0	PREDICTED: Zea mays two-component response regulator-like PRR1 (LOC103651310), mRNA	AT5G41380	NA
TRpn_1720	3	4	9	5	8	2	8	1	0	0	0	0	1	1	2	0	2	0	1	0	2	0	0	0	NA	NA	NA
TRpn_1731	1	0	0	3	17	0	2	0	2	0	0	1	0	0	0	0	3	2	6	0	0	0	0	2	NA	NA	NA
TRpn_1773	0	0	0	1	1	0	1	0	2	0	0	0	0	0	0	1	1	3	0	0	0	0	0	0	NA	NA	NA
TRpn_1776	0	1	0	0	0	0	1	0	0	0	2	0	1	0	2	0	1	0	3	2	0	0	0	0	PREDICTED: Sorghum bicolor DNA-binding protein S1FA2 (LOC110436172), transcript variant X2, mRNA	NA	NA
TRpn_1777	0	0	0	1	0	0	1	0	0	0	0	0	0	1	0	0	0	1	0	0	0	0	1	0	PREDICTED: Sorghum bicolor DNA-binding protein S1FA2 (LOC110436172), transcript variant X2, mRNA	NA	NA
TRpn_1781	23	26	10	31	81	7	40	51	70	0	53	0	62	6	47	5	55	67	0	40	17	22	344	324	PREDICTED: Sorghum bicolor casein kinase 1 (LOC8070490), transcript variant X4, mRNA	AT1G03930	Casein kinase 1-like protein 9
TRpn_1782	0	0	0	0	0	0	0	0	0	29	54	47	0	0	0	0	0	0	68	0	0	273	0	0	NA	NA	NA
TRpn_1788	0	0	0	0	1	0	0	0	2	2	3	0	0	0	0	0	0	3	2	1	0	0	0	0	Paspalum vaginatum clone Sp4 hypothetical protein mRNA, partial cds	AT3G60340	NA
TRpn_1789	2	2	2	2	0	4	2	2	0	0	0	0	9	3	8	2	3	0	0	0	1	0	0	0	PREDICTED: Panicum hallii palmitoyl-protein thioesterase 1-like (LOC112874932), transcript variant X2, mRNA	AT3G60340	NA
TRpn_1796	0	0	0	0	2	0	0	0	0	0	0	0	0	1	3	9	18	0	1	0	0	0	0	0	PREDICTED: Panicum hallii transcription factor bHLH93-like (LOC112889546), mRNA	AT5G65640	Transcription factor bHLH93
TRpn_1797	0	0	0	4	0	0	0	0	0	0	0	0	0	0	0	7	4	3	3	0	0	0	0	0	PREDICTED: Panicum hallii transcription factor bHLH93-like (LOC112889546), mRNA	AT5G65640	Transcription factor bHLH93
TRpn_1798	1	0	0	0	0	1	0	0	0	0	0	0	1	0	0	0	0	0	0	0	1	0	0	0	PREDICTED: Panicum hallii transcription factor bHLH93-like (LOC112889546), mRNA	AT5G65640	Transcription factor bHLH93
TRpn_1799	0	0	0	0	0	0	0	0	0	0	0	0	0	0	0	0	8	79	0	0	0	0	0	2	Zea mays clone 263876 mRNA sequence	AT5G65640	Transcription factor bHLH93
TRpn_1815	0	0	0	0	1	0	0	0	2	1	5	1	0	0	0	0	0	0	0	2	0	14	18	14	PREDICTED: Panicum hallii geraniol 8-hydroxylase-like (LOC112897857), mRNA	AT4G12320	NA
TRpn_1836	0	1	0	0	0	0	0	0	1	1	0	1	0	0	1	0	1	0	0	3	0	0	0	3	NA	NA	NA
TRpn_1851	0	0	0	1	1	0	1	1	1	0	1	0	2	0	2	0	2	1	1	5	0	1	5	4	PREDICTED: Sorghum bicolor probable LRR receptor-like serine/threonine-protein kinase At1g74360 (LOC8078997), mRNA	NA	NA
TRpn_1852	1	1	0	0	2	0	0	8	0	2	2	0	1	0	2	0	0	2	0	7	0	2	10	15	NA	NA	NA
TRpn_1861	0	0	0	0	0	0	0	0	0	0	0	0	0	0	0	0	0	0	0	1	0	4	8	8	NA	NA	NA
TRpn_1873	0	0	0	1	0	0	1	3	0	1	5	4	1	0	0	0	0	0	1	1	0	1	0	2	PREDICTED: Setaria italica uncharacterized LOC101784276 (LOC101784276), transcript variant X1, mRNA	NA	NA
TRpn_1875	0	1	0	0	0	0	1	1	0	0	4	0	0	0	0	1	0	2	0	2	0	0	2	0	NA	NA	NA
TRpn_1883	4	1	0	3	13	1	3	2	4	64	452	48	4	1	15	2	17	7	10	6	5	211	279	205	NA	NA	NA
TRpn_1897	0	0	0	0	0	0	0	0	0	1	0	0	2	0	2	0	1	2	1	0	0	2	2	0	NA	NA	NA
TRpn_1902	0	0	0	0	0	0	1	0	1	0	0	0	5	0	1	1	0	3	1	6	2	1	1	4	NA	NA	NA
TRpn_1907	2	2	1	1	3	1	0	4	3	2	0	7	9	0	3	0	1	7	1	7	2	3	12	10	PREDICTED: Panicum hallii vesicle-associated protein 4-2-like (LOC112882525), mRNA	NA	NA
TRpn_1914	4	3	1	1	1	0	1	1	3	4	9	2	6	1	4	1	8	1	1	13	2	1	4	4	PREDICTED: Sorghum bicolor uncharacterized LOC8067237 (LOC8067237), mRNA	NA	NA
TRpn_1925	0	0	0	1	0	0	0	0	0	3	6	5	0	0	0	0	0	0	0	0	0	2	4	0	PREDICTED: Sorghum bicolor flavonoid 3'-monooxygenase (LOC8068104), mRNA	NA	NA
TRpn_1926	0	0	0	2	2	0	0	1	0	1	0	3	1	0	2	0	2	1	0	6	1	5	3	1	NA	NA	NA
TRpn_1936	0	1	0	0	0	0	0	0	0	0	0	0	1	0	0	0	2	0	0	4	1	0	0	0	NA	NA	NA
TRpn_1937	0	0	0	0	1	0	0	0	0	0	0	0	0	0	0	0	0	0	1	0	0	2	2	2	NA	NA	NA
TRpn_1944	16	4	2	20	83	2	4	8	29	7	11	15	24	1	6	4	7	64	13	25	2	4	8	10	NA	NA	NA
TRpn_1945	1	0	1	1	3	0	1	0	0	1	1	0	0	0	1	0	2	1	1	1	0	3	1	0	PREDICTED: Sorghum bicolor xyloglucan galactosyltransferase KATAMARI1 homolog (LOC8059271), mRNA	AT2G20370	Xyloglucan galactosyltransferase MUR3
TRpn_1948	0	0	0	0	0	0	0	0	0	3	0	0	8	1	3	0	6	0	0	21	4	0	0	3	NA	NA	NA
TRpn_1949	3	0	0	1	2	0	0	1	2	0	0	0	3	0	1	0	0	2	0	0	0	0	0	0	PREDICTED: Panicum hallii uncharacterized LOC112886371 (LOC112886371), transcript variant X2, mRNA	NA	NA
TRpn_1950	0	0	0	0	0	0	2	1	0	3	35	12	1	0	0	0	2	1	0	13	0	80	105	108	PREDICTED: Sorghum bicolor uncharacterized LOC8060962 (LOC8060962), mRNA	NA	NA
TRpn_1974	0	0	0	0	0	0	0	0	0	0	0	0	0	0	0	0	1	0	4	0	1	5	3	7	NA	NA	NA
TRpn_1982	0	0	0	0	1	0	1	0	0	0	0	0	1	0	0	0	1	1	1	1	0	1	3	2	NA	NA	NA
TRpn_2002	1	0	0	0	3	0	0	0	0	0	2	0	0	0	0	0	0	0	2	0	0	0	0	0	PREDICTED: Sorghum bicolor agamous-like MADS-box protein AGL61 (LOC8085379), mRNA	NA	NA
TRpn_2007	0	0	0	1	0	0	0	0	0	0	0	0	0	0	0	0	0	2	0	3	0	5	8	8	NA	NA	NA
TRpn_2028	0	0	0	0	0	0	0	1	2	0	0	0	1	1	0	0	1	5	0	4	2	7	6	6	PREDICTED: Setaria italica beta-galactosidase 9-like (LOC101767193), mRNA	NA	NA
TRpn_2032	2	0	0	0	0	0	1	0	0	4	4	1	7	1	1	0	2	0	3	40	3	6	34	34	PREDICTED: Panicum hallii uncharacterized LOC112885270 (LOC112885270), mRNA	NA	NA
TRpn_2047	0	0	0	0	0	0	0	0	0	1	1	0	0	0	0	0	0	0	1	3	0	1	4	5	NA	NA	NA
TRpn_2059	6	3	1	12	9	2	6	7	24	20	10	19	20	1	7	2	9	24	6	61	9	96	133	116	PREDICTED: Setaria italica mucin-5AC (LOC101770362), mRNA	NA	NA
TRpn_2062	0	0	0	1	1	0	1	1	2	1	0	2	7	5	7	3	5	14	13	1	0	1	3	3	PREDICTED: Setaria italica uncharacterized LOC101777051 (LOC101777051), transcript variant X1, mRNA	NA	NA
TRpn_2063	3	2	2	0	0	2	0	0	0	0	0	0	0	0	0	0	0	0	0	0	2	0	0	0	PREDICTED: Setaria italica uncharacterized LOC101777051 (LOC101777051), transcript variant X2, misc_RNA	NA	NA
TRpn_2077	0	0	0	0	0	0	0	0	0	1	3	1	0	0	0	0	0	0	0	1	0	7	12	18	Zea mays RALF (LOC100286082), mRNA	NA	NA
TRpn_2142	0	0	0	6	0	0	0	3	0	0	0	0	0	2	1	0	10	2	0	3	0	24	0	0	PREDICTED: Setaria italica histone H3.3 (LOC101756345), mRNA	AT4G40040	Histone H3.3
TRpn_2143	2	5	1	0	7	1	1	0	9	4	19	5	15	0	9	2	1	14	58	26	11	0	36	36	PREDICTED: Brachypodium distachyon histone H3.3 (LOC100829931), mRNA	AT4G40040	Histone H3.3
TRpn_2154	1	0	0	1	0	1	2	1	0	1	1	0	2	0	0	0	0	0	1	0	0	0	0	0	NA	NA	NA
TRpn_2155	0	3	0	2	1	0	1	1	6	0	0	3	3	0	2	0	5	12	0	0	1	3	5	2	NA	NA	NA
TRpn_2160	0	0	0	1	1	0	0	1	0	2	4	1	1	0	1	0	2	1	1	2	0	1	1	2	PREDICTED: Panicum hallii squamosa promoter-binding-like protein 18 (LOC112882284), transcript variant X1, mRNA	NA	NA
TRpn_2161	0	0	0	0	0	0	0	0	0	0	0	0	1	0	0	1	0	3	0	1	0	0	2	0	PREDICTED: Panicum hallii teosinte glume architecture 1-like (LOC112896265), mRNA	NA	NA
TRpn_2171	0	0	1	0	1	0	0	1	0	1	0	0	1	1	2	0	4	3	4	10	2	2	2	0	PREDICTED: Setaria italica uncharacterized LOC101770827 (LOC101770827), mRNA	NA	NA
TRpn_2220	2	2	1	3	8	2	3	7	17	10	9	15	3	1	4	0	5	4	13	19	5	7	2	11	NA	NA	NA
TRpn_2252	9	6	3	4	9	3	4	9	5	20	30	14	25	4	22	3	27	13	15	48	20	45	52	50	NA	NA	NA
TRpn_2255	0	0	0	0	1	0	0	0	0	0	4	0	0	0	0	0	0	0	0	2	0	2	3	0	NA	NA	NA
TRpn_2257	1	0	0	1	0	0	0	0	0	0	0	0	3	0	0	0	1	2	1	0	0	0	2	0	NA	NA	NA
TRpn_2260	3	6	2	3	3	2	4	13	8	15	4	11	20	1	10	2	15	28	17	23	7	14	15	28	NA	NA	NA
TRpn_2275	0	0	0	0	2	0	1	0	0	0	1	0	0	0	0	0	2	0	3	0	0	0	0	0	NA	NA	NA
TRpn_2311	0	0	0	0	0	0	0	0	3	0	0	0	0	0	0	0	0	4	0	4	0	0	4	3	PREDICTED: Setaria italica serine/arginine-rich splicing factor SC35 (LOC101766691), mRNA	AT5G64200	Serine/arginine-rich splicing factor SC35
TRpn_2312	0	1	0	1	0	0	0	1	0	1	0	1	0	0	4	0	1	0	2	0	0	0	0	0	PREDICTED: Zea mays arginine/serine-rich splicing factor SC30 transcript III (SC30), transcript variant X9, mRNA	AT5G64200	Serine/arginine-rich splicing factor SC35
TRpn_2353	1	0	0	1	0	0	0	0	0	1	0	0	2	0	0	0	0	0	1	0	0	0	0	1	NA	NA	NA
TRpn_2454	0	0	0	1	0	0	0	2	0	2	0	0	1	0	3	0	0	0	4	3	1	0	2	0	NA	NA	NA
TRpn_2466	3	3	1	2	6	0	1	0	3	4	6	5	15	0	4	1	7	16	6	22	4	14	16	9	NA	NA	NA
TRpn_2505	0	0	0	2	0	0	1	1	0	0	1	0	2	0	0	0	1	0	1	1	0	0	0	1	Paspalum vaginatum splicing factor U2AF (U2AF) mRNA, complete cds	AT5G42820	Splicing factor U2af small subunit B
TRpn_2506	0	0	0	0	0	1	0	0	0	0	0	0	0	1	0	1	0	0	0	0	0	0	0	0	Setaria italica SiU2af35 gene, complete cds	AT5G42820	Splicing factor U2af small subunit B
TRpn_2507	0	1	1	0	4	0	0	0	3	1	1	1	0	0	1	0	0	4	3	2	0	1	3	0	Paspalum vaginatum splicing factor U2AF (U2AF) mRNA, complete cds	AT5G42820	Splicing factor U2af small subunit B
TRpn_2513	0	0	0	0	0	0	0	0	0	0	0	0	0	0	0	0	0	0	0	0	0	4	2	2	NA	NA	NA
TRpn_2530	145	145	104	615	1386	128	317	807	1627	562	700	709	303	32	276	182	2054	3721	1012	459	151	250	285	273	PREDICTED: Panicum hallii uncharacterized LOC112873616 (LOC112873616), transcript variant X4, mRNA	NA	NA
TRpn_2541	21	24	0	25	0	5	7	2	0	0	0	0	5	3	17	24	34	0	0	0	11	0	0	0	NA	NA	NA
TRpn_2542	6	3	3	19	48	2	9	15	12	28	63	25	26	1	90	4	19	170	38	49	6	117	160	155	NA	NA	NA
TRpn_2543	0	2	0	3	8	0	4	1	3	11	15	2	19	2	90	7	35	118	47	21	8	44	40	37	NA	NA	NA
TRpn_2544	3	8	3	11	0	2	13	0	0	0	0	0	0	0	0	0	0	0	0	0	0	0	0	0	NA	NA	NA
TRpn_2545	127	194	55	183	252	81	135	88	61	180	546	92	115	18	450	62	147	333	295	129	83	262	304	295	NA	NA	NA
TRpn_2546	12	8	2	15	27	2	7	4	6	9	35	6	10	1	43	3	14	56	14	9	3	51	31	42	NA	NA	NA
TRpn_2547	0	1	0	0	1	0	0	0	0	0	0	0	0	0	1	0	1	4	0	1	0	1	6	4	NA	NA	NA
TRpn_2561	1	2	1	1	4	1	5	5	9	8	2	9	5	1	3	0	4	4	9	7	5	5	5	6	PREDICTED: Sorghum bicolor putative invertase inhibitor (LOC8074158), mRNA	NA	NA
TRpn_2562	0	0	0	0	0	0	0	2	0	1	1	0	0	0	0	0	0	0	0	11	2	1	0	0	PREDICTED: Setaria italica DNA-directed RNA polymerase III subunit 2 (LOC101762596), transcript variant X1, mRNA	AT5G45140	DNA-directed RNA polymerase III subunit 2
TRpn_2577	0	0	0	0	0	0	0	0	0	0	1	0	0	0	0	0	0	0	0	1	0	5	4	4	PREDICTED: Panicum hallii probable serine/threonine-protein kinase At1g54610 (LOC112892274), transcript variant X2, mRNA	AT5G50860	NA
TRpn_2578	0	0	0	0	0	0	0	0	0	0	1	0	0	0	0	0	0	0	0	0	0	2	4	2	PREDICTED: Panicum hallii probable serine/threonine-protein kinase At1g54610 (LOC112892274), transcript variant X2, mRNA	NA	NA
TRpn_2579	9	6	3	33	112	2	11	16	56	99	27	121	12	0	17	2	10	57	12	40	2	76	146	129	PREDICTED: Setaria italica probable serine/threonine-protein kinase At1g54610 (LOC101784750), mRNA	AT5G50860	NA
TRpn_2580	0	4	0	0	0	0	0	0	0	71	1	20	0	0	0	0	0	0	0	0	0	7	19	37	NA	NA	NA
TRpn_2581	42	37	33	23	70	22	47	40	0	15	49	42	6	13	9	6	25	0	16	0	6	0	0	0	NA	NA	NA
TRpn_2584	0	0	0	10	0	0	0	5	28	14	0	8	1	0	3	0	0	7	8	16	0	4	0	0	NA	NA	NA
TRpn_2585	18	2	0	36	0	0	0	12	0	12	0	3	0	0	18	0	0	0	0	9	7	25	15	2	NA	NA	NA
TRpn_2592	0	0	0	0	31	0	0	1	0	0	15	35	3	0	10	0	7	41	4	3	0	52	53	54	NA	NA	NA
TRpn_2593	0	0	3	0	29	4	12	0	5	0	0	0	19	0	0	9	9	0	5	0	0	0	0	0	NA	NA	NA
TRpn_2594	8	5	1	0	0	5	7	0	0	0	0	0	0	1	0	8	0	0	0	0	2	0	0	0	NA	NA	NA
TRpn_2596	0	0	0	0	0	0	0	0	40	0	0	0	0	0	0	0	0	19	0	17	0	0	0	14	Oryza sativa Indica Group cultivar Shuhui498 chromosome 1 sequence	NA	NA
TRpn_2598	14	7	6	25	74	3	9	16	53	94	37	67	10	1	12	1	6	36	9	31	5	65	83	56	PREDICTED: Sorghum bicolor probable serine/threonine-protein kinase At1g54610 (LOC8079827), mRNA	NA	NA
TRpn_2602	4	1	1	5	67	0	5	8	5	30	12	22	6	1	1	1	1	9	7	9	2	88	64	129	Zea mays probable serine/threonine-protein kinase (LOC103650822), mRNA	AT5G50860	NA
TRpn_2603	6	4	3	5	6	2	6	7	12	14	8	10	8	1	5	1	7	9	10	13	5	6	11	8	PREDICTED: Setaria italica nodal modulator 1 (LOC101765422), mRNA	AT3G62360	NA
TRpn_2608	1	0	0	2	14	2	1	0	2	3	23	5	2	0	5	0	0	3	3	3	1	33	32	32	Sorghum bicolor BAC 170F8, complete sequence	AT3G02100	UDP-glycosyltransferase 83A1
TRpn_2609	0	1	0	1	0	0	0	0	0	0	0	0	1	0	1	1	1	1	0	1	0	1	0	0	PREDICTED: Zea mays UDP-glycosyltransferase 83A1 (LOC100384802), mRNA	AT3G02100	UDP-glycosyltransferase 83A1
TRpn_2645	1	2	0	2	1	1	1	3	2	4	4	1	7	0	3	1	5	13	3	12	2	17	31	22	NA	NA	NA
TRpn_2652	0	0	1	0	1	0	0	0	0	0	0	0	2	0	3	0	0	3	0	0	0	0	0	0	PREDICTED: Panicum hallii probable xyloglucan endotransglucosylase/hydrolase protein 23 (LOC112891018), mRNA	AT5G57550	Probable xyloglucan endotransglucosylase/hydrolase protein 25
TRpn_2660	0	0	0	0	0	0	0	0	0	1	1	0	0	0	0	0	0	0	2	2	0	4	4	0	NA	NA	NA
TRpn_2689	1	1	1	1	1	0	1	1	0	0	3	0	1	0	1	0	2	0	1	0	1	0	1	0	PREDICTED: Setaria italica nodulation protein H (LOC101774806), transcript variant X2, mRNA	AT2G15730	NA
TRpn_2718	0	0	1	0	0	0	0	2	0	0	0	0	1	0	1	0	1	0	0	0	1	0	0	0	PREDICTED: Panicum hallii thioredoxin H-type-like (LOC112885717), mRNA	AT1G45145	Thioredoxin H5
TRpn_2786	0	0	0	0	0	0	1	0	0	0	1	0	0	0	0	0	0	0	0	0	0	11	6	8	NA	NA	NA
TRpn_2788	7	3	1	19	22	4	9	21	25	43	51	33	21	0	9	2	13	42	5	22	5	39	43	59	PREDICTED: Sorghum bicolor protein MALE DISCOVERER 2-like (LOC110435241), transcript variant X5, mRNA	AT2G40270	Inactive receptor-like serine/threonine-protein kinase At2g40270
TRpn_2795	0	0	1	1	5	0	0	0	0	0	1	0	1	0	0	0	4	6	0	1	0	0	0	0	NA	NA	NA
TRpn_2801	0	1	0	1	2	0	1	0	0	1	1	0	1	0	1	0	0	1	1	4	1	3	6	3	NA	NA	NA
TRpn_2809	1	0	0	0	0	0	0	0	0	1	0	0	3	0	2	0	1	5	2	2	0	3	1	5	NA	NA	NA
TRpn_2811	1	0	0	1	3	0	1	1	1	0	1	0	0	0	2	0	0	0	5	2	1	1	0	4	PREDICTED: Panicum hallii uncharacterized LOC112893350 (LOC112893350), mRNA	NA	NA
TRpn_2812	0	1	1	0	0	0	0	1	0	1	1	0	0	0	0	0	0	2	2	0	0	0	2	0	PREDICTED: Panicum hallii uncharacterized LOC112893350 (LOC112893350), mRNA	AT1G71780	NA
TRpn_2813	6	1	2	3	53	1	1	9	21	8	23	13	10	0	2	0	6	8	26	35	6	28	30	25	NA	NA	NA
TRpn_2815	0	0	0	1	0	0	0	1	0	2	3	1	0	0	1	0	1	1	0	4	1	2	2	1	PREDICTED: Sorghum bicolor photosystem I reaction center subunit V, chloroplastic (LOC8055848), mRNA	AT1G55670	Photosystem I reaction center subunit V, chloroplastic
TRpn_2819	0	0	0	0	0	0	0	0	0	0	0	0	0	0	0	0	0	0	0	1	0	2	3	3	NA	NA	NA
TRpn_2840	0	0	0	1	1	0	0	0	0	0	0	0	1	0	1	0	0	0	0	3	0	0	3	1	Paspalum vaginatum cyclophilin (CYP) mRNA, complete cds	AT2G29960	Peptidyl-prolyl cis-trans isomerase CYP19-4
TRpn_2847	2	1	0	0	0	0	0	0	0	0	0	0	1	0	0	0	0	3	0	2	1	1	1	1	NA	NA	NA
TRpn_2859	6	5	2	5	5	2	7	16	35	18	15	10	27	1	16	2	25	44	19	33	7	16	11	25	PREDICTED: Panicum hallii large ribosomal RNA subunit accumulation protein YCED homolog 1, chloroplastic (LOC112884614), mRNA	AT3G19810	NA
TRpn_2868	0	0	0	0	0	0	0	0	0	0	1	0	0	0	0	0	0	0	0	0	0	3	3	3	PREDICTED: Sorghum bicolor abscisic acid receptor PYL4 (LOC8061804), mRNA	NA	NA
TRpn_2880	0	0	0	0	0	0	0	0	1	3	0	1	0	0	0	0	1	0	0	1	0	3	3	0	PREDICTED: Sorghum bicolor scarecrow-like protein 34 (LOC8076377), mRNA	NA	NA
TRpn_2900	0	0	0	4	0	0	4	0	0	0	0	0	0	0	0	0	0	0	2	0	0	0	0	0	NA	NA	NA
TRpn_2901	1	0	0	6	58	0	17	12	27	0	0	0	0	0	0	0	0	0	16	2	0	0	0	0	NA	NA	NA
TRpn_2905	0	0	0	0	1	0	1	1	0	0	0	0	2	0	0	0	0	1	0	13	1	0	0	2	NA	NA	NA
TRpn_2913	2	1	1	0	1	0	0	1	4	0	2	2	3	0	0	0	0	3	3	0	0	2	6	1	PREDICTED: Sorghum bicolor flagellar radial spoke protein 5 (LOC8062103), transcript variant X2, mRNA	AT2G27680	NA
TRpn_2927	1	0	0	1	0	1	1	0	0	0	0	3	0	0	0	0	0	0	0	6	0	2	0	0	NA	NA	NA
TRpn_2932	0	0	1	0	0	0	0	0	1	0	1	0	5	0	3	0	0	3	0	0	0	0	0	0	NA	NA	NA
TRpn_2946	0	0	0	0	0	0	1	1	0	0	0	0	0	0	0	0	0	1	2	8	1	8	10	7	NA	NA	NA
TRpn_2955	0	0	0	0	6	0	0	0	0	0	5	0	0	0	0	0	0	0	2	0	0	6	5	6	PREDICTED: Panicum hallii ACT domain-containing protein ACR3-like (LOC112875619), transcript variant X4, mRNA	NA	NA
TRpn_2970	178	132	141	210	542	47	200	212	337	83	66	85	145	24	114	22	172	161	315	37	22	23	12	21	Zea mays Dirigent protein 23 (pco082540(304)), mRNA	NA	NA
TRpn_2971	28	15	13	23	26	11	19	27	18	5	6	11	9	2	12	4	12	29	7	2	5	2	6	0	NA	NA	NA
TRpn_2984	7	8	0	0	4	0	0	0	4	7	3	2	16	6	6	5	0	0	7	22	0	6	10	11	PREDICTED: Panicum hallii cytochrome b-c1 complex subunit 8-like (LOC112888501), mRNA	AT3G10860	NA
TRpn_2988	1	1	0	1	0	0	0	1	0	0	0	0	1	0	0	0	0	2	1	1	0	0	2	1	PREDICTED: Setaria italica PHD finger protein ALFIN-LIKE 6 (LOC101777468), transcript variant X1, mRNA	AT3G42790	PHD finger protein ALFIN-LIKE 3
TRpn_2989	0	1	1	2	3	0	0	1	3	0	1	0	0	0	1	0	0	3	1	2	0	0	1	2	PREDICTED: Panicum hallii protein TIFY 3-like (LOC112900352), mRNA	NA	NA
TRpn_3002	0	0	0	0	0	0	0	0	0	0	0	0	0	0	0	0	0	1	0	10	0	0	17	9	NA	NA	NA
TRpn_3006	0	0	0	0	1	0	0	0	0	0	0	0	0	0	0	0	0	1	1	8	1	0	3	1	PREDICTED: Setaria italica uncharacterized LOC101762981 (LOC101762981), mRNA	NA	NA
TRpn_3013	0	0	0	0	0	0	0	0	0	0	0	0	1	0	2	0	1	0	0	0	1	2	6	4	PREDICTED: Panicum hallii light-regulated protein, chloroplastic (LOC112891995), mRNA	NA	NA
TRpn_3031	0	0	0	0	0	0	2	0	0	0	0	0	0	0	0	0	1	3	0	6	2	3	0	0	PREDICTED: Setaria italica auxin-responsive protein SAUR36 (LOC101765486), mRNA	AT1G29450	Auxin-responsive protein SAUR64
TRpn_3032	0	0	0	0	0	0	0	0	0	3	12	0	3	0	1	0	1	2	8	3	0	10	29	31	NA	NA	NA
TRpn_3038	0	0	0	0	1	0	0	0	2	1	0	2	0	0	0	0	0	4	0	1	0	2	2	1	PREDICTED: Panicum hallii uncharacterized LOC112882817 (LOC112882817), mRNA	NA	NA
TRpn_3081	0	0	0	0	1	0	0	0	2	41	4	47	0	0	0	0	0	1	0	2	0	3	6	4	PREDICTED: Sorghum bicolor bZIP transcription factor 44 (LOC8075454), mRNA	NA	NA
TRpn_3085	0	0	0	0	0	0	0	0	0	0	0	1	11	1	3	1	9	21	13	3	2	7	6	11	NA	NA	NA
TRpn_3086	0	0	0	0	0	0	0	0	0	0	2	0	1	0	2	0	1	1	2	1	0	2	2	3	NA	NA	NA
TRpn_3151	0	0	0	0	1	0	0	0	0	0	0	0	0	0	0	0	0	0	0	0	0	3	3	2	PREDICTED: Panicum hallii UDP-glycosyltransferase 708A6-like (LOC112889867), mRNA	AT3G16520	UDP-glycosyltransferase 88A1
TRpn_3156	0	0	0	3	5	0	4	2	12	0	20	0	1	0	0	0	0	2	4	16	0	3	2	11	PREDICTED: Setaria italica formate dehydrogenase 2, mitochondrial (LOC101779031), transcript variant X2, mRNA	NA	NA
TRpn_3157	3	2	4	3	0	8	1	4	0	12	0	8	2	2	5	0	2	0	0	0	0	0	0	0	PREDICTED: Setaria italica formate dehydrogenase 2, mitochondrial (LOC101779031), transcript variant X2, mRNA	AT5G14780	Formate dehydrogenase, chloroplastic/mitochondrial
TRpn_3159	8	6	5	4	3	2	4	6	15	7	29	13	24	1	21	1	10	12	17	29	12	9	12	8	PREDICTED: Setaria italica formate dehydrogenase 2, mitochondrial (LOC101779031), transcript variant X2, mRNA	AT5G14780	Formate dehydrogenase, chloroplastic/mitochondrial
TRpn_3173	0	0	0	0	0	0	0	0	2	0	0	0	0	0	0	0	0	0	3	1	0	0	2	2	PREDICTED: Setaria italica late embryogenesis abundant protein, group 3 (LOC101779346), mRNA	NA	NA
TRpn_3223	8	1	2	11	10	2	6	5	7	4	15	4	2	2	6	0	9	12	3	3	1	6	2	0	PREDICTED: Sorghum bicolor phytoene synthase, chloroplastic (LOC110431022), transcript variant X3, mRNA	AT5G17230	Phytoene synthase, chloroplastic
TRpn_3224	0	1	0	1	13	0	0	9	26	2	0	4	2	0	1	5	0	36	11	0	0	0	6	10	PREDICTED: Sorghum bicolor phytoene synthase, chloroplastic (LOC110431022), transcript variant X3, mRNA	AT5G17230	Phytoene synthase, chloroplastic
TRpn_3248	0	0	0	0	0	0	0	0	0	0	0	0	0	0	0	0	0	0	0	0	0	3	3	2	PREDICTED: Panicum hallii zinc finger protein ZAT5-like (LOC112876142), mRNA	NA	NA
TRpn_3250	0	0	0	0	1	0	0	0	1	3	0	2	1	0	0	0	0	0	1	11	0	60	71	69	PREDICTED: Panicum hallii zinc finger protein ZAT5-like (LOC112876142), mRNA	NA	NA
TRpn_3287	0	0	0	0	0	0	0	0	0	0	0	0	0	0	0	0	0	1	0	1	0	6	7	5	PREDICTED: Panicum hallii cytochrome P450 71C3-like (LOC112886214), mRNA	AT3G26180	Cytochrome P450 71B20
TRpn_3297	2	2	2	3	2	1	3	2	2	7	1	2	6	1	3	0	6	8	2	6	2	0	1	1	PREDICTED: Panicum hallii beta-hexosaminidase 3-like (LOC112887679), mRNA	AT1G65590	Beta-hexosaminidase 3
TRpn_3298	167	166	114	69	6	64	41	7	22	5	4	11	551	27	385	16	201	310	1	1	1	4	2	2	PREDICTED: Setaria italica beta-hexosaminidase 3 (LOC101784879), transcript variant X2, mRNA	AT1G65590	Beta-hexosaminidase 3
TRpn_3300	1	0	0	3	0	0	1	0	2	0	0	0	0	0	2	0	2	2	1	0	0	0	0	2	PREDICTED: Oryza sativa Japonica Group uncharacterized LOC4338801 (LOC4338801), ncRNA	NA	NA
TRpn_3311	0	0	1	0	0	0	0	1	0	1	3	0	0	0	1	0	0	0	1	3	0	0	0	0	NA	NA	NA
TRpn_3316	0	0	1	1	0	0	0	0	0	0	0	0	1	0	0	0	1	0	0	0	0	3	0	0	PREDICTED: Sorghum bicolor succinate dehydrogenase assembly factor 4, mitochondrial (LOC8071346), mRNA	NA	NA
TRpn_3317	0	0	0	0	0	0	0	0	0	0	2	0	0	0	1	0	2	2	0	0	0	1	3	4	NA	NA	NA
TRpn_3318	4	1	0	12	43	1	2	15	38	86	12	80	10	0	9	1	3	39	5	27	3	33	51	43	PREDICTED: Setaria italica cryptochrome-1 (LOC101758288), transcript variant X2, mRNA	NA	NA
TRpn_3323	0	0	0	1	1	0	1	3	0	2	0	2	0	0	0	1	5	3	2	2	0	2	4	0	PREDICTED: Sorghum bicolor uncharacterized LOC8056937 (LOC8056937), mRNA	AT2G27930	NA
TRpn_3324	544	755	327	1210	1723	308	749	613	562	1341	4023	514	319	85	883	190	566	1194	780	394	326	651	719	703	PREDICTED: Sorghum bicolor uncharacterized LOC8084108 (LOC8084108), mRNA	NA	NA
TRpn_3333	2	0	0	0	0	0	0	0	0	2	2	2	0	0	0	0	0	2	0	4	0	0	2	0	PREDICTED: Sorghum bicolor uncharacterized LOC8078063 (LOC8078063), transcript variant X2, mRNA	NA	NA
TRpn_3334	0	1	1	0	1	0	1	0	1	0	0	0	3	0	3	0	2	0	2	0	1	2	1	2	PREDICTED: Sorghum bicolor uncharacterized LOC8078063 (LOC8078063), transcript variant X2, mRNA	NA	NA
TRpn_3352	0	1	0	1	0	0	0	0	2	0	2	2	1	0	0	0	0	2	0	0	0	2	4	0	NA	NA	NA
TRpn_3355	0	0	0	0	1	0	0	0	0	0	0	0	17	1	48	11	31	175	6	1	4	0	0	0	NA	NA	NA
TRpn_3362	1	0	0	0	2	0	1	1	7	12	589	52	7	0	0	0	2	1	0	6	0	1127	1344	1310	PREDICTED: Panicum hallii expansin-A32-like (LOC112898400), mRNA	AT5G02260	Expansin-A9
TRpn_3390	0	0	0	0	3	0	2	1	0	0	0	0	0	0	1	0	0	2	3	0	0	0	0	0	NA	NA	NA
TRpn_3445	0	0	0	1	1	0	1	1	3	2	1	1	0	0	0	0	0	1	0	2	0	1	1	1	PREDICTED: Setaria italica putative protein ABIL2 (LOC101775703), transcript variant X2, mRNA	AT3G49290	Protein ABIL2
TRpn_3450	0	0	0	0	0	0	0	0	0	0	0	0	0	0	0	0	0	1	0	0	0	3	6	6	PREDICTED: Sorghum bicolor late embryogenesis abundant protein Lea5-D (LOC8060357), mRNA	NA	NA
TRpn_3451	0	0	0	0	0	0	0	0	0	0	5	0	0	0	0	0	0	0	0	0	0	4	5	3	PREDICTED: Sorghum bicolor late embryogenesis abundant protein Lea5-D (LOC8060357), mRNA	NA	NA
TRpn_3470	1	0	0	2	1	0	0	2	3	1	2	0	4	1	3	0	4	7	0	3	0	0	2	1	PREDICTED: Sorghum bicolor pentatricopeptide repeat-containing protein At3g09040, mitochondrial (LOC8075929), transcript variant X4, mRNA	NA	NA
TRpn_3483	64	56	46	72	143	31	75	83	120	140	162	128	84	16	74	19	102	143	141	144	54	98	104	86	PREDICTED: Sorghum bicolor peptidyl-prolyl cis-trans isomerase CYP22 (LOC8057395), mRNA	AT2G38730	Peptidyl-prolyl cis-trans isomerase CYP22
TRpn_3518	0	0	0	0	3	0	0	0	1	0	5	0	1	0	0	0	0	0	2	1	0	0	1	0	PREDICTED: Sorghum bicolor type I inositol polyphosphate 5-phosphatase 10 (LOC8077025), transcript variant X4, mRNA	AT5G04980	Type I inositol polyphosphate 5-phosphatase 10
TRpn_3551	0	0	0	0	3	0	0	1	0	0	3	1	0	0	0	0	0	0	0	1	0	0	3	5	NA	NA	NA
TRpn_3565	0	0	0	0	0	0	0	2	1	0	5	0	0	0	1	0	0	1	2	4	0	0	1	1	PREDICTED: Sorghum bicolor E3 ubiquitin-protein ligase RLIM-like (LOC110431252), transcript variant X2, mRNA	NA	NA
TRpn_3577	1	0	0	1	0	0	0	0	0	0	0	0	0	0	0	1	0	0	0	0	0	0	0	0	PREDICTED: Setaria italica thioredoxin-like protein HCF164, chloroplastic (LOC101780110), transcript variant X2, mRNA	AT4G37200	Thioredoxin-like protein HCF164, chloroplastic
TRpn_3609	0	0	0	1	0	1	0	0	0	0	0	0	0	0	0	0	0	0	0	3	0	0	2	1	PREDICTED: Setaria italica 60S ribosomal protein L5-1 (LOC101764495), mRNA	AT3G25520	60S ribosomal protein L5-1
TRpn_3610	0	0	0	1	0	0	0	0	1	0	0	0	0	0	1	0	0	1	1	3	1	0	0	0	PREDICTED: Setaria italica 60S ribosomal protein L5-1 (LOC101764495), mRNA	AT3G25520	60S ribosomal protein L5-1
TRpn_3611	0	0	0	0	1	0	0	0	3	0	0	0	0	0	0	0	0	0	1	3	0	0	2	0	PREDICTED: Sorghum bicolor 60S ribosomal protein L5-1 (LOC8085680), mRNA	AT3G25520	60S ribosomal protein L5-1
TRpn_3619	0	0	1	2	0	0	0	0	0	0	0	0	0	0	0	1	4	1	0	0	0	0	0	0	NA	NA	NA
TRpn_3632	0	0	0	1	0	0	0	1	0	0	1	0	1	0	2	0	0	2	0	0	0	0	0	2	NA	NA	NA
TRpn_3664	0	0	0	0	3	0	0	0	0	0	0	0	1	0	0	0	0	0	8	0	0	6	12	6	NA	NA	NA
TRpn_3692	0	0	0	0	0	0	0	0	0	0	0	0	1	0	2	0	0	1	0	2	0	49	63	50	NA	NA	NA
TRpn_3693	0	0	0	0	0	0	0	0	0	0	0	0	1	0	0	0	0	0	0	2	0	10	8	7	NA	NA	NA
TRpn_3695	0	0	0	0	0	0	0	0	0	0	0	0	1	0	0	0	1	0	0	0	0	2	3	2	NA	NA	NA
TRpn_3702	1	1	1	1	0	0	0	0	0	0	0	0	1	0	1	1	2	4	0	1	0	0	1	0	Zea mays coatomer subunit delta (LOC100283010), mRNA<>Zea mays clone 258077 coatomer subunit delta mRNA, complete cds	AT5G05010	Coatomer subunit delta
TRpn_3705	0	0	0	0	0	0	0	0	1	2	0	4	0	0	0	0	0	0	0	0	0	2	0	6	PREDICTED: Setaria italica probable serine/threonine-protein kinase PBL19 (LOC101753564), mRNA	AT3G09830	NA
TRpn_3709	0	1	0	2	0	0	1	0	1	0	0	3	3	0	1	0	3	3	0	1	0	3	4	2	PREDICTED: Sorghum bicolor U-box domain-containing protein 33 (LOC8062559), transcript variant X1, mRNA	NA	NA
TRpn_3774	0	0	0	1	2	0	1	2	1	2	3	9	0	0	1	0	1	2	0	1	0	3	1	5	NA	NA	NA
TRpn_3776	0	1	0	0	0	0	0	0	0	1	0	0	0	0	0	0	0	0	0	3	1	0	2	0	Oryza sativa Indica Group cultivar Shuhui498 chromosome 2 sequence	NA	NA
TRpn_3780	0	0	0	0	0	0	0	0	0	5	0	4	0	0	0	0	0	1	0	0	0	9	17	16	PREDICTED: Sorghum bicolor uncharacterized LOC110433827 (LOC110433827), transcript variant X2, ncRNA	NA	NA
TRpn_3784	0	0	0	0	0	0	0	0	1	14	0	4	0	0	0	0	0	1	0	1	0	15	39	41	PREDICTED: Sorghum bicolor potassium transporter 5 (LOC8067863), mRNA	AT4G13420	Potassium transporter 5
TRpn_3785	0	0	0	0	0	0	1	0	0	0	0	0	0	0	1	1	0	0	1	3	0	0	0	2	PREDICTED: Panicum hallii glycine-rich protein 2-like (LOC112875094), mRNA	AT2G21060	Cold shock domain-containing protein 4
TRpn_3858	0	0	0	0	0	0	0	0	3	0	0	0	0	0	0	0	0	12	0	6	0	0	5	4	PREDICTED: Zea mays geraniol 8-hydroxylase (LOC103633567), mRNA	AT1G33720	NA
TRpn_3860	6	5	0	6	3	2	8	6	0	2	0	3	16	1	14	3	13	0	5	0	2	2	0	0	PREDICTED: Zea mays geraniol 8-hydroxylase (LOC103633567), mRNA	AT1G33720	NA
TRpn_3866	1	0	1	1	0	0	0	3	3	1	0	0	1	0	1	0	0	3	1	1	0	3	2	2	PREDICTED: Setaria italica chaperone protein ClpB1 (LOC101763543), mRNA	AT1G74310	Chaperone protein ClpB1
TRpn_3874	1	1	0	1	3	0	0	2	3	6	1	6	0	0	0	0	0	0	0	4	0	0	0	5	NA	NA	NA
TRpn_3891	0	0	0	0	0	0	0	0	2	0	0	0	0	0	0	0	0	0	1	0	0	8	4	13	PREDICTED: Sorghum bicolor uncharacterized LOC110436109 (LOC110436109), transcript variant X1, ncRNA	NA	NA
TRpn_3897	15	29	11	11	1	9	12	10	23	22	3	15	74	9	49	6	59	77	36	22	9	7	9	4	NA	NA	NA
TRpn_3903	1	0	0	1	3	0	1	4	2	1	0	2	0	0	0	0	0	0	0	0	0	0	0	0	NA	NA	NA
TRpn_3910	0	0	0	3	0	0	0	1	2	2	0	2	9	0	3	1	2	4	9	4	1	18	15	24	NA	NA	NA
TRpn_3920	0	0	0	1	3	0	0	3	1	2	0	2	0	0	0	0	0	0	3	0	1	0	3	4	PREDICTED: Panicum hallii galactinol synthase 1-like (LOC112874698), mRNA	AT2G47180	Galactinol synthase 1
TRpn_3926	0	0	0	0	0	0	0	0	1	1	0	0	26	6	60	7	35	123	32	2	5	0	0	0	NA	AT1G22400	UDP-glycosyltransferase 85A1
TRpn_3989	0	0	0	0	0	0	0	0	2	6	23	15	2	0	0	0	0	1	2	14	0	85	105	104	PREDICTED: Sorghum bicolor probable protein kinase At2g41970 (LOC8068919), mRNA	AT2G47060	Probable receptor-like protein kinase At2g47060
TRpn_3990	0	0	0	1	0	0	3	1	0	0	0	0	0	0	0	0	0	0	0	0	2	0	0	1	PREDICTED: Setaria italica pentatricopeptide repeat-containing protein At1g09900 (LOC101780717), mRNA	AT1G09900	Pentatricopeptide repeat-containing protein At1g09900
TRpn_4068	0	0	0	1	0	0	1	1	1	0	2	2	2	0	2	0	1	3	0	4	1	0	2	1	NA	NA	NA
TRpn_4102	9	9	7	11	10	7	13	18	27	37	52	25	19	2	20	3	20	36	30	43	13	39	46	54	PREDICTED: Panicum hallii transcriptional corepressor LEUNIG_HOMOLOG-like (LOC112874910), transcript variant X2, mRNA	NA	NA
TRpn_4107	0	0	0	1	0	0	1	0	0	0	0	0	0	0	0	0	0	0	0	0	0	6	0	0	NA	NA	NA
TRpn_4108	0	0	0	0	1	0	1	0	0	0	0	0	0	0	1	0	6	2	3	0	0	0	2	0	PREDICTED: Setaria italica transcriptional corepressor LEUNIG_HOMOLOG (LOC101784687), transcript variant X3, mRNA	NA	NA
TRpn_4111	0	0	0	0	0	0	0	0	0	1	0	0	3	0	0	0	0	0	0	6	0	0	0	3	PREDICTED: Panicum hallii transcriptional corepressor LEUNIG_HOMOLOG-like (LOC112874910), transcript variant X1, mRNA	AT2G32700	Transcriptional corepressor LEUNIG_HOMOLOG
TRpn_4112	0	0	0	0	0	0	0	0	0	0	0	1	0	0	0	0	0	0	0	0	0	21	24	26	PREDICTED: Panicum hallii transcriptional corepressor LEUNIG_HOMOLOG-like (LOC112874910), transcript variant X1, mRNA	AT2G32700	Transcriptional corepressor LEUNIG_HOMOLOG
TRpn_4141	24	19	18	30	22	11	37	53	56	120	79	71	37	3	40	6	42	52	68	114	26	22	26	23	Saccharum hybrid cultivar R570 clone BAC 046L16 sequence, complete sequence	AT5G51750	Subtilisin-like protease SBT1.3
TRpn_4176	1	0	1	1	0	0	0	1	0	0	1	0	0	2	0	0	0	1	1	0	0	3	0	0	NA	NA	NA
TRpn_4177	0	0	0	0	0	1	1	0	0	0	0	0	0	0	0	1	1	0	0	0	0	0	3	0	NA	NA	NA
TRpn_4178	0	0	0	1	2	0	1	1	4	1	0	0	1	0	0	0	0	1	0	0	0	0	5	0	NA	NA	NA
TRpn_4179	1	2	1	2	8	1	2	2	11	8	4	11	7	0	9	0	4	7	9	3	2	8	7	14	NA	NA	NA
TRpn_4265	0	0	0	31	174	0	10	33	60	34	33	34	34	0	0	0	12	34	29	15	9	52	73	54	PREDICTED: Panicum hallii protein NRT1/ PTR FAMILY 8.3-like (LOC112876084), mRNA	NA	NA
TRpn_4266	22	24	9	0	0	8	15	0	0	0	0	0	0	4	14	4	0	0	0	0	0	0	0	0	PREDICTED: Panicum hallii protein NRT1/ PTR FAMILY 8.3-like (LOC112876084), mRNA	NA	NA
TRpn_4272	0	0	0	0	1	0	0	0	1	0	1	0	0	0	0	0	0	0	0	2	0	2	4	3	PREDICTED: Sorghum bicolor U-box domain-containing protein 52 (LOC8069976), mRNA	AT5G26150	NA
TRpn_4273	0	0	0	0	0	0	0	0	0	0	2	0	0	0	0	0	0	0	0	0	0	2	12	7	PREDICTED: Panicum hallii U-box domain-containing protein 35-like (LOC112895024), transcript variant X1, mRNA	AT5G12000	NA
TRpn_4337	1	1	1	1	2	0	1	2	4	3	2	1	2	0	2	0	1	1	2	1	1	0	0	0	PREDICTED: Panicum hallii uncharacterized LOC112879480 (LOC112879480), mRNA	NA	NA
TRpn_4338	0	1	0	0	1	0	0	0	0	0	4	0	0	0	0	0	0	0	0	0	0	1	3	5	PREDICTED: Panicum hallii uncharacterized LOC112879480 (LOC112879480), mRNA	NA	NA
TRpn_4339	2	0	0	0	0	1	0	0	0	0	0	0	0	0	2	1	0	0	0	0	1	0	0	0	NA	NA	NA
TRpn_4340	0	0	0	2	0	0	0	0	0	0	0	0	2	0	0	0	0	0	0	1	0	2	0	1	NA	NA	NA
TRpn_4357	0	0	0	0	1	0	0	0	1	1	0	0	0	0	0	0	0	7	0	4	0	0	7	6	Sorghum bicolor mediator of RNA polymerase II transcription subunit 19a-like (LOC110437461), non-coding RNA	AT5G19480	Probable mediator of RNA polymerase II transcription subunit 19b
TRpn_4374	0	0	0	0	0	0	2	1	1	0	2	1	0	0	0	0	1	0	0	3	1	2	2	3	NA	NA	NA
TRpn_4416	0	0	0	1	4	1	1	1	1	6	0	3	0	0	1	0	0	3	1	1	0	0	0	0	NA	NA	NA
TRpn_4417	0	0	0	1	0	0	1	1	2	0	1	1	0	0	0	1	0	0	1	0	0	1	0	1	NA	NA	NA
TRpn_4428	0	0	0	0	2	0	0	0	0	0	5	5	3	0	12	1	2	35	1	13	1	3	6	8	Oryza sativa Japonica Group DNA, chromosome 3, cultivar: Nipponbare, complete sequence	NA	NA
TRpn_4429	1	2	0	0	0	0	0	0	2	0	0	0	0	0	0	0	0	0	0	0	1	0	0	0	Phyllostachys heterocycla genomic DNA, BAC clone: PH01B019A14, complete sequence	NA	NA
TRpn_4431	0	0	0	0	4	0	0	0	2	2	0	0	1	0	0	1	0	3	0	0	0	0	0	0	Oryza sativa Japonica Group DNA, chromosome 3, cultivar: Nipponbare, complete sequence	NA	NA
TRpn_4491	0	0	0	1	11	0	1	3	2	4	10	1	2	0	1	0	1	4	6	9	2	16	23	14	PREDICTED: Zea mays ent-cassadiene C2-hydroxylase (LOC103626064), mRNA	AT3G48320	Cytochrome P450 71A21
TRpn_4492	11	4	0	2	1	1	2	0	0	0	7	0	71	4	34	4	8	21	1	3	0	0	0	0	PREDICTED: Sorghum bicolor ent-cassadiene C2-hydroxylase (LOC8064536), mRNA	NA	NA
TRpn_4495	0	0	0	0	2	0	0	0	0	0	0	0	3	0	3	0	0	0	5	0	0	0	0	7	PREDICTED: Panicum hallii ent-isokaurene C2/C3-hydroxylase-like (LOC112877245), mRNA	AT5G42590	Cytochrome P450 71A16
TRpn_4506	0	0	0	0	0	0	1	0	0	6	0	0	1	0	0	0	0	0	4	1	0	0	0	0	NA	NA	NA
TRpn_4508	0	0	0	0	16	0	0	10	8	5	8	7	11	0	6	0	7	5	20	54	0	17	10	21	NA	NA	NA
TRpn_4510	9	11	3	6	0	7	8	0	4	0	0	0	0	3	0	0	0	0	0	0	8	0	9	0	NA	NA	NA
TRpn_4580	0	0	0	2	0	0	1	4	0	0	0	0	0	1	0	0	1	0	0	0	2	0	0	0	PREDICTED: Sorghum bicolor small ubiquitin-related modifier 1 (LOC8059360), mRNA	AT5G55160	Small ubiquitin-related modifier 2
TRpn_4599	0	0	0	0	1	0	0	1	0	5	2	0	0	1	0	0	0	0	0	2	0	2	3	0	PREDICTED: Panicum hallii uncharacterized LOC112902948 (LOC112902948), mRNA	NA	NA
TRpn_4640	0	0	0	0	4	0	0	0	0	0	3	0	3	0	1	0	1	2	1	0	1	1	0	3	Zea mays Mu transposon insertion mu1021781 flanking sequence	NA	NA
TRpn_4660	0	1	0	0	0	0	0	0	0	0	0	1	0	0	1	0	1	3	0	1	0	2	0	0	NA	NA	NA
TRpn_4665	1	0	0	0	0	0	0	0	0	0	1	2	0	0	0	0	2	0	0	0	0	0	0	0	NA	NA	NA
TRpn_4674	1	1	1	1	2	0	2	1	3	3	0	2	8	1	4	1	7	11	5	11	3	6	5	7	PREDICTED: Sorghum bicolor protein CURVATURE THYLAKOID 1C, chloroplastic (LOC8079228), transcript variant X3, mRNA	NA	NA
TRpn_4675	2	0	1	1	0	0	1	0	0	0	1	0	0	0	0	0	1	2	0	0	0	0	0	0	PREDICTED: Sorghum bicolor protein CURVATURE THYLAKOID 1C, chloroplastic (LOC8079228), transcript variant X3, mRNA	NA	NA
TRpn_4691	7	0	0	8	9	0	3	7	10	8	6	16	10	1	9	3	5	14	5	33	2	4	8	6	NA	NA	NA
TRpn_4716	0	0	0	0	1	0	0	0	0	0	1	0	0	0	0	0	0	0	0	2	0	14	12	12	NA	NA	NA
TRpn_4721	0	0	0	1	0	1	0	0	0	0	1	1	0	0	0	0	1	1	0	3	0	0	4	0	Paspalum juergensii chloroplast, complete genome	NA	NA
TRpn_4726	0	0	0	0	1	0	0	0	0	0	4	1	0	0	0	0	0	0	0	0	0	6	3	6	PREDICTED: Setaria italica probable polygalacturonase (LOC101768290), mRNA	AT5G41870	NA
TRpn_4735	0	0	0	0	2	0	0	1	3	2	0	4	0	0	0	0	0	3	1	1	0	0	2	2	NA	NA	NA
TRpn_4756	0	0	0	0	0	0	0	0	0	0	10	0	0	0	0	0	0	0	0	0	0	2	3	7	PREDICTED: Panicum hallii uncharacterized LOC112890862 (LOC112890862), mRNA	NA	NA
TRpn_4814	0	0	0	1	0	0	0	0	0	2	1	2	0	0	0	0	0	0	2	0	0	4	7	3	NA	NA	NA
TRpn_4815	3	0	0	1	4	0	1	2	6	0	0	0	1	0	2	1	1	9	0	0	1	0	0	0	NA	NA	NA
TRpn_4854	0	0	0	0	1	0	1	0	0	3	2	0	1	0	1	0	1	1	2	2	0	0	0	0	NA	NA	NA
TRpn_4938	0	0	0	1	3	0	1	1	1	0	3	0	3	0	1	0	2	6	3	1	0	1	2	1	PREDICTED: Panicum hallii zinc finger A20 and AN1 domain-containing stress-associated protein 12-like (LOC112897357), mRNA	AT2G36320	Zinc finger A20 and AN1 domain-containing stress-associated protein 4
TRpn_4992	1	2	3	4	3	1	2	4	16	10	6	10	3	0	2	1	3	3	5	10	2	2	8	6	PREDICTED: Panicum hallii zinc finger A20 and AN1 domain-containing stress-associated protein 11-like (LOC112897584), mRNA	AT3G12630	Zinc finger A20 and AN1 domain-containing stress-associated protein 5
TRpn_5018	2	4	0	2	0	0	0	0	9	3	6	17	52	4	0	25	0	0	0	0	17	0	0	0	PREDICTED: Brachypodium distachyon acidic leucine-rich nuclear phosphoprotein 32-related protein 1 (LOC100832840), mRNA	AT3G50690	Acidic leucine-rich nuclear phosphoprotein 32-related protein
TRpn_5019	35	8	6	51	103	7	21	71	207	85	159	148	63	1	65	7	62	212	55	156	12	141	159	207	PREDICTED: Setaria italica acidic leucine-rich nuclear phosphoprotein 32-related protein 1 (LOC101779944), mRNA	AT3G50690	Acidic leucine-rich nuclear phosphoprotein 32-related protein
TRpn_5026	1	0	0	7	6	0	0	0	9	0	0	1	0	0	1	2	12	19	1	1	0	0	0	0	Oryza sativa Japonica Group DNA, chromosome 8, cultivar: Nipponbare, complete sequence	NA	NA
TRpn_5028	0	1	0	0	1	0	0	0	1	1	0	2	1	1	1	0	2	3	0	1	0	2	0	2	PREDICTED: Oryza brachyantha probable cyclic nucleotide-gated ion channel 17 (LOC102706866), transcript variant X2, mRNA	AT1G19780	Putative cyclic nucleotide-gated ion channel 8
TRpn_5030	1	0	0	2	0	0	1	1	1	3	0	0	3	0	1	1	0	2	2	2	0	1	2	2	PREDICTED: Panicum hallii preprotein translocase subunit SECY, chloroplastic (LOC112896565), transcript variant X4, mRNA	AT2G24610	Probable cyclic nucleotide-gated ion channel 14
TRpn_5031	12	1	0	78	34	6	4	2	31	0	0	5	3	5	5	31	119	136	8	0	0	0	1	0	PREDICTED: Panicum hallii preprotein translocase subunit SECY, chloroplastic (LOC112896565), transcript variant X4, mRNA	AT2G24610	Probable cyclic nucleotide-gated ion channel 14
TRpn_5033	0	0	0	0	0	0	0	0	0	0	0	0	0	0	0	0	1	0	1	3	0	0	2	2	PREDICTED: Panicum hallii 40S ribosomal protein S16 (LOC112902369), mRNA	AT2G09990	40S ribosomal protein S16-1
TRpn_5053	24	41	23	31	18	19	12	12	32	61	15	11	42	7	99	9	59	77	52	51	11	16	17	12	PREDICTED: Sorghum bicolor putative serine/threonine-protein kinase (LOC8074687), transcript variant X8, mRNA	NA	NA
TRpn_5099	2	0	0	2	2	1	1	2	6	0	0	6	0	0	3	1	1	13	1	2	1	3	2	0	NA	NA	NA
TRpn_5106	0	0	0	0	2	0	0	1	0	0	4	0	1	0	0	0	0	0	0	2	0	1	2	0	PREDICTED: Zea mays uncharacterized LOC103648198 (LOC103648198), mRNA	NA	NA
TRpn_5112	0	0	1	1	2	0	1	0	1	1	9	0	1	0	1	0	1	0	3	1	1	3	3	4	PREDICTED: Sorghum bicolor PTI1-like tyrosine-protein kinase 1 (LOC8060180), mRNA	AT3G59350	PTI1-like tyrosine-protein kinase 3
TRpn_5115	0	0	0	1	3	0	0	3	5	21	18	12	8	1	5	3	6	8	7	28	0	8	13	12	PREDICTED: Sorghum bicolor CMP-sialic acid transporter 4 (LOC8073705), transcript variant X3, mRNA	NA	NA
TRpn_5116	1	2	0	0	0	0	4	0	0	0	0	0	0	0	0	0	0	0	0	0	8	0	0	0	PREDICTED: Sorghum bicolor CMP-sialic acid transporter 4 (LOC8073705), transcript variant X3, mRNA	AT3G59360	CMP-sialic acid transporter 3
TRpn_5118	0	0	0	0	0	0	1	1	1	1	1	1	1	0	1	0	1	1	2	2	1	1	1	1	PREDICTED: Panicum hallii ribosome biogenesis protein bms1 (LOC112876345), mRNA	AT1G06720	NA
TRpn_5129	0	1	0	1	2	0	0	0	0	1	0	0	0	0	2	0	1	0	1	0	1	0	2	0	PREDICTED: Panicum hallii PHD finger protein ALFIN-LIKE 8 (LOC112902789), mRNA	AT1G14510	PHD finger protein ALFIN-LIKE 7
TRpn_5136	0	0	0	0	0	0	0	0	1	1	3	2	0	0	1	0	0	0	0	0	0	2	4	5	PREDICTED: Panicum hallii G-type lectin S-receptor-like serine/threonine-protein kinase SD2-5 (LOC112898920), transcript variant X3, mRNA	AT1G78830	NA
TRpn_5138	3	2	1	2	3	1	1	4	5	7	5	5	7	0	7	1	4	10	4	17	2	19	25	28	PREDICTED: Setaria italica G-type lectin S-receptor-like serine/threonine-protein kinase SD2-5 (LOC101768851), transcript variant X1, mRNA	AT4G32300	G-type lectin S-receptor-like serine/threonine-protein kinase SD2-5
TRpn_5218	0	0	0	0	0	0	0	0	1	0	0	0	1	0	0	0	0	0	0	9	2	2	3	5	NA	NA	NA
TRpn_5228	1	0	0	0	1	0	1	2	2	1	4	1	1	0	1	0	1	1	3	2	1	2	2	3	NA	NA	NA
TRpn_5231	5231	5013	1455	2222	5223	1615	1605	3293	8892	4592	10211	2752	36610	1416	17684	1746	13449	11322	18986	14184	4456	5435	7711	7431	PREDICTED: Panicum hallii glycine-rich RNA-binding protein 2-like (LOC112875299), mRNA	AT2G21660	Glycine-rich RNA-binding protein 7
TRpn_5261	0	0	0	0	0	0	0	0	0	0	2	1	0	0	0	0	0	0	0	0	0	1	3	2	PREDICTED: Sorghum bicolor uncharacterized LOC8062396 (LOC8062396), mRNA	AT1G22570	Protein NRT1/ PTR FAMILY 5.15
TRpn_5267	0	0	0	0	0	0	0	0	0	0	3	0	0	0	0	0	0	0	0	0	0	2	3	2	PREDICTED: Panicum hallii myosin-2-like (LOC112879276), transcript variant X3, mRNA	NA	NA
TRpn_5279	0	0	0	0	0	1	0	0	1	2	0	1	0	0	0	0	0	0	0	0	0	0	2	0	PREDICTED: Setaria italica pentatricopeptide repeat-containing protein At1g10910, chloroplastic (LOC101758548), transcript variant X2, mRNA	AT1G10910	Pentatricopeptide repeat-containing protein At1g10910, chloroplastic
TRpn_5302	5	5	6	4	3	4	5	7	6	21	0	17	11	2	9	1	11	10	12	22	10	7	8	8	PREDICTED: Panicum hallii desiccation-related protein PCC13-62-like (LOC112876393), mRNA	AT3G62730	NA
TRpn_5306	0	0	0	0	0	0	0	0	0	0	0	0	2	0	0	0	0	4	0	2	0	4	2	0	PREDICTED: Sorghum bicolor 7-deoxyloganetin glucosyltransferase (LOC8069348), mRNA	NA	NA
TRpn_5322	0	0	0	0	0	0	0	0	1	0	0	0	4	0	4	0	4	7	0	3	1	8	1	3	NA	NA	NA
TRpn_5325	2	0	0	2	6	1	2	0	4	2	28	5	5	1	3	1	3	3	3	10	2	23	51	64	PREDICTED: Setaria italica uncharacterized LOC101782077 (LOC101782077), mRNA	NA	NA
TRpn_5332	0	0	0	0	0	0	0	0	0	0	3	1	0	0	0	0	0	0	0	0	0	2	0	2	PREDICTED: Sorghum bicolor uncharacterized LOC8074106 (LOC8074106), mRNA	AT1G71190	NA
TRpn_5333	0	0	0	0	0	0	0	0	0	0	3	0	0	0	0	0	0	0	0	0	0	1	4	2	NA	NA	NA
TRpn_5334	3	6	3	8	9	2	2	4	9	2	0	4	6	2	15	2	7	22	6	9	2	0	5	4	PREDICTED: Sorghum bicolor membrane steroid-binding protein 2 (LOC8067084), mRNA	AT5G52240	Membrane steroid-binding protein 1
TRpn_5337	0	0	0	0	0	0	0	0	0	1	14	0	1	0	1	0	0	1	0	3	0	2	8	1	NA	NA	NA
TRpn_5339	2	1	0	0	0	0	0	0	0	2	4	0	0	0	1	0	0	0	0	0	0	0	4	2	NA	NA	NA
TRpn_5373	10	10	5	8	18	2	6	18	26	22	52	18	35	3	20	6	26	37	16	49	16	38	40	48	PREDICTED: Setaria italica uncharacterized LOC101755591 (LOC101755591), mRNA	NA	NA
TRpn_5376	1	0	0	1	2	0	0	1	1	1	1	1	3	0	2	1	4	4	1	5	0	1	0	2	PREDICTED: Setaria italica F-box protein At2g35280 (LOC101777328), mRNA	NA	NA
TRpn_5401	0	0	0	0	0	0	0	1	0	19	5	22	0	0	2	0	1	0	0	1	0	1	7	4	PREDICTED: Sorghum bicolor uncharacterized LOC8083224 (LOC8083224), mRNA	NA	NA
TRpn_5420	0	0	0	1	0	0	0	0	0	0	2	0	0	0	1	0	1	0	0	0	0	0	1	2	PREDICTED: Sorghum bicolor bidirectional sugar transporter SWEET11 (LOC8060940), mRNA	AT5G50790	Bidirectional sugar transporter SWEET10
TRpn_5431	0	0	0	0	0	0	0	0	1	0	0	0	3	0	0	0	2	0	0	3	0	215	256	275	PREDICTED: Oryza sativa Japonica Group monosaccharide-sensing protein 2 (LOC107278715), mRNA	AT4G35300	Monosaccharide-sensing protein 2
TRpn_5432	0	0	0	0	0	0	1	0	0	0	2	2	0	0	0	0	0	0	0	0	0	8	0	0	PREDICTED: Oryza sativa Japonica Group monosaccharide-sensing protein 2 (LOC107278715), mRNA	AT4G35300	Monosaccharide-sensing protein 2
TRpn_5476	0	0	0	0	0	0	0	1	1	2	7	1	1	0	0	0	0	2	0	1	0	1	5	4	NA	NA	NA
TRpn_5478	0	1	3	0	0	3	1	0	0	0	0	0	0	0	0	0	0	0	0	0	7	0	6	0	PREDICTED: Panicum hallii peptidyl-prolyl cis-trans isomerase FKBP18, chloroplastic (LOC112879063), transcript variant X2, mRNA	AT1G20810	Peptidyl-prolyl cis-trans isomerase FKBP18, chloroplastic
TRpn_5479	0	0	0	0	0	0	0	2	0	0	2	0	2	0	2	0	0	0	1	0	0	2	0	0	PREDICTED: Panicum hallii peptidyl-prolyl cis-trans isomerase FKBP18, chloroplastic (LOC112879063), transcript variant X2, mRNA	AT1G20810	Peptidyl-prolyl cis-trans isomerase FKBP18, chloroplastic
TRpn_5501	0	0	0	0	2	0	0	1	9	2	0	3	0	0	1	0	0	0	0	0	0	2	0	0	NA	NA	NA
TRpn_5503	1	0	0	0	0	0	0	0	0	4	0	0	2	0	2	0	4	3	4	3	0	0	3	0	NA	NA	NA
TRpn_5506	0	0	0	2	4	1	1	4	5	5	0	11	0	0	2	0	1	11	2	13	4	16	13	22	NA	NA	NA
TRpn_5507	0	1	0	0	0	0	0	0	0	1	0	0	0	1	0	1	0	0	0	1	0	1	0	0	Paspalum vaginatum clone StvCtg_00049 microsatellite sequence	NA	NA
TRpn_5511	1	3	2	4	0	3	2	4	3	4	3	4	1	1	2	1	1	3	1	3	1	0	0	0	NA	NA	NA
TRpn_5539	0	2	2	3	0	0	3	3	9	2	0	3	7	0	2	1	1	11	3	7	4	5	11	14	PREDICTED: Setaria italica protein argonaute 4B (LOC101778220), mRNA	AT5G21150	Protein argonaute 9
TRpn_5540	0	0	0	0	0	0	0	0	0	0	0	0	0	7	0	3	0	0	0	0	5	0	0	0	Zea mays Seed maturation protein (gpm885), mRNA<>Zea mays clone 316266 seed maturation protein mRNA, complete cds	AT2G27040	Protein argonaute 4
TRpn_5541	0	1	0	0	0	0	0	1	0	1	0	0	11	0	7	1	13	16	8	16	2	8	9	9	Zea mays Seed maturation protein (gpm885), mRNA<>Zea mays clone 316266 seed maturation protein mRNA, complete cds	AT5G21150	Protein argonaute 9
TRpn_5542	0	0	0	0	0	0	1	0	0	0	0	0	2	0	2	0	0	0	0	0	0	0	0	0	Zea mays Seed maturation protein (gpm885), mRNA<>Zea mays clone 316266 seed maturation protein mRNA, complete cds	AT5G21150	Protein argonaute 9
TRpn_5589	0	0	0	0	0	0	0	0	0	0	0	0	0	0	2	0	1	1	1	3	0	1	4	2	NA	NA	NA
TRpn_5630	0	0	0	1	0	0	0	0	1	1	1	0	1	0	1	0	1	1	6	4	1	3	2	4	PREDICTED: Zea mays F-box protein At5g39450 (LOC103653170), mRNA	NA	NA
TRpn_5635	0	1	0	1	0	1	0	0	0	0	0	0	2	1	0	1	3	0	0	0	0	0	7	0	NA	NA	NA
TRpn_5637	0	0	0	0	0	0	1	0	1	0	0	0	2	0	1	0	2	3	5	3	0	5	5	4	NA	NA	NA
TRpn_5638	0	0	0	0	0	0	0	0	6	4	0	2	0	0	0	0	0	2	0	0	0	0	0	0	NA	NA	NA
TRpn_5639	0	1	1	0	2	0	1	0	0	0	0	0	0	0	1	0	4	2	0	7	1	8	7	5	NA	NA	NA
TRpn_5644	0	0	0	0	0	0	0	0	0	0	0	0	7	0	3	1	0	1	11	2	0	0	0	1	NA	NA	NA
TRpn_5647	1	0	0	0	0	0	0	0	0	0	0	0	3	1	0	0	2	1	0	0	4	0	0	0	NA	NA	NA
TRpn_5648	0	0	0	2	0	0	0	3	0	0	0	0	0	0	2	0	0	0	0	1	0	0	0	1	NA	NA	NA
TRpn_5650	0	0	1	0	0	0	0	0	0	0	0	0	0	0	0	0	1	0	7	3	2	4	11	7	NA	NA	NA
TRpn_5651	1	1	1	2	3	1	1	1	4	5	3	2	6	1	6	1	5	4	11	9	3	11	16	10	NA	NA	NA
TRpn_5652	0	1	0	0	0	0	0	0	0	0	0	0	6	0	3	0	2	4	9	1	2	7	3	2	NA	NA	NA
TRpn_5653	0	4	1	0	0	2	0	1	0	0	0	0	0	0	0	0	0	0	0	0	0	0	0	0	NA	NA	NA
TRpn_5654	1	0	0	2	0	0	1	0	0	0	0	0	1	1	2	1	2	3	1	5	1	2	3	4	NA	NA	NA
TRpn_5701	2	0	0	2	5	0	4	6	6	13	11	9	4	1	0	1	3	7	3	3	3	9	0	5	NA	NA	NA
TRpn_5702	2	1	2	0	0	0	4	0	0	16	0	0	28	2	26	6	33	60	52	190	24	109	156	155	NA	NA	NA
TRpn_5703	0	0	0	0	1	0	1	0	2	0	0	0	0	0	0	1	0	0	2	0	0	0	0	0	Zea mays isolate 5003 clone 1 GRMZM2G408242-like gene, partial sequence	NA	NA
TRpn_5858	0	0	0	0	0	0	0	0	2	2	2	3	0	0	0	0	0	0	0	0	0	0	0	0	Panicum virgatum clone PV_ABa094-K10, complete sequence	NA	NA
TRpn_5861	2	2	0	1	0	1	1	1	1	0	0	0	3	1	6	1	4	5	7	0	0	0	1	2	NA	NA	NA
TRpn_5891	0	0	0	0	2	0	0	0	1	3	0	4	0	0	1	0	0	0	0	3	0	0	0	0	PREDICTED: Setaria italica probable LRR receptor-like serine/threonine-protein kinase At1g07650 (LOC101770479), transcript variant X4, mRNA	NA	NA
TRpn_6003	0	0	0	0	0	0	0	0	0	1	1	0	0	0	0	0	1	0	0	4	1	5	2	5	NA	NA	NA
TRpn_6063	2	1	0	0	1	0	0	5	0	6	0	3	1	0	1	0	1	0	1	0	1	2	4	5	PREDICTED: Sorghum bicolor growth-regulating factor 9 (LOC8054183), mRNA	NA	NA
TRpn_6066	2	0	0	0	0	1	0	0	0	0	0	0	2	1	0	0	1	0	0	0	0	0	1	0	PREDICTED: Sorghum bicolor uncharacterized LOC110431675 (LOC110431675), transcript variant X2, ncRNA	AT2G22840	Growth-regulating factor 1
TRpn_6067	0	1	0	2	0	0	0	1	0	0	0	0	0	0	0	2	0	0	0	0	0	0	0	0	PREDICTED: Sorghum bicolor uncharacterized LOC110431675 (LOC110431675), transcript variant X2, ncRNA	AT2G22840	Growth-regulating factor 1
TRpn_6068	1	1	1	1	4	0	1	1	6	4	3	3	4	0	2	0	4	8	2	2	1	3	2	4	PREDICTED: Sorghum bicolor growth-regulating factor 9 (LOC8054183), mRNA	AT2G22840	Growth-regulating factor 1
TRpn_6126	2	0	0	2	1	0	1	1	3	1	2	6	2	0	1	3	1	9	0	0	2	4	3	9	NA	NA	NA
TRpn_6129	2	1	0	0	1	0	0	0	1	7	0	0	2	1	1	1	4	2	4	4	0	3	9	1	NA	NA	NA
TRpn_6131	0	0	0	0	0	0	0	0	0	1	2	0	2	0	1	0	1	1	2	1	1	5	5	3	NA	NA	NA
TRpn_6134	0	0	0	2	11	0	0	0	0	0	0	3	0	1	2	0	1	11	5	15	0	0	0	0	Brachypodium distachyon polyubiquitin (LOC100832168), mRNA<>Brachypodium distachyon polyubiquitin 4 (UBQ4) mRNA, complete cds	AT4G05050	Polyubiquitin 11
TRpn_6135	0	0	0	2	3	0	0	0	0	0	0	0	0	0	0	1	0	0	0	0	0	0	0	0	NA	NA	NA
TRpn_6151	1	0	0	0	3	0	2	0	1	1	0	0	5	0	0	1	1	2	4	5	0	1	3	3	NA	NA	NA
TRpn_6168	0	0	0	0	0	0	0	0	0	0	1	1	0	0	0	0	0	0	0	2	0	3	3	3	NA	NA	NA
TRpn_6176	0	0	1	0	0	0	0	0	0	1	3	0	0	0	0	0	0	0	0	1	0	1	0	3	Paspalum minus chloroplast, complete genome	ATCG00670	NA
TRpn_6186	0	0	0	2	0	1	1	1	0	3	6	4	1	0	1	0	2	0	2	4	1	0	0	0	Paspalum vaginatum clone StvCtg_00049 microsatellite sequence	NA	NA
TRpn_6189	0	0	0	0	0	0	1	1	1	0	0	0	0	0	0	0	0	0	0	10	1	14	14	10	Paspalum vaginatum clone StvCtg_00049 microsatellite sequence	NA	NA
TRpn_6211	1	0	0	2	5	0	1	1	1	4	0	1	1	0	0	0	0	0	1	0	0	0	0	2	NA	NA	NA
TRpn_6236	34	42	35	75	94	22	21	53	130	73	71	32	56	7	32	6	29	22	38	36	5	2	11	13	PREDICTED: Setaria italica uncharacterized protein At4g08330, chloroplastic (LOC101782377), mRNA	NA	NA
TRpn_6255	0	0	0	1	3	0	0	1	3	0	6	2	3	0	1	1	0	0	1	1	0	0	1	1	PREDICTED: Sorghum bicolor tobamovirus multiplication protein 2A (LOC8069634), mRNA	NA	NA
TRpn_6286	2	0	0	0	2	0	0	0	1	0	9	0	2	0	3	0	3	5	0	1	1	13	9	10	NA	NA	NA
TRpn_6290	0	0	0	1	16	1	0	0	0	0	0	0	0	0	0	0	0	0	0	0	0	0	0	2	Panicum virgatum clone PV_ABa020-K10, complete sequence	NA	NA
TRpn_6307	16	10	9	16	31	4	6	2	15	0	2	1	10	3	7	10	26	28	2	2	2	1	0	0	Zea mays uncharacterized LOC100217282 (LOC100217282), mRNA	AT5G08250	NA
TRpn_6316	0	0	0	1	0	0	0	0	0	1	0	0	5	0	2	0	2	4	9	7	0	2	2	2	NA	NA	NA
TRpn_6318	1	0	1	0	3	0	0	2	7	0	0	0	1	0	0	0	1	0	0	0	0	0	0	0	PREDICTED: Setaria italica lipase-like PAD4 (LOC101774420), transcript variant X2, mRNA	NA	NA
TRpn_6325	1	1	0	0	1	0	1	2	2	0	0	3	0	0	0	0	0	0	1	0	0	0	0	2	NA	NA	NA
TRpn_6326	17	18	7	7	9	7	6	10	17	15	19	10	32	3	30	3	22	20	12	42	10	26	31	29	PREDICTED: Setaria italica kinesin-like protein KIN-14E (LOC101777582), transcript variant X2, mRNA	NA	NA
TRpn_6338	0	0	0	0	2	0	0	0	0	0	0	0	0	0	0	0	0	0	2	0	0	0	4	1	NA	NA	NA
TRpn_6354	0	0	0	0	0	0	0	0	0	0	10	3	1	0	0	0	0	0	0	0	0	9	19	9	NA	NA	NA
TRpn_6363	0	0	1	2	4	0	1	1	5	1	0	1	4	0	4	0	1	6	0	1	0	0	0	2	PREDICTED: Setaria italica uncharacterized LOC101778360 (LOC101778360), mRNA	NA	NA
TRpn_6377	0	1	0	1	0	0	0	0	0	0	2	0	1	0	0	0	2	0	1	9	1	0	4	3	PREDICTED: Setaria italica chlorophyll a-b binding protein 1B-21, chloroplastic (LOC101784575), mRNA	AT3G54890	Chlorophyll a-b binding protein 6, chloroplastic
TRpn_6381	0	0	0	2	0	0	0	0	0	0	0	0	0	0	3	0	0	0	3	0	1	3	2	4	PREDICTED: Setaria italica remorin 4.1 (LOC101765125), mRNA	AT2G41870	NA
TRpn_6386	0	0	0	0	1	1	0	0	0	4	2	3	2	0	0	0	1	2	0	5	0	2	2	0	NA	NA	NA
TRpn_6393	0	0	0	1	2	0	0	0	1	0	0	1	0	0	0	0	1	1	0	6	0	1	2	0	PREDICTED: Panicum hallii myb family transcription factor PHL8-like (LOC112898521), mRNA	NA	NA
TRpn_6403	0	0	0	1	0	0	0	0	0	0	2	0	0	0	0	0	1	0	0	0	0	3	1	3	PREDICTED: Setaria italica E3 ubiquitin-protein ligase At4g11680 (LOC101765163), mRNA	AT4G26580	NA
TRpn_6412	4	7	2	4	31	1	1	4	6	44	101	7	17	3	7	3	20	35	18	66	7	67	73	63	PREDICTED: Panicum hallii zinc finger A20 and AN1 domain-containing stress-associated protein 12-like (LOC112897357), mRNA	NA	NA
TRpn_6423	2	2	2	1	7	1	2	5	2	3	13	5	4	0	1	0	2	2	8	18	2	15	32	25	NA	NA	NA
TRpn_6425	0	0	0	0	0	0	0	0	0	1	0	0	4	0	0	0	2	0	2	35	9	17	13	7	NA	NA	NA
TRpn_6430	0	1	1	0	0	0	1	0	0	0	2	0	0	0	0	0	1	0	0	2	0	0	0	0	NA	NA	NA
TRpn_6435	1	0	0	1	8	0	0	2	9	2	1	5	3	0	4	1	1	9	6	6	0	4	5	7	NA	NA	NA
TRpn_6440	0	0	0	0	0	0	0	0	0	0	0	0	2	0	2	0	1	3	0	1	0	0	2	2	NA	NA	NA
TRpn_6444	1	0	0	1	0	0	0	0	4	0	27	0	4	0	4	0	8	2	3	24	4	20	20	23	PREDICTED: Sorghum bicolor U-box domain-containing protein 33 (LOC8062559), transcript variant X3, mRNA	AT2G45910	U-box domain-containing protein 33
TRpn_6445	0	0	0	0	1	0	1	1	1	1	0	1	1	0	0	0	2	3	1	5	2	2	2	1	NA	NA	NA
TRpn_6464	0	0	0	1	0	0	0	0	0	0	0	0	0	1	0	3	0	2	0	0	0	0	0	0	PREDICTED: Panicum hallii GATA transcription factor 23-like (LOC112885861), mRNA	NA	NA
TRpn_6465	2	2	0	1	0	0	2	0	0	0	0	0	0	0	0	0	9	0	0	0	1	0	0	0	PREDICTED: Setaria italica GATA transcription factor 23 (LOC101752777), mRNA	NA	NA
TRpn_6466	0	0	0	1	1	1	0	0	7	2	2	0	11	0	8	0	0	14	12	1	0	0	5	2	PREDICTED: Setaria italica GATA transcription factor 23 (LOC101752777), mRNA	NA	NA
TRpn_6538	6	7	2	12	13	0	8	19	23	26	15	20	19	1	14	4	13	34	22	11	7	34	29	21	NA	NA	NA
TRpn_6620	130	71	69	242	470	45	204	417	613	538	681	503	168	16	85	23	135	270	152	364	96	239	264	293	PREDICTED: Sorghum bicolor uncharacterized protein At5g39570 (LOC8065534), mRNA	NA	NA
TRpn_6621	25	55	0	1	0	1	2	0	0	24	0	0	142	12	111	23	134	250	133	365	78	166	186	182	Zea mays clone 220912 pro-resilin precursor, mRNA, complete cds	NA	NA
TRpn_6658	0	0	0	1	1	0	0	0	0	0	0	0	0	0	0	0	0	0	0	4	0	1	2	2	Zea mays full-length cDNA clone ZM_BFc0016K07 mRNA, complete cds	AT2G23810	Tetraspanin-8
TRpn_6686	1	2	0	0	0	0	0	0	0	0	0	0	2	0	1	0	0	0	3	0	4	0	2	3	NA	NA	NA
TRpn_6732	0	0	0	0	2	0	0	2	0	0	7	1	0	0	0	0	0	1	0	0	0	0	0	1	PREDICTED: Oryza sativa Japonica Group zinc finger MYM-type protein 1 (LOC107276958), mRNA	AT1G19260	NA
TRpn_6739	0	1	0	2	17	0	15	13	34	1	0	2	0	0	0	0	0	0	1	1	0	0	0	1	NA	NA	NA
TRpn_6757	26	27	15	42	136	9	89	179	161	38	12	12	168	22	172	24	182	315	583	238	82	33	57	48	PREDICTED: Setaria italica aldehyde dehydrogenase family 3 member H1 (LOC101777230), mRNA	AT1G44170	Aldehyde dehydrogenase family 3 member H1
TRpn_6758	0	0	0	0	0	0	0	0	0	0	0	0	0	0	0	0	0	0	0	0	0	2	3	4	PREDICTED: Panicum hallii aldehyde dehydrogenase family 3 member H1-like (LOC112886472), mRNA	AT1G44170	Aldehyde dehydrogenase family 3 member H1
TRpn_6808	0	0	0	0	0	0	1	0	0	3	0	1	0	0	4	1	0	0	0	3	0	9	12	12	NA	NA	NA
TRpn_6809	0	0	0	0	0	0	0	0	0	0	3	0	0	0	0	0	0	0	1	0	0	3	5	0	Saccharum hybrid cultivar SP80-3280 isolate Shy3280Sca025 genomic sequence	NA	NA
TRpn_6811	0	0	0	0	1	0	1	1	4	1	0	1	1	0	1	0	1	3	1	1	0	1	0	1	PREDICTED: Sorghum bicolor protein timeless homolog (LOC8064694), transcript variant X2, mRNA	AT5G52910	NA
TRpn_6820	0	1	0	0	1	0	3	0	4	3	10	8	1	0	0	0	0	0	0	3	0	19	30	30	NA	NA	NA
TRpn_6860	0	1	0	0	1	1	0	0	0	0	0	0	0	0	0	0	0	1	2	0	0	0	3	0	NA	NA	NA
TRpn_6867	0	1	0	1	4	0	0	2	9	2	0	0	4	0	2	1	2	5	5	3	1	0	6	3	Oryza punctata clone OP__Ba0078O01, complete sequence	NA	NA
TRpn_6873	3	1	0	1	0	1	0	1	1	2	4	1	0	0	2	0	1	0	0	0	0	0	1	0	NA	NA	NA
TRpn_6909	0	0	0	1	0	0	1	2	1	0	0	0	0	0	0	0	1	2	0	0	0	0	0	0	NA	NA	NA
TRpn_6919	1	0	0	0	2	0	0	1	2	7	3	4	1	0	1	1	1	4	1	2	0	4	4	7	PREDICTED: Setaria italica probable GTP diphosphokinase RSH2, chloroplastic (LOC101778986), mRNA	NA	NA
TRpn_6941	0	0	0	0	0	0	0	0	0	0	0	0	0	0	0	0	1	0	0	6	1	2	9	4	NA	NA	NA
TRpn_6942	0	0	0	0	0	0	0	1	1	1	0	0	0	0	0	0	0	1	0	1	0	2	4	3	NA	NA	NA
TRpn_6946	0	0	0	1	1	0	0	2	0	2	0	2	1	0	1	0	1	3	0	1	0	0	0	0	PREDICTED: Sorghum bicolor protein argonaute 4A-like (LOC110433853), mRNA	NA	NA
TRpn_6967	5	4	1	8	7	2	6	13	10	5	1	5	15	0	20	1	5	13	3	5	1	3	3	3	Oryza sativa Indica Group cultivar Shuhui498 chromosome 8 sequence	AT5G51060	Respiratory burst oxidase homolog protein C
TRpn_6969	0	0	0	0	1	0	1	0	0	2	0	4	0	0	1	0	0	0	0	1	0	3	21	7	PREDICTED: Aegilops tauschii subsp. tauschii wall-associated receptor kinase 5-like (LOC109743222), mRNA	AT1G16130	Wall-associated receptor kinase-like 2
TRpn_6972	0	0	0	0	1	0	1	1	0	3	0	2	0	0	0	0	1	1	0	1	0	0	0	0	NA	NA	NA
TRpn_6992	3	3	0	4	8	1	3	7	10	13	2	4	8	1	6	1	4	15	4	10	3	5	8	8	PREDICTED: Setaria italica U4/U6 small nuclear ribonucleoprotein PRP4-like protein (LOC101782686), mRNA	AT2G41500	U4/U6 small nuclear ribonucleoprotein PRP4-like protein
TRpn_7002	0	0	0	1	7	0	0	1	0	2	0	0	1	0	1	0	1	0	9	2	1	0	7	2	NA	NA	NA
TRpn_7011	1	19	1	10	5	16	4	9	14	9	5	9	7	1	9	9	7	52	2	7	2	5	8	16	PREDICTED: Sorghum bicolor B3 domain-containing protein Os07g0679700 (LOC8074451), mRNA	AT2G30470	B3 domain-containing transcription repressor VAL1
TRpn_7014	0	0	0	1	0	0	0	0	0	3	0	0	0	0	0	0	0	0	0	0	0	0	2	0	PREDICTED: Sorghum bicolor uncharacterized LOC8068617 (LOC8068617), mRNA	AT5G17190	NA
TRpn_7016	0	0	0	0	3	0	1	0	0	0	0	2	2	0	0	0	0	3	2	1	0	1	1	2	NA	NA	NA
TRpn_7032	0	0	0	1	1	0	0	1	0	0	0	0	0	0	0	0	1	0	3	0	0	4	2	3	NA	NA	NA
TRpn_7033	1	0	1	0	0	2	1	1	2	0	0	1	8	1	7	1	6	11	7	9	3	0	6	6	PREDICTED: Panicum hallii probable RNA-dependent RNA polymerase 2 (LOC112898726), mRNA	AT4G11130	RNA-dependent RNA polymerase 2
TRpn_7035	0	0	0	0	0	0	0	0	2	1	0	2	0	0	0	0	1	25	1	5	0	4	1	8	NA	NA	NA
TRpn_7036	2	0	0	0	1	0	0	0	0	1	0	0	1	0	1	1	1	21	0	4	0	1	0	4	NA	NA	NA
TRpn_7043	2	0	0	0	2	0	5	10	1	51	8	18	1	0	2	0	1	4	0	13	0	3	0	0	NA	NA	NA
TRpn_7044	0	0	0	0	0	0	0	0	0	0	0	0	0	0	0	0	0	0	6	0	5	0	7	2	NA	NA	NA
TRpn_7045	0	1	1	4	0	1	0	0	1	3	0	0	0	0	0	1	0	0	0	0	0	1	0	2	NA	NA	NA
TRpn_7048	0	0	0	0	0	0	0	1	0	3	4	1	1	0	2	0	1	3	1	2	0	0	2	2	NA	NA	NA
TRpn_7053	2	1	1	3	1	1	2	6	9	7	3	3	4	1	1	0	4	5	2	11	2	3	1	2	PREDICTED: Sorghum bicolor protein STRICTOSIDINE SYNTHASE-LIKE 10 (LOC8059192), mRNA	AT3G57030	Protein STRICTOSIDINE SYNTHASE-LIKE 10
TRpn_7107	7	7	1	12	28	1	4	6	21	17	10	14	14	1	10	3	14	24	18	20	3	12	15	8	PREDICTED: Setaria italica betaine aldehyde dehydrogenase 1 (LOC101753329), mRNA	NA	NA
TRpn_7175	0	0	0	1	0	0	0	0	0	0	0	0	0	0	2	0	1	0	0	1	0	0	3	2	PREDICTED: Setaria italica 60S ribosomal protein L36-3 (LOC101785624), transcript variant X1, mRNA	AT3G53740	60S ribosomal protein L36-2
TRpn_7176	0	3	0	2	0	0	0	1	0	2	2	0	0	0	2	0	0	3	3	0	0	0	3	0	PREDICTED: Panicum hallii 60S ribosomal protein L36-3-like (LOC112884557), transcript variant X1, mRNA	AT3G53740	60S ribosomal protein L36-2
TRpn_7191	1	2	0	2	0	0	0	0	0	0	0	0	2	0	0	0	1	0	0	0	0	0	0	0	NA	NA	NA
TRpn_7192	0	0	0	0	5	0	0	0	4	2	2	0	0	0	0	0	0	4	0	10	0	3	2	2	NA	NA	NA
TRpn_7212	1	1	1	1	4	0	3	5	13	5	0	6	8	1	3	2	3	1	4	3	1	1	0	0	Oryza sativa Indica Group cultivar Shuhui498 chromosome 2 sequence	NA	NA
TRpn_7226	1	0	0	1	1	0	0	0	0	2	4	1	2	0	1	1	3	4	4	0	1	4	0	1	PREDICTED: Setaria italica heat stress transcription factor B-4d (LOC101756484), mRNA	NA	NA
TRpn_7229	2	1	1	19	66	7	3	0	10	0	0	2	1	2	3	4	39	58	12	1	0	0	0	0	PREDICTED: Setaria italica heat stress transcription factor B-4d (LOC101756484), mRNA	AT1G46264	Heat stress transcription factor B-4
TRpn_7261	3	1	1	2	1	0	3	2	0	2	1	2	2	0	1	0	3	0	2	1	1	0	0	0	PREDICTED: Setaria italica metal tolerance protein C2 (LOC101766689), mRNA	AT3G12100	Metal tolerance protein C2
TRpn_7298	1	1	1	0	0	0	0	0	0	0	0	0	1	0	1	0	0	0	0	0	0	0	0	0	Zea mays clone 228113 mRNA sequence	AT2G22840	Growth-regulating factor 1
TRpn_7314	0	0	0	1	0	0	0	2	3	0	1	0	1	0	0	0	0	7	1	2	0	0	1	0	Panicum virgatum clone PV_ABa011-D10, complete sequence	NA	NA
TRpn_7379	0	0	0	0	2	0	0	0	0	0	3	0	0	0	0	0	0	0	1	0	0	0	2	2	NA	NA	NA
TRpn_7451	0	0	0	0	0	0	0	3	1	1	0	0	2	0	1	0	0	0	2	0	0	0	2	1	PREDICTED: Setaria italica GATA transcription factor 6 (LOC101779271), mRNA	NA	NA
TRpn_7478	3	1	1	0	0	2	2	0	0	2	0	0	0	5	0	5	0	12	0	23	0	5	5	11	PREDICTED: Setaria italica uncharacterized LOC101762018 (LOC101762018), mRNA	NA	NA
TRpn_7480	0	0	0	2	0	0	0	0	0	0	0	0	17	0	5	0	15	0	10	0	0	0	6	0	PREDICTED: Setaria italica uncharacterized LOC101762018 (LOC101762018), mRNA	NA	NA
TRpn_7497	0	0	0	1	2	0	1	0	1	0	0	0	0	0	1	0	0	0	0	2	0	0	2	0	PREDICTED: Panicum hallii uncharacterized LOC112885775 (LOC112885775), transcript variant X1, ncRNA	AT1G02530	ABC transporter B family member 12
TRpn_7509	0	0	0	0	2	0	0	0	0	0	1	0	1	0	1	0	0	0	0	0	2	2	3	0	PREDICTED: Setaria italica BTB/POZ domain-containing protein At2g24240-like (LOC101783034), mRNA	AT4G30940	BTB/POZ domain-containing protein At4g30940
TRpn_7543	2	1	0	3	0	1	1	3	3	6	4	1	1	0	0	0	1	0	0	1	0	0	0	2	PREDICTED: Setaria italica phytochrome A-associated F-box protein (LOC101767825), mRNA	NA	NA
TRpn_7612	2	3	1	2	12	1	1	4	8	3	3	3	4	0	1	1	2	5	1	14	1	0	3	2	PREDICTED: Sorghum bicolor cyclin-B1-2 (LOC8084652), mRNA	AT1G67250	NA
TRpn_7628	0	1	0	1	0	0	0	1	2	3	0	2	2	0	0	0	0	0	0	0	0	0	0	0	PREDICTED: Setaria italica uncharacterized LOC106804188 (LOC106804188), transcript variant X3, ncRNA	NA	NA
TRpn_7677	0	1	0	0	0	0	0	0	0	0	0	0	0	0	0	0	0	1	0	0	0	0	3	2	PREDICTED: Setaria italica protein LNK1 (LOC101781205), transcript variant X3, mRNA	NA	NA
TRpn_7706	0	0	0	1	1	0	0	1	1	0	0	2	2	0	0	0	0	2	0	1	0	0	1	1	PREDICTED: Panicum hallii violaxanthin de-epoxidase, chloroplastic (LOC112893823), transcript variant X2, mRNA	NA	NA
TRpn_7717	0	2	0	0	0	0	0	1	0	1	0	0	7	1	10	1	9	25	9	31	6	0	6	5	Zea mays proline rich cell wall protein 1 (prcw1), mRNA	NA	NA
TRpn_7742	0	0	0	0	0	0	0	3	0	0	0	0	0	0	0	0	4	3	0	0	0	0	0	0	Zea mays clone 1586825 calcium-dependent protein kinase substrate protein mRNA, complete cds	NA	NA
TRpn_7743	2	2	2	5	7	1	2	1	7	1	2	2	3	0	3	1	1	3	9	0	0	3	3	3	Zea mays clone 1586825 calcium-dependent protein kinase substrate protein mRNA, complete cds	NA	NA
TRpn_7753	1	1	0	2	6	0	1	5	6	13	2	7	10	0	4	1	1	10	7	11	2	4	1	9	Zea mays gibberellin receptor GID1L2 (LOC100284865), mRNA	NA	NA
TRpn_7774	2	1	0	0	3	0	1	2	0	0	1	0	4	1	2	2	3	3	1	4	0	0	5	4	NA	NA	NA
TRpn_7793	0	0	0	1	0	1	0	1	3	3	2	1	2	0	0	0	0	0	0	3	0	1	2	0	PREDICTED: Setaria italica S-norcoclaurine synthase (LOC101759834), mRNA	NA	NA
TRpn_7808	1	0	1	0	7	0	1	1	1	0	2	0	3	0	2	0	1	0	0	0	1	1	0	0	NA	NA	NA
TRpn_7810	0	1	0	1	0	0	0	0	0	0	0	0	1	0	1	1	0	0	0	0	0	0	0	0	PREDICTED: Setaria italica GATA transcription factor 5 (LOC101760595), mRNA	NA	NA
TRpn_7811	1	0	0	1	0	0	0	0	1	0	0	0	0	0	0	0	1	3	0	0	0	0	0	0	PREDICTED: Setaria italica GATA transcription factor 5 (LOC101760595), mRNA	NA	NA
TRpn_7823	0	0	2	0	0	0	0	0	0	0	0	0	0	1	0	1	0	0	0	0	0	0	0	0	PREDICTED: Sorghum bicolor malonate--CoA ligase (LOC110433879), transcript variant X3, mRNA	AT3G16170	NA
TRpn_7838	0	0	0	0	0	0	1	0	3	0	0	0	0	0	0	0	0	3	0	0	0	0	0	0	PREDICTED: Zea mays spermidine synthase 1 isoform 2 (pco081586c), transcript variant X7, misc_RNA	NA	NA
TRpn_7840	1	0	0	0	2	0	0	1	2	0	2	1	2	0	1	0	2	2	0	3	1	4	4	3	PREDICTED: Panicum hallii histone-lysine N-methyltransferase SETD1B-like (LOC112874948), transcript variant X3, mRNA	NA	NA
TRpn_7842	0	0	0	0	0	0	1	0	3	3	0	1	0	0	0	0	1	1	0	0	0	0	0	2	PREDICTED: Setaria italica uncharacterized LOC101783084 (LOC101783084), mRNA	AT5G41470	NA
TRpn_7855	7	9	5	22	26	3	13	29	56	47	7	36	29	2	31	3	13	58	22	55	7	9	13	20	NA	NA	NA
TRpn_7868	4	1	0	2	3	1	1	1	7	0	4	1	4	0	4	0	1	10	2	4	1	7	7	8	Paspalum vaginatum clone StvSingle_HKZDOCN04IPPW2 microsatellite sequence	NA	NA
TRpn_7888	0	0	0	0	2	0	0	0	0	0	0	0	0	0	0	0	0	0	2	2	0	0	6	0	NA	NA	NA
TRpn_7889	0	0	0	0	0	0	0	0	0	0	0	0	0	0	0	0	0	0	0	2	0	2	2	3	NA	NA	NA
TRpn_7902	1	0	0	1	0	2	0	0	0	0	0	0	0	0	0	0	0	0	0	1	0	0	0	0	Sorghum bicolor phytochelatin synthetase-like protein 1, phytochelatin synthetase-like protein 2, and cytochrome b5 (Cyb5) genes, complete cds; and MADS box protein AGLG1 (Aglg1) gene, partial cds	AT5G60920	Protein COBRA
TRpn_7904	2	2	2	4	5	1	5	4	11	3	4	2	13	2	9	1	1	12	7	7	3	8	6	5	Sorghum bicolor phytochelatin synthetase-like protein 1, phytochelatin synthetase-like protein 2, and cytochrome b5 (Cyb5) genes, complete cds; and MADS box protein AGLG1 (Aglg1) gene, partial cds	AT5G60920	Protein COBRA
TRpn_7905	1	0	0	0	2	0	0	0	0	0	2	0	0	0	0	0	0	0	0	0	0	0	0	0	NA	NA	NA
TRpn_7913	0	0	0	2	3	0	0	0	5	1	0	2	0	0	2	0	0	2	0	5	0	0	0	0	PREDICTED: Setaria italica mediator of RNA polymerase II transcription subunit 19a (LOC101752973), transcript variant X2, mRNA	AT5G12230	Mediator of RNA polymerase II transcription subunit 19a
TRpn_7987	0	0	0	0	0	0	0	1	2	2	2	3	0	0	0	0	1	0	2	0	0	1	0	0	NA	NA	NA
TRpn_7995	2	0	1	0	0	0	0	0	0	1	3	2	5	3	5	1	1	6	19	4	1	6	7	3	PREDICTED: Setaria italica histone H1 (LOC101762820), mRNA	NA	NA
TRpn_7996	1	1	0	0	0	0	0	0	0	0	0	0	0	0	0	1	0	0	5	0	0	0	0	0	NA	NA	NA
TRpn_7997	1	1	1	2	3	0	0	1	13	3	15	1	2	0	1	0	1	0	0	5	1	5	7	5	PREDICTED: Panicum hallii histone H1-like (LOC112883251), mRNA	NA	NA
TRpn_8101	0	0	0	1	0	0	0	2	0	0	0	0	0	0	0	0	0	0	0	0	1	2	1	0	PREDICTED: Zea mays uncharacterized LOC103646490 (LOC103646490), transcript variant X1, mRNA	NA	NA
TRpn_8102	0	0	0	0	0	0	0	0	4	3	2	0	0	0	0	0	0	3	0	0	0	4	5	0	PREDICTED: Zea mays uncharacterized LOC109943996 (LOC109943996), ncRNA	NA	NA
TRpn_8105	0	0	0	1	3	0	0	0	0	0	0	2	0	0	0	0	1	0	0	0	0	0	0	0	NA	NA	NA
TRpn_8129	0	0	0	0	4	0	0	0	0	0	2	0	0	0	0	0	0	0	0	0	0	0	2	0	Zea mays pectinesterase-2 (LOC100281856), mRNA<>Zea mays clone 1677024 pectinesterase-2 precursor, mRNA, complete cds	AT3G59010	Probable pectinesterase/pectinesterase inhibitor 35
TRpn_8132	0	0	0	0	1	0	0	0	1	1	0	0	0	0	3	1	1	0	1	0	0	3	0	6	PREDICTED: Panicum hallii uncharacterized LOC112887956 (LOC112887956), mRNA	NA	NA
TRpn_8155	0	0	0	0	0	0	0	2	0	0	0	0	0	1	0	2	0	0	0	0	0	0	0	0	PREDICTED: Sorghum bicolor receptor-like serine/threonine-protein kinase SD1-8 (LOC8054722), mRNA	NA	NA
TRpn_8156	5	7	0	1	14	0	5	2	5	5	17	5	9	0	13	0	4	0	6	3	0	7	4	6	Oryza sativa Indica Group cultivar Shuhui498 chromosome 1 sequence	AT1G65790	Receptor-like serine/threonine-protein kinase SD1-7
TRpn_8157	3	3	5	13	10	2	1	5	6	3	0	2	0	1	0	3	0	16	0	0	1	0	0	1	Oryza sativa Indica Group cultivar Shuhui498 chromosome 1 sequence	AT1G65790	Receptor-like serine/threonine-protein kinase SD1-7
TRpn_8161	1	1	0	2	3	0	1	3	2	1	1	2	3	0	3	0	2	6	0	12	1	0	0	3	PREDICTED: Sorghum bicolor kinesin-like protein KIN-14B (LOC8085813), transcript variant X2, mRNA	NA	NA
TRpn_8183	0	0	0	0	2	0	0	0	0	1	2	0	0	0	0	0	0	0	1	1	0	1	2	0	NA	NA	NA
TRpn_8240	1	0	1	2	0	0	0	1	0	0	0	0	0	0	0	0	0	0	0	0	0	0	0	0	PREDICTED: Panicum hallii glutathione S-transferase 4-like (LOC112885864), mRNA	AT3G62760	Glutathione S-transferase F13
TRpn_8246	0	0	0	0	6	0	3	3	12	0	0	0	0	0	0	0	0	1	13	0	0	0	0	1	PREDICTED: Panicum hallii transmembrane protein 56-like (LOC112893975), mRNA	NA	NA
TRpn_8281	0	0	0	2	3	0	0	2	1	6	9	5	1	0	1	0	2	1	4	5	0	12	15	17	PREDICTED: Panicum hallii ATP-dependent DNA helicase MER3 homolog (LOC112878968), mRNA	NA	NA
TRpn_8282	1	1	1	0	0	0	2	0	0	0	0	0	0	0	0	0	0	0	0	0	1	0	0	0	PREDICTED: Panicum hallii ATP-dependent DNA helicase MER3 homolog (LOC112878968), mRNA	AT3G27730	DExH-box ATP-dependent RNA helicase DExH17
TRpn_8297	0	1	1	1	3	0	1	1	1	2	12	2	2	1	1	0	1	2	8	3	0	5	10	9	PREDICTED: Setaria italica photosystem I reaction center subunit IV, chloroplastic (LOC101767783), mRNA	AT2G20260	Photosystem I reaction center subunit IV B, chloroplastic
TRpn_8299	3	1	5	9	4	1	9	18	3	14	2	2	2	2	4	1	7	8	10	4	2	1	1	2	PREDICTED: Sorghum bicolor phosphate transporter PHO1-1 (LOC8070461), mRNA	AT1G68740	Phosphate transporter PHO1 homolog 1
TRpn_8300	2	0	1	1	9	0	1	0	1	7	0	0	0	1	0	0	0	0	5	0	1	0	1	0	PREDICTED: Panicum hallii lysine-rich arabinogalactan protein 19-like (LOC112894163), mRNA	NA	NA
TRpn_8308	2	0	1	1	4	0	2	4	12	7	2	8	8	0	3	1	8	16	2	10	1	12	7	14	Zea mays clone 326690 mRNA sequence	NA	NA
TRpn_8309	18	14	7	44	51	4	30	53	90	69	21	68	50	2	32	7	46	108	43	94	18	52	61	101	PREDICTED: Setaria italica plant UBX domain-containing protein 8 (LOC101785040), mRNA	NA	NA
TRpn_8311	0	0	0	0	0	1	1	0	1	1	0	1	5	3	7	1	4	4	0	0	0	0	0	0	PREDICTED: Panicum hallii plant UBX domain-containing protein 8-like (LOC112881862), mRNA	AT4G11740	Plant UBX domain-containing protein 8
TRpn_8335	0	0	0	0	0	0	0	0	1	0	0	0	3	0	2	0	4	1	5	2	0	4	0	10	NA	NA	NA
TRpn_8356	1	0	0	1	1	0	0	1	1	2	1	0	1	0	0	0	1	2	1	0	0	0	1	1	PREDICTED: Setaria italica transcription factor MYB106 (LOC101767770), transcript variant X1, mRNA	AT3G01140	NA
TRpn_8369	0	0	0	0	0	0	0	1	0	0	0	0	1	0	0	0	0	1	1	4	0	4	4	4	PREDICTED: Sorghum bicolor putative methylesterase 11, chloroplastic (LOC8060659), mRNA	AT1G26360	Putative methylesterase 13, chloroplastic
TRpn_8411	1	1	0	1	0	0	0	5	3	3	10	5	1	0	0	0	1	0	0	15	2	1	0	5	PREDICTED: Panicum hallii ankyrin repeat domain-containing protein 2A-like (LOC112875321), mRNA	NA	NA
TRpn_8412	0	0	0	0	2	0	0	0	0	0	0	0	0	0	2	1	0	2	0	0	0	0	2	0	PREDICTED: Panicum hallii ankyrin repeat domain-containing protein 2A-like (LOC112875321), mRNA	NA	NA
TRpn_8413	1	0	0	0	0	0	0	10	0	0	0	9	0	0	4	1	8	0	7	0	0	5	0	0	PREDICTED: Panicum hallii ankyrin repeat domain-containing protein 2A-like (LOC112875321), mRNA	NA	NA
TRpn_8414	1	0	1	1	6	0	6	6	12	4	9	13	1	0	2	0	0	10	0	0	1	0	3	9	PREDICTED: Panicum hallii ankyrin repeat domain-containing protein 2A-like (LOC112875321), mRNA	NA	NA
TRpn_8415	1	1	0	6	5	1	0	1	2	9	5	2	1	1	0	0	0	0	0	0	2	0	2	9	PREDICTED: Panicum hallii ankyrin repeat domain-containing protein 2A-like (LOC112875321), mRNA	NA	NA
TRpn_8416	0	0	0	2	20	0	0	2	0	5	23	9	8	0	0	0	2	13	4	12	0	13	25	12	NA	NA	NA
TRpn_8423	0	0	0	0	0	0	0	0	0	1	1	0	0	0	0	0	0	0	0	4	0	2	2	3	PREDICTED: Setaria italica DIMBOA UDP-glucosyltransferase BX8 (LOC101786532), mRNA	AT3G46670	UDP-glycosyltransferase 76E11
TRpn_8427	0	0	0	0	0	0	3	0	2	14	81	35	4	0	0	0	0	1	0	92	0	155	186	206	PREDICTED: Sorghum bicolor SRSF protein kinase 1 (LOC8077229), mRNA	AT4G35500	NA
TRpn_8430	4	3	1	12	20	1	6	22	42	28	17	39	13	0	9	1	13	38	12	56	9	19	24	29	PREDICTED: Zea mays uncharacterized LOC109942414 (LOC109942414), ncRNA	AT5G19770	Tubulin alpha-3 chain
TRpn_8447	2	0	0	0	1	0	2	6	9	2	0	1	7	0	1	0	0	3	1	5	0	1	0	0	PREDICTED: Panicum hallii protein LOL4-like (LOC112896244), transcript variant X2, mRNA	NA	NA
TRpn_8458	0	0	0	0	0	0	0	1	8	1	0	1	1	0	0	0	1	1	0	5	1	0	0	0	NA	NA	NA
TRpn_8465	0	0	1	1	0	0	0	0	1	0	0	0	0	0	1	0	1	2	1	2	0	0	2	0	PREDICTED: Setaria italica atherin (LOC101755722), mRNA	NA	NA
TRpn_8482	2	1	1	3	4	0	3	4	9	2	0	3	2	0	4	1	3	8	7	2	1	2	2	2	PREDICTED: Sorghum bicolor uncharacterized LOC8078931 (LOC8078931), mRNA	AT4G08280	NA
TRpn_8499	1	0	0	0	0	0	1	0	0	0	0	0	0	0	0	0	0	0	3	2	0	1	0	0	PREDICTED: Setaria italica translation initiation factor IF-2 (LOC101773516), mRNA	NA	NA
TRpn_8505	1	0	0	3	3	0	0	3	4	5	0	3	2	0	3	1	1	6	1	4	0	1	2	4	NA	NA	NA
TRpn_8509	0	0	0	0	0	0	0	0	0	1	0	3	1	1	3	0	0	0	1	2	0	3	0	0	NA	AT3G59030	Protein DETOXIFICATION 41
TRpn_8519	0	0	0	1	1	0	0	0	0	0	4	0	0	0	0	0	0	0	0	0	0	3	1	0	PREDICTED: Sorghum bicolor probable serine acetyltransferase 1 (LOC8059194), mRNA	AT5G56760	Serine acetyltransferase 5
TRpn_8594	0	0	0	0	0	0	1	1	2	1	0	2	1	0	0	0	1	3	2	2	0	1	2	2	NA	NA	NA
TRpn_8598	0	0	0	1	0	0	0	0	0	0	0	0	0	0	0	0	0	0	5	0	0	5	2	5	Oryza sativa Indica Group cultivar Shuhui498 chromosome 10 sequence	NA	NA
TRpn_8599	1	1	0	1	0	0	0	0	0	0	1	0	0	0	0	0	1	0	0	0	0	1	0	2	PREDICTED: Setaria italica E3 ubiquitin-protein ligase At4g11680 (LOC101765163), mRNA	NA	NA
TRpn_8600	0	0	0	0	2	0	0	0	0	0	3	0	1	0	0	0	0	0	3	0	0	1	2	0	Zea mays uncharacterized LOC100275651 (LOC100275651), mRNA	NA	NA
TRpn_8615	3	1	1	2	6	1	2	1	4	2	2	1	2	0	1	1	2	1	3	2	0	1	1	1	PREDICTED: Panicum hallii probable polygalacturonase (LOC112872513), mRNA	AT5G41870	NA
TRpn_8629	0	1	0	0	0	0	0	1	0	0	0	2	2	0	0	1	0	2	2	1	0	0	0	3	PREDICTED: Panicum hallii homeobox protein knotted-1-like 10 (LOC112886152), transcript variant X2, mRNA	NA	NA
TRpn_8656	0	0	0	0	1	0	0	0	0	0	0	0	1	0	0	0	0	0	0	0	0	2	6	9	PREDICTED: Sorghum bicolor B-box zinc finger protein 32 (LOC8061571), mRNA	NA	NA
TRpn_8665	0	0	0	0	1	0	0	0	0	3	1	2	0	0	0	0	0	0	0	0	0	1	4	1	PREDICTED: Sorghum bicolor tetraspanin-10 (LOC8067079), transcript variant X3, mRNA	AT1G63260	Tetraspanin-10
TRpn_8670	1	0	0	1	11	0	0	1	1	1	2	1	1	0	0	0	1	0	3	11	1	7	7	17	PREDICTED: Sorghum bicolor dof zinc finger protein DOF2.4 (LOC8067504), mRNA	AT1G29160	Dof zinc finger protein DOF1.5
TRpn_8720	0	0	1	0	0	0	0	0	0	1	1	2	0	0	0	0	0	0	1	2	1	0	1	0	PREDICTED: Aegilops tauschii subsp. tauschii AAA-ATPase At3g50940-like (LOC109742675), mRNA	AT3G50930	Protein HYPER-SENSITIVITY-RELATED 4
TRpn_8723	0	2	2	0	0	0	0	0	0	0	0	0	0	0	0	0	0	0	0	0	0	1	0	3	Zea mays uncharacterized LOC100282476 (csu235), mRNA	AT4G09350	NAD(P)H-quinone oxidoreductase subunit T, chloroplastic
TRpn_8725	0	0	0	0	0	1	0	0	0	0	0	0	0	0	2	0	1	0	0	0	0	0	2	0	Zea mays uncharacterized LOC100282476 (csu235), mRNA	AT4G09350	NAD(P)H-quinone oxidoreductase subunit T, chloroplastic
TRpn_8731	1	1	0	0	2	0	3	2	4	15	25	20	9	0	1	0	6	5	1	18	1	66	66	100	Oryza sativa Indica Group cultivar Shuhui498 chromosome 1 sequence	AT4G21585	Endonuclease 4
TRpn_8739	1	1	0	0	0	0	0	0	0	0	0	0	4	0	3	0	1	2	0	1	0	0	0	1	NA	NA	NA
TRpn_8772	0	0	0	0	0	0	0	0	0	1	2	1	0	0	0	0	0	0	0	1	0	4	4	4	PREDICTED: Setaria italica protein ANTAGONIST OF LIKE HETEROCHROMATIN PROTEIN 1 (LOC101780202), mRNA	AT3G63270	NA
TRpn_8773	0	0	0	0	0	0	15	1	8	108	362	157	14	0	0	0	0	1	1	169	4	951	1074	1158	PREDICTED: Sorghum bicolor non-specific lipid-transfer protein-like protein At2g13820 (LOC8060718), mRNA	NA	NA
TRpn_8783	0	0	0	1	6	0	0	0	0	2	0	8	0	0	1	0	1	1	1	3	1	3	0	2	NA	NA	NA
TRpn_8806	0	0	0	1	0	0	0	0	0	0	0	0	0	1	0	0	0	8	0	0	0	0	0	1	NA	NA	NA
TRpn_8808	0	1	0	0	5	0	0	1	0	0	0	0	2	0	2	4	5	0	30	0	1	0	0	0	NA	NA	NA
TRpn_8811	124	103	37	288	470	15	206	621	627	505	195	600	348	10	335	106	350	1370	703	1214	357	427	562	546	PREDICTED: Sorghum bicolor alanine--glyoxylate aminotransferase 2 homolog 3, mitochondrial (LOC8064129), mRNA	AT3G08860	Alanine--glyoxylate aminotransferase 2 homolog 3, mitochondrial
TRpn_8812	279	215	138	505	824	36	519	1187	946	1039	355	1078	505	22	639	189	651	1955	1593	1596	589	523	545	578	PREDICTED: Sorghum bicolor alanine--glyoxylate aminotransferase 2 homolog 3, mitochondrial (LOC8064129), mRNA	AT2G38400	Alanine--glyoxylate aminotransferase 2 homolog 2, mitochondrial
TRpn_8816	2	1	0	1	1	0	1	1	1	2	0	3	2	0	3	0	1	5	0	5	1	0	0	0	PREDICTED: Sorghum bicolor dachshund homolog 1 (LOC8086339), mRNA	NA	NA
TRpn_8822	0	0	0	3	10	0	0	2	2	1	8	3	1	0	1	0	0	5	0	0	0	0	2	0	NA	NA	NA
TRpn_8832	0	0	0	0	2	0	0	0	0	2	0	0	0	0	1	0	0	2	0	0	1	0	0	0	Sorghum bicolor mitochondrion, complete genome	NA	NA
TRpn_8870	0	0	0	0	0	0	0	0	0	7	8	1	0	0	0	0	0	0	0	1	0	2	4	6	PREDICTED: Sorghum bicolor putative NAC domain-containing protein 94 (LOC8066436), mRNA	NA	NA
TRpn_8884	51	49	43	56	52	12	60	127	105	137	216	119	80	5	88	6	43	74	102	105	27	66	76	97	Saccharum hybrid cultivar R570 clone BAC 086H20, partial sequence	NA	NA
TRpn_8889	2	1	1	2	1	0	0	1	0	0	0	1	8	0	7	3	16	30	1	0	0	0	0	2	NA	NA	NA
TRpn_8897	1	1	0	1	1	0	0	1	0	4	16	3	1	0	2	0	3	2	2	3	0	4	7	5	PREDICTED: Panicum hallii scarecrow-like protein 3 (LOC112902153), mRNA	NA	NA
TRpn_8905	3	2	1	3	3	1	3	2	11	20	1	17	5	0	2	0	3	6	1	17	1	0	2	2	PREDICTED: Panicum hallii LRR receptor kinase SERK2-like (LOC112902752), mRNA	AT5G10290	Probable LRR receptor-like serine/threonine-protein kinase At5g10290
TRpn_8913	0	0	0	1	0	0	0	2	3	0	0	0	0	0	0	0	0	0	0	0	0	0	0	0	NA	NA	NA
TRpn_8932	0	0	0	0	2	0	0	1	2	3	0	0	1	0	0	0	0	0	0	0	0	4	0	0	NA	NA	NA
TRpn_8990	7	2	1	14	38	1	8	28	56	40	14	58	12	0	6	1	6	25	6	61	4	108	129	145	PREDICTED: Setaria italica dual specificity protein kinase shkD (LOC101765600), transcript variant X4, mRNA	NA	NA
TRpn_9021	0	0	0	0	0	0	0	0	0	0	0	0	0	0	0	0	0	0	2	0	0	2	1	2	NA	NA	NA
TRpn_9041	0	0	0	0	1	0	0	0	0	0	0	0	0	1	0	1	2	1	1	4	0	0	4	2	NA	NA	NA
TRpn_9061	0	0	0	0	0	0	0	0	0	2	2	0	0	0	0	0	1	0	0	0	1	0	0	0	PREDICTED: Panicum hallii anthranilate phosphoribosyltransferase, chloroplastic (LOC112874220), mRNA	AT5G17990	Anthranilate phosphoribosyltransferase, chloroplastic
TRpn_9085	1	1	1	0	0	0	0	0	0	0	0	0	1	0	2	0	1	1	0	0	0	0	0	0	PREDICTED: Sorghum bicolor probable polyol transporter 4 (LOC8082873), transcript variant X2, mRNA	AT2G20780	Probable polyol transporter 4
TRpn_9088	0	0	1	0	4	0	0	2	0	0	0	0	0	0	1	1	1	0	0	0	0	0	0	0	PREDICTED: Panicum hallii calmodulin-binding receptor kinase CaMRLK-like (LOC112888617), mRNA	NA	NA
TRpn_9097	0	0	0	1	1	0	0	2	0	2	10	17	0	0	2	0	0	2	0	0	1	3	4	6	Oryza sativa Indica Group cultivar Shuhui498 chromosome 1 sequence	AT1G25340	NA
TRpn_9111	0	0	0	0	0	6	0	0	0	0	0	0	0	4	0	2	0	0	0	0	2	0	0	0	NA	NA	NA
TRpn_9114	11	0	0	7	0	0	22	9	0	0	0	0	3	0	5	0	14	0	9	0	0	2	0	0	NA	NA	NA
TRpn_9130	0	0	0	0	0	0	0	0	0	0	0	0	0	0	0	0	0	2	0	4	0	2	5	5	PREDICTED: Sorghum bicolor aluminum-activated malate transporter 1 (LOC8073008), mRNA	AT2G27240	Aluminum-activated malate transporter 7
TRpn_9131	0	0	1	0	0	0	2	3	1	3	1	4	2	0	0	0	1	1	2	6	2	1	1	1	Saccharum hybrid cultivar SP03280 ALMT2 mRNA, complete cds	NA	NA
TRpn_9218	0	0	0	1	2	0	0	2	2	3	0	7	5	0	2	0	1	6	0	6	0	4	7	8	NA	NA	NA
TRpn_9237	0	0	0	0	1	0	0	0	0	1	0	0	1	0	1	0	1	3	1	1	0	3	5	4	NA	NA	NA
TRpn_9293	69	37	41	58	50	24	51	68	73	42	11	26	0	0	0	0	1	0	5	1	2	3	2	7	NA	NA	NA
TRpn_9295	0	0	0	0	4	0	0	1	1	0	0	0	0	0	1	0	2	4	21	0	0	0	0	0	NA	NA	NA
TRpn_9312	128	90	48	710	1842	43	69	47	338	3	0	44	68	17	168	211	625	2545	258	4	2	0	0	0	PREDICTED: Sorghum bicolor ABC transporter G family member 26 (LOC8065082), mRNA	AT3G13220	ABC transporter G family member 26
TRpn_9320	0	0	0	0	0	0	0	0	0	0	0	2	0	0	0	0	0	0	5	0	0	2	0	1	NA	NA	NA
TRpn_9339	7	5	2	6	6	2	9	12	36	20	5	12	4	0	3	0	4	5	8	20	2	11	18	16	NA	NA	NA
TRpn_9340	2	1	1	1	4	1	0	2	4	7	3	6	1	0	2	0	0	0	0	1	0	0	0	2	NA	NA	NA
TRpn_9353	0	0	0	1	0	0	0	1	0	0	0	0	0	0	2	1	30	22	64	6	1	0	0	2	NA	NA	NA
TRpn_9366	0	0	0	0	0	0	0	0	0	0	0	0	0	0	0	0	0	0	0	0	0	7	15	10	PREDICTED: Sorghum bicolor protein MIZU-KUSSEI 1 (LOC8079554), mRNA	AT4G39610	NA
TRpn_9459	1	0	1	0	0	0	0	2	1	8	13	1	0	0	1	0	0	0	0	1	0	0	0	2	NA	NA	NA
TRpn_9460	2	1	0	2	2	0	1	1	2	4	8	4	0	0	1	0	1	0	1	18	2	14	29	30	NA	NA	NA
TRpn_9493	0	0	0	0	0	0	1	1	1	1	0	0	1	0	1	0	0	1	2	1	0	2	3	1	PREDICTED: Panicum hallii uncharacterized LOC112891547 (LOC112891547), mRNA	NA	NA
TRpn_9499	2	2	1	4	8	0	0	5	0	0	0	0	1	0	0	1	0	0	1	0	0	0	0	0	NA	NA	NA
TRpn_9500	21	13	5	19	38	5	13	24	66	34	13	44	51	2	37	7	33	76	53	33	7	22	30	19	NA	NA	NA
TRpn_9501	0	0	0	0	0	0	1	0	7	0	0	0	0	0	0	0	1	3	0	0	0	0	0	0	NA	NA	NA
TRpn_9509	0	0	0	1	0	0	1	0	2	0	6	2	0	1	2	0	4	2	4	0	1	3	0	0	NA	NA	NA
TRpn_9554	0	0	0	0	4	0	0	0	0	0	0	0	0	0	1	0	0	0	10	0	0	0	0	2	PREDICTED: Sorghum bicolor probable purine permease 4 (LOC8074572), mRNA	AT1G30840	Probable purine permease 4
TRpn_9595	2	2	1	3	2	1	4	6	8	10	32	4	4	1	2	2	9	8	3	11	4	14	13	12	PREDICTED: Panicum hallii BRCA1-associated RING domain protein 1-like (LOC112901111), transcript variant X2, mRNA	AT1G04020	NA
TRpn_9601	0	0	0	0	0	0	1	0	1	2	8	1	0	0	0	0	0	1	0	0	0	0	1	1	NA	NA	NA
TRpn_9629	1	0	0	1	7	0	0	1	12	4	0	9	6	0	4	1	1	11	0	5	3	4	4	4	NA	NA	NA
TRpn_9661	1	0	0	0	0	0	0	3	6	5	0	3	2	0	1	0	0	1	0	8	1	0	5	2	Panicum virgatum clone PV_ABa006-H10, complete sequence	NA	NA
TRpn_9680	0	1	0	0	0	0	0	2	3	0	0	0	1	0	1	0	0	2	0	0	0	0	0	0	NA	NA	NA
TRpn_9684	7	7	2	28	31	1	7	26	125	6	1	8	47	1	13	2	18	97	17	26	3	3	5	6	PREDICTED: Sorghum bicolor 65-kDa microtubule-associated protein 6 (LOC8081031), mRNA	NA	NA
TRpn_9729	0	0	0	0	3	0	0	0	1	0	0	0	1	0	1	0	0	0	6	0	0	8	8	10	PREDICTED: Brachypodium distachyon uncharacterized LOC106865386 (LOC106865386), transcript variant X2, mRNA	NA	NA
TRpn_9744	1	1	0	0	9	0	0	2	9	7	0	3	13	0	3	1	3	16	2	4	1	0	7	5	Avena strigosa beta-amyrin synthase (Sad1) and cytochrome P450 CYP51H10 (Sad2) genes, complete cds	AT4G23160	NA
TRpn_9745	1	0	0	1	2	0	0	3	2	2	0	1	3	0	4	0	1	16	1	6	1	0	2	7	Oryza sativa Japonica Group DNA, chromosome 3, cultivar: Nipponbare, complete sequence	AT4G23160	NA
TRpn_9765	1	0	0	0	0	0	1	0	3	0	0	0	0	0	0	0	1	1	0	2	0	2	1	0	NA	NA	NA
TRpn_9769	0	0	0	0	2	1	0	1	0	2	4	2	1	0	0	0	0	0	0	1	0	1	0	0	NA	NA	NA
TRpn_9783	0	0	0	0	0	0	0	0	0	0	0	0	3	0	2	1	3	0	1	4	1	13	0	4	NA	NA	NA
TRpn_9784	0	0	0	0	0	0	0	2	0	2	2	1	0	1	0	0	0	0	0	0	0	0	0	1	NA	NA	NA
TRpn_9785	0	0	0	1	4	0	0	0	3	0	0	0	0	0	0	1	0	0	0	0	1	0	0	0	Oryza ridleyi clone a0085C11 Monoculm1, Mlo family protein, aspartic proteinase nepenthesin-1 precursor, and IQ calmodulin-binding motif family protein genes, complete cds; and unknown genes	NA	NA
TRpn_9799	0	0	0	0	0	0	0	0	0	1	3	3	0	0	0	0	0	0	0	0	0	0	0	7	Oryza sativa Indica Group cultivar Shuhui498 chromosome 8 sequence	NA	NA
TRpn_9810	2	0	0	0	22	0	1	3	0	1	6	0	1	0	0	0	0	0	6	4	0	1	7	0	Oryza sativa Indica Group cultivar Shuhui498 chromosome 7 sequence	NA	NA
TRpn_9818	1	0	0	2	14	0	0	3	9	5	4	6	9	0	4	2	2	17	2	12	5	2	8	3	NA	NA	NA
TRpn_9819	0	1	0	2	3	0	0	0	2	1	0	0	1	0	1	0	1	4	1	6	1	0	3	3	PREDICTED: Panicum hallii eukaryotic translation initiation factor 5A (LOC112880259), mRNA	AT1G13950	Eukaryotic translation initiation factor 5A-1
TRpn_9823	0	0	0	0	2	0	0	0	0	2	0	0	4	0	0	0	1	2	3	3	0	1	4	3	NA	NA	NA
TRpn_9890	0	0	0	0	0	0	1	2	4	0	0	2	2	0	0	0	0	0	0	2	0	0	2	0	NA	NA	NA
TRpn_9894	1	0	0	0	0	0	0	2	4	3	0	1	3	0	1	0	0	3	0	3	0	2	2	3	Oryza sativa Japonica Group DNA, chromosome 3, cultivar: Nipponbare, complete sequence	AT4G23160	NA
TRpn_9895	0	1	1	3	4	0	0	4	8	3	0	5	2	0	2	0	0	10	1	5	0	4	2	0	PREDICTED: Setaria italica uncharacterized mitochondrial protein AtMg00810-like (LOC106804459), mRNA	AT4G23160	NA
TRpn_9897	0	0	0	0	1	0	0	1	0	0	0	0	1	1	1	0	1	5	1	2	0	0	0	2	Oryza sativa Japonica Group DNA, chromosome 3, cultivar: Nipponbare, complete sequence	AT4G23160	NA
TRpn_9899	0	1	0	0	3	0	0	3	0	0	0	0	0	0	3	0	0	9	0	0	0	0	2	2	Phyllostachys heterocycla genomic DNA, BAC clone: PH01B019A14, complete sequence	NA	NA
TRpn_9919	0	0	0	1	0	0	0	0	0	0	0	0	1	0	1	0	0	0	2	0	1	0	0	3	Paspalum vaginatum clone StvCtg_00049 microsatellite sequence	NA	NA
TRpn_9939	0	0	0	6	9	1	5	2	5	0	0	2	0	0	0	0	7	3	9	0	0	0	0	0	Paspalum vaginatum clone StvCtg_06861 microsatellite sequence	NA	NA
TRpn_9963	1	0	0	1	4	0	1	0	0	0	0	2	0	0	0	0	1	5	0	0	0	1	0	0	Saccharum hybrid cultivar SP80-3280 isolate Shy3280Sca019 genomic sequence	NA	NA
TRpn_9964	1	0	1	2	3	0	1	2	10	1	0	1	9	0	2	0	2	0	0	0	2	0	0	1	Triticum turgidum subsp. durum Pm3 locus, genomic sequence	NA	NA
TRpn_9965	0	0	0	1	6	0	0	2	0	0	1	9	0	0	9	2	0	25	3	4	1	9	6	18	Saccharum hybrid cultivar SP80-3280 isolate Shy3280Sca019 genomic sequence	NA	NA
TRpn_10029	8	18	13	9	14	6	10	7	8	35	17	11	5	3	8	2	7	14	10	6	3	6	13	11	NA	NA	NA
TRpn_10041	0	0	0	0	0	0	0	0	0	1	4	0	0	0	0	0	0	0	0	0	1	2	6	3	PREDICTED: Zea mays 3-hydroxy-3-methylglutaryl-coenzyme A reductase (HMGR), transcript variant X1, mRNA	NA	NA
TRpn_10043	0	0	0	0	1	0	0	0	1	0	0	0	2	0	2	0	0	3	3	1	0	0	1	0	Saccharum officinarum clone SCCCLR1065E11, complete sequence	NA	NA
TRpn_10065	0	0	0	0	0	0	0	0	0	0	0	0	2	0	0	0	0	5	5	0	0	0	0	2	PREDICTED: Sorghum bicolor proteasome-associated protein ECM29 homolog (LOC8069273), transcript variant X3, mRNA	AT2G26780	NA
TRpn_10066	0	0	0	0	0	0	0	0	0	0	0	0	0	0	1	0	4	0	0	6	1	1	2	0	PREDICTED: Sorghum bicolor proteasome-associated protein ECM29 homolog (LOC8069273), transcript variant X3, mRNA	AT2G26780	NA
TRpn_10087	0	0	0	0	0	0	0	0	0	0	0	1	0	0	0	0	0	0	0	5	0	4	4	0	NA	NA	NA
TRpn_10091	1	0	1	1	4	0	1	0	0	0	0	6	2	0	4	0	10	19	2	20	1	0	0	0	NA	NA	NA
TRpn_10099	0	0	0	0	0	0	0	0	3	0	0	0	0	0	0	0	0	7	0	6	0	1	0	0	Paspalum vaginatum clone StvCtg_00049 microsatellite sequence	NA	NA
TRpn_10101	0	1	0	1	10	0	3	4	2	0	1	0	0	0	0	0	0	0	0	1	0	22	27	23	PREDICTED: Oryza sativa Japonica Group transposon Ty3-G Gag-Pol polyprotein (LOC4342909), mRNA	NA	NA
TRpn_10103	0	0	0	0	1	0	0	0	0	0	2	0	0	0	0	0	0	0	0	2	0	2	5	1	NA	NA	NA
TRpn_10138	2	2	2	4	3	1	0	0	5	0	0	1	1	0	0	0	1	0	0	0	0	0	0	3	NA	NA	NA
TRpn_10152	1	0	0	0	1	0	0	0	1	0	1	0	0	0	0	0	0	3	0	0	0	0	0	2	NA	NA	NA
TRpn_10182	0	0	0	0	0	0	0	0	0	1	5	2	0	0	0	0	0	0	0	0	0	0	2	1	Oryza sativa Indica Group cultivar Shuhui498 chromosome 9 sequence	NA	NA
TRpn_10185	0	0	0	0	0	0	0	0	1	0	0	0	1	0	1	1	2	3	1	2	2	2	2	5	NA	NA	NA
TRpn_10224	1	0	0	0	0	0	0	2	0	0	0	0	0	1	0	0	0	0	0	0	0	0	0	0	NA	NA	NA
TRpn_10238	0	0	0	0	0	0	0	0	0	0	4	0	1	0	0	0	0	0	0	2	0	28	28	36	PREDICTED: Sorghum bicolor ethylene-responsive transcription factor ERF113 (LOC8056800), mRNA	NA	NA
TRpn_10243	0	0	0	0	0	0	0	0	0	0	0	0	0	0	0	0	0	0	0	0	0	2	4	2	NA	NA	NA
TRpn_10275	0	1	1	0	1	0	0	0	0	0	0	0	2	0	3	0	1	0	0	0	0	0	0	0	NA	NA	NA
TRpn_10287	1	0	0	1	0	0	1	0	0	0	0	0	1	0	1	0	1	0	0	0	0	0	0	0	PREDICTED: Setaria italica protein disulfide isomerase pTAC5, chloroplastic (LOC101778069), mRNA	AT4G13670	NA
TRpn_10311	0	0	0	0	0	0	3	0	0	27	69	22	1	0	1	0	0	1	0	14	0	252	297	252	Oryza grandiglumis clone 77-11 pangrangja MITE element, partial sequence	NA	NA
TRpn_10328	1	0	0	0	3	0	1	0	2	0	0	2	0	0	0	0	0	0	0	0	0	0	0	0	NA	NA	NA
TRpn_10348	0	0	0	0	1	0	0	1	2	0	0	1	0	0	0	0	0	4	0	1	0	2	2	3	Paspalum vaginatum clone StvCtg_02515 microsatellite sequence	NA	NA
TRpn_10353	0	0	0	1	2	0	1	1	0	1	0	1	1	0	1	0	0	2	0	0	0	0	0	0	PREDICTED: Panicum hallii uncharacterized mitochondrial protein AtMg00810-like (LOC112876007), mRNA	ATMG00810	Uncharacterized mitochondrial protein AtMg00810
TRpn_10381	0	0	0	1	6	0	1	2	7	0	0	7	0	0	0	0	0	1	0	1	0	2	1	0	PREDICTED: Zea mays uncharacterized mitochondrial protein AtMg00810-like (LOC109944816), mRNA	NA	NA
TRpn_10395	0	0	0	0	1	0	0	0	2	0	0	2	1	0	0	0	0	0	0	4	0	0	2	2	NA	NA	NA
TRpn_10420	1	0	0	3	14	0	0	13	22	7	2	31	5	0	2	0	0	7	3	16	1	8	9	20	NA	NA	NA
TRpn_10432	1	1	0	0	25	0	1	5	6	8	9	3	15	0	8	2	3	17	17	12	6	31	28	27	PREDICTED: Sorghum bicolor serine carboxypeptidase-like 50 (LOC8064741), mRNA	AT1G15000	Serine carboxypeptidase-like 50
TRpn_10433	5	14	0	21	0	6	0	14	0	0	1	0	8	7	12	4	13	0	0	1	4	1	0	1	NA	NA	NA
TRpn_10434	459	393	0	504	0	329	1	614	0	2	7	0	419	225	0	197	614	0	0	3	259	2	0	3	NA	NA	NA
TRpn_10435	0	0	10	0	12	0	7	0	10	15	15	14	0	0	0	0	0	7	5	15	0	6	12	6	NA	NA	NA
TRpn_10436	0	0	384	0	292	0	339	0	663	708	305	451	0	0	404	0	0	685	480	491	0	103	137	134	NA	NA	NA
TRpn_10443	0	0	0	1	1	0	0	0	1	2	15	3	0	0	0	0	0	0	0	1	0	8	6	5	PREDICTED: Setaria italica fasciclin-like arabinogalactan protein 7 (LOC101774013), mRNA	AT2G04780	Fasciclin-like arabinogalactan protein 7
TRpn_10455	0	0	0	0	0	0	1	0	0	0	0	0	0	0	1	0	0	2	3	0	0	2	0	0	Saccharum hybrid cultivar SP80-3280 isolate Shy3280Sca055 genomic sequence	NA	NA
TRpn_10463	0	0	0	0	0	0	0	1	0	3	0	4	0	0	0	0	1	2	1	6	1	1	0	0	NA	NA	NA
TRpn_10476	2	2	1	0	0	3	1	2	0	0	0	0	0	1	0	1	0	0	0	0	0	0	0	0	PREDICTED: Panicum hallii U4 spliceosomal RNA (LOC112879164), ncRNA	NA	NA
TRpn_10500	0	0	1	0	0	0	0	0	0	1	0	0	1	0	2	0	0	0	1	0	0	0	4	0	NA	NA	NA
TRpn_10510	7	8	3	32	89	4	5	8	29	2	32	5	16	1	12	17	24	100	18	6	1	2	4	4	Saccharum hybrid cultivar R570 clone BAC 082J13 complete sequence	NA	NA
TRpn_10512	0	0	0	0	3	0	0	0	0	0	1	0	2	1	3	1	4	6	0	3	1	0	3	0	NA	NA	NA
TRpn_10523	0	0	0	0	1	0	0	1	0	4	1	9	1	0	0	0	0	0	1	4	1	4	5	3	Hordeum vulgare subsp. vulgare mRNA for predicted protein, complete cds, clone: NIASHv1130N12	NA	NA
TRpn_10526	0	0	0	1	0	0	0	1	3	0	0	0	2	0	3	0	1	6	0	6	1	2	3	6	Zea mays full-length cDNA clone ZM_BFb0345O11 mRNA, complete cds	AT1G29420	Auxin-responsive protein SAUR61
TRpn_10528	1	1	1	3	2	0	1	1	8	20	6	7	4	0	9	1	4	10	5	11	3	6	7	6	PREDICTED: Sorghum bicolor chorismate mutase 2 (LOC8080609), mRNA	AT5G10870	Chorismate mutase 2
TRpn_10529	0	1	1	1	1	0	1	0	1	2	1	2	5	0	5	0	2	7	2	4	1	2	5	6	PREDICTED: Panicum hallii uncharacterized LOC112874593 (LOC112874593), mRNA	NA	NA
TRpn_10531	0	0	0	0	2	0	0	0	0	0	0	2	0	0	0	0	0	1	0	0	0	1	2	2	PREDICTED: Zea mays Protein SUPPRESSOR OF MAX2 1 (LOC103653403), mRNA	NA	NA
TRpn_10538	0	0	0	0	0	0	0	0	0	0	0	0	0	0	0	0	1	1	2	3	1	4	6	11	NA	NA	NA
TRpn_10546	8	2	1	16	23	1	6	9	25	22	31	31	17	1	5	2	16	43	12	31	6	25	17	20	PREDICTED: Panicum hallii uncharacterized LOC112884775 (LOC112884775), mRNA	NA	NA
TRpn_10550	1	1	0	4	13	0	0	0	1	0	0	0	1	1	2	1	4	13	2	0	0	0	0	0	PREDICTED: Oryza sativa Japonica Group indole-2-monooxygenase (LOC4344451), mRNA	NA	NA
TRpn_10561	0	0	0	0	0	0	0	0	0	0	0	1	0	0	1	0	0	1	1	4	1	0	3	3	NA	NA	NA
TRpn_10565	0	0	0	0	0	0	0	0	0	0	16	0	1	0	1	0	0	0	0	4	0	75	121	93	PREDICTED: Panicum hallii protein unc-13 homolog (LOC112875266), mRNA	AT1G04470	NA
TRpn_10574	1	0	0	1	0	0	1	0	0	0	0	0	4	0	5	0	5	3	0	0	0	0	0	0	NA	NA	NA
TRpn_10594	1	3	0	8	0	1	0	7	17	12	6	24	3	0	3	1	10	45	0	23	11	0	32	25	Paspalum vaginatum clone StvCtg_08683 microsatellite sequence	NA	NA
TRpn_10627	0	0	0	0	0	0	0	0	1	0	0	0	5	0	2	1	6	11	1	1	0	1	1	2	NA	NA	NA
TRpn_10628	0	0	0	1	0	0	0	0	0	0	0	0	0	0	1	0	3	7	0	0	0	0	0	0	PREDICTED: Panicum hallii pentatricopeptide repeat-containing protein At5g48730, chloroplastic (LOC112888891), mRNA	AT5G48730	Pentatricopeptide repeat-containing protein At5g48730, chloroplastic
TRpn_10654	0	0	0	1	2	1	4	0	5	0	0	1	0	0	1	0	2	0	1	0	0	0	1	0	NA	NA	NA
TRpn_10733	92	0	0	155	262	0	79	200	220	394	359	419	323	0	180	0	215	708	125	986	123	635	755	864	PREDICTED: Setaria italica stress-related protein (LOC101755757), mRNA	NA	NA
TRpn_10734	0	66	48	0	0	34	0	0	0	0	0	0	1	49	0	126	0	0	0	0	0	0	0	0	PREDICTED: Setaria italica stress-related protein (LOC101755757), mRNA	NA	NA
TRpn_10764	0	0	0	0	0	0	0	0	1	1	0	0	0	0	0	0	0	0	0	0	0	3	4	4	NA	NA	NA
TRpn_10765	0	0	0	1	6	0	0	0	3	0	2	0	5	1	3	0	5	1	9	11	2	23	25	25	NA	NA	NA
TRpn_10772	0	0	0	0	0	0	0	0	0	0	9	0	0	0	0	0	0	0	1	1	0	1	2	2	PREDICTED: Panicum hallii U-box domain-containing protein 8 (LOC112896242), mRNA	NA	NA
TRpn_10773	0	0	0	0	1	0	0	0	0	4	0	0	1	0	0	0	0	0	2	0	1	0	3	1	NA	NA	NA
TRpn_10777	1	0	0	2	2	0	0	2	0	0	0	0	1	0	0	0	1	0	0	0	0	0	0	0	NA	NA	NA
TRpn_10790	1	1	0	1	1	0	1	2	4	2	1	2	1	0	1	0	3	6	3	2	1	1	4	3	NA	NA	NA
TRpn_10792	0	0	0	0	0	0	0	0	0	0	0	0	0	0	1	0	1	3	9	2	0	3	0	4	NA	NA	NA
TRpn_10812	1145	653	388	5072	7793	406	270	5	1504	18	1	148	1127	192	1254	2379	4271	20912	454	12	9	0	2	2	PREDICTED: Setaria italica type III polyketide synthase B (LOC101786390), mRNA	AT4G34850	Type III polyketide synthase B
TRpn_10816	0	0	0	0	0	0	0	0	0	0	0	0	0	0	0	0	0	0	1	12	5	4	2	2	NA	NA	NA
TRpn_10831	1	0	0	0	0	0	0	1	0	0	1	3	0	0	0	0	0	0	1	0	0	3	4	2	NA	NA	NA
TRpn_10840	2	3	1	2	3	1	2	2	3	0	0	0	0	0	0	0	1	0	0	0	0	0	0	2	NA	NA	NA
TRpn_10874	1	0	0	0	4	0	3	1	7	1	3	2	0	0	2	0	2	1	10	0	0	1	0	0	NA	NA	NA
TRpn_10886	37	40	36	67	65	16	74	93	47	66	276	69	44	13	59	11	60	82	95	27	33	151	183	172	PREDICTED: Panicum hallii uncharacterized LOC112893415 (LOC112893415), transcript variant X1, mRNA	AT3G58090	Dirigent protein 17
TRpn_10887	1	1	1	2	3	0	1	2	6	7	3	2	6	0	5	0	4	11	2	19	6	11	15	17	NA	NA	NA
TRpn_10888	1	0	1	3	1	2	4	3	0	16	5	13	11	2	12	1	11	15	23	68	14	34	33	32	NA	NA	NA
TRpn_10892	0	0	0	0	3	0	0	0	0	0	0	0	0	0	0	0	2	1	6	0	0	0	0	0	PREDICTED: Setaria italica noroxomaritidine synthase (LOC101771185), mRNA	NA	NA
TRpn_10922	0	0	0	1	0	0	0	1	0	0	0	0	0	0	0	0	0	3	1	1	1	0	0	0	NA	NA	NA
TRpn_10937	1	0	0	1	0	0	0	0	0	0	0	0	0	0	1	0	2	5	0	0	0	0	0	0	NA	NA	NA
TRpn_10944	1	0	0	1	3	0	1	0	2	1	6	2	1	0	1	0	0	2	0	5	1	6	6	4	PREDICTED: Panicum hallii uncharacterized LOC112876965 (LOC112876965), mRNA	NA	NA
TRpn_10969	0	0	0	0	0	0	0	0	0	1	30	3	1	0	0	0	0	0	4	7	0	18	18	22	NA	NA	NA
TRpn_10978	0	0	0	0	2	0	0	0	2	0	0	0	0	0	0	0	0	0	0	0	0	0	2	2	Sorghum bicolor cultivar IS14241 histidine kinase 1 gene, promoter region and partial cds	NA	NA
TRpn_10982	3	0	0	0	0	2	7	0	0	0	2	0	0	0	0	0	0	0	0	0	1	0	1	1	PREDICTED: Zea mays uncharacterized LOC109943490 (LOC109943490), transcript variant X5, ncRNA	AT4G15215	ABC transporter G family member 41
TRpn_10983	3	3	0	17	5	0	1	8	23	25	309	25	7	0	6	1	3	14	2	5	0	56	60	61	PREDICTED: Zea mays uncharacterized LOC109943490 (LOC109943490), transcript variant X5, ncRNA	AT4G15215	ABC transporter G family member 41
TRpn_10996	0	0	0	1	1	0	0	1	0	0	1	3	4	0	1	0	0	3	0	0	0	1	0	4	NA	NA	NA
TRpn_11028	1	1	0	1	3	0	1	2	3	4	0	3	2	0	1	0	1	7	1	4	1	3	3	4	PREDICTED: Sorghum bicolor uncharacterized LOC8076261 (LOC8076261), transcript variant X2, mRNA	NA	NA
TRpn_11061	1	0	0	0	0	0	0	0	0	5	0	0	0	0	0	0	0	0	0	1	0	0	8	2	PREDICTED: Sorghum bicolor putative serine/threonine-protein kinase (LOC8076474), mRNA	NA	NA
TRpn_11063	0	2	3	0	2	3	3	4	2	0	6	0	0	0	0	0	5	0	3	2	2	1	0	1	PREDICTED: Sorghum bicolor putative serine/threonine-protein kinase (LOC8076474), mRNA	AT3G09010	NA
TRpn_11120	0	0	0	2	4	0	0	2	5	2	0	2	3	0	3	0	1	6	0	3	0	1	2	4	NA	NA	NA
TRpn_11160	0	0	0	0	1	0	0	0	1	0	1	0	2	0	1	0	0	3	3	1	0	1	1	5	NA	NA	NA
TRpn_11175	0	0	0	0	5	0	0	1	0	0	3	2	0	0	0	0	0	0	15	0	0	2	0	0	NA	NA	NA
TRpn_11272	0	1	0	2	2	0	1	0	1	0	0	4	3	0	4	0	2	0	5	6	0	1	0	2	NA	NA	NA
TRpn_11330	0	0	0	0	1	0	0	1	0	2	0	0	2	0	2	1	1	2	3	1	0	0	0	1	NA	NA	NA
TRpn_11331	0	1	0	1	2	0	0	0	2	0	1	0	2	0	1	0	1	2	6	3	1	2	5	4	Saccharum hybrid cultivar R570 clone BAC 191L10 complete sequence	NA	NA
TRpn_11365	0	0	0	0	7	0	0	1	1	1	1	1	0	0	1	0	0	3	6	0	0	0	2	3	NA	NA	NA
TRpn_11399	0	0	0	2	0	0	0	0	1	0	5	0	1	0	1	0	1	1	7	0	0	0	0	1	NA	NA	NA
TRpn_11400	2	3	1	2	3	0	0	0	6	1	11	7	0	0	2	1	4	7	2	9	1	9	4	8	NA	NA	NA
TRpn_11401	0	0	0	1	0	0	5	0	0	1	0	0	8	0	8	1	0	4	6	3	2	0	7	4	NA	NA	NA
TRpn_11404	1	1	0	0	1	0	1	0	1	0	0	0	0	0	0	0	0	0	0	0	0	0	1	1	NA	NA	NA
TRpn_11413	0	1	0	1	0	1	0	1	0	1	1	0	0	0	1	0	0	1	1	2	0	0	2	1	PREDICTED: Setaria italica annexin D7 (LOC101772684), mRNA	AT5G10230	Annexin D7
TRpn_11414	0	0	0	2	8	1	0	2	6	1	2	3	1	0	4	1	2	6	3	5	0	2	8	8	PREDICTED: Setaria italica sister chromatid cohesion protein PDS5 homolog A (LOC101778123), transcript variant X2, mRNA	NA	NA
TRpn_11446	0	0	0	2	5	0	2	0	2	0	5	0	0	0	0	0	1	2	10	3	1	3	7	5	NA	NA	NA
TRpn_11471	3	3	2	4	5	1	3	8	11	7	4	7	5	0	2	0	2	5	3	5	1	7	8	8	NA	NA	NA
TRpn_11481	0	0	0	0	0	0	0	0	0	0	3	0	0	0	0	0	0	0	0	0	0	0	2	2	PREDICTED: Setaria italica ubiquitin-60S ribosomal protein L40-2 (LOC101761023), mRNA	NA	NA
TRpn_11500	0	0	0	0	4	0	0	0	0	1	1	0	0	0	1	0	6	11	4	1	0	0	0	1	PREDICTED: Panicum hallii uncharacterized LOC112878733 (LOC112878733), mRNA	NA	NA
TRpn_11517	8	7	6	6	3	3	7	17	28	24	4	16	16	1	10	2	18	30	17	21	5	9	6	10	PREDICTED: Panicum hallii putative DNA glycosylase At3g47830 (LOC112889992), transcript variant X4, mRNA	NA	NA
TRpn_11519	2	1	0	1	6	1	1	1	2	2	1	1	3	0	6	0	4	6	1	6	2	3	5	5	Zea mays clone 454386 hypothetical protein mRNA, complete cds	NA	NA
TRpn_11542	0	0	0	0	3	0	1	2	0	4	4	0	0	0	0	0	1	2	1	1	0	0	2	2	PREDICTED: Setaria italica putative kinase-like protein TMKL1 (LOC101759005), mRNA	NA	NA
TRpn_11543	0	1	0	0	0	0	0	0	2	0	0	0	0	0	0	0	0	2	0	1	0	0	2	2	PREDICTED: Setaria italica dnaJ homolog subfamily C member 8 (LOC101755411), mRNA	AT5G22080	NA
TRpn_11546	0	0	22	0	0	27	0	0	0	0	0	0	0	0	0	19	0	0	0	0	0	0	0	0	PREDICTED: Setaria italica endoglucanase 7 (LOC101766279), mRNA	NA	NA
TRpn_11550	31	22	0	40	0	0	84	0	0	0	0	0	13	0	0	0	32	0	0	0	13	0	0	0	PREDICTED: Setaria italica endoglucanase 7 (LOC101766279), mRNA	NA	NA
TRpn_11551	0	0	0	0	79	0	0	64	35	24	19	10	0	0	28	0	0	31	59	3	0	10	18	14	PREDICTED: Setaria italica endoglucanase 7 (LOC101766279), mRNA	NA	NA
TRpn_11582	3	3	1	3	6	0	3	5	8	15	10	6	7	0	4	1	3	16	1	17	0	17	19	21	NA	NA	NA
TRpn_11593	0	0	0	0	2	0	0	1	1	1	3	0	4	0	2	0	0	2	1	2	0	1	2	3	NA	NA	NA
TRpn_11596	2	4	4	4	1	2	5	3	5	5	1	4	9	1	9	2	9	15	5	6	5	2	10	5	NA	NA	NA
TRpn_11616	67	35	40	52	87	39	49	92	81	241	104	186	6	1	7	1	5	9	11	5	1	7	8	7	PREDICTED: Zea mays uncharacterized LOC103626760 (LOC103626760), ncRNA	NA	NA
TRpn_11664	0	0	0	0	3	0	0	0	0	0	0	1	0	0	1	0	0	3	0	1	0	2	1	0	PREDICTED: Sorghum bicolor probable lysophospholipase BODYGUARD 3 (LOC8062878), mRNA	AT5G41900	Probable lysophospholipase BODYGUARD 2
TRpn_11665	1	0	1	0	0	1	2	0	0	0	0	0	0	1	0	1	0	0	0	0	2	0	0	1	PREDICTED: Sorghum bicolor probable lysophospholipase BODYGUARD 3 (LOC8062878), mRNA	AT4G24140	NA
TRpn_11666	0	0	0	1	0	0	0	3	1	2	0	0	2	0	0	0	2	0	2	0	0	0	0	0	PREDICTED: Sorghum bicolor probable lysophospholipase BODYGUARD 3 (LOC8062878), mRNA	AT5G41900	Probable lysophospholipase BODYGUARD 2
TRpn_11691	0	0	0	0	0	0	0	0	0	0	1	1	0	0	0	0	0	0	0	0	0	3	3	9	NA	NA	NA
TRpn_11693	0	5	1	0	0	0	0	0	14	18	0	10	0	0	54	0	0	38	89	0	0	0	45	9	PREDICTED: Panicum hallii non-specific lipid-transfer protein 4-like (LOC112899811), mRNA	AT3G53980	NA
TRpn_11703	1	1	0	1	1	0	0	1	0	1	0	0	0	1	1	0	4	0	4	0	0	0	0	2	PREDICTED: Setaria italica ubiquitin carboxyl-terminal hydrolase 4 (LOC101759367), mRNA	NA	NA
TRpn_11728	1	0	1	0	0	0	1	1	0	0	0	0	0	0	0	0	1	0	0	0	0	0	0	0	Setaria italica ethylene-responsive transcription factor ERF034-like (LOC101781338), mRNA<>Setaria italica clone SiDREB hypothetical protein mRNA, complete cds	AT2G44940	Ethylene-responsive transcription factor ERF034
TRpn_11770	0	0	0	0	0	0	1	0	2	26	62	45	1	0	0	0	0	0	0	30	0	122	135	176	PREDICTED: Panicum hallii uncharacterized LOC112889724 (LOC112889724), ncRNA	NA	NA
TRpn_11771	0	0	0	0	1	0	1	0	0	0	372	0	4	0	0	0	1	0	0	13	0	759	862	823	PREDICTED: Panicum hallii uncharacterized LOC112889724 (LOC112889724), ncRNA	NA	NA
TRpn_11772	0	1	0	0	0	0	0	0	0	0	0	0	0	0	0	0	2	2	1	2	2	0	3	2	PREDICTED: Sorghum bicolor 1-aminocyclopropane-1-carboxylate oxidase homolog 1 (LOC8085738), mRNA	AT1G06620	1-aminocyclopropane-1-carboxylate oxidase homolog 1
TRpn_11779	1	0	2	2	2	0	3	1	4	2	0	8	1	1	4	1	5	11	6	9	6	0	0	0	PREDICTED: Sorghum bicolor 1-aminocyclopropane-1-carboxylate oxidase homolog 1 (LOC8085738), mRNA	AT1G06620	1-aminocyclopropane-1-carboxylate oxidase homolog 1
TRpn_11797	1	0	0	1	0	0	0	1	0	0	0	0	0	0	1	0	2	0	0	2	0	0	0	0	PREDICTED: Sorghum bicolor scarecrow-like protein 14 (LOC8086037), mRNA	NA	NA
TRpn_11798	0	0	0	0	0	0	0	0	0	0	5	0	2	0	0	0	0	0	0	0	0	0	2	1	NA	NA	NA
TRpn_11850	0	0	0	0	0	0	0	0	1	0	1	0	0	0	1	0	0	1	0	2	1	1	2	4	NA	NA	NA
TRpn_11852	0	0	0	0	0	0	0	0	1	1	0	2	2	0	3	0	1	1	0	2	0	1	3	0	NA	NA	NA
TRpn_11853	0	0	0	0	0	0	0	0	0	0	0	0	2	0	1	0	1	6	1	1	1	1	0	1	NA	NA	NA
TRpn_11893	0	0	0	0	0	0	0	0	0	0	0	0	0	0	0	0	0	0	0	4	1	4	2	2	NA	NA	NA
TRpn_11894	0	0	0	0	0	0	2	0	6	0	0	0	0	0	0	0	0	0	1	0	0	2	0	0	NA	NA	NA
TRpn_11897	0	0	0	1	2	0	1	0	2	0	0	0	0	0	0	0	0	2	0	2	0	0	0	0	Paspalum vaginatum clone StvCtg_01972 microsatellite sequence	NA	NA
TRpn_11931	0	0	0	0	1	0	0	0	0	0	1	5	0	0	1	0	0	0	5	2	0	1	6	3	NA	NA	NA
TRpn_11932	1	2	2	7	5	2	4	6	13	6	4	2	11	1	6	2	12	15	9	18	3	5	3	4	NA	NA	NA
TRpn_11933	1	0	0	0	0	0	0	0	0	0	0	0	2	2	0	1	1	0	0	0	0	0	0	0	NA	NA	NA
TRpn_11955	8	11	6	10	10	5	10	17	14	16	7	11	14	4	16	5	31	23	15	41	13	14	13	16	NA	NA	NA
TRpn_11959	0	0	0	0	0	0	0	0	0	2	0	0	10	1	4	2	12	21	13	14	3	3	10	0	PREDICTED: Aegilops tauschii subsp. tauschii cysteine-rich receptor-like protein kinase 40 (LOC109772563), transcript variant X6, misc_RNA	AT4G23150	Cysteine-rich receptor-like protein kinase 7
TRpn_11960	0	0	0	0	0	0	0	0	0	1	0	0	2	0	4	1	3	23	1	3	1	1	0	2	PREDICTED: Aegilops tauschii subsp. tauschii cysteine-rich receptor-like protein kinase 40 (LOC109772563), transcript variant X6, misc_RNA	AT1G65790	Receptor-like serine/threonine-protein kinase SD1-7
TRpn_11961	0	0	0	0	0	0	0	0	0	1	0	0	2	0	1	0	1	6	1	5	1	3	3	4	NA	AT3G14470	Putative disease resistance RPP13-like protein 1
TRpn_11973	0	0	0	0	0	0	2	4	0	0	0	0	0	0	0	1	3	0	0	0	1	0	3	0	PREDICTED: Sorghum bicolor myb-related protein Zm38 (LOC8081124), mRNA	NA	NA
TRpn_11974	0	0	0	0	0	1	0	0	2	1	3	1	0	0	0	0	0	0	1	0	0	1	2	0	PREDICTED: Sorghum bicolor myb-related protein Zm38 (LOC8081124), mRNA	NA	NA
TRpn_12013	0	0	0	0	0	0	0	0	0	0	0	0	1	0	0	0	0	0	11	0	0	4	4	3	NA	NA	NA
TRpn_12014	0	0	0	0	7	0	0	0	0	0	39	1	2	0	0	0	0	3	10	1	0	28	28	29	PREDICTED: Sorghum bicolor UDP-glycosyltransferase 73B4 (LOC8065434), mRNA	AT2G15480	UDP-glycosyltransferase 73B5
TRpn_12033	0	0	0	0	1	0	0	0	0	2	1	0	1	0	0	0	0	4	0	0	0	3	4	1	PREDICTED: Panicum hallii transcription repressor OFP13-like (LOC112897805), transcript variant X1, mRNA	NA	NA
TRpn_12036	0	1	0	0	0	0	1	0	0	0	0	0	0	0	0	0	1	2	1	0	1	0	0	0	PREDICTED: Oryza brachyantha uncharacterized protein ycf36 (LOC102708879), transcript variant X2, mRNA	NA	NA
TRpn_12037	1	0	0	3	3	0	0	0	0	0	0	0	0	0	0	1	3	4	1	0	0	0	0	1	PREDICTED: Panicum hallii 50S ribosomal protein L7/L12-like (LOC112876195), mRNA	AT1G70190	NA
TRpn_12039	0	0	0	0	7	0	0	1	4	0	0	0	2	0	1	0	0	3	1	0	0	1	3	0	NA	NA	NA
TRpn_12049	0	0	0	0	3	0	1	2	2	1	0	3	0	0	0	0	0	2	0	1	0	0	2	2	NA	NA	NA
TRpn_12052	9	2	2	32	20	4	6	4	17	12	0	9	9	1	2	11	25	47	11	4	2	4	2	3	NA	NA	NA
TRpn_12077	0	0	0	0	0	0	0	0	0	0	0	0	4	0	7	1	2	8	0	3	1	14	0	2	NA	NA	NA
TRpn_12078	0	0	0	0	0	0	0	0	0	0	0	0	0	0	0	0	0	0	0	0	0	4	2	8	NA	NA	NA
TRpn_12084	0	0	0	0	0	1	1	1	0	1	6	0	2	0	1	0	1	0	3	0	1	12	0	0	NA	NA	NA
TRpn_12097	7	3	5	4	7	5	8	8	14	12	11	13	7	1	6	1	9	6	8	11	5	10	10	10	PREDICTED: Sorghum bicolor 30S ribosomal protein S17, chloroplastic (LOC110436277), mRNA	AT1G79850	30S ribosomal protein S17, chloroplastic
TRpn_12103	1	0	0	0	2	0	0	1	1	1	0	1	0	0	0	0	0	1	0	4	1	0	1	2	Zea mays ATP synthase delta chain (LOC100281167), mRNA	AT5G47030	ATP synthase subunit delta', mitochondrial
TRpn_12105	0	0	1	3	0	0	1	0	0	0	0	0	1	0	0	0	1	0	0	0	1	0	0	8	PREDICTED: Sus scrofa VPS26, retromer complex component A (VPS26A), transcript variant X3, mRNA	NA	NA
TRpn_12106	2	2	1	1	5	1	1	3	9	5	0	5	4	0	5	1	3	6	2	9	1	2	6	0	PREDICTED: Sorghum bicolor vacuolar protein sorting-associated protein 26A (LOC8064101), mRNA	AT4G27690	Vacuolar protein sorting-associated protein 26B
TRpn_12121	0	1	0	1	2	0	0	0	0	0	1	2	1	0	0	0	0	0	1	1	0	2	3	0	NA	NA	NA
TRpn_12136	0	0	0	0	0	0	0	0	0	7	11	16	0	0	0	0	0	0	0	0	0	6	20	19	PREDICTED: Oryza sativa Japonica Group indole-2-monooxygenase (LOC4344448), mRNA	NA	NA
TRpn_12137	0	0	0	0	0	0	0	0	0	19	2	8	0	0	0	0	0	0	0	0	0	14	16	17	NA	NA	NA
TRpn_12138	0	0	0	0	0	0	1	1	1	1	7	0	1	0	0	0	0	4	3	3	0	5	2	2	PREDICTED: Panicum hallii protein NUCLEAR FUSION DEFECTIVE 4-like (LOC112883977), mRNA	AT2G28120	NA
TRpn_12139	0	0	0	1	2	0	0	1	0	0	0	0	0	0	0	0	2	0	1	0	0	0	0	3	NA	NA	NA
TRpn_12143	1	3	1	2	2	2	5	4	5	13	3	24	7	1	10	2	6	15	11	27	7	12	18	11	NA	NA	NA
TRpn_12189	0	0	0	0	0	0	0	0	0	0	3	0	0	0	0	0	0	1	0	0	0	3	3	4	PREDICTED: Sorghum bicolor probable xyloglucan galactosyltransferase GT19 (LOC8058107), mRNA	AT4G22580	Probable xyloglucan galactosyltransferase GT19
TRpn_12253	0	0	0	0	0	0	0	0	0	0	0	0	0	0	0	0	0	0	0	0	0	2	3	2	NA	NA	NA
TRpn_12261	0	0	0	0	4	0	0	0	2	0	0	0	1	0	3	0	0	3	0	0	0	3	2	2	Zea mays full-length cDNA clone ZM_BFc0047N14 mRNA, complete cds	NA	NA
TRpn_12264	0	0	0	0	0	0	0	0	0	0	0	0	2	0	0	0	0	0	0	0	1	2	4	4	PREDICTED: Panicum hallii glyoxylate/hydroxypyruvate reductase HPR3-like (LOC112899404), transcript variant X1, mRNA	AT1G12550	Glyoxylate/hydroxypyruvate reductase HPR3
TRpn_12265	0	0	0	0	1	0	0	0	1	3	2	1	0	0	0	0	0	1	2	5	0	5	0	4	Zea mays clone 1517669 mRNA sequence	NA	NA
TRpn_12422	0	0	0	1	0	0	0	1	1	1	1	2	0	0	3	0	0	1	0	1	0	0	2	1	PREDICTED: Panicum hallii 40S ribosomal protein S8-like (LOC112890374), mRNA	AT5G59240	40S ribosomal protein S8-2
TRpn_12426	0	1	1	2	0	0	1	3	0	0	0	0	2	1	1	1	2	0	0	0	1	0	0	0	PREDICTED: Sorghum bicolor uncharacterized LOC110435135 (LOC110435135), transcript variant X4, ncRNA	NA	NA
TRpn_12429	0	0	0	0	9	0	0	0	3	2	0	2	0	0	0	0	0	4	2	1	0	0	0	1	NA	NA	NA
TRpn_12468	0	0	0	1	0	0	0	2	4	0	0	0	1	0	1	0	0	0	0	0	0	0	0	0	NA	NA	NA
TRpn_12470	0	0	0	0	2	0	0	0	0	1	0	0	0	0	0	0	0	0	2	0	0	0	2	0	PREDICTED: Brachypodium distachyon probable E3 ubiquitin-protein ligase RHY1A (LOC100828635), mRNA	NA	NA
TRpn_12482	0	0	0	1	1	0	0	7	2	6	0	0	6	0	2	0	3	20	0	7	1	2	6	2	PREDICTED: Panicum hallii uncharacterized LOC112874792 (LOC112874792), mRNA	NA	NA
TRpn_12483	1	0	1	0	1	0	0	1	0	1	0	1	1	0	1	0	0	1	2	3	0	0	2	1	PREDICTED: Setaria italica trihelix transcription factor ASIL1 (LOC101761664), mRNA	NA	NA
TRpn_12498	1	0	1	1	1	2	1	1	0	2	2	2	1	0	0	0	1	1	2	2	1	1	1	2	PREDICTED: Setaria italica probable acyl-activating enzyme 5, peroxisomal (LOC101774823), mRNA	AT5G16370	Probable acyl-activating enzyme 5, peroxisomal
TRpn_12547	0	0	0	0	4	0	0	0	4	0	0	0	1	0	1	0	0	8	0	2	0	1	0	0	NA	NA	NA
TRpn_12548	0	0	0	0	2	0	1	1	3	0	1	1	4	0	3	0	2	7	3	4	1	3	8	5	NA	NA	NA
TRpn_12556	0	0	0	0	0	0	0	0	0	0	0	0	0	0	0	0	0	0	0	4	0	2	2	1	NA	AT3G53240	NA
TRpn_12560	2	1	1	2	1	1	3	3	6	6	7	1	21	1	12	2	23	21	16	27	8	11	11	7	Oryza sativa Indica Group cultivar Shuhui498 chromosome 9 sequence	NA	NA
TRpn_12566	3	1	0	1	1	0	1	0	5	0	10	0	7	0	13	1	6	3	6	7	3	12	10	13	NA	NA	NA
TRpn_12567	0	0	0	0	1	0	0	0	1	0	0	0	0	1	1	0	0	3	0	0	0	2	3	1	NA	NA	NA
TRpn_12582	8	8	4	4	2	3	2	3	6	1	0	0	24	2	20	4	10	15	1	1	1	0	1	1	Panicum virgatum clone PV_ABa073-K05, complete sequence	AT1G05170	Probable beta-1,3-galactosyltransferase 2
TRpn_12597	0	0	0	2	0	0	0	0	1	2	0	0	1	0	0	0	0	1	2	0	0	0	0	0	NA	NA	NA
TRpn_12599	0	0	0	0	0	0	0	1	1	1	2	2	1	0	0	0	0	3	1	1	0	2	5	2	NA	NA	NA
TRpn_12600	0	0	0	0	1	0	0	2	2	0	0	0	2	0	1	0	0	1	1	2	0	0	0	4	NA	NA	NA
TRpn_12605	2344	515	444	4274	4814	864	682	7	1632	43	113	229	249	305	609	3118	7936	12548	320	17	15	25	36	25	PREDICTED: Sorghum bicolor protein HOTHEAD (LOC8062893), mRNA	AT1G12570	NA
TRpn_12607	1	0	0	2	4	0	0	1	8	1	0	1	0	0	0	0	0	0	16	0	0	0	0	0	PREDICTED: Sorghum bicolor protein HOTHEAD (LOC8062893), mRNA	AT5G51950	NA
TRpn_12609	0	0	0	4	6	0	2	0	4	0	0	0	0	0	0	0	0	4	18	0	0	0	0	0	PREDICTED: Sorghum bicolor protein HOTHEAD (LOC8062893), mRNA	AT5G51950	NA
TRpn_12612	2	0	0	62	44	22	14	1	35	0	0	1	1	0	6	11	146	242	29	0	0	0	0	0	NA	NA	NA
TRpn_12622	69	54	27	131	153	26	61	112	4	6	115	127	190	14	2	48	130	0	83	237	84	4	9	0	PREDICTED: Panicum hallii ABC transporter B family member 21-like (LOC112895829), mRNA	AT1G02520	ABC transporter B family member 11
TRpn_12624	0	0	0	0	0	0	0	0	177	109	0	0	0	0	113	0	0	271	0	0	0	185	209	248	PREDICTED: Panicum hallii ABC transporter B family member 21-like (LOC112895829), mRNA	AT1G02520	ABC transporter B family member 11
TRpn_12627	0	0	0	1	0	0	0	1	1	1	2	1	0	0	0	0	1	1	0	1	0	1	1	2	PREDICTED: Sorghum bicolor ABC transporter B family member 4 (LOC8071289), mRNA	AT2G47000	ABC transporter B family member 4
TRpn_12632	1	0	0	2	0	0	7	1	2	1	0	0	3	0	0	0	7	0	0	2	0	1	0	0	NA	NA	NA
TRpn_12634	0	6	0	0	0	15	9	10	0	0	0	0	0	0	0	1	0	0	0	0	16	0	0	0	NA	NA	NA
TRpn_12643	0	0	0	0	5	0	2	1	7	5	1	0	2	0	1	0	1	7	0	0	2	0	0	0	NA	NA	NA
TRpn_12646	12	8	4	24	44	4	18	118	179	79	105	91	18	1	17	2	17	36	75	67	16	58	62	57	PREDICTED: Panicum hallii ABC transporter B family member 4-like (LOC112886404), mRNA	AT1G02520	ABC transporter B family member 11
TRpn_12653	0	0	0	0	6	0	0	22	17	0	1	5	0	0	2	0	0	0	6	21	0	8	16	18	Oryza sativa Indica Group cultivar Shuhui498 chromosome 5 sequence	AT2G47000	ABC transporter B family member 4
TRpn_12654	0	0	0	0	1	0	0	0	0	0	0	2	0	0	0	0	0	0	0	2	0	0	9	2	NA	NA	NA
TRpn_12783	0	0	0	0	0	0	0	0	1	1	0	0	5	1	1	0	0	4	2	12	3	1	10	14	Zea mays MADS-box protein (ZAP1) mRNA, complete cds	NA	NA
TRpn_12841	0	0	0	0	0	0	0	0	0	1	0	0	0	0	0	0	0	0	0	4	0	14	22	20	Saccharum hybrid cultivar R570 clone BAC 261H05 complete sequence	NA	NA
TRpn_12842	0	0	0	0	0	0	0	0	0	0	0	0	0	0	0	0	0	0	0	0	0	3	5	5	Saccharum hybrid cultivar R570 clone BAC 261H05 complete sequence	NA	NA
TRpn_12843	0	0	0	0	0	0	0	0	0	0	0	0	0	0	0	0	0	0	0	1	0	2	3	2	Saccharum hybrid cultivar R570 clone BAC 261H05 complete sequence	NA	NA
TRpn_12885	1	0	1	3	3	0	1	2	7	4	7	3	1	0	0	0	1	2	3	3	1	3	6	3	PREDICTED: Panicum hallii AAA-ATPase ASD, mitochondrial-like (LOC112884999), mRNA	AT3G28540	AAA-ATPase At3g28540
TRpn_12986	0	0	0	0	0	0	0	0	0	0	0	2	0	0	0	1	2	3	0	0	0	0	0	2	PREDICTED: Zea mays zinc finger protein GIS3 (LOC103640609), mRNA	NA	NA
TRpn_12987	1	0	0	0	6	0	1	0	0	0	0	0	0	0	0	0	0	0	0	0	0	0	0	0	PREDICTED: Zea mays zinc finger protein GIS3 (LOC103640609), mRNA	NA	NA
TRpn_12988	4	3	3	2	3	1	0	0	0	0	0	0	2	1	6	2	4	4	1	1	0	1	0	0	Zea mays uncharacterized LOC100274943 (LOC100274943), mRNA	NA	NA
TRpn_12990	1	0	0	0	1	0	2	5	3	5	18	7	0	0	0	0	0	0	2	39	8	5	9	9	Saccharum hybrid cultivar R570 clone BAC 250D06 complete sequence	NA	NA
TRpn_12995	0	0	0	0	0	0	0	1	1	3	0	2	0	0	0	0	2	1	0	1	0	0	3	0	NA	NA	NA
TRpn_13050	0	0	0	1	1	0	0	1	3	1	1	2	0	0	0	0	0	0	0	0	0	0	0	0	NA	NA	NA
TRpn_13067	0	0	0	0	0	0	0	0	0	0	0	2	0	0	0	0	0	0	0	3	1	3	3	3	NA	NA	NA
TRpn_13140	0	0	1	1	0	1	0	0	1	2	1	0	0	0	1	0	0	0	2	3	1	0	1	2	PREDICTED: Zea mays dentin sialophosphoprotein (LOC103645806), transcript variant X6, mRNA	AT1G10370	Glutathione S-transferase U17
TRpn_13179	0	0	1	0	2	1	1	0	0	3	0	3	5	0	2	2	1	5	33	8	1	8	8	3	NA	NA	NA
TRpn_13250	1	0	0	3	0	0	0	0	1	3	0	1	0	0	0	0	2	3	0	0	0	1	0	1	PREDICTED: Zea mays sulfate permease 1 (sfp1), transcript variant X5, mRNA	NA	NA
TRpn_13253	0	0	0	0	0	0	0	0	0	0	0	1	0	0	0	0	0	0	0	3	1	0	2	0	Zea mays clone 389868 mRNA sequence	AT4G08620	Sulfate transporter 1.1
TRpn_13254	0	0	0	0	0	0	0	0	0	5	1	1	0	0	0	0	1	1	0	7	0	4	3	0	Zea mays clone 389868 mRNA sequence	AT4G08620	Sulfate transporter 1.1
TRpn_13260	0	0	0	0	0	0	0	0	0	1	0	1	0	0	0	0	0	0	0	3	1	3	3	0	Zea mays clone 389868 mRNA sequence	AT4G08620	Sulfate transporter 1.1
TRpn_13266	0	0	0	0	0	0	0	0	1	2	0	2	1	0	0	0	1	2	1	1	1	1	2	2	PREDICTED: Panicum hallii sulfate transporter 1.2-like (LOC112877135), transcript variant X2, mRNA	AT1G22150	Sulfate transporter 1.3
TRpn_13289	0	0	0	0	1	0	0	0	3	0	1	1	7	0	6	0	2	7	5	12	1	3	6	8	NA	NA	NA
TRpn_13308	1	0	1	1	7	0	2	4	0	0	0	0	0	0	6	0	2	13	0	16	0	8	6	6	NA	NA	NA
TRpn_13309	2	5	4	7	0	2	4	5	11	7	7	4	11	3	6	4	9	0	11	0	12	0	0	0	PREDICTED: Panicum hallii cation/H(+) antiporter 19-like (LOC112875564), mRNA	NA	NA
TRpn_13342	0	0	0	0	1	0	0	0	3	2	1	1	1	0	0	0	0	1	1	0	0	1	2	0	Panicum virgatum clone PV_ABa051-H05, complete sequence	AT4G23160	NA
TRpn_13359	0	0	0	0	0	0	1	0	0	0	0	0	1	0	0	0	2	0	2	0	0	0	0	0	NA	NA	NA
TRpn_13361	0	0	0	0	0	0	0	0	0	0	0	0	0	0	0	0	1	0	0	2	1	5	5	7	Zea mays flavin-containing monooxygenase FMO GS-OX-like 8 (LOC103631875), mRNA	AT5G61290	Flavin-containing monooxygenase FMO GS-OX-like 8
[truncated: 10,519 more rows]
