# Supplementary material for: A study of the heterochronic sense/antisense RNA representation in florets of sexual and apomictic Paspalum notatum
Source: BMC Genomics. 2021 Mar 16;22:185. doi: 10.1186/s12864-021-07450-3 (PMC7962388; doi:10.1186/s12864-021-07450-3)
Supplement: Supplementary file 13 — Additional file 13. List of sequences associated with transcription factors occurring in the GTA. The length of the transcripts, the Log2FCs between apo and sex libraries, the p-adjust value, the %ID and the e-value (for the BLASTx top hit) are included for each member of the list. [file 12864_2021_7450_MOESM13_ESM.xlsx]

## Sheet: Transcription_Factors_GTA
Transcription Factors
Transcript	Family_Protein	length	log2FoldChange	padj	subject_id	% identity	e_value
TRpn_44180	bHLH_family_protein	1080	-3.74868	7.34006e-12	AT1G15790.1_Arabidopsis_thaliana|bHLH|	52.381	2.61e-20
TRpn_44181	bHLH_family_protein	4912	0.0128721	0.982511	AT1G15790.1_Arabidopsis_thaliana|bHLH|	53.608	4.47e-23
TRpn_119454	bHLH_family_protein	437	2.87263	0.039175	AT1G15790.1_Arabidopsis_thaliana|bHLH|	59.649	1.07e-15
TRpn_170042	bHLH_family_protein	1093	1.21422	4.13962e-09	AT1G15790.1_Arabidopsis_thaliana|bHLH|	51.19	1.74e-19
TRpn_170043	bHLH_family_protein	1078	8.89183	4.3428e-09	AT1G15790.1_Arabidopsis_thaliana|bHLH|	51.19	1.65e-19
TRpn_79991	AGAMOUS-like_26	1446	-0.731893	0.897675	AT5G26880.1_Arabidopsis_thaliana|M-type_MADS|AGAMOUS-like_26	71.264	2.92e-35
TRpn_79992	AGAMOUS-like_26	1272	-1.33282	0.670572	AT5G26880.1_Arabidopsis_thaliana|M-type_MADS|AGAMOUS-like_26	71.264	1.1e-35
TRpn_79994	AGAMOUS-like_26	638	-4.32909	0.211441	AT5G26880.1_Arabidopsis_thaliana|M-type_MADS|AGAMOUS-like_26	85.185	4.31e-13
TRpn_79995	AGAMOUS-like_26	1211	-0.844216	0.4879	AT5G26880.1_Arabidopsis_thaliana|M-type_MADS|AGAMOUS-like_26	72.072	2.36e-53
TRpn_172400	AGAMOUS-like_26	1247	4.76372	0.0266676	AT5G26880.1_Arabidopsis_thaliana|M-type_MADS|AGAMOUS-like_26	72.072	9.55e-52
TRpn_172401	AGAMOUS-like_26	1922	-3.57433	NA	AT5G26880.1_Arabidopsis_thaliana|M-type_MADS|AGAMOUS-like_26	71.264	1.65e-34
TRpn_172402	AGAMOUS-like_26	1774	3.71515	0.0307644	AT5G26880.1_Arabidopsis_thaliana|M-type_MADS|AGAMOUS-like_26	71.264	1.09e-34
TRpn_4973	AP2_family_protein	1433	-1.089	0.527549	Do001828.1_Dichanthelium_oligosanthes|AP2|AP2_family_protein	64.433	8.03e-29
TRpn_4974	AP2_family_protein	1426	-2.08028	0.463379	Do001828.1_Dichanthelium_oligosanthes|AP2|AP2_family_protein	64.433	7.74e-29
TRpn_4978	AP2_family_protein	2713	-7.24697	0.00255607	Sevir.7G274400.1.p_Setaria_viridis|AP2|AP2_family_protein	87.565	6.26e-83
TRpn_6613	AP2_family_protein	2413	-1.23225	0.19614	Pbr002023.1_Pyrus_bretschneideri|AP2|AP2_family_protein	24.681	2.75e-43
TRpn_7330	AP2_family_protein	555	-5.99319	NA	Zmw_sc02005.1.g00020.1_Zoysia_matrella|AP2|AP2_family_protein	66.667	2.33e-40
TRpn_7331	AP2_family_protein	575	0.109822	0.941363	Zmw_sc02005.1.g00020.1_Zoysia_matrella|AP2|AP2_family_protein	69.892	3.94e-42
TRpn_7332	AP2_family_protein	531	-6.74397	NA	Zmw_sc02005.1.g00020.1_Zoysia_matrella|AP2|AP2_family_protein	66.667	1.75e-40
TRpn_8272	AP2_family_protein	1634	0.700892	0.523092	KN538845.1_FGP012_Oryza_longistaminata|AP2|AP2_family_protein	89.209	0
TRpn_8273	AP2_family_protein	843	0.335204	0.655158	KN538845.1_FGP012_Oryza_longistaminata|AP2|AP2_family_protein	79.412	1.2e-66
TRpn_8274	AP2_family_protein	1869	-0.474664	0.338749	KN538845.1_FGP012_Oryza_longistaminata|AP2|AP2_family_protein	91.501	0
TRpn_8463	AP2_family_protein	1281	0.246959	0.568529	KN538845.1_FGP012_Oryza_longistaminata|AP2|AP2_family_protein	82.657	2.69e-161
TRpn_8464	AP2_family_protein	1985	-0.118127	0.947065	KN538845.1_FGP012_Oryza_longistaminata|AP2|AP2_family_protein	84.127	6.26e-105
TRpn_9229	AP2_family_protein	2506	0.234809	NA	Pahal.C01150.1_Panicum_hallii|AP2|AP2_family_protein	77.893	0
TRpn_9230	AP2_family_protein	1211	0.235112	NA	Seita.3G044600.1.p_Setaria_italica|AP2|AP2_family_protein	84.848	1.28e-28
TRpn_9231	AP2_family_protein	2371	-0.635376	0.890264	Pahal.C01150.1_Panicum_hallii|AP2|AP2_family_protein	85.877	0
TRpn_9232	AP2_family_protein	2637	-1.63264	NA	Pavir.3KG118100.1.p_Panicum_virgatum|AP2|AP2_family_protein	91.195	9.28e-89
TRpn_9233	AP2_family_protein	2088	0.274118	0.938686	Seita.3G044600.1.p_Setaria_italica|AP2|AP2_family_protein	81.818	3.58e-14
TRpn_9234	AP2_family_protein	2772	-3.44335	0.47954	Pahal.C01150.1_Panicum_hallii|AP2|AP2_family_protein	83.158	1.07e-81
TRpn_10570	AP2_family_protein	479	0.234638	0.982287	MDP0000246608_Malus_domestica|AP2|AP2_family_protein	42.623	8.71e-06
TRpn_11321	AP2_family_protein	796	-2.28085	0.470819	Pbr039133.1_Pyrus_bretschneideri|AP2|AP2_family_protein	47.027	2.5e-32
TRpn_15297	AP2_family_protein	2364	-2.34263	0.39287	Pbr002023.1_Pyrus_bretschneideri|AP2|AP2_family_protein	26.3	3.19e-25
TRpn_15298	AP2_family_protein	2568	-1.99013	0.528061	Pbr002023.1_Pyrus_bretschneideri|AP2|AP2_family_protein	26.3	5.34e-25
TRpn_15299	AP2_family_protein	2400	0.274521	0.982287	Pbr002023.1_Pyrus_bretschneideri|AP2|AP2_family_protein	26.582	1e-24
TRpn_15300	AP2_family_protein	2604	-0.233102	0.982287	Pbr002023.1_Pyrus_bretschneideri|AP2|AP2_family_protein	26.582	1.28e-24
TRpn_15972	AP2_family_protein	876	-2.29727	0.365646	GSMUA_Achr11P11660_001_Musa_acuminata|AP2|AP2_family_protein	32.524	3.16e-26
TRpn_15973	AP2_family_protein	857	-1.40151	0.529508	GSMUA_Achr11P11660_001_Musa_acuminata|AP2|AP2_family_protein	34.066	1.82e-22
TRpn_20046	AP2_family_protein	2013	-2.48819	0.00107842	Pbr039133.1_Pyrus_bretschneideri|AP2|AP2_family_protein	37.075	1.61e-40
TRpn_23728	AP2_family_protein	1965	-8.43711	0.00047946	KN539820.1_FGP007_Oryza_longistaminata|AP2|AP2_family_protein	72.897	7.35e-43
TRpn_23729	AP2_family_protein	1968	#N/A	#N/A	KN539820.1_FGP007_Oryza_longistaminata|AP2|AP2_family_protein	73.832	5.68e-45
TRpn_23730	AP2_family_protein	2439	#N/A	#N/A	KN539820.1_FGP007_Oryza_longistaminata|AP2|AP2_family_protein	73.832	3.18e-44
TRpn_23731	AP2_family_protein	744	-1.42176	0.395561	KN539820.1_FGP007_Oryza_longistaminata|AP2|AP2_family_protein	77.273	7.14e-28
TRpn_23732	AP2_family_protein	2436	-1.55532	0.0477937	KN539820.1_FGP007_Oryza_longistaminata|AP2|AP2_family_protein	72.897	3.65e-42
TRpn_23733	AP2_family_protein	478	-0.527362	0.767206	KN539820.1_FGP007_Oryza_longistaminata|AP2|AP2_family_protein	82.143	3.74e-08
TRpn_23734	AP2_family_protein	2106	-3.30109	0.117222	KN539820.1_FGP007_Oryza_longistaminata|AP2|AP2_family_protein	73.832	1.02e-44
TRpn_23735	AP2_family_protein	2041	#N/A	#N/A	KN539820.1_FGP007_Oryza_longistaminata|AP2|AP2_family_protein	73.832	7.72e-45
TRpn_23736	AP2_family_protein	2512	#N/A	#N/A	KN539820.1_FGP007_Oryza_longistaminata|AP2|AP2_family_protein	73.832	3.78e-44
TRpn_24264	AP2_family_protein	1590	0.334113	0.512816	CCG014576.1_Populus_euphratica|AP2|AP2_family_protein	35.976	7.38e-13
TRpn_25221	AP2_family_protein	1222	-0.579658	0.747028	Achn125421_Actinidia_chinensis|AP2|AP2_family_protein	28.311	6.14e-15
TRpn_25972	AP2_family_protein	2469	-2.23866	0.354964	GSMUA_Achr11P11660_001_Musa_acuminata|AP2|AP2_family_protein	37.952	1.85e-24
TRpn_25973	AP2_family_protein	2427	-0.635634	0.935455	GSMUA_Achr11P11660_001_Musa_acuminata|AP2|AP2_family_protein	37.952	1.79e-24
TRpn_27310	AP2_family_protein	2160	-0.560281	0.260535	Gh_D08G2402_Gossypium_hirsutum|AP2|AP2_family_protein	52.01	7.28e-139
TRpn_28842	AP2_family_protein	676	-0.520394	0.737	Do011504.1_Dichanthelium_oligosanthes|AP2|AP2_family_protein	88.991	9.46e-30
TRpn_29298	AP2_family_protein	1628	-0.603318	0.775171	KN538705.1_FGP055_Oryza_longistaminata|AP2|AP2_family_protein	56.391	9.29e-43
TRpn_29300	AP2_family_protein	1863	-3.15088	0.320365	KN538705.1_FGP055_Oryza_longistaminata|AP2|AP2_family_protein	56.391	5.01e-42
TRpn_30188	AP2_family_protein	2316	0.833218	0.243125	Seita.2G209900.1.p_Setaria_italica|AP2|AP2_family_protein	80.5	2.17e-59
TRpn_30189	AP2_family_protein	1983	-1.25134	0.194388	Seita.2G209900.1.p_Setaria_italica|AP2|AP2_family_protein	87.772	7.42e-177
TRpn_30190	AP2_family_protein	2132	-0.163798	0.982287	Seita.2G209900.1.p_Setaria_italica|AP2|AP2_family_protein	83.333	4.66e-129
TRpn_30722	AP2_family_protein	1282	-4.91246	0.000121888	Pavir.3KG024200.1.p_Panicum_virgatum|AP2|AP2_family_protein	89.434	1.52e-148
TRpn_30726	AP2_family_protein	1076	-0.91483	0.834253	Pahal.B00089.1_Panicum_hallii|AP2|AP2_family_protein	81.588	1.9e-142
TRpn_31807	AP2_family_protein	1960	-0.767233	0.0983704	KN538705.1_FGP055_Oryza_longistaminata|AP2|AP2_family_protein	47.257	4.6e-60
TRpn_31808	AP2_family_protein	2319	-1.73822	0.608167	KN538705.1_FGP055_Oryza_longistaminata|AP2|AP2_family_protein	47.257	1e-59
TRpn_31811	AP2_family_protein	1984	-3.02672	0.159017	KN538705.1_FGP055_Oryza_longistaminata|AP2|AP2_family_protein	47.257	1.72e-60
TRpn_32882	AP2_family_protein	2330	-1.43899	0.621478	MDP0000246608_Malus_domestica|AP2|AP2_family_protein	48.333	3.45e-07
TRpn_34932	AP2_family_protein	4109	0.229401	0.644355	BGIOSGA020812-PA_Oryza_sativa_subsp._indica|AP2|AP2_family_protein	72.5	1.43e-26
TRpn_36888	AP2_family_protein	2055	-0.606588	0.172549	Sobic.004G237100.1.p_Sorghum_bicolor|AP2|AP2_family_protein	87.637	0
TRpn_39834	AP2_family_protein	1619	-1.8015	0.00273892	Gh_D08G2402_Gossypium_hirsutum|AP2|AP2_family_protein	68.127	0
TRpn_39835	AP2_family_protein	961	-0.142276	0.982287	Gh_D08G2402_Gossypium_hirsutum|AP2|AP2_family_protein	66.25	1.01e-29
TRpn_41183	AP2_family_protein	1438	-1.98638	0.0165377	Jcr4S05484.20_Jatropha_curcas|AP2|AP2_family_protein	52.66	9.36e-52
TRpn_44076	AP2_family_protein	558	-2.01489	0.65433	Pbr039133.1_Pyrus_bretschneideri|AP2|AP2_family_protein	67.568	4.68e-84
TRpn_44077	AP2_family_protein	1648	0.234979	0.982287	Pbr039133.1_Pyrus_bretschneideri|AP2|AP2_family_protein	59.596	3.31e-31
TRpn_45831	AP2_family_protein	973	0.650765	0.0848651	678338506_Utricularia_gibba|AP2|AP2_family_protein	57.241	2.98e-48
TRpn_46302	AP2_family_protein	1594	-2.26229	0.34403	Achn125421_Actinidia_chinensis|AP2|AP2_family_protein	23.899	1.13e-14
TRpn_46303	AP2_family_protein	1716	0.281649	0.890074	Achn125421_Actinidia_chinensis|AP2|AP2_family_protein	23.899	1.36e-14
TRpn_48767	AP2_family_protein	2430	-0.306338	0.770262	Achn125421_Actinidia_chinensis|AP2|AP2_family_protein	29.381	9.61e-18
TRpn_48925	AP2_family_protein	792	-0.753215	0.797278	GRMZM2G317160_P01_Zea_mays|AP2|AP2_family_protein	77.193	1.83e-68
TRpn_52491	AP2_family_protein	1132	-0.937798	0.55561	Pbr039133.1_Pyrus_bretschneideri|AP2|AP2_family_protein	58.209	1.46e-76
TRpn_52539	AP2_family_protein	1936	0.386584	NA	Pahal.I01221.1_Panicum_hallii|AP2|AP2_family_protein	91.455	0
TRpn_52540	AP2_family_protein	2159	-1.47181	0.176623	Pavir.7NG082800.1.p_Panicum_virgatum|AP2|AP2_family_protein	81.364	7.55e-93
TRpn_52742	AP2_family_protein	3093	-1.74923	NA	Pbr002023.1_Pyrus_bretschneideri|AP2|AP2_family_protein	22.693	3.25e-31
TRpn_52745	AP2_family_protein	3277	-2.32672	NA	Pbr002023.1_Pyrus_bretschneideri|AP2|AP2_family_protein	22.693	3.71e-31
TRpn_52747	AP2_family_protein	3173	-3.57374	NA	Pbr002023.1_Pyrus_bretschneideri|AP2|AP2_family_protein	22.693	3.45e-31
TRpn_52749	AP2_family_protein	3197	-3.75733	NA	Pbr002023.1_Pyrus_bretschneideri|AP2|AP2_family_protein	22.693	3.51e-31
TRpn_53200	AP2_family_protein	2659	-7.23179	9.42591e-07	Achn125421_Actinidia_chinensis|AP2|AP2_family_protein	27.044	1.2e-08
TRpn_53201	AP2_family_protein	2719	-1.23562	0.340777	Achn125421_Actinidia_chinensis|AP2|AP2_family_protein	27.044	1.24e-08
TRpn_57962	AP2_family_protein	2085	#N/A	#N/A	Sevir.6G170600.1.p_Setaria_viridis|AP2|AP2_family_protein	74.505	4.22e-154
TRpn_57963	AP2_family_protein	2064	-0.14312	0.982287	Sevir.6G170600.1.p_Setaria_viridis|AP2|AP2_family_protein	72.941	6.84e-156
TRpn_57964	AP2_family_protein	1596	-6.38986	0.00142361	Seita.8G005700.1.p_Setaria_italica|AP2|AP2_family_protein	89.736	0
TRpn_57965	AP2_family_protein	1479	-0.148235	0.93038	Seita.8G005700.1.p_Setaria_italica|AP2|AP2_family_protein	87.316	0
TRpn_58435	AP2_family_protein	1221	-7.72337	1.02512e-07	GSMUA_Achr11P11660_001_Musa_acuminata|AP2|AP2_family_protein	72.35	2.09e-85
TRpn_58436	AP2_family_protein	953	0.596841	0.882211	GSMUA_Achr11P11660_001_Musa_acuminata|AP2|AP2_family_protein	60.563	1.26e-57
TRpn_58437	AP2_family_protein	1318	-6.75196	2.61717e-05	GSMUA_Achr11P11660_001_Musa_acuminata|AP2|AP2_family_protein	73.196	1.94e-67
TRpn_58438	AP2_family_protein	773	-4.33622	NA	GSMUA_Achr11P11660_001_Musa_acuminata|AP2|AP2_family_protein	75.163	2.64e-53
TRpn_58439	AP2_family_protein	862	-4.96701	0.121687	GSMUA_Achr11P11660_001_Musa_acuminata|AP2|AP2_family_protein	71.545	4.97e-38
TRpn_58764	AP2_family_protein	2230	-1.84827	NA	Glyma.17G158300.1.p_Glycine_max|AP2|AP2_family_protein	46.429	1.51e-07
TRpn_59927	AP2_family_protein	1304	1.34209	0.660153	Achn125421_Actinidia_chinensis|AP2|AP2_family_protein	24.818	2.73e-06
TRpn_59929	AP2_family_protein	1221	#N/A	#N/A	Achn125421_Actinidia_chinensis|AP2|AP2_family_protein	24.818	2.41e-06
TRpn_65222	AP2_family_protein	569	1.32525	0.857582	Sme2.5_01363.1_g00001.1_Solanum_melongena|AP2|AP2_family_protein	60	2.74e-11
TRpn_65874	AP2_family_protein	1844	3.2574	0.333209	Achn125421_Actinidia_chinensis|AP2|AP2_family_protein	27.731	1.48e-40
TRpn_65875	AP2_family_protein	2230	-1.23493	NA	Achn125421_Actinidia_chinensis|AP2|AP2_family_protein	27.731	5.98e-40
TRpn_65876	AP2_family_protein	2331	-2.95747	0.4238	Achn125421_Actinidia_chinensis|AP2|AP2_family_protein	26.238	4.44e-48
TRpn_65877	AP2_family_protein	2037	-2.63606	NA	Rsa1.0_00858.1_g00006.1_Raphanus_sativus|AP2|AP2_family_protein	31.472	3.43e-43
TRpn_65878	AP2_family_protein	2154	-2.92091	0.213292	Achn125421_Actinidia_chinensis|AP2|AP2_family_protein	25.67	6.89e-50
TRpn_65879	AP2_family_protein	2021	1.13453	NA	Achn125421_Actinidia_chinensis|AP2|AP2_family_protein	27.731	3.05e-40
TRpn_65880	AP2_family_protein	2122	-0.449962	0.89217	Achn125421_Actinidia_chinensis|AP2|AP2_family_protein	26.238	1.97e-48
TRpn_65881	AP2_family_protein	1945	-1.23955	0.620876	Achn125421_Actinidia_chinensis|AP2|AP2_family_protein	25.67	2.49e-50
TRpn_65882	AP2_family_protein	2053	0.814266	0.879771	Achn125421_Actinidia_chinensis|AP2|AP2_family_protein	27.731	3.43e-40
TRpn_66946	AP2_family_protein	1278	-0.59252	0.0361825	Do016847.1_Dichanthelium_oligosanthes|AP2|AP2_family_protein	81.056	1.25e-150
TRpn_66947	AP2_family_protein	1194	-3.70416	0.489348	Pavir.2NG102600.3.p_Panicum_virgatum|AP2|AP2_family_protein	81.229	6.51e-149
TRpn_68508	AP2_family_protein	552	1.61332	0.39724	GRMZM2G013657_P02_Zea_mays|AP2|AP2_family_protein	97.101	5.8e-42
TRpn_68509	AP2_family_protein	1451	0.0844658	0.964814	Seita.3G257700.1.p_Setaria_italica|AP2|AP2_family_protein	92.182	0
TRpn_71478	AP2_family_protein	799	1.05671	0.869411	KN538705.1_FGP055_Oryza_longistaminata|AP2|AP2_family_protein	37.692	1.43e-18
TRpn_71479	AP2_family_protein	2561	-1.72582	0.575696	KN538705.1_FGP055_Oryza_longistaminata|AP2|AP2_family_protein	54.008	3.8e-66
TRpn_71480	AP2_family_protein	2367	-1.33108	0.681772	KN538705.1_FGP055_Oryza_longistaminata|AP2|AP2_family_protein	70.803	6.45e-53
TRpn_71481	AP2_family_protein	2650	3.54153	NA	KN538705.1_FGP055_Oryza_longistaminata|AP2|AP2_family_protein	54.008	5.53e-66
TRpn_71482	AP2_family_protein	826	0.234872	NA	KN538705.1_FGP055_Oryza_longistaminata|AP2|AP2_family_protein	44.444	4.88e-21
TRpn_71484	AP2_family_protein	1773	-4.16337	0.126644	KN538705.1_FGP055_Oryza_longistaminata|AP2|AP2_family_protein	36.014	2.93e-38
TRpn_71485	AP2_family_protein	2688	0.879393	NA	KN538705.1_FGP055_Oryza_longistaminata|AP2|AP2_family_protein	70.588	1.95e-56
TRpn_71486	AP2_family_protein	2777	0.234707	NA	KN538705.1_FGP055_Oryza_longistaminata|AP2|AP2_family_protein	70.588	2.02e-56
TRpn_71487	AP2_family_protein	953	0.234644	NA	KN538705.1_FGP055_Oryza_longistaminata|AP2|AP2_family_protein	69.231	3.09e-16
TRpn_73407	AP2_family_protein	1967	-0.56478	0.193009	Achn125421_Actinidia_chinensis|AP2|AP2_family_protein	25.503	5.53e-27
TRpn_73649	AP2_family_protein	654	-0.588293	0.43198	Pbr039133.1_Pyrus_bretschneideri|AP2|AP2_family_protein	33.333	1.3e-09
TRpn_76567	AP2_family_protein	486	0.293385	0.982287	Seita.2G091100.1.p_Setaria_italica|AP2|AP2_family_protein	72.727	2.7e-11
TRpn_80320	AP2_family_protein	784	-0.531466	0.970327	Pavir.4NG252600.1.p_Panicum_virgatum|AP2|AP2_family_protein	67.027	4e-71
TRpn_80321	AP2_family_protein	663	-0.315966	0.974985	Pahal.D00773.1_Panicum_hallii|AP2|AP2_family_protein	72.273	8.25e-85
TRpn_80322	AP2_family_protein	531	-0.758708	NA	Pahal.D00773.1_Panicum_hallii|AP2|AP2_family_protein	90.341	1.43e-93
TRpn_80323	AP2_family_protein	652	-0.664328	NA	Pavir.4NG252600.1.p_Panicum_virgatum|AP2|AP2_family_protein	87.943	1.01e-77
TRpn_81053	AP2_family_protein	2719	-2.10862	0.475597	Pbr002023.1_Pyrus_bretschneideri|AP2|AP2_family_protein	58.639	0
TRpn_81055	AP2_family_protein	3053	-3.2435	0.0466002	Pbr002023.1_Pyrus_bretschneideri|AP2|AP2_family_protein	58.639	0
TRpn_81138	AP2_family_protein	613	0.234656	0.982287	678338506_Utricularia_gibba|AP2|AP2_family_protein	35.789	4.18e-11
TRpn_81221	AP2_family_protein	573	-0.733334	0.72653	Do001526.1_Dichanthelium_oligosanthes|AP2|AP2_family_protein	47.321	1.74e-12
TRpn_82544	AP2_family_protein	1161	-0.636047	0.249201	MDP0000246608_Malus_domestica|AP2|AP2_family_protein	66.25	5.63e-29
TRpn_83987	AP2_family_protein	1203	-6.16191	0.0148596	Sof001920_Saccharum_officinarum|AP2|AP2_family_protein	82.812	2.23e-82
TRpn_83988	AP2_family_protein	1176	2.29037	0.589336	Sof001920_Saccharum_officinarum|AP2|AP2_family_protein	82.812	1.68e-82
TRpn_86186	AP2_family_protein	705	-4.51932	0.196662	GSMUA_Achr11P11660_001_Musa_acuminata|AP2|AP2_family_protein	77.143	6.87e-73
TRpn_86187	AP2_family_protein	919	-2.0069	7.81574e-05	GSMUA_Achr11P11660_001_Musa_acuminata|AP2|AP2_family_protein	73.059	1.9e-86
TRpn_91784	AP2_family_protein	470	-5.15506	0.0927959	GRMZM2G176175_P01_Zea_mays|AP2|AP2_family_protein	65.823	1.56e-39
TRpn_92675	AP2_family_protein	834	-2.33119	0.421856	Sobic.010G015000.2.p_Sorghum_bicolor|AP2|AP2_family_protein	90.769	9.34e-55
TRpn_92829	AP2_family_protein	993	-0.189092	0.982287	KN538705.1_FGP055_Oryza_longistaminata|AP2|AP2_family_protein	52.743	6.01e-71
TRpn_93063	AP2_family_protein	424	-3.84423	0.390924	Pbr039133.1_Pyrus_bretschneideri|AP2|AP2_family_protein	40.566	7.02e-17
TRpn_93396	AP2_family_protein	945	-0.252765	0.578907	KN539820.1_FGP007_Oryza_longistaminata|AP2|AP2_family_protein	73.394	1.55e-48
TRpn_96401	AP2_family_protein	432	-5.76663	0.186501	Sof008864_Saccharum_officinarum|AP2|AP2_family_protein	69.388	2.24e-14
TRpn_96402	AP2_family_protein	405	-0.452236	0.910693	Sof008864_Saccharum_officinarum|AP2|AP2_family_protein	69.388	1.7e-14
TRpn_96759	AP2_family_protein	4129	6.10294	0.504084	BGIOSGA020812-PA_Oryza_sativa_subsp._indica|AP2|AP2_family_protein	72.5	1.44e-26
TRpn_97623	AP2_family_protein	428	0.234603	0.982287	Pavir.6KG281800.1.p_Panicum_virgatum|AP2|AP2_family_protein	87.963	1.29e-44
TRpn_99584	AP2_family_protein	445	-3.9159	0.076331	CCG014576.1_Populus_euphratica|AP2|AP2_family_protein	62.921	9.87e-22
TRpn_99813	AP2_family_protein	672	-1.75063	0.469778	KN538845.1_FGP012_Oryza_longistaminata|AP2|AP2_family_protein	95.429	3.53e-115
TRpn_100463	AP2_family_protein	815	-8.60592	6.49304e-06	Sme2.5_01363.1_g00001.1_Solanum_melongena|AP2|AP2_family_protein	46	4.35e-07
TRpn_100556	AP2_family_protein	738	-9.71559	1.55945e-06	462922401_Eragrostis_tef|AP2|AP2_family_protein	44.578	3.61e-06
TRpn_100813	AP2_family_protein	1487	-4.41525	NA	Achn125421_Actinidia_chinensis|AP2|AP2_family_protein	69.409	0
TRpn_101160	AP2_family_protein	1595	-3.47575	0.128891	KN539820.1_FGP007_Oryza_longistaminata|AP2|AP2_family_protein	66.972	6.84e-40
TRpn_101270	AP2_family_protein	1743	0.767993	0.707828	KN538705.1_FGP055_Oryza_longistaminata|AP2|AP2_family_protein	56.391	1.56e-42
TRpn_101865	AP2_family_protein	1591	-0.38646	0.535854	Pahal.G02548.1_Panicum_hallii|AP2|AP2_family_protein	78.171	5.57e-112
TRpn_103116	AP2_family_protein	747	7.41298	0.000580628	Pahal.G02548.1_Panicum_hallii|AP2|AP2_family_protein	86.345	9.39e-117
TRpn_103723	AP2_family_protein	594	6.15128	0.178684	Do012462.1_Dichanthelium_oligosanthes|AP2|AP2_family_protein	79.487	1.27e-09
TRpn_104002	AP2_family_protein	444	-1.9896	0.710324	GSMUA_Achr11P11660_001_Musa_acuminata|AP2|AP2_family_protein	70.492	5.51e-20
TRpn_104003	AP2_family_protein	881	3.22422	0.435415	GSMUA_Achr11P11660_001_Musa_acuminata|AP2|AP2_family_protein	73.059	2.48e-86
TRpn_105215	AP2_family_protein	1182	0.423672	0.921497	Sevir.6G170600.1.p_Setaria_viridis|AP2|AP2_family_protein	72.703	4.53e-137
TRpn_105365	AP2_family_protein	1434	10.677	5.46819e-14	Seita.2G209900.1.p_Setaria_italica|AP2|AP2_family_protein	86.533	1.83e-167
TRpn_105592	AP2_family_protein	1222	1.12602	0.636698	Achn125421_Actinidia_chinensis|AP2|AP2_family_protein	29.936	2.72e-18
TRpn_106476	AP2_family_protein	966	5.80673	0.00451251	Gh_D08G2402_Gossypium_hirsutum|AP2|AP2_family_protein	68.051	1.97e-138
TRpn_107257	AP2_family_protein	1238	3.85315	0.040799	Do016847.1_Dichanthelium_oligosanthes|AP2|AP2_family_protein	81.346	2.01e-155
TRpn_108511	AP2_family_protein	725	11.2567	9.77087e-15	Pavir.7KG421100.2.p_Panicum_virgatum|AP2|AP2_family_protein	85.185	5.76e-06
TRpn_110208	AP2_family_protein	789	2.18361	0.351783	Pavir.7KG421100.2.p_Panicum_virgatum|AP2|AP2_family_protein	85.185	7.82e-06
TRpn_110560	AP2_family_protein	489	-1.10943	0.808153	GSMUA_Achr11P11660_001_Musa_acuminata|AP2|AP2_family_protein	73.292	5.12e-58
TRpn_111208	AP2_family_protein	635	0.234623	NA	Pavir.9NG037700.1.p_Panicum_virgatum|AP2|AP2_family_protein	54.167	1.93e-19
TRpn_112544	AP2_family_protein	583	2.02946	0.438485	KN538705.1_FGP055_Oryza_longistaminata|AP2|AP2_family_protein	67.347	2.33e-15
TRpn_114828	AP2_family_protein	1019	-1.58426	0.722448	KN539820.1_FGP007_Oryza_longistaminata|AP2|AP2_family_protein	64.486	3.8e-40
TRpn_114829	AP2_family_protein	1200	-0.338033	0.777098	KN539820.1_FGP007_Oryza_longistaminata|AP2|AP2_family_protein	64.815	4.73e-40
TRpn_116437	AP2_family_protein	408	#N/A	#N/A	Pavir.6KG281800.1.p_Panicum_virgatum|AP2|AP2_family_protein	82.171	1.07e-49
TRpn_116438	AP2_family_protein	429	13.3879	NA	Pavir.6KG281800.1.p_Panicum_virgatum|AP2|AP2_family_protein	88.182	6.53e-46
TRpn_116943	AP2_family_protein	429	-3.16884	0.433998	Zmw_sc02005.1.g00020.1_Zoysia_matrella|AP2|AP2_family_protein	68.807	4.74e-49
TRpn_117340	AP2_family_protein	747	5.44993	0.0793084	Pahal.G02548.1_Panicum_hallii|AP2|AP2_family_protein	97.222	1.14e-58
TRpn_117341	AP2_family_protein	620	-0.00962542	0.995781	Bradi5g24100.3.p_Brachypodium_distachyon|AP2|AP2_family_protein	78.531	3.81e-69
TRpn_117469	AP2_family_protein	1190	-0.481794	0.70567	Sof001920_Saccharum_officinarum|AP2|AP2_family_protein	82.075	6.32e-95
TRpn_118436	AP2_family_protein	610	0.234902	NA	Gh_D08G2402_Gossypium_hirsutum|AP2|AP2_family_protein	40.625	5.51e-06
TRpn_118981	AP2_family_protein	503	1.88774	0.526622	Pavir.6NG166300.1.p_Panicum_virgatum|AP2|AP2_family_protein	92.638	1.35e-99
TRpn_119197	AP2_family_protein	1125	2.57552	0.182168	Pavir.7NG082800.1.p_Panicum_virgatum|AP2|AP2_family_protein	87.755	2.29e-40
TRpn_119827	AP2_family_protein	783	3.86028	0.201469	Do015992.1_Dichanthelium_oligosanthes|AP2|AP2_family_protein	89.796	2.85e-22
TRpn_119910	AP2_family_protein	1365	-2.22035	NA	Pbr002023.1_Pyrus_bretschneideri|AP2|AP2_family_protein	62.948	2.04e-146
TRpn_119911	AP2_family_protein	1265	#N/A	#N/A	Pbr002023.1_Pyrus_bretschneideri|AP2|AP2_family_protein	60.674	2.69e-128
TRpn_121985	AP2_family_protein	2441	-0.15779	0.920556	Rsa1.0_00858.1_g00006.1_Raphanus_sativus|AP2|AP2_family_protein	24.945	4.4e-34
TRpn_122203	AP2_family_protein	1154	9.90593	3.78953e-07	MDP0000246608_Malus_domestica|AP2|AP2_family_protein	65.432	1.58e-29
TRpn_123431	AP2_family_protein	801	-0.299164	0.850772	Seita.2G209900.1.p_Setaria_italica|AP2|AP2_family_protein	90.637	3.71e-141
TRpn_126328	AP2_family_protein	846	0.370202	0.97192	Sme2.5_01363.1_g00001.1_Solanum_melongena|AP2|AP2_family_protein	54.167	5.57e-09
TRpn_126329	AP2_family_protein	820	7.82768	0.000933813	Sme2.5_01363.1_g00001.1_Solanum_melongena|AP2|AP2_family_protein	54.167	4.94e-09
TRpn_126330	AP2_family_protein	905	0.235156	NA	Sme2.5_01363.1_g00001.1_Solanum_melongena|AP2|AP2_family_protein	54.167	7.08e-09
TRpn_128552	AP2_family_protein	1693	0.235311	NA	Sme2.5_01363.1_g00001.1_Solanum_melongena|AP2|AP2_family_protein	47.17	2.89e-07
TRpn_128554	AP2_family_protein	1147	-1.42712	0.721505	Sme2.5_01363.1_g00001.1_Solanum_melongena|AP2|AP2_family_protein	47.17	1.36e-07
TRpn_128558	AP2_family_protein	1783	#N/A	#N/A	Sme2.5_01363.1_g00001.1_Solanum_melongena|AP2|AP2_family_protein	47.17	3.15e-07
TRpn_129314	AP2_family_protein	1606	2.68789	0.201292	KN538705.1_FGP055_Oryza_longistaminata|AP2|AP2_family_protein	45.405	1.27e-85
TRpn_129315	AP2_family_protein	1633	2.79052	0.303401	KN538705.1_FGP055_Oryza_longistaminata|AP2|AP2_family_protein	53.165	5.28e-79
TRpn_132514	AP2_family_protein	4499	0.275372	0.912948	BGIOSGA020812-PA_Oryza_sativa_subsp._indica|AP2|AP2_family_protein	72.5	1.61e-26
TRpn_132988	AP2_family_protein	822	7.3769	0.0177549	GSMUA_Achr11P11660_001_Musa_acuminata|AP2|AP2_family_protein	34.066	1.21e-22
TRpn_134638	AP2_family_protein	568	5.23621	NA	Achn125421_Actinidia_chinensis|AP2|AP2_family_protein	78.378	1.5e-13
TRpn_134639	AP2_family_protein	665	5.05197	NA	Achn125421_Actinidia_chinensis|AP2|AP2_family_protein	78.378	3.29e-13
TRpn_135129	AP2_family_protein	1350	1.23011	0.181807	GSMUA_Achr11P11660_001_Musa_acuminata|AP2|AP2_family_protein	37.952	6.99e-25
TRpn_136487	AP2_family_protein	625	3.69189	0.178181	Pbr039133.1_Pyrus_bretschneideri|AP2|AP2_family_protein	49.18	4.15e-13
TRpn_136588	AP2_family_protein	1863	-4.91682	0.0481566	Pbr002023.1_Pyrus_bretschneideri|AP2|AP2_family_protein	50.913	4.12e-147
TRpn_136591	AP2_family_protein	2276	0.334492	0.573192	Pbr002023.1_Pyrus_bretschneideri|AP2|AP2_family_protein	50.913	3.22e-145
TRpn_136721	AP2_family_protein	1727	2.83039	0.0648737	Pahal.C03145.1_Panicum_hallii|AP2|AP2_family_protein	93.817	0
TRpn_145668	AP2_family_protein	1727	1.08235	0.904447	Rsa1.0_00858.1_g00006.1_Raphanus_sativus|AP2|AP2_family_protein	31.472	1.43e-37
TRpn_145669	AP2_family_protein	1712	5.34652	0.13336	Rsa1.0_00858.1_g00006.1_Raphanus_sativus|AP2|AP2_family_protein	29.577	1.29e-43
TRpn_145671	AP2_family_protein	1894	#N/A	#N/A	Rsa1.0_00858.1_g00006.1_Raphanus_sativus|AP2|AP2_family_protein	29.577	3.42e-43
TRpn_145672	AP2_family_protein	1705	0.235132	NA	Achn125421_Actinidia_chinensis|AP2|AP2_family_protein	32.599	4.54e-35
TRpn_145674	AP2_family_protein	1600	-1.16893	0.874729	Achn125421_Actinidia_chinensis|AP2|AP2_family_protein	31.048	8.57e-37
TRpn_148814	AP2_family_protein	955	-0.055377	0.982287	Pbr002023.1_Pyrus_bretschneideri|AP2|AP2_family_protein	25.806	2.09e-24
TRpn_152297	AP2_family_protein	436	2.02844	0.591896	Sobic.009G024600.10.p_Sorghum_bicolor|AP2|AP2_family_protein	100	2.18e-88
TRpn_152298	AP2_family_protein	1096	-0.998702	0.60373	Pavir.3KG118100.1.p_Panicum_virgatum|AP2|AP2_family_protein	91.195	1.4e-94
TRpn_152299	AP2_family_protein	1230	0.545229	0.965788	Pavir.3KG118100.1.p_Panicum_virgatum|AP2|AP2_family_protein	86.364	5.63e-83
TRpn_152300	AP2_family_protein	1445	1.45998	0.686075	Pahal.C01150.1_Panicum_hallii|AP2|AP2_family_protein	94.815	9.49e-177
TRpn_153675	AP2_family_protein	1581	2.15131	0.342874	Pbr039133.1_Pyrus_bretschneideri|AP2|AP2_family_protein	36.735	2.85e-41
TRpn_153676	AP2_family_protein	1602	8.21773	0.0214802	Pbr039133.1_Pyrus_bretschneideri|AP2|AP2_family_protein	36.735	3.21e-41
TRpn_155537	AP2_family_protein	998	0.507186	0.870827	Pahal.E00068.1_Panicum_hallii|AP2|AP2_family_protein	97.093	1.09e-95
TRpn_155538	AP2_family_protein	755	5.8676	0.0533031	Pahal.E00068.1_Panicum_hallii|AP2|AP2_family_protein	93.333	7.21e-123
TRpn_155539	AP2_family_protein	1872	4.79669	2.54964e-17	Seita.8G005700.1.p_Setaria_italica|AP2|AP2_family_protein	89.275	0
TRpn_156001	AP2_family_protein	1467	4.51951	0.372168	Gh_D08G2402_Gossypium_hirsutum|AP2|AP2_family_protein	68.72	6.26e-154
TRpn_156002	AP2_family_protein	1824	3.98394	NA	Gh_D08G2402_Gossypium_hirsutum|AP2|AP2_family_protein	68.72	4.72e-124
TRpn_156003	AP2_family_protein	711	-0.712777	0.930806	Gh_D08G2402_Gossypium_hirsutum|AP2|AP2_family_protein	72.146	1.32e-96
TRpn_156004	AP2_family_protein	1956	-2.18483	0.188988	Gh_D08G2402_Gossypium_hirsutum|AP2|AP2_family_protein	68.72	6.14e-124
TRpn_156005	AP2_family_protein	1954	7.55858	7.26655e-07	Gh_D08G2402_Gossypium_hirsutum|AP2|AP2_family_protein	68.75	1e-158
TRpn_156006	AP2_family_protein	2014	-0.913161	0.370179	Gh_D08G2402_Gossypium_hirsutum|AP2|AP2_family_protein	68.75	1.04e-158
TRpn_156655	AP2_family_protein	2219	0.0203278	0.982287	KN539820.1_FGP007_Oryza_longistaminata|AP2|AP2_family_protein	84.51	0
TRpn_158995	AP2_family_protein	810	6.11119	0.25344	GRMZM2G317160_P01_Zea_mays|AP2|AP2_family_protein	77.108	8.77e-65
TRpn_161125	AP2_family_protein	2428	2.43847	0.0162024	Rsa1.0_00858.1_g00006.1_Raphanus_sativus|AP2|AP2_family_protein	25	1.18e-43
TRpn_162208	AP2_family_protein	1049	2.30487	0.417342	Pahal.B00089.1_Panicum_hallii|AP2|AP2_family_protein	78.707	5.28e-139
TRpn_163225	AP2_family_protein	793	0.981791	0.884929	Achn125421_Actinidia_chinensis|AP2|AP2_family_protein	71.774	4.96e-135
TRpn_166405	AP2_family_protein	744	1.35758	0.00558632	Sevir.7G332800.1.p_Setaria_viridis|AP2|AP2_family_protein	96.667	1.25e-43
TRpn_166406	AP2_family_protein	1331	9.96447	5.26841e-10	Pavir.3KG024200.1.p_Panicum_virgatum|AP2|AP2_family_protein	87.458	4.17e-150
TRpn_166461	AP2_family_protein	602	4.1833	NA	Do012462.1_Dichanthelium_oligosanthes|AP2|AP2_family_protein	79.487	1.17e-08
TRpn_166842	AP2_family_protein	1009	0.0783011	0.982287	KN538705.1_FGP055_Oryza_longistaminata|AP2|AP2_family_protein	48.889	1.15e-06
TRpn_168307	AP2_family_protein	1715	0.348066	0.8652	Achn125421_Actinidia_chinensis|AP2|AP2_family_protein	23.899	1.74e-14
TRpn_168309	AP2_family_protein	1764	#N/A	#N/A	Achn125421_Actinidia_chinensis|AP2|AP2_family_protein	23.899	1.55e-14
TRpn_172059	AP2_family_protein	1028	-0.949105	0.464616	GSMUA_Achr11P11660_001_Musa_acuminata|AP2|AP2_family_protein	60.385	7.74e-77
TRpn_172060	AP2_family_protein	1242	3.86558	0.00394401	GSMUA_Achr11P11660_001_Musa_acuminata|AP2|AP2_family_protein	73.196	1.26e-67
TRpn_172061	AP2_family_protein	600	0.235581	NA	GSMUA_Achr11P11660_001_Musa_acuminata|AP2|AP2_family_protein	74.713	8.75e-69
TRpn_172062	AP2_family_protein	905	2.50013	0.00591737	GSMUA_Achr11P11660_001_Musa_acuminata|AP2|AP2_family_protein	71.689	3.61e-85
TRpn_173028	AP2_family_protein	647	2.78075	0.0979831	Zmw_sc02005.1.g00020.1_Zoysia_matrella|AP2|AP2_family_protein	67.442	4.07e-69
TRpn_174938	AP2_family_protein	970	-4.0754	NA	Pahal.B01266.2_Panicum_hallii|AP2|AP2_family_protein	76.161	7.97e-144
TRpn_174939	AP2_family_protein	501	-1.04917	0.719494	Pahal.B01266.1_Panicum_hallii|AP2|AP2_family_protein	73.81	2.23e-37
TRpn_174940	AP2_family_protein	958	-0.360244	0.862855	Pahal.B01266.2_Panicum_hallii|AP2|AP2_family_protein	75.232	3.93e-139
TRpn_177914	AP2_family_protein	788	-0.313837	0.937821	Pahal.B02861.1_Panicum_hallii|AP2|AP2_family_protein	74.775	3.56e-28
TRpn_178500	AP2_family_protein	1615	2.0832	0.0213702	Jcr4S05484.20_Jatropha_curcas|AP2|AP2_family_protein	52.66	2.76e-51
TRpn_182772	AP2_family_protein	1944	3.30807	0.0577069	KN538705.1_FGP055_Oryza_longistaminata|AP2|AP2_family_protein	46.862	5.71e-60
TRpn_182773	AP2_family_protein	1428	1.45414	0.00177177	KN538705.1_FGP055_Oryza_longistaminata|AP2|AP2_family_protein	46.862	3.17e-62
TRpn_182774	AP2_family_protein	978	3.03975	0.106495	KN538705.1_FGP055_Oryza_longistaminata|AP2|AP2_family_protein	65.766	1.69e-45
TRpn_182775	AP2_family_protein	1570	0.495264	0.982287	KN538705.1_FGP055_Oryza_longistaminata|AP2|AP2_family_protein	46.862	1.01e-61
TRpn_182777	AP2_family_protein	1825	5.27565	0.176613	KN538705.1_FGP055_Oryza_longistaminata|AP2|AP2_family_protein	47.257	7.9e-61
TRpn_182778	AP2_family_protein	1968	5.14448	0.260519	KN538705.1_FGP055_Oryza_longistaminata|AP2|AP2_family_protein	47.257	2.14e-60
TRpn_183601	AP2_family_protein	2495	0.235353	NA	Pbr002023.1_Pyrus_bretschneideri|AP2|AP2_family_protein	23.473	1.17e-11
TRpn_184564	AP2_family_protein	1685	-0.28957	0.773466	CCG014576.1_Populus_euphratica|AP2|AP2_family_protein	60.684	1.09e-25
TRpn_185407	AP2_family_protein	1949	0.391486	0.588613	Achn125421_Actinidia_chinensis|AP2|AP2_family_protein	29.381	6.41e-18
TRpn_185709	AP2_family_protein	1082	-5.48599	0.239211	KN539820.1_FGP007_Oryza_longistaminata|AP2|AP2_family_protein	73.394	2.18e-48
TRpn_185710	AP2_family_protein	1155	-0.77852	0.310552	KN539820.1_FGP007_Oryza_longistaminata|AP2|AP2_family_protein	73.394	6.4e-48
TRpn_185711	AP2_family_protein	1888	3.41372	0.0902725	KN539820.1_FGP007_Oryza_longistaminata|AP2|AP2_family_protein	71.56	8.28e-43
TRpn_185712	AP2_family_protein	1870	0.555907	0.0427877	KN539820.1_FGP007_Oryza_longistaminata|AP2|AP2_family_protein	72.897	4.98e-43
TRpn_186199	AP2_family_protein	2163	-1.00778	0.265735	OMERI02G31100.1_Oryza_meridionalis|AP2|AP2_family_protein	78	2.22e-87
TRpn_186212	AP2_family_protein	871	4.77501	0.115357	Pbr039133.1_Pyrus_bretschneideri|AP2|AP2_family_protein	43.75	1.78e-39
TRpn_186213	AP2_family_protein	875	0.235358	NA	Pbr039133.1_Pyrus_bretschneideri|AP2|AP2_family_protein	46.392	5.13e-39
TRpn_189500	AP2_family_protein	985	0.435692	0.11022	Gh_D08G2402_Gossypium_hirsutum|AP2|AP2_family_protein	54.237	1.77e-38
TRpn_189501	AP2_family_protein	1883	1.0993	0.401271	Gh_D08G2402_Gossypium_hirsutum|AP2|AP2_family_protein	49.61	2.96e-126
TRpn_193360	AP2_family_protein	515	0.235407	0.982287	KN538705.1_FGP055_Oryza_longistaminata|AP2|AP2_family_protein	41.216	8.84e-27
TRpn_193386	AP2_family_protein	1220	6.81566	0.0133611	Pavir.7NG082800.1.p_Panicum_virgatum|AP2|AP2_family_protein	71.2	2.62e-88
TRpn_193387	AP2_family_protein	713	17.5055	0.0162156	Pavir.7NG082800.1.p_Panicum_virgatum|AP2|AP2_family_protein	84.39	2.08e-97
TRpn_193388	AP2_family_protein	685	3.68342	0.158543	Pavir.7NG082800.1.p_Panicum_virgatum|AP2|AP2_family_protein	84.39	1.42e-97
TRpn_193389	AP2_family_protein	773	1.99845	0.308331	GRMZM5G862109_P02_Zea_mays|AP2|AP2_family_protein	75	4.58e-21
TRpn_193390	AP2_family_protein	2000	6.87498	0.000219932	Pahal.I01221.1_Panicum_hallii|AP2|AP2_family_protein	84.516	0
TRpn_196728	AP2_family_protein	1140	1.70586	0.713775	Achn125421_Actinidia_chinensis|AP2|AP2_family_protein	28.311	6.57e-15
TRpn_198082	AP2_family_protein	447	-1.44902	0.323796	Do003392.1_Dichanthelium_oligosanthes|AP2|AP2_family_protein	80.435	5.52e-20
TRpn_198316	AP2_family_protein	1729	-0.204452	0.935736	Pavir.7NG373200.1.p_Panicum_virgatum|AP2|AP2_family_protein	90.71	0
TRpn_198625	AP2_family_protein	1908	1.91917	0.525122	Sevir.7G274400.1.p_Setaria_viridis|AP2|AP2_family_protein	97.561	1.37e-108
TRpn_198626	AP2_family_protein	985	0.0308267	0.982287	Seita.7G263000.1.p_Setaria_italica|AP2|AP2_family_protein	99.237	1.24e-77
TRpn_199136	AP2_family_protein	523	4.77597	0.367966	Pbr002023.1_Pyrus_bretschneideri|AP2|AP2_family_protein	24.855	2.43e-08
TRpn_22039	APRATAXIN-like	1081	0.387485	0.393414	AT5G01310.1_Arabidopsis_thaliana|bHLH|APRATAXIN-like	33.75	1.59e-06
TRpn_685	ARF_family_protein	630	-4.80536	NA	Aradu.FNR52_Arachis_duranensis|ARF|ARF_family_protein	33.161	3.83e-31
TRpn_686	ARF_family_protein	630	-0.98189	0.852944	Aradu.FNR52_Arachis_duranensis|ARF|ARF_family_protein	32.642	2.92e-30
TRpn_690	ARF_family_protein	1107	-1.16974	0.706725	Vang01g01860.1_Vigna_angularis|ARF|ARF_family_protein	35.211	9.3e-36
TRpn_694	ARF_family_protein	691	0.347296	NA	Vang01g01860.1_Vigna_angularis|ARF|ARF_family_protein	36.15	2.19e-37
TRpn_755	ARF_family_protein	2929	-1.40141	NA	Aradu.FNR52_Arachis_duranensis|ARF|ARF_family_protein	25	3.72e-41
TRpn_756	ARF_family_protein	3229	-0.790046	0.473682	Aradu.FNR52_Arachis_duranensis|ARF|ARF_family_protein	25	5.39e-41
TRpn_813	ARF_family_protein	1587	-2.0316	0.143528	Lj0g3v0250259.1_Lotus_japonicus|ARF|ARF_family_protein	28.261	2.87e-11
TRpn_1151	ARF_family_protein	732	-1.90303	0.62526	678433664_Utricularia_gibba|ARF|ARF_family_protein	32.298	4.92e-17
TRpn_1242	ARF_family_protein	2570	-0.685634	0.259241	Sobic.003G298600.2.p_Sorghum_bicolor|ARF|ARF_family_protein	88.303	0
TRpn_1274	ARF_family_protein	830	-3.71848	NA	XP_010106165.1_Morus_notabilis|ARF|ARF_family_protein	42.391	2.2e-12
TRpn_1275	ARF_family_protein	856	1.3333	NA	XP_010106165.1_Morus_notabilis|ARF|ARF_family_protein	42.391	2.55e-12
TRpn_1650	ARF_family_protein	2120	-0.945545	0.0120671	Araip.8X6BU_Arachis_ipaensis|ARF|ARF_family_protein	56.41	1.38e-21
TRpn_3686	ARF_family_protein	2600	1.21042	NA	CCG006186.1_Populus_euphratica|ARF|ARF_family_protein	41.924	2.22e-60
TRpn_3687	ARF_family_protein	2232	#N/A	#N/A	CCG006186.1_Populus_euphratica|ARF|ARF_family_protein	42.088	7.45e-67
TRpn_3688	ARF_family_protein	2136	0.234828	NA	CCG006186.1_Populus_euphratica|ARF|ARF_family_protein	47.17	5.4e-73
TRpn_3689	ARF_family_protein	1987	-1.45009	0.10824	CCG006186.1_Populus_euphratica|ARF|ARF_family_protein	42.317	9.25e-103
TRpn_3690	ARF_family_protein	2504	-1.61237	0.0520011	CCG006186.1_Populus_euphratica|ARF|ARF_family_protein	47.104	3.41e-66
TRpn_3691	ARF_family_protein	2083	2.20388	0.362989	CCG006186.1_Populus_euphratica|ARF|ARF_family_protein	39.341	5.89e-96
TRpn_3995	ARF_family_protein	2501	-1.66743	0.192437	Vang01g01860.1_Vigna_angularis|ARF|ARF_family_protein	32.018	3.63e-72
TRpn_3996	ARF_family_protein	2428	-5.02483	0.0079686	Vang01g01860.1_Vigna_angularis|ARF|ARF_family_protein	32.018	2.33e-72
TRpn_4222	ARF_family_protein	1012	-5.24256	0.0157206	Sme2.5_01901.1_g00007.1_Solanum_melongena|ARF|ARF_family_protein	38.554	2e-09
TRpn_4236	ARF_family_protein	856	-1.10013	0.733854	Vang01g01860.1_Vigna_angularis|ARF|ARF_family_protein	28.689	1.33e-10
TRpn_4331	ARF_family_protein	2504	-0.814488	0.274547	Achn116231_Actinidia_chinensis|ARF|ARF_family_protein	41.979	2.04e-150
TRpn_4412	ARF_family_protein	795	-5.54968	NA	678433664_Utricularia_gibba|ARF|ARF_family_protein	32.593	4.84e-06
TRpn_4414	ARF_family_protein	635	-3.90951	NA	678433664_Utricularia_gibba|ARF|ARF_family_protein	32.593	4.12e-06
TRpn_4415	ARF_family_protein	1615	-0.851114	0.338518	678433664_Utricularia_gibba|ARF|ARF_family_protein	29.067	1.65e-24
TRpn_4478	ARF_family_protein	1202	-3.63705	0.176061	Pahal.A00259.2_Panicum_hallii|ARF|ARF_family_protein	99.197	1.03e-149
TRpn_4482	ARF_family_protein	4051	-0.694842	0.367119	Pahal.D00049.1_Panicum_hallii|ARF|ARF_family_protein	96.893	0
TRpn_5278	ARF_family_protein	2155	-2.99755	0.00121478	Vang01g01860.1_Vigna_angularis|ARF|ARF_family_protein	24.737	8.08e-31
TRpn_5279	ARF_family_protein	2398	-2.35613	0.403828	Vang01g01860.1_Vigna_angularis|ARF|ARF_family_protein	24.737	1.05e-30
TRpn_5280	ARF_family_protein	2310	5.4969	0.0307479	Vang01g01860.1_Vigna_angularis|ARF|ARF_family_protein	24.737	9.01e-31
TRpn_5281	ARF_family_protein	1926	-4.80297	0.173848	Vang01g01860.1_Vigna_angularis|ARF|ARF_family_protein	24.737	3.33e-31
TRpn_5377	ARF_family_protein	3371	-1.16174	0.796407	Vang01g01860.1_Vigna_angularis|ARF|ARF_family_protein	27.82	1.71e-67
TRpn_5378	ARF_family_protein	3676	-1.77647	NA	Vang01g01860.1_Vigna_angularis|ARF|ARF_family_protein	30	3.55e-75
TRpn_5379	ARF_family_protein	3266	-5.32006	NA	Vang01g01860.1_Vigna_angularis|ARF|ARF_family_protein	30	8.41e-76
TRpn_5380	ARF_family_protein	3781	1.15318	NA	Vang01g01860.1_Vigna_angularis|ARF|ARF_family_protein	27.82	4.76e-67
TRpn_6054	ARF_family_protein	660	-2.70657	0.727107	PDK_30s1160841g001_Phoenix_dactylifera|ARF|ARF_family_protein	55.455	3.63e-64
TRpn_6367	ARF_family_protein	418	-2.39589	0.701461	PDK_30s1160841g001_Phoenix_dactylifera|ARF|ARF_family_protein	62.963	4.98e-31
TRpn_6486	ARF_family_protein	1480	-4.09548	0.607678	Achn273801_Actinidia_chinensis|ARF|ARF_family_protein	40	4.38e-51
TRpn_6487	ARF_family_protein	1027	-6.4637	0.00115475	Achn273801_Actinidia_chinensis|ARF|ARF_family_protein	50.394	1.57e-32
TRpn_6488	ARF_family_protein	1200	-0.272186	0.982287	Achn273801_Actinidia_chinensis|ARF|ARF_family_protein	46.591	1.14e-16
TRpn_6489	ARF_family_protein	1455	1.19528	0.768061	Achn273801_Actinidia_chinensis|ARF|ARF_family_protein	47.305	6.04e-39
TRpn_6490	ARF_family_protein	1548	-4.08153	0.395118	Achn273801_Actinidia_chinensis|ARF|ARF_family_protein	38.889	4.99e-33
TRpn_6491	ARF_family_protein	1573	-3.85678	NA	Achn273801_Actinidia_chinensis|ARF|ARF_family_protein	35.135	3.54e-44
TRpn_6821	ARF_family_protein	644	0.234998	0.982287	PDK_30s1160841g001_Phoenix_dactylifera|ARF|ARF_family_protein	39.785	3.84e-14
TRpn_7166	ARF_family_protein	2204	-2.59252	0.19939	Bostr.7128s0527.1.p_Boechera_stricta|ARF|ARF_family_protein	29.565	1.05e-07
TRpn_7167	ARF_family_protein	2084	-4.19969	0.00891276	Bostr.7128s0527.1.p_Boechera_stricta|ARF|ARF_family_protein	29.565	3.57e-08
TRpn_8593	ARF_family_protein	1601	-2.05511	0.20287	Achn273801_Actinidia_chinensis|ARF|ARF_family_protein	73.034	1.33e-162
TRpn_9155	ARF_family_protein	1273	-0.33601	0.625065	Vang01g01860.1_Vigna_angularis|ARF|ARF_family_protein	31.25	2.76e-41
TRpn_9437	ARF_family_protein	3034	-0.650062	0.834436	GSMUA_Achr1P20000_001_Musa_acuminata|ARF|ARF_family_protein	69.388	5.78e-11
TRpn_9679	ARF_family_protein	660	-1.53524	0.653663	Vang01g01860.1_Vigna_angularis|ARF|ARF_family_protein	32.735	1.07e-33
TRpn_10101	ARF_family_protein	566	-3.10433	0.521101	PDK_30s1160841g001_Phoenix_dactylifera|ARF|ARF_family_protein	39.024	5.97e-20
TRpn_10661	ARF_family_protein	1073	-2.57167	6.36087e-07	HL.SW.v1.0.G038552.1_Humulus_lupulus|ARF|ARF_family_protein	49.438	7.58e-21
TRpn_10680	ARF_family_protein	2002	-0.726905	NA	MLOC_64596.4_Hordeum_vulgare|ARF|ARF_family_protein	43.011	6.45e-08
TRpn_10681	ARF_family_protein	2182	-1.40944	NA	MLOC_64596.4_Hordeum_vulgare|ARF|ARF_family_protein	43.011	7.32e-08
TRpn_10682	ARF_family_protein	1366	-4.07792	0.394084	MLOC_64596.4_Hordeum_vulgare|ARF|ARF_family_protein	43.011	3.39e-08
TRpn_10685	ARF_family_protein	2083	-1.97519	NA	MLOC_64596.4_Hordeum_vulgare|ARF|ARF_family_protein	43.011	6.84e-08
TRpn_10686	ARF_family_protein	2101	0.234869	NA	MLOC_64596.4_Hordeum_vulgare|ARF|ARF_family_protein	43.011	6.93e-08
TRpn_10687	ARF_family_protein	1285	-0.726941	NA	MLOC_64596.4_Hordeum_vulgare|ARF|ARF_family_protein	43.011	3e-08
TRpn_10689	ARF_family_protein	1465	-1.97056	0.869717	MLOC_64596.4_Hordeum_vulgare|ARF|ARF_family_protein	43.011	3.86e-08
TRpn_10691	ARF_family_protein	1384	0.234592	NA	MLOC_64596.4_Hordeum_vulgare|ARF|ARF_family_protein	43.011	3.47e-08
TRpn_11348	ARF_family_protein	680	-1.19335	0.550667	Vang01g01860.1_Vigna_angularis|ARF|ARF_family_protein	32.178	3.31e-18
TRpn_11597	ARF_family_protein	574	-3.54664	NA	Pahal.G02946.1_Panicum_hallii|ARF|ARF_family_protein	75.301	4.56e-82
TRpn_11598	ARF_family_protein	1488	-0.791674	0.835505	Pavir.7KG361700.1.p_Panicum_virgatum|ARF|ARF_family_protein	55.587	9.56e-92
TRpn_11599	ARF_family_protein	1509	3.55484	0.230779	Pavir.7KG361700.1.p_Panicum_virgatum|ARF|ARF_family_protein	55.587	1.18e-91
TRpn_11617	ARF_family_protein	1693	1.86198	0.295893	Vang01g01860.1_Vigna_angularis|ARF|ARF_family_protein	25.907	1.83e-40
TRpn_11618	ARF_family_protein	1554	0.0605917	0.982287	Vang01g01860.1_Vigna_angularis|ARF|ARF_family_protein	25.907	7.98e-41
TRpn_11918	ARF_family_protein	3255	-1.69273	0.180403	Sobic.004G051900.1.p_Sorghum_bicolor|ARF|ARF_family_protein	92.291	0
TRpn_11919	ARF_family_protein	3922	-0.467599	0.753129	Sobic.010G229000.1.p_Sorghum_bicolor|ARF|ARF_family_protein	92.865	0
TRpn_11920	ARF_family_protein	3344	-18.7039	4.50577e-09	Sobic.004G051900.1.p_Sorghum_bicolor|ARF|ARF_family_protein	92.232	0
TRpn_11921	ARF_family_protein	3679	#N/A	#N/A	Sobic.010G229000.1.p_Sorghum_bicolor|ARF|ARF_family_protein	84.757	0
TRpn_11922	ARF_family_protein	4060	#N/A	#N/A	Sobic.010G229000.1.p_Sorghum_bicolor|ARF|ARF_family_protein	90.919	0
TRpn_11923	ARF_family_protein	3541	1.00639	0.738976	Sobic.010G229000.1.p_Sorghum_bicolor|ARF|ARF_family_protein	88.305	0
TRpn_11924	ARF_family_protein	4106	0.260535	0.869098	Pavir.4NG069200.1.p_Panicum_virgatum|ARF|ARF_family_protein	96.997	0
TRpn_11925	ARF_family_protein	3647	-4.75377	0.000466231	Sobic.010G229000.1.p_Sorghum_bicolor|ARF|ARF_family_protein	81.917	0
TRpn_12209	ARF_family_protein	1411	-4.93766	0.0640417	XP_010541778.1_Tarenaya_hassleriana|ARF|ARF_family_protein	35.556	9.88e-08
TRpn_12210	ARF_family_protein	1315	-0.0036451	0.9978	EPS64094.1_Genlisea_aurea|ARF|ARF_family_protein	36.986	1.46e-09
TRpn_12356	ARF_family_protein	2237	0.68077	0.477337	Aradu.FNR52_Arachis_duranensis|ARF|ARF_family_protein	31.624	2.6e-30
TRpn_12357	ARF_family_protein	1931	-5.74183	0.00189134	Aradu.FNR52_Arachis_duranensis|ARF|ARF_family_protein	31.624	1.26e-30
TRpn_12443	ARF_family_protein	3049	#N/A	#N/A	CCG006186.1_Populus_euphratica|ARF|ARF_family_protein	47.162	1.69e-54
TRpn_12444	ARF_family_protein	2996	#N/A	#N/A	CCG006186.1_Populus_euphratica|ARF|ARF_family_protein	47.162	1.5e-54
TRpn_12445	ARF_family_protein	1492	-0.296888	0.920572	CCG006186.1_Populus_euphratica|ARF|ARF_family_protein	44.395	1.88e-59
TRpn_12446	ARF_family_protein	3076	0.234849	NA	CCG006186.1_Populus_euphratica|ARF|ARF_family_protein	46.541	3.11e-33
TRpn_12447	ARF_family_protein	2949	#N/A	#N/A	CCG006186.1_Populus_euphratica|ARF|ARF_family_protein	47.162	1.34e-54
TRpn_12448	ARF_family_protein	2845	#N/A	#N/A	CCG006186.1_Populus_euphratica|ARF|ARF_family_protein	47.162	1.04e-54
TRpn_12449	ARF_family_protein	1907	0.235085	NA	CCG006186.1_Populus_euphratica|ARF|ARF_family_protein	36.184	7.76e-86
TRpn_12450	ARF_family_protein	2976	-1.82866	0.723441	CCG006186.1_Populus_euphratica|ARF|ARF_family_protein	46.541	2.85e-33
TRpn_12451	ARF_family_protein	1345	#N/A	#N/A	CCG006186.1_Populus_euphratica|ARF|ARF_family_protein	36.494	3.98e-61
TRpn_12453	ARF_family_protein	2898	0.234998	NA	CCG006186.1_Populus_euphratica|ARF|ARF_family_protein	47.162	1.19e-54
TRpn_12455	ARF_family_protein	3174	#N/A	#N/A	CCG006186.1_Populus_euphratica|ARF|ARF_family_protein	46.541	3.36e-33
TRpn_12456	ARF_family_protein	1591	0.234891	0.982287	CCG006186.1_Populus_euphratica|ARF|ARF_family_protein	38.672	3.67e-53
TRpn_12457	ARF_family_protein	1808	-3.60178	0.128298	CCG006186.1_Populus_euphratica|ARF|ARF_family_protein	39.007	1.16e-92
TRpn_12458	ARF_family_protein	2866	1.19669	NA	CCG006186.1_Populus_euphratica|ARF|ARF_family_protein	46.541	2.57e-33
TRpn_12460	ARF_family_protein	1245	#N/A	#N/A	CCG006186.1_Populus_euphratica|ARF|ARF_family_protein	37.888	1.46e-60
TRpn_12461	ARF_family_protein	3127	0.234968	NA	CCG006186.1_Populus_euphratica|ARF|ARF_family_protein	46.541	3.25e-33
TRpn_12462	ARF_family_protein	2798	0.234502	NA	CCG006186.1_Populus_euphratica|ARF|ARF_family_protein	47.162	9.12e-55
TRpn_12464	ARF_family_protein	533	-4.44284	NA	CCG006186.1_Populus_euphratica|ARF|ARF_family_protein	36.752	1.84e-18
TRpn_12465	ARF_family_protein	441	-2.41795	0.56936	CCG006186.1_Populus_euphratica|ARF|ARF_family_protein	45.161	1.33e-07
TRpn_12466	ARF_family_protein	3017	0.234889	NA	CCG006186.1_Populus_euphratica|ARF|ARF_family_protein	46.541	2.96e-33
TRpn_13409	ARF_family_protein	3844	-1.95699	0.0255426	Araip.8FI38_Arachis_ipaensis|ARF|ARF_family_protein	22.819	1.36e-18
TRpn_14655	ARF_family_protein	1661	-6.10064	0.382425	GSBRNA2T00086041001_Brassica_napus|ARF|ARF_family_protein	61.607	6.18e-34
TRpn_14656	ARF_family_protein	1870	0.600661	0.45386	GSBRNA2T00086041001_Brassica_napus|ARF|ARF_family_protein	61.607	1.36e-33
TRpn_14669	ARF_family_protein	869	-1.09649	0.663673	XP_010106165.1_Morus_notabilis|ARF|ARF_family_protein	42.391	2.27e-19
TRpn_14926	ARF_family_protein	1334	4.4136	NA	Araip.8FI38_Arachis_ipaensis|ARF|ARF_family_protein	31.373	1.76e-41
TRpn_14927	ARF_family_protein	1821	-2.1677	0.0184868	Araip.8FI38_Arachis_ipaensis|ARF|ARF_family_protein	31.373	4.04e-40
TRpn_15023	ARF_family_protein	3375	-0.414513	0.707633	Araip.8FI38_Arachis_ipaensis|ARF|ARF_family_protein	28.827	5.65e-79
TRpn_15442	ARF_family_protein	1937	-0.576384	0.893761	678433664_Utricularia_gibba|ARF|ARF_family_protein	32.397	8.74e-52
TRpn_15443	ARF_family_protein	1677	-5.47837	0.0039949	678433664_Utricularia_gibba|ARF|ARF_family_protein	31.965	1.35e-51
TRpn_15444	ARF_family_protein	1728	-0.702625	0.513286	678433664_Utricularia_gibba|ARF|ARF_family_protein	31.965	2.86e-51
TRpn_15445	ARF_family_protein	1532	0.234973	0.982287	678433664_Utricularia_gibba|ARF|ARF_family_protein	33.69	1.25e-13
TRpn_15446	ARF_family_protein	1549	0.234584	NA	678433664_Utricularia_gibba|ARF|ARF_family_protein	31.633	6.91e-18
TRpn_15447	ARF_family_protein	726	-0.899361	0.773661	678433664_Utricularia_gibba|ARF|ARF_family_protein	31.858	4.72e-22
TRpn_15665	ARF_family_protein	877	0.257918	0.952208	Achn116231_Actinidia_chinensis|ARF|ARF_family_protein	55.814	2.36e-73
TRpn_15924	ARF_family_protein	2411	0.112961	0.923246	CCG006186.1_Populus_euphratica|ARF|ARF_family_protein	45.932	4.35e-99
TRpn_15925	ARF_family_protein	2606	-0.738695	0.737208	CCG006186.1_Populus_euphratica|ARF|ARF_family_protein	48.76	4.51e-64
TRpn_17360	ARF_family_protein	2676	0.33191	0.722512	Achn273801_Actinidia_chinensis|ARF|ARF_family_protein	54.571	1.22e-121
TRpn_17478	ARF_family_protein	2558	0.886448	0.0281358	Achn116231_Actinidia_chinensis|ARF|ARF_family_protein	26.05	1.17e-07
TRpn_17479	ARF_family_protein	3236	-0.741786	0.616823	Achn116231_Actinidia_chinensis|ARF|ARF_family_protein	26.05	1.6e-07
TRpn_17746	ARF_family_protein	1903	1.26496	0.606748	Ciclev10030751m_Citrus_clementina|ARF|ARF_family_protein	29.655	8.1e-07
TRpn_17747	ARF_family_protein	1873	-2.10787	0.431983	Ciclev10030751m_Citrus_clementina|ARF|ARF_family_protein	29.655	7.91e-07
TRpn_17749	ARF_family_protein	1908	0.437731	0.849464	Ciclev10030751m_Citrus_clementina|ARF|ARF_family_protein	29.655	8.14e-07
TRpn_18016	ARF_family_protein	2042	-0.293547	0.979394	CCG006186.1_Populus_euphratica|ARF|ARF_family_protein	38.802	5.93e-62
TRpn_18017	ARF_family_protein	1592	-2.35136	0.407376	CCG006186.1_Populus_euphratica|ARF|ARF_family_protein	43.439	2.76e-41
TRpn_18468	ARF_family_protein	1298	-4.62644	0.0255965	Achn273801_Actinidia_chinensis|ARF|ARF_family_protein	49.451	1.45e-12
TRpn_18532	ARF_family_protein	1562	0.0348365	0.982287	mrna22728.1-v1.0-hybrid_Fragaria_vesca|ARF|ARF_family_protein	73.401	3.45e-135
TRpn_18533	ARF_family_protein	1023	1.06501	0.109836	mrna22728.1-v1.0-hybrid_Fragaria_vesca|ARF|ARF_family_protein	74.483	8.69e-65
TRpn_18534	ARF_family_protein	1319	-0.0594632	0.982287	mrna22728.1-v1.0-hybrid_Fragaria_vesca|ARF|ARF_family_protein	64.444	8.87e-12
TRpn_18540	ARF_family_protein	2324	-0.00372974	0.992478	Achn095921_Actinidia_chinensis|ARF|ARF_family_protein	32.778	4.67e-17
TRpn_18684	ARF_family_protein	2051	-0.157401	0.936256	Vang01g01860.1_Vigna_angularis|ARF|ARF_family_protein	31.127	4.68e-53
TRpn_18687	ARF_family_protein	2415	-0.202014	NA	Vang01g01860.1_Vigna_angularis|ARF|ARF_family_protein	31.127	2.81e-52
TRpn_18688	ARF_family_protein	2326	-2.3797	NA	Vang01g01860.1_Vigna_angularis|ARF|ARF_family_protein	31.127	1.92e-52
TRpn_18842	ARF_family_protein	915	-3.39877	0.234686	Sobic.004G221400.1.p_Sorghum_bicolor|ARF|ARF_family_protein	84.615	3.67e-27
TRpn_18843	ARF_family_protein	945	2.08353	NA	Sobic.004G221400.1.p_Sorghum_bicolor|ARF|ARF_family_protein	84.615	3.91e-26
TRpn_19019	ARF_family_protein	1836	0.0836597	0.975669	Vang01g01860.1_Vigna_angularis|ARF|ARF_family_protein	30.541	3.6e-44
TRpn_19141	ARF_family_protein	4907	-2.34925	9.25304e-05	OB09G15010.1_Oryza_brachyantha|ARF|ARF_family_protein	26.412	5.64e-27
TRpn_19142	ARF_family_protein	2564	-1.95627	NA	OB09G15010.1_Oryza_brachyantha|ARF|ARF_family_protein	24.779	1.38e-22
TRpn_19197	ARF_family_protein	1832	-1.35923	0.594424	SapurV1A.0225s0120.1.p_Salix_purpurea|ARF|ARF_family_protein	29.771	3.77e-10
TRpn_19198	ARF_family_protein	1945	0.202471	0.971852	SapurV1A.0225s0120.2.p_Salix_purpurea|ARF|ARF_family_protein	29.771	3.22e-10
TRpn_19199	ARF_family_protein	2048	#N/A	#N/A	SapurV1A.0225s0120.2.p_Salix_purpurea|ARF|ARF_family_protein	29.771	3.45e-10
TRpn_19516	ARF_family_protein	769	-2.80263	2.86491e-06	Achn273801_Actinidia_chinensis|ARF|ARF_family_protein	37.931	3.33e-10
TRpn_19743	ARF_family_protein	1501	-0.577313	0.873743	Vang01g01860.1_Vigna_angularis|ARF|ARF_family_protein	53.409	5.97e-24
TRpn_19744	ARF_family_protein	1152	-1.28239	0.52694	Vang01g01860.1_Vigna_angularis|ARF|ARF_family_protein	53.409	1.09e-24
TRpn_19769	ARF_family_protein	685	-0.297292	0.982287	Achn116231_Actinidia_chinensis|ARF|ARF_family_protein	31.325	4.76e-06
TRpn_19810	ARF_family_protein	631	-5.68087	0.213696	Vang01g01860.1_Vigna_angularis|ARF|ARF_family_protein	25.269	9.52e-18
TRpn_19838	ARF_family_protein	617	-2.2256	0.17638	Sobic.003G298600.5.p_Sorghum_bicolor|ARF|ARF_family_protein	90.625	4.31e-41
TRpn_20270	ARF_family_protein	1608	0.0410347	0.982888	Aradu.FNR52_Arachis_duranensis|ARF|ARF_family_protein	27.477	9.1e-19
TRpn_20271	ARF_family_protein	486	-1.01781	0.855071	Vang01g01860.1_Vigna_angularis|ARF|ARF_family_protein	34.868	6.5e-29
TRpn_20294	ARF_family_protein	1353	-0.145626	0.982287	Gorai.007G109500.8_Gossypium_raimondii|ARF|ARF_family_protein	33.333	2.48e-10
TRpn_20838	ARF_family_protein	930	-1.98604	0.318047	PDK_30s1160841g001_Phoenix_dactylifera|ARF|ARF_family_protein	55.921	1.36e-110
TRpn_20839	ARF_family_protein	880	2.03886	NA	PDK_30s1160841g001_Phoenix_dactylifera|ARF|ARF_family_protein	30.876	3.64e-21
TRpn_21946	ARF_family_protein	1988	0.10067	0.891979	Vang01g01860.1_Vigna_angularis|ARF|ARF_family_protein	27.53	1.08e-21
TRpn_22452	ARF_family_protein	1547	-0.164337	NA	Araip.8FI38_Arachis_ipaensis|ARF|ARF_family_protein	22.509	6.9e-10
TRpn_22454	ARF_family_protein	1690	-3.51947	NA	Vang01g01860.1_Vigna_angularis|ARF|ARF_family_protein	29.577	1.32e-23
TRpn_22455	ARF_family_protein	1653	-5.07607	NA	Aradu.FNR52_Arachis_duranensis|ARF|ARF_family_protein	25.61	3.7e-17
TRpn_22469	ARF_family_protein	3604	1.54575	0.361115	Achn116231_Actinidia_chinensis|ARF|ARF_family_protein	46.359	0
TRpn_22470	ARF_family_protein	3230	-1.68684	0.0322225	Achn116231_Actinidia_chinensis|ARF|ARF_family_protein	46.359	0
TRpn_22763	ARF_family_protein	889	-0.499966	0.791859	Vang01g01860.1_Vigna_angularis|ARF|ARF_family_protein	31.461	1.78e-06
TRpn_23181	ARF_family_protein	2827	-2.00275	0.0625542	Ciclev10030751m_Citrus_clementina|ARF|ARF_family_protein	32.5	4.96e-08
TRpn_23182	ARF_family_protein	2422	-2.15582	0.210078	Ciclev10030751m_Citrus_clementina|ARF|ARF_family_protein	32.5	4.01e-08
TRpn_23585	ARF_family_protein	2168	-1.24281	0.0629738	678433664_Utricularia_gibba|ARF|ARF_family_protein	29.825	7.03e-23
TRpn_23882	ARF_family_protein	1949	-1.37864	0.0121183	678433664_Utricularia_gibba|ARF|ARF_family_protein	35.59	1.73e-67
TRpn_24043	ARF_family_protein	481	0.234982	0.982287	Achn116231_Actinidia_chinensis|ARF|ARF_family_protein	59.292	5.76e-37
TRpn_24290	ARF_family_protein	539	-1.98201	0.796952	PDK_30s1160841g001_Phoenix_dactylifera|ARF|ARF_family_protein	53.333	5.24e-56
TRpn_24449	ARF_family_protein	557	-7.09581	0.00596848	Achn273801_Actinidia_chinensis|ARF|ARF_family_protein	52.83	4.21e-08
TRpn_24698	ARF_family_protein	2668	-6.72397	3.56386e-06	Vang01g01860.1_Vigna_angularis|ARF|ARF_family_protein	32.613	1.08e-85
TRpn_24699	ARF_family_protein	3495	-1.05579	0.36599	Vang01g01860.1_Vigna_angularis|ARF|ARF_family_protein	32.613	9.17e-84
TRpn_25008	ARF_family_protein	930	0.578503	0.731542	mrna22728.1-v1.0-hybrid_Fragaria_vesca|ARF|ARF_family_protein	75.217	5.86e-115
TRpn_25009	ARF_family_protein	592	-5.13723	0.149696	mrna22728.1-v1.0-hybrid_Fragaria_vesca|ARF|ARF_family_protein	75.127	1.59e-96
TRpn_25133	ARF_family_protein	845	0.545378	0.965108	Potri.001G066200.4_Populus_trichocarpa|ARF|ARF_family_protein	36.905	6.42e-07
TRpn_25134	ARF_family_protein	1140	0.234754	NA	Potri.001G066200.4_Populus_trichocarpa|ARF|ARF_family_protein	36.905	1.6e-06
TRpn_25135	ARF_family_protein	753	0.575084	0.905484	NNU_003220-RA_Nelumbo_nucifera|ARF|ARF_family_protein	33.721	1.28e-08
TRpn_25136	ARF_family_protein	1048	-4.3059	0.230349	NNU_003220-RA_Nelumbo_nucifera|ARF|ARF_family_protein	33.333	1.85e-08
TRpn_25186	ARF_family_protein	1645	-4.75997	3.11935e-05	XP_010106165.1_Morus_notabilis|ARF|ARF_family_protein	40.964	1.58e-07
TRpn_25187	ARF_family_protein	690	-9.82787	5.80758e-09	XP_010106165.1_Morus_notabilis|ARF|ARF_family_protein	40.964	1.83e-08
TRpn_26238	ARF_family_protein	547	-0.0547045	0.985941	678433664_Utricularia_gibba|ARF|ARF_family_protein	53.061	7.25e-06
TRpn_26736	ARF_family_protein	1438	-0.821007	0.445621	Achn273801_Actinidia_chinensis|ARF|ARF_family_protein	46.512	7e-16
TRpn_27256	ARF_family_protein	3190	-2.04634	0.0040753	Vang01g01860.1_Vigna_angularis|ARF|ARF_family_protein	23.529	2.29e-35
TRpn_27527	ARF_family_protein	1024	-0.162831	0.950366	Aradu.FNR52_Arachis_duranensis|ARF|ARF_family_protein	25.49	1.16e-30
TRpn_27733	ARF_family_protein	1509	0.132259	0.952877	RrC62_p3_Raphanus_raphanistrum|ARF|ARF_family_protein	32.479	9.02e-08
TRpn_28301	ARF_family_protein	2478	-1.01437	0.114686	KN538758.1_FGP044_Oryza_longistaminata|ARF|ARF_family_protein	65.123	1.06e-134
TRpn_28531	ARF_family_protein	1797	-0.542611	0.925654	Achn273801_Actinidia_chinensis|ARF|ARF_family_protein	38.421	1.34e-22
TRpn_28681	ARF_family_protein	2640	-2.95761	NA	PDK_30s1160841g001_Phoenix_dactylifera|ARF|ARF_family_protein	48.897	2.93e-59
TRpn_28691	ARF_family_protein	1163	#N/A	#N/A	XP_010106165.1_Morus_notabilis|ARF|ARF_family_protein	44.086	1.29e-13
TRpn_28692	ARF_family_protein	1242	-1.11878	0.0106506	XP_010106165.1_Morus_notabilis|ARF|ARF_family_protein	44.086	1.64e-13
TRpn_28841	ARF_family_protein	3052	0.285234	0.718435	Achn116231_Actinidia_chinensis|ARF|ARF_family_protein	43.905	0
TRpn_29343	ARF_family_protein	3020	-2.02984	0.290982	Vang01g01860.1_Vigna_angularis|ARF|ARF_family_protein	28.226	1.53e-57
TRpn_29344	ARF_family_protein	2968	-3.25834	NA	Vang01g01860.1_Vigna_angularis|ARF|ARF_family_protein	26.208	2.46e-50
TRpn_29345	ARF_family_protein	3031	-1.67415	NA	Vang01g01860.1_Vigna_angularis|ARF|ARF_family_protein	26.208	2.82e-50
TRpn_29346	ARF_family_protein	2957	-1.75437	NA	Vang01g01860.1_Vigna_angularis|ARF|ARF_family_protein	28.226	1.27e-57
TRpn_29348	ARF_family_protein	3146	-1.80083	NA	Vang01g01860.1_Vigna_angularis|ARF|ARF_family_protein	26.208	3.57e-50
TRpn_29349	ARF_family_protein	2842	-4.5935	0.271378	Vang01g01860.1_Vigna_angularis|ARF|ARF_family_protein	28.226	8.62e-58
TRpn_29351	ARF_family_protein	3083	-3.74983	NA	Vang01g01860.1_Vigna_angularis|ARF|ARF_family_protein	26.208	3.16e-50
TRpn_29352	ARF_family_protein	2905	-5.46272	0.00161002	Vang01g01860.1_Vigna_angularis|ARF|ARF_family_protein	28.226	1.07e-57
TRpn_29894	ARF_family_protein	1301	-1.04717	0.546559	Vang01g01860.1_Vigna_angularis|ARF|ARF_family_protein	28.383	4.11e-39
TRpn_29895	ARF_family_protein	1424	-0.413206	NA	Vang01g01860.1_Vigna_angularis|ARF|ARF_family_protein	28.383	9.87e-39
TRpn_30332	ARF_family_protein	2037	-1.575	0.182517	KN538758.1_FGP044_Oryza_longistaminata|ARF|ARF_family_protein	78.173	9.22e-83
TRpn_30333	ARF_family_protein	465	-0.125342	NA	KN538758.1_FGP044_Oryza_longistaminata|ARF|ARF_family_protein	81.159	1.53e-32
TRpn_30334	ARF_family_protein	833	2.21556	NA	KN538758.1_FGP044_Oryza_longistaminata|ARF|ARF_family_protein	78.049	1.92e-117
TRpn_30348	ARF_family_protein	1983	-1.05832	0.290986	Aradu.FNR52_Arachis_duranensis|ARF|ARF_family_protein	49.85	3.52e-101
TRpn_30527	ARF_family_protein	2592	0.66556	0.264394	Aradu.FNR52_Arachis_duranensis|ARF|ARF_family_protein	31.25	1.49e-64
TRpn_30859	ARF_family_protein	1415	0.618984	0.374296	evm_27.model.AmTr_v1.0_scaffold00057.126_Amborella_trichopoda|ARF|ARF_family_protein	36.449	1.74e-10
TRpn_30861	ARF_family_protein	1633	-0.858406	0.456477	Vang01g01860.1_Vigna_angularis|ARF|ARF_family_protein	29.57	8.63e-43
TRpn_30872	ARF_family_protein	994	0.0498531	0.982287	Lus10022943_Linum_usitatissimum|ARF|ARF_family_protein	61.818	1.58e-16
TRpn_31190	ARF_family_protein	2655	0.0916062	0.886041	KN538758.1_FGP044_Oryza_longistaminata|ARF|ARF_family_protein	28.141	4.79e-10
TRpn_31191	ARF_family_protein	1297	1.03972	0.152061	KN538758.1_FGP044_Oryza_longistaminata|ARF|ARF_family_protein	29.56	3.41e-10
TRpn_31212	ARF_family_protein	1565	-1.16773	0.0351702	Vang01g01860.1_Vigna_angularis|ARF|ARF_family_protein	28.517	3.11e-27
TRpn_32305	ARF_family_protein	766	-1.55993	0.716831	Zosma34g00620.1_Zostera_marina|ARF|ARF_family_protein	37.778	2.16e-07
TRpn_32306	ARF_family_protein	871	0.234908	0.982287	MA_10432580g0010_Picea_abies|ARF|ARF_family_protein	35.417	3.58e-06
TRpn_32411	ARF_family_protein	1023	-2.63467	0.444663	Achn116231_Actinidia_chinensis|ARF|ARF_family_protein	64.74	1.58e-132
TRpn_32966	ARF_family_protein	457	-1.49507	0.591206	PDK_30s1160841g001_Phoenix_dactylifera|ARF|ARF_family_protein	48.447	3.49e-45
TRpn_33123	ARF_family_protein	528	-6.03326	0.00170087	Vang01g01860.1_Vigna_angularis|ARF|ARF_family_protein	31.373	8.22e-15
TRpn_33158	ARF_family_protein	3439	-0.58259	0.562991	Vang01g01860.1_Vigna_angularis|ARF|ARF_family_protein	29.274	6.19e-54
TRpn_33159	ARF_family_protein	2904	0.741708	0.257648	Vang01g01860.1_Vigna_angularis|ARF|ARF_family_protein	29.274	1.9e-54
TRpn_33827	ARF_family_protein	1428	-0.971793	0.000366139	MDP0000256621_Malus_domestica|ARF|ARF_family_protein	57.216	6.86e-64
TRpn_34651	ARF_family_protein	463	-4.96071	0.183259	Aradu.FNR52_Arachis_duranensis|ARF|ARF_family_protein	36.913	1.04e-28
TRpn_34654	ARF_family_protein	1613	-4.28434	NA	Vang01g01860.1_Vigna_angularis|ARF|ARF_family_protein	29.483	5.32e-35
TRpn_34655	ARF_family_protein	1496	0.450715	0.727175	Vang01g01860.1_Vigna_angularis|ARF|ARF_family_protein	29.483	2.78e-35
TRpn_34656	ARF_family_protein	1718	-4.28041	NA	Vang01g01860.1_Vigna_angularis|ARF|ARF_family_protein	29.483	8.91e-35
TRpn_34927	ARF_family_protein	1266	0.0203032	0.986016	KN538737.1_FGP003_Oryza_longistaminata|ARF|ARF_family_protein	57.353	2.32e-12
TRpn_35284	ARF_family_protein	854	-3.70239	0.0590047	678433664_Utricularia_gibba|ARF|ARF_family_protein	38.983	6.1e-27
TRpn_35285	ARF_family_protein	1048	-2.33355	0.219945	678433664_Utricularia_gibba|ARF|ARF_family_protein	37.143	5.23e-20
TRpn_35286	ARF_family_protein	954	-4.71893	0.000134218	678433664_Utricularia_gibba|ARF|ARF_family_protein	37.143	5.08e-20
TRpn_35287	ARF_family_protein	948	-1.26624	0.574655	678433664_Utricularia_gibba|ARF|ARF_family_protein	38.983	1.48e-26
TRpn_35489	ARF_family_protein	1520	2.09164	0.033528	Achn273801_Actinidia_chinensis|ARF|ARF_family_protein	54.63	3.74e-24
TRpn_35490	ARF_family_protein	1940	-0.877024	0.524124	Achn273801_Actinidia_chinensis|ARF|ARF_family_protein	48.684	7.57e-29
TRpn_35491	ARF_family_protein	503	#N/A	#N/A	Achn273801_Actinidia_chinensis|ARF|ARF_family_protein	63.415	2.22e-08
TRpn_35543	ARF_family_protein	1708	0.0831311	0.982287	Aradu.FNR52_Arachis_duranensis|ARF|ARF_family_protein	29.703	8.04e-26
TRpn_35570	ARF_family_protein	2237	0.831032	0.121905	Achn273801_Actinidia_chinensis|ARF|ARF_family_protein	53.56	6.88e-106
TRpn_35712	ARF_family_protein	2125	-1.92224	9.65835e-14	PDK_30s1160841g001_Phoenix_dactylifera|ARF|ARF_family_protein	41.406	8.55e-27
TRpn_36179	ARF_family_protein	424	2.96222	0.616049	PDK_30s1160841g001_Phoenix_dactylifera|ARF|ARF_family_protein	31.731	2.02e-08
TRpn_36691	ARF_family_protein	3060	-6.15829	0.00123521	Vang01g01860.1_Vigna_angularis|ARF|ARF_family_protein	25.937	4.44e-63
TRpn_36692	ARF_family_protein	2161	#N/A	#N/A	Vang01g01860.1_Vigna_angularis|ARF|ARF_family_protein	25.937	5.39e-65
TRpn_36693	ARF_family_protein	3034	-0.5479	0.757494	Vang01g01860.1_Vigna_angularis|ARF|ARF_family_protein	25.937	4.05e-63
TRpn_36787	ARF_family_protein	2808	-5.61888	9.17e-05	PH01000845G0410_Phyllostachys_heterocycla|ARF|ARF_family_protein	42.478	2.11e-13
TRpn_36908	ARF_family_protein	1482	1.60227	0.484586	Aradu.FNR52_Arachis_duranensis|ARF|ARF_family_protein	26.519	4.16e-25
TRpn_36909	ARF_family_protein	1499	#N/A	#N/A	Aradu.FNR52_Arachis_duranensis|ARF|ARF_family_protein	26.519	4.22e-25
TRpn_36910	ARF_family_protein	1653	-1.66706	0.439022	Vang01g01860.1_Vigna_angularis|ARF|ARF_family_protein	27.679	4.87e-36
TRpn_36911	ARF_family_protein	2149	-3.10633	0.00413105	Araip.8FI38_Arachis_ipaensis|ARF|ARF_family_protein	33.598	2.2e-52
TRpn_37591	ARF_family_protein	587	-3.83481	NA	CCG006186.1_Populus_euphratica|ARF|ARF_family_protein	43.889	2.49e-46
TRpn_37592	ARF_family_protein	966	-1.41249	0.705413	CCG006186.1_Populus_euphratica|ARF|ARF_family_protein	43.446	9.56e-67
TRpn_37593	ARF_family_protein	1169	1.34337	0.775634	CCG006186.1_Populus_euphratica|ARF|ARF_family_protein	43.446	1.02e-65
TRpn_37746	ARF_family_protein	984	-4.92127	0.0184233	PDK_30s1160841g001_Phoenix_dactylifera|ARF|ARF_family_protein	54.828	2.49e-103
TRpn_38265	ARF_family_protein	912	0.716602	0.840053	GSMUA_Achr6P07390_001_Musa_acuminata|ARF|ARF_family_protein	35.644	5.03e-09
TRpn_38266	ARF_family_protein	1009	0.125329	0.982287	GSMUA_Achr6P07390_001_Musa_acuminata|ARF|ARF_family_protein	35.644	2.87e-08
TRpn_38267	ARF_family_protein	1107	0.738305	0.110801	evm_27.model.AmTr_v1.0_scaffold00057.126_Amborella_trichopoda|ARF|ARF_family_protein	32.727	3.57e-08
TRpn_38280	ARF_family_protein	1235	-0.726915	NA	PDK_30s1160841g001_Phoenix_dactylifera|ARF|ARF_family_protein	51.351	2.41e-84
TRpn_38639	ARF_family_protein	1413	-1.87919	0.111205	Aradu.FNR52_Arachis_duranensis|ARF|ARF_family_protein	32.941	2.87e-13
TRpn_38943	ARF_family_protein	2022	-2.61187	0.0406357	Aradu.FNR52_Arachis_duranensis|ARF|ARF_family_protein	30.827	5.18e-27
TRpn_39412	ARF_family_protein	489	-4.46636	0.3362	PDK_30s1160841g001_Phoenix_dactylifera|ARF|ARF_family_protein	26.623	1.65e-06
TRpn_40348	ARF_family_protein	993	-1.23317	0.0244718	XP_010106165.1_Morus_notabilis|ARF|ARF_family_protein	37.778	4.84e-12
TRpn_40349	ARF_family_protein	993	0.234708	0.982287	Pbr002342.1_Pyrus_bretschneideri|ARF|ARF_family_protein	42.222	3.03e-12
TRpn_40350	ARF_family_protein	1093	-0.486691	0.915478	XP_010106165.1_Morus_notabilis|ARF|ARF_family_protein	38.462	4.75e-13
TRpn_40351	ARF_family_protein	938	0.428087	0.82092	Pbr002342.1_Pyrus_bretschneideri|ARF|ARF_family_protein	43.333	1.7e-12
TRpn_40429	ARF_family_protein	3089	-2.89158	0.0570852	Vang01g01860.1_Vigna_angularis|ARF|ARF_family_protein	24.925	1.95e-45
TRpn_40430	ARF_family_protein	3556	-0.454952	0.786377	Vang01g01860.1_Vigna_angularis|ARF|ARF_family_protein	24.925	3.47e-45
TRpn_40519	ARF_family_protein	3180	-3.09338	0.000194865	Sevir.4G268700.2.p_Setaria_viridis|ARF|ARF_family_protein	94.049	0
TRpn_40520	ARF_family_protein	2965	-4.83123	0.0492305	Sevir.9G219100.1.p_Setaria_viridis|ARF|ARF_family_protein	86.152	0
TRpn_40521	ARF_family_protein	1058	-2.19892	0.472544	Pahal.G01098.1_Panicum_hallii|ARF|ARF_family_protein	56.8	1.87e-66
TRpn_41008	ARF_family_protein	3191	-1.44384	4.02465e-12	Seita.7G108100.1.p_Setaria_italica|ARF|ARF_family_protein	93.604	0
TRpn_41450	ARF_family_protein	3648	-6.42227	7.92e-05	PDK_30s1160841g001_Phoenix_dactylifera|ARF|ARF_family_protein	46.789	2.58e-42
TRpn_41451	ARF_family_protein	3557	-4.47821	NA	PDK_30s1160841g001_Phoenix_dactylifera|ARF|ARF_family_protein	46.789	2.41e-42
TRpn_41547	ARF_family_protein	528	-5.8319	0.000473241	Ciclev10030751m_Citrus_clementina|ARF|ARF_family_protein	50	2.73e-06
TRpn_42691	ARF_family_protein	4116	0.0584374	NA	Araip.8FI38_Arachis_ipaensis|ARF|ARF_family_protein	29.268	3.6e-53
TRpn_42696	ARF_family_protein	478	-0.869663	NA	Vang01g01860.1_Vigna_angularis|ARF|ARF_family_protein	27.857	4.27e-13
TRpn_43458	ARF_family_protein	3393	-6.24272	0.00290394	Vang01g01860.1_Vigna_angularis|ARF|ARF_family_protein	22.082	6.2e-42
TRpn_43459	ARF_family_protein	3127	-0.0484031	0.982287	Vang01g01860.1_Vigna_angularis|ARF|ARF_family_protein	22.222	1.14e-43
TRpn_43460	ARF_family_protein	3395	0.84371	0.783189	Vang01g01860.1_Vigna_angularis|ARF|ARF_family_protein	22.222	1.7e-42
TRpn_43568	ARF_family_protein	555	0.234915	0.982287	Aradu.FNR52_Arachis_duranensis|ARF|ARF_family_protein	38.462	2.02e-28
TRpn_43569	ARF_family_protein	470	0.234755	NA	Araip.8FI38_Arachis_ipaensis|ARF|ARF_family_protein	37.5	3.17e-18
TRpn_43748	ARF_family_protein	585	0.23464	0.982287	LPERR06G05720.3_Leersia_perrieri|ARF|ARF_family_protein	37.895	7.82e-10
TRpn_44114	ARF_family_protein	1023	0.234744	0.982287	PDK_30s1160841g001_Phoenix_dactylifera|ARF|ARF_family_protein	35.985	2.78e-42
TRpn_44115	ARF_family_protein	574	-2.20553	0.662712	PDK_30s1160841g001_Phoenix_dactylifera|ARF|ARF_family_protein	58.696	1.45e-31
TRpn_44237	ARF_family_protein	922	-5.52013	0.136141	Vang01g01860.1_Vigna_angularis|ARF|ARF_family_protein	32.119	3.7e-51
TRpn_44602	ARF_family_protein	3999	-0.280991	0.704067	Do002955.1_Dichanthelium_oligosanthes|ARF|ARF_family_protein	93.073	0
TRpn_44669	ARF_family_protein	2260	-0.319037	0.945998	CCG006186.1_Populus_euphratica|ARF|ARF_family_protein	46.36	2.32e-63
TRpn_44670	ARF_family_protein	1983	0.620524	0.83602	CCG006186.1_Populus_euphratica|ARF|ARF_family_protein	43.371	3.66e-119
TRpn_44671	ARF_family_protein	974	1.81103	0.153128	CCG006186.1_Populus_euphratica|ARF|ARF_family_protein	32.367	3.92e-31
TRpn_45444	ARF_family_protein	443	-0.556106	0.892827	Vang01g01860.1_Vigna_angularis|ARF|ARF_family_protein	32.394	3.46e-23
TRpn_46186	ARF_family_protein	1290	-0.372838	NA	678433664_Utricularia_gibba|ARF|ARF_family_protein	27.182	3.79e-23
TRpn_46187	ARF_family_protein	1380	-0.757336	0.883645	678433664_Utricularia_gibba|ARF|ARF_family_protein	31.095	1.45e-37
TRpn_46188	ARF_family_protein	1646	-4.28697	0.00131761	678433664_Utricularia_gibba|ARF|ARF_family_protein	31.064	2.61e-45
TRpn_46351	ARF_family_protein	407	0.234897	NA	PDK_30s1160841g001_Phoenix_dactylifera|ARF|ARF_family_protein	53.333	2e-43
TRpn_47264	ARF_family_protein	3345	#N/A	#N/A	OB09G15010.1_Oryza_brachyantha|ARF|ARF_family_protein	33.962	4.41e-30
TRpn_47267	ARF_family_protein	3210	-6.20127	0.000416599	OB09G15010.1_Oryza_brachyantha|ARF|ARF_family_protein	33.766	2.06e-30
TRpn_47270	ARF_family_protein	2942	-3.98769	NA	OB09G15010.1_Oryza_brachyantha|ARF|ARF_family_protein	33.766	1.88e-30
TRpn_47271	ARF_family_protein	3092	-2.43733	NA	OB09G15010.1_Oryza_brachyantha|ARF|ARF_family_protein	33.962	4.04e-30
TRpn_47274	ARF_family_protein	3009	-4.75589	0.019216	OB09G15010.1_Oryza_brachyantha|ARF|ARF_family_protein	33.766	1.91e-30
TRpn_47276	ARF_family_protein	3180	-5.4439	0.012342	OB09G15010.1_Oryza_brachyantha|ARF|ARF_family_protein	33.962	4.17e-30
TRpn_47277	ARF_family_protein	3105	#N/A	#N/A	OB09G15010.1_Oryza_brachyantha|ARF|ARF_family_protein	33.962	4.06e-30
TRpn_47355	ARF_family_protein	2942	-1.83741	0.00180574	Achn116231_Actinidia_chinensis|ARF|ARF_family_protein	82.519	0
TRpn_47356	ARF_family_protein	2473	-1.40123	0.000727557	Achn116231_Actinidia_chinensis|ARF|ARF_family_protein	82.391	0
TRpn_47357	ARF_family_protein	3629	-0.279685	0.950071	Achn116231_Actinidia_chinensis|ARF|ARF_family_protein	78.339	0
TRpn_47358	ARF_family_protein	3599	0.563952	0.773871	Achn116231_Actinidia_chinensis|ARF|ARF_family_protein	80.152	0
TRpn_47359	ARF_family_protein	3634	0.00977279	0.99813	Achn116231_Actinidia_chinensis|ARF|ARF_family_protein	80.152	0
TRpn_47360	ARF_family_protein	3594	-1.01276	0.820889	Achn116231_Actinidia_chinensis|ARF|ARF_family_protein	78.444	0
TRpn_48699	ARF_family_protein	1512	0.545077	0.513646	Vang01g01860.1_Vigna_angularis|ARF|ARF_family_protein	30.458	8.93e-52
TRpn_49115	ARF_family_protein	1224	-0.727003	0.96778	HL.SW.v1.0.G038552.1_Humulus_lupulus|ARF|ARF_family_protein	52.809	5.96e-28
TRpn_49116	ARF_family_protein	1619	0.234879	NA	HL.SW.v1.0.G038552.1_Humulus_lupulus|ARF|ARF_family_protein	52.222	3.22e-27
TRpn_49118	ARF_family_protein	1736	3.08331	NA	HL.SW.v1.0.G038552.1_Humulus_lupulus|ARF|ARF_family_protein	52.809	4.57e-27
TRpn_49119	ARF_family_protein	1762	-1.4469	NA	HL.SW.v1.0.G038552.1_Humulus_lupulus|ARF|ARF_family_protein	52.809	4.88e-27
TRpn_49121	ARF_family_protein	1645	1.96815	NA	HL.SW.v1.0.G038552.1_Humulus_lupulus|ARF|ARF_family_protein	52.222	3.49e-27
TRpn_49123	ARF_family_protein	1107	-0.726878	NA	HL.SW.v1.0.G038552.1_Humulus_lupulus|ARF|ARF_family_protein	52.222	2.88e-28
TRpn_49731	ARF_family_protein	1502	-0.453342	0.593049	Vang01g01860.1_Vigna_angularis|ARF|ARF_family_protein	28.992	2.67e-21
TRpn_49828	ARF_family_protein	529	-6.93863	0.00156192	PH01002498G0280_Phyllostachys_heterocycla|ARF|ARF_family_protein	94.118	3.48e-15
TRpn_49916	ARF_family_protein	9151	-6.8025	4.24723e-06	PDK_30s1160841g001_Phoenix_dactylifera|ARF|ARF_family_protein	44.389	6.03e-130
TRpn_49917	ARF_family_protein	9027	-4.80556	NA	PDK_30s1160841g001_Phoenix_dactylifera|ARF|ARF_family_protein	44.389	5.89e-130
TRpn_49918	ARF_family_protein	9072	-3.33753	NA	PDK_30s1160841g001_Phoenix_dactylifera|ARF|ARF_family_protein	44.389	5.94e-130
TRpn_49952	ARF_family_protein	1845	-1.32036	0.59351	Sevir.6G219400.1.p_Setaria_viridis|ARF|ARF_family_protein	86.477	0
TRpn_49953	ARF_family_protein	1758	-3.66565	0.00202076	Sobic.007G203500.1.p_Sorghum_bicolor|ARF|ARF_family_protein	92.164	0
TRpn_50018	ARF_family_protein	505	-2.37991	NA	462958011_Eragrostis_tef|ARF|ARF_family_protein	97.368	2.77e-18
TRpn_50019	ARF_family_protein	3732	-3.30746	0.000994112	Sobic.005G132000.2.p_Sorghum_bicolor|ARF|ARF_family_protein	88.984	0
TRpn_51393	ARF_family_protein	4040	-0.489626	0.759448	Vang01g01860.1_Vigna_angularis|ARF|ARF_family_protein	27.061	1.06e-61
TRpn_51394	ARF_family_protein	3001	-6.01223	0.00370415	Vang01g01860.1_Vigna_angularis|ARF|ARF_family_protein	27.061	1.05e-62
TRpn_51396	ARF_family_protein	3116	#N/A	#N/A	Vang01g01860.1_Vigna_angularis|ARF|ARF_family_protein	27.061	1.53e-62
TRpn_51943	ARF_family_protein	1211	0.278467	0.982287	Achn273801_Actinidia_chinensis|ARF|ARF_family_protein	44.898	7.34e-10
TRpn_52080	ARF_family_protein	439	5.245	0.589153	678433664_Utricularia_gibba|ARF|ARF_family_protein	43.056	1.92e-10
TRpn_52577	ARF_family_protein	2538	-0.847181	0.639232	Vang01g01860.1_Vigna_angularis|ARF|ARF_family_protein	29.604	1.86e-55
TRpn_52578	ARF_family_protein	2705	-3.31425	0.167869	Vang01g01860.1_Vigna_angularis|ARF|ARF_family_protein	29.604	3.53e-55
TRpn_52580	ARF_family_protein	812	-2.73956	0.366046	Vang01g01860.1_Vigna_angularis|ARF|ARF_family_protein	29.437	7.33e-32
TRpn_52849	ARF_family_protein	1224	-1.11734	0.587568	PH01000222G0180_Phyllostachys_heterocycla|ARF|ARF_family_protein	48.333	2.12e-06
TRpn_52855	ARF_family_protein	922	#N/A	#N/A	PH01000222G0180_Phyllostachys_heterocycla|ARF|ARF_family_protein	48.333	1.08e-06
TRpn_52858	ARF_family_protein	732	-3.0608	0.313988	PH01000222G0180_Phyllostachys_heterocycla|ARF|ARF_family_protein	48.333	3.92e-07
TRpn_54271	ARF_family_protein	1087	5.09372	0.0501818	PDK_30s1160841g001_Phoenix_dactylifera|ARF|ARF_family_protein	43.023	3.47e-22
TRpn_54420	ARF_family_protein	664	-7.62482	0.00891909	678433664_Utricularia_gibba|ARF|ARF_family_protein	28.696	1.93e-06
TRpn_54627	ARF_family_protein	436	-3.22654	0.280178	OB09G15010.1_Oryza_brachyantha|ARF|ARF_family_protein	34.286	1.38e-12
TRpn_55156	ARF_family_protein	874	-0.00909698	0.995231	678433664_Utricularia_gibba|ARF|ARF_family_protein	30.216	1.29e-08
TRpn_56065	ARF_family_protein	1469	-2.17082	0.582349	Vang01g01860.1_Vigna_angularis|ARF|ARF_family_protein	27.07	1.92e-29
TRpn_56066	ARF_family_protein	1654	-3.0416	0.00257214	Vang01g01860.1_Vigna_angularis|ARF|ARF_family_protein	27.07	3.83e-29
TRpn_56122	ARF_family_protein	1957	1.1012	0.0386561	Araip.8FI38_Arachis_ipaensis|ARF|ARF_family_protein	32.484	2.57e-13
TRpn_56123	ARF_family_protein	1936	-8.97965	9.70757e-09	Araip.8FI38_Arachis_ipaensis|ARF|ARF_family_protein	32.484	2.51e-13
TRpn_56360	ARF_family_protein	1384	-2.2742	0.14395	PDK_30s1160841g001_Phoenix_dactylifera|ARF|ARF_family_protein	34.483	1.32e-29
TRpn_56494	ARF_family_protein	1401	0.684592	0.084528	MELO3C005761P2_Cucumis_melo|ARF|ARF_family_protein	30.201	2.41e-09
TRpn_56495	ARF_family_protein	1419	-8.15954	1.11014e-07	MELO3C005761P2_Cucumis_melo|ARF|ARF_family_protein	30.201	2.48e-09
TRpn_56569	ARF_family_protein	1688	-3.78661	0.080086	Vang01g01860.1_Vigna_angularis|ARF|ARF_family_protein	32.374	1.06e-68
TRpn_56571	ARF_family_protein	1728	-0.0569622	0.982287	Vang01g01860.1_Vigna_angularis|ARF|ARF_family_protein	32.374	1.47e-68
TRpn_57147	ARF_family_protein	1612	0.189918	0.362674	HL.SW.v1.0.G038552.1_Humulus_lupulus|ARF|ARF_family_protein	69.792	2.02e-37
TRpn_57148	ARF_family_protein	1837	0.443437	0.760686	HL.SW.v1.0.G038552.1_Humulus_lupulus|ARF|ARF_family_protein	69.792	8.92e-37
TRpn_57784	ARF_family_protein	2642	0.457037	0.47875	Aradu.FNR52_Arachis_duranensis|ARF|ARF_family_protein	32.959	2.31e-76
TRpn_58432	ARF_family_protein	4659	-7.05183	2.03887e-06	PDK_30s1160841g001_Phoenix_dactylifera|ARF|ARF_family_protein	45.685	1.38e-124
TRpn_59391	ARF_family_protein	592	-1.06698	0.649063	PDK_30s1160841g001_Phoenix_dactylifera|ARF|ARF_family_protein	49.49	1.35e-49
TRpn_59610	ARF_family_protein	944	-3.11318	0.356332	PDK_30s1160841g001_Phoenix_dactylifera|ARF|ARF_family_protein	34.868	2.04e-13
TRpn_59611	ARF_family_protein	614	-4.18604	0.436913	PDK_30s1160841g001_Phoenix_dactylifera|ARF|ARF_family_protein	69.091	4.74e-52
TRpn_59825	ARF_family_protein	482	-1.45016	0.67956	678433664_Utricularia_gibba|ARF|ARF_family_protein	56.098	4.86e-07
TRpn_59924	ARF_family_protein	3700	-2.67436	NA	Araip.8FI38_Arachis_ipaensis|ARF|ARF_family_protein	23.22	5.37e-12
TRpn_60236	ARF_family_protein	1310	-2.85392	NA	Achn116231_Actinidia_chinensis|ARF|ARF_family_protein	32	8.24e-08
TRpn_60237	ARF_family_protein	1334	-1.66098	1.73531e-08	Achn116231_Actinidia_chinensis|ARF|ARF_family_protein	32	8.56e-08
TRpn_60570	ARF_family_protein	930	0.674692	0.40671	LPERR06G05720.4_Leersia_perrieri|ARF|ARF_family_protein	42.708	1.53e-11
TRpn_61825	ARF_family_protein	1744	-1.76793	0.353924	Achn116231_Actinidia_chinensis|ARF|ARF_family_protein	49.049	2.61e-76
TRpn_61913	ARF_family_protein	4135	-2.72962	0.0548939	PDK_30s1160841g001_Phoenix_dactylifera|ARF|ARF_family_protein	49.887	7.92e-127
TRpn_63763	ARF_family_protein	1067	0.234815	0.982287	678433664_Utricularia_gibba|ARF|ARF_family_protein	33.117	1.08e-11
TRpn_63766	ARF_family_protein	2091	0.543208	0.450646	Araip.8FI38_Arachis_ipaensis|ARF|ARF_family_protein	27.674	1.12e-66
TRpn_63866	ARF_family_protein	812	-2.13434	0.17474	mrna22728.1-v1.0-hybrid_Fragaria_vesca|ARF|ARF_family_protein	72.727	1.29e-15
TRpn_63970	ARF_family_protein	541	-8.0838	0.00014236	Sme2.5_02298.1_g00001.1_Solanum_melongena|ARF|ARF_family_protein	50.781	1.36e-33
TRpn_64368	ARF_family_protein	2607	0.235007	NA	Achn116231_Actinidia_chinensis|ARF|ARF_family_protein	58.511	8.22e-42
TRpn_64369	ARF_family_protein	2430	0.234798	NA	Achn116231_Actinidia_chinensis|ARF|ARF_family_protein	58.511	7.58e-42
TRpn_64370	ARF_family_protein	2599	0.234802	0.982287	Achn116231_Actinidia_chinensis|ARF|ARF_family_protein	58.511	3.19e-41
TRpn_64371	ARF_family_protein	2776	0.234626	NA	Achn116231_Actinidia_chinensis|ARF|ARF_family_protein	58.511	3.42e-41
TRpn_64372	ARF_family_protein	2721	-3.60322	NA	Achn116231_Actinidia_chinensis|ARF|ARF_family_protein	58.511	3.35e-41
TRpn_64373	ARF_family_protein	2544	-3.54597	NA	Achn116231_Actinidia_chinensis|ARF|ARF_family_protein	58.511	3.12e-41
TRpn_64374	ARF_family_protein	2266	-4.0735	NA	Achn116231_Actinidia_chinensis|ARF|ARF_family_protein	58.511	2.74e-41
TRpn_64375	ARF_family_protein	2201	0.234817	0.982287	Achn116231_Actinidia_chinensis|ARF|ARF_family_protein	58.511	2.65e-41
TRpn_64376	ARF_family_protein	2527	0.234658	NA	Achn116231_Actinidia_chinensis|ARF|ARF_family_protein	58.511	3.09e-41
TRpn_64377	ARF_family_protein	2350	0.234514	NA	Achn116231_Actinidia_chinensis|ARF|ARF_family_protein	58.511	2.84e-41
TRpn_64378	ARF_family_protein	2662	#N/A	#N/A	Achn116231_Actinidia_chinensis|ARF|ARF_family_protein	58.511	8.37e-42
TRpn_64379	ARF_family_protein	2321	0.234744	0.982287	Achn116231_Actinidia_chinensis|ARF|ARF_family_protein	58.511	2.82e-41
TRpn_64380	ARF_family_protein	2485	0.234907	NA	Achn116231_Actinidia_chinensis|ARF|ARF_family_protein	58.511	7.77e-42
TRpn_64381	ARF_family_protein	2295	-2.35494	0.661496	Achn116231_Actinidia_chinensis|ARF|ARF_family_protein	58.511	2.78e-41
TRpn_64382	ARF_family_protein	2146	0.234787	NA	Achn116231_Actinidia_chinensis|ARF|ARF_family_protein	58.511	2.57e-41
TRpn_64383	ARF_family_protein	2472	-1.40164	NA	Achn116231_Actinidia_chinensis|ARF|ARF_family_protein	58.511	3.02e-41
TRpn_64825	ARF_family_protein	424	-0.82617	0.810275	Achn273801_Actinidia_chinensis|ARF|ARF_family_protein	53.571	5.41e-25
TRpn_64826	ARF_family_protein	711	0.85501	0.83942	Achn273801_Actinidia_chinensis|ARF|ARF_family_protein	58.763	8.19e-61
TRpn_64881	ARF_family_protein	2760	-1.50819	0.0927959	PDK_30s1160841g001_Phoenix_dactylifera|ARF|ARF_family_protein	51.524	3.92e-94
TRpn_65221	ARF_family_protein	1837	-0.968273	0.0759833	Vang01g01860.1_Vigna_angularis|ARF|ARF_family_protein	25.839	8.93e-20
TRpn_65285	ARF_family_protein	1258	-0.942325	0.0169878	MDP0000256621_Malus_domestica|ARF|ARF_family_protein	53.846	5.51e-62
TRpn_65318	ARF_family_protein	824	-1.08967	0.593997	Achn024331_Actinidia_chinensis|ARF|ARF_family_protein	28.502	3.66e-10
TRpn_65686	ARF_family_protein	1604	0.525242	0.886828	Do005020.1_Dichanthelium_oligosanthes|ARF|ARF_family_protein	81.449	0
TRpn_65687	ARF_family_protein	1633	-0.0491465	0.982287	Pavir.5KG436700.3.p_Panicum_virgatum|ARF|ARF_family_protein	80.501	0
TRpn_66428	ARF_family_protein	526	-1.96799	0.888082	PDK_30s1160841g001_Phoenix_dactylifera|ARF|ARF_family_protein	36.449	1.47e-11
TRpn_66436	ARF_family_protein	649	-1.43435	0.817636	PDK_30s1160841g001_Phoenix_dactylifera|ARF|ARF_family_protein	58.115	1.3e-67
TRpn_66437	ARF_family_protein	608	-3.38098	0.612549	PDK_30s1160841g001_Phoenix_dactylifera|ARF|ARF_family_protein	55.952	8.54e-57
TRpn_66906	ARF_family_protein	2201	0.176077	0.777273	Aradu.FNR52_Arachis_duranensis|ARF|ARF_family_protein	22.414	9.53e-12
TRpn_67031	ARF_family_protein	4453	-2.42247	NA	Pahal.G02710.2_Panicum_hallii|ARF|ARF_family_protein	62.069	7.83e-14
TRpn_67032	ARF_family_protein	4532	-3.23328	NA	Pahal.G02710.2_Panicum_hallii|ARF|ARF_family_protein	62.069	8.02e-14
TRpn_67034	ARF_family_protein	2265	-1.42583	0.633653	Migut.B01886.1.p_Mimulus_guttatus|ARF|ARF_family_protein	30.909	2.67e-08
TRpn_67037	ARF_family_protein	1686	-0.792856	0.654208	Migut.B01886.1.p_Mimulus_guttatus|ARF|ARF_family_protein	30.909	2.35e-08
TRpn_67157	ARF_family_protein	405	-4.6075	NA	OB09G15010.1_Oryza_brachyantha|ARF|ARF_family_protein	39.241	3.81e-09
TRpn_67273	ARF_family_protein	752	-0.874135	0.568818	OPUNC04G11520.2_Oryza_punctata|ARF|ARF_family_protein	45.205	5.33e-07
TRpn_67366	ARF_family_protein	2190	-2.22106	NA	Vang01g01860.1_Vigna_angularis|ARF|ARF_family_protein	28.536	1.37e-53
TRpn_67368	ARF_family_protein	1450	-1.79855	0.521228	Vang01g01860.1_Vigna_angularis|ARF|ARF_family_protein	28.536	8.95e-56
TRpn_67371	ARF_family_protein	2018	0.234729	NA	Aradu.FNR52_Arachis_duranensis|ARF|ARF_family_protein	33.227	3.89e-51
TRpn_67636	ARF_family_protein	421	#N/A	#N/A	678433664_Utricularia_gibba|ARF|ARF_family_protein	36.719	2.3e-18
TRpn_67637	ARF_family_protein	1684	-1.65912	0.230798	678433664_Utricularia_gibba|ARF|ARF_family_protein	28.78	9.52e-29
TRpn_67857	ARF_family_protein	2971	-3.71721	0.00564998	678433664_Utricularia_gibba|ARF|ARF_family_protein	31.102	1.94e-41
TRpn_67858	ARF_family_protein	2785	-6.02176	0.00594732	678433664_Utricularia_gibba|ARF|ARF_family_protein	31.102	1.45e-41
TRpn_67947	ARF_family_protein	3237	-0.268447	0.577031	Sevir.3G021400.1.p_Setaria_viridis|ARF|ARF_family_protein	95.985	0
TRpn_67967	ARF_family_protein	707	0.234569	NA	PDK_30s1160841g001_Phoenix_dactylifera|ARF|ARF_family_protein	32.212	3.94e-21
TRpn_67968	ARF_family_protein	707	-1.40159	0.939161	PDK_30s1160841g001_Phoenix_dactylifera|ARF|ARF_family_protein	31.731	4.27e-20
TRpn_68097	ARF_family_protein	3729	-1.62245	3.61264e-05	PH01000845G0410_Phyllostachys_heterocycla|ARF|ARF_family_protein	82.796	2.67e-75
TRpn_68098	ARF_family_protein	3805	0.100287	0.966006	PH01000845G0410_Phyllostachys_heterocycla|ARF|ARF_family_protein	82.796	3.23e-75
TRpn_68239	ARF_family_protein	2303	0.235048	NA	Seita.3G147000.1.p_Setaria_italica|ARF|ARF_family_protein	88.831	0
TRpn_68240	ARF_family_protein	2274	-3.8572	NA	Sevir.3G149200.2.p_Setaria_viridis|ARF|ARF_family_protein	88.267	0
TRpn_68241	ARF_family_protein	2184	-0.220336	0.810612	Seita.3G147000.1.p_Setaria_italica|ARF|ARF_family_protein	88.831	0
TRpn_68242	ARF_family_protein	2375	-2.85508	0.180037	Seita.3G147000.1.p_Setaria_italica|ARF|ARF_family_protein	85.26	0
TRpn_68243	ARF_family_protein	2217	-1.80903	0.000140664	Seita.3G147000.1.p_Setaria_italica|ARF|ARF_family_protein	88.831	0
TRpn_68244	ARF_family_protein	2188	-3.39136	0.304154	Sevir.3G149200.2.p_Setaria_viridis|ARF|ARF_family_protein	88.267	0
TRpn_68245	ARF_family_protein	2155	1.17885	NA	Sevir.3G149200.2.p_Setaria_viridis|ARF|ARF_family_protein	88.267	0
TRpn_68259	ARF_family_protein	957	-1.71935	0.158422	LOC_Os12g29520.5_Oryza_sativa_subsp._japonica|ARF|ARF_family_protein	44.444	1.76e-11
TRpn_68336	ARF_family_protein	2368	0.234635	NA	Gh_A12G0483_Gossypium_hirsutum|ARF|ARF_family_protein	37.742	1.46e-65
TRpn_68337	ARF_family_protein	2205	-0.878363	0.458707	Gh_D12G0491_Gossypium_hirsutum|ARF|ARF_family_protein	35.674	2.83e-97
TRpn_68338	ARF_family_protein	2492	0.425611	0.767251	Gh_D12G0491_Gossypium_hirsutum|ARF|ARF_family_protein	32.486	2.24e-45
TRpn_68339	ARF_family_protein	2411	-2.37128	0.422226	Gh_A12G0483_Gossypium_hirsutum|ARF|ARF_family_protein	40.613	8.23e-61
TRpn_68359	ARF_family_protein	3080	-2.64974	5.8474e-12	Pavir.1KG338700.1.p_Panicum_virgatum|ARF|ARF_family_protein	91.061	0
TRpn_69123	ARF_family_protein	414	-4.63052	0.124946	PDK_30s1160841g001_Phoenix_dactylifera|ARF|ARF_family_protein	35.577	1.41e-16
TRpn_69835	ARF_family_protein	953	0.234847	0.982287	MA_10432580g0010_Picea_abies|ARF|ARF_family_protein	32.174	2.57e-06
TRpn_69905	ARF_family_protein	445	0.234954	0.982287	PDK_30s1160841g001_Phoenix_dactylifera|ARF|ARF_family_protein	31.973	5.49e-07
TRpn_70414	ARF_family_protein	1112	-3.62396	0.112001	Achn116231_Actinidia_chinensis|ARF|ARF_family_protein	55.738	2.81e-83
TRpn_70416	ARF_family_protein	3025	-0.898634	0.356673	Achn116231_Actinidia_chinensis|ARF|ARF_family_protein	44.521	0
TRpn_70417	ARF_family_protein	2926	-8.6098	1.39181e-07	Achn116231_Actinidia_chinensis|ARF|ARF_family_protein	50.417	0
TRpn_70418	ARF_family_protein	2819	-1.24402	0.165898	Achn116231_Actinidia_chinensis|ARF|ARF_family_protein	48.025	0
TRpn_70458	ARF_family_protein	1098	-1.14859	NA	Vang01g01860.1_Vigna_angularis|ARF|ARF_family_protein	31.068	9.5e-08
TRpn_70459	ARF_family_protein	1509	-3.20247	0.101417	Vang01g01860.1_Vigna_angularis|ARF|ARF_family_protein	31.068	1.95e-07
TRpn_71446	ARF_family_protein	2065	-6.65961	6.41798e-05	PDK_30s1160841g001_Phoenix_dactylifera|ARF|ARF_family_protein	46.602	5.23e-78
TRpn_71747	ARF_family_protein	546	-3.9636	0.0772057	Sme2.5_02298.1_g00001.1_Solanum_melongena|ARF|ARF_family_protein	33.775	1.66e-20
TRpn_71748	ARF_family_protein	2472	-2.80668	0.323096	Sme2.5_02298.1_g00001.1_Solanum_melongena|ARF|ARF_family_protein	38.503	4.73e-115
TRpn_71749	ARF_family_protein	2282	-1.47928	0.701646	Sme2.5_02298.1_g00001.1_Solanum_melongena|ARF|ARF_family_protein	37.833	1.7e-105
TRpn_71750	ARF_family_protein	2557	0.234852	0.982287	Sme2.5_02298.1_g00001.1_Solanum_melongena|ARF|ARF_family_protein	38.758	1.67e-91
TRpn_71751	ARF_family_protein	690	-2.46474	0.302141	Sme2.5_02298.1_g00001.1_Solanum_melongena|ARF|ARF_family_protein	36.139	4.86e-32
TRpn_73608	ARF_family_protein	1545	0.0291012	0.982287	Aradu.FNR52_Arachis_duranensis|ARF|ARF_family_protein	33.747	9.32e-67
TRpn_74066	ARF_family_protein	1172	-0.107546	0.982287	LPERR06G05720.3_Leersia_perrieri|ARF|ARF_family_protein	77.255	2.27e-111
TRpn_74302	ARF_family_protein	3629	-1.82737	0.147193	Vang01g01860.1_Vigna_angularis|ARF|ARF_family_protein	30.286	6.49e-39
TRpn_74931	ARF_family_protein	2808	-0.844438	0.456975	GRMZM2G086949_P01_Zea_mays|ARF|ARF_family_protein	61.111	5.91e-09
TRpn_74932	ARF_family_protein	5060	0.0466471	NA	GRMZM2G086949_P01_Zea_mays|ARF|ARF_family_protein	61.111	1.24e-08
TRpn_74933	ARF_family_protein	4876	-1.66551	0.00812969	GRMZM2G086949_P01_Zea_mays|ARF|ARF_family_protein	61.111	1.19e-08
TRpn_74936	ARF_family_protein	3598	-2.24387	1.04528e-06	Vang01g01860.1_Vigna_angularis|ARF|ARF_family_protein	31.01	7.34e-36
TRpn_75054	ARF_family_protein	577	-3.63603	0.59302	RrC8735_p1_Raphanus_raphanistrum|ARF|ARF_family_protein	63.542	4.88e-33
TRpn_75055	ARF_family_protein	697	-6.8795	0.00157589	RrC8735_p1_Raphanus_raphanistrum|ARF|ARF_family_protein	82.353	2.12e-20
TRpn_75460	ARF_family_protein	665	0.940905	0.360899	LPERR06G05720.4_Leersia_perrieri|ARF|ARF_family_protein	40.449	3.78e-11
TRpn_75641	ARF_family_protein	613	0.234654	0.982287	PDK_30s1160841g001_Phoenix_dactylifera|ARF|ARF_family_protein	44.724	1.14e-46
TRpn_75687	ARF_family_protein	2334	-2.01164	0.000617411	Vang01g01860.1_Vigna_angularis|ARF|ARF_family_protein	32.327	1.76e-92
TRpn_76117	ARF_family_protein	835	-5.30638	0.0257173	Araip.8FI38_Arachis_ipaensis|ARF|ARF_family_protein	30.945	1.16e-39
TRpn_76805	ARF_family_protein	2397	-0.57377	0.270148	Vang01g01860.1_Vigna_angularis|ARF|ARF_family_protein	27.211	2.27e-34
TRpn_77068	ARF_family_protein	2798	-0.389067	0.458413	Seita.5G004300.1.p_Setaria_italica|ARF|ARF_family_protein	86.047	0
TRpn_77069	ARF_family_protein	2909	-1.39252	0.387262	Seita.5G004300.1.p_Setaria_italica|ARF|ARF_family_protein	81.655	0
TRpn_77553	ARF_family_protein	2561	-4.96965	NA	Sme2.5_02298.1_g00001.1_Solanum_melongena|ARF|ARF_family_protein	35.784	5.21e-82
TRpn_77555	ARF_family_protein	2646	-2.61608	0.322873	Sme2.5_02298.1_g00001.1_Solanum_melongena|ARF|ARF_family_protein	35.784	8.78e-82
TRpn_77556	ARF_family_protein	1049	-0.241164	0.912555	Sme2.5_02298.1_g00001.1_Solanum_melongena|ARF|ARF_family_protein	33.553	3.12e-57
TRpn_77557	ARF_family_protein	1440	-1.59184	NA	Sme2.5_02298.1_g00001.1_Solanum_melongena|ARF|ARF_family_protein	37.654	6.18e-32
TRpn_77558	ARF_family_protein	925	-5.48516	NA	Sme2.5_02298.1_g00001.1_Solanum_melongena|ARF|ARF_family_protein	40.87	4.37e-23
TRpn_77560	ARF_family_protein	840	#N/A	#N/A	Sme2.5_02298.1_g00001.1_Solanum_melongena|ARF|ARF_family_protein	40.87	2.29e-23
TRpn_77878	ARF_family_protein	551	-1.85634	0.503907	Sme2.5_02298.1_g00001.1_Solanum_melongena|ARF|ARF_family_protein	50.781	2.71e-33
TRpn_77955	ARF_family_protein	2231	-3.96961	0.355121	Vang01g01860.1_Vigna_angularis|ARF|ARF_family_protein	25.862	1.24e-11
TRpn_77957	ARF_family_protein	2334	-0.512958	0.896227	Vang01g01860.1_Vigna_angularis|ARF|ARF_family_protein	25.862	1.31e-11
TRpn_77958	ARF_family_protein	3534	-2.72486	0.273204	Vang01g01860.1_Vigna_angularis|ARF|ARF_family_protein	25.862	2.77e-11
TRpn_78032	ARF_family_protein	2811	0.116482	0.929108	Vang01g01860.1_Vigna_angularis|ARF|ARF_family_protein	29.348	2.96e-53
TRpn_79341	ARF_family_protein	1384	-1.03906	0.0567504	LPERR06G05720.3_Leersia_perrieri|ARF|ARF_family_protein	66.288	3.93e-91
TRpn_80029	ARF_family_protein	743	-2.90086	0.0693201	Pahal.G02710.2_Panicum_hallii|ARF|ARF_family_protein	96.212	5.78e-85
TRpn_80067	ARF_family_protein	995	4.40722	0.284028	XP_010106165.1_Morus_notabilis|ARF|ARF_family_protein	40	7.09e-06
TRpn_80209	ARF_family_protein	628	-1.72027	0.451308	GSBRNA2T00086041001_Brassica_napus|ARF|ARF_family_protein	58.696	6.52e-09
TRpn_80388	ARF_family_protein	2258	-1.29312	0.0133453	Sobic.009G196900.1.p_Sorghum_bicolor|ARF|ARF_family_protein	81.789	0
TRpn_80589	ARF_family_protein	935	0.0175404	0.982356	KHN43557.1_Glycine_soja|ARF|ARF_family_protein	62.385	1.73e-39
TRpn_80665	ARF_family_protein	1475	5.249	0.372771	evm_27.model.AmTr_v1.0_scaffold00057.126_Amborella_trichopoda|ARF|ARF_family_protein	28.369	7.3e-07
TRpn_80666	ARF_family_protein	1358	-1.71219	0.511617	XP_010548428.1_Tarenaya_hassleriana|ARF|ARF_family_protein	29.577	1.03e-10
TRpn_80948	ARF_family_protein	3006	-1.64764	0.195518	Achn024331_Actinidia_chinensis|ARF|ARF_family_protein	55.691	1.61e-79
TRpn_81044	ARF_family_protein	1901	-0.987631	0.0966975	Seita.1G241500.1.p_Setaria_italica|ARF|ARF_family_protein	83.269	0
TRpn_81062	ARF_family_protein	1742	-3.91141	NA	Pahal.G02710.1_Panicum_hallii|ARF|ARF_family_protein	83.514	0
TRpn_81063	ARF_family_protein	1766	-5.75838	0.100617	Pahal.G02710.1_Panicum_hallii|ARF|ARF_family_protein	80.616	0
TRpn_82107	ARF_family_protein	3633	-5.79091	0.000629557	PDK_30s1160841g001_Phoenix_dactylifera|ARF|ARF_family_protein	53.618	1.02e-93
TRpn_82383	ARF_family_protein	1415	-3.96628	0.00532981	Sme2.5_02298.1_g00001.1_Solanum_melongena|ARF|ARF_family_protein	31.212	1.46e-40
TRpn_82490	ARF_family_protein	1000	-2.57905	0.0255603	Vang01g01860.1_Vigna_angularis|ARF|ARF_family_protein	27.935	7.33e-34
TRpn_82522	ARF_family_protein	1348	1.01188	0.342865	Achn273801_Actinidia_chinensis|ARF|ARF_family_protein	50.538	6.51e-06
TRpn_82992	ARF_family_protein	3289	-0.16575	0.714486	Sevir.5G444700.1.p_Setaria_viridis|ARF|ARF_family_protein	89.975	0
TRpn_83873	ARF_family_protein	1483	-6.4212	0.001095	Ciclev10030751m_Citrus_clementina|ARF|ARF_family_protein	33.019	2.36e-08
TRpn_84563	ARF_family_protein	1657	-0.197234	0.961085	Sme2.5_02298.1_g00001.1_Solanum_melongena|ARF|ARF_family_protein	30.189	1.95e-07
TRpn_85146	ARF_family_protein	496	-3.71963	0.261161	PDK_30s1160841g001_Phoenix_dactylifera|ARF|ARF_family_protein	36.634	3.18e-13
TRpn_85494	ARF_family_protein	785	0.234832	NA	Zosma34g00620.1_Zostera_marina|ARF|ARF_family_protein	36.634	5.99e-08
TRpn_85713	ARF_family_protein	432	-4.69588	0.521203	Sme2.5_02298.1_g00001.1_Solanum_melongena|ARF|ARF_family_protein	36	2.82e-25
TRpn_85723	ARF_family_protein	489	-2.3804	0.847008	PDK_30s1160841g001_Phoenix_dactylifera|ARF|ARF_family_protein	48.466	1.12e-48
TRpn_85981	ARF_family_protein	1279	-5.28056	0.407781	Ciclev10030751m_Citrus_clementina|ARF|ARF_family_protein	33.019	1.73e-08
TRpn_86121	ARF_family_protein	869	-8.07395	4.00601e-09	XP_010106165.1_Morus_notabilis|ARF|ARF_family_protein	40	9.29e-07
TRpn_86220	ARF_family_protein	2315	-0.238489	0.429283	KHN18941.1_Glycine_soja|ARF|ARF_family_protein	57.971	3.51e-18
TRpn_86494	ARF_family_protein	1735	0.234889	0.982287	PDK_30s1160841g001_Phoenix_dactylifera|ARF|ARF_family_protein	31.206	2.28e-13
TRpn_86906	ARF_family_protein	1373	-3.50685	NA	678433664_Utricularia_gibba|ARF|ARF_family_protein	30.993	7.27e-44
TRpn_86920	ARF_family_protein	478	-4.94003	0.0177881	Sevir.8G145300.1.p_Setaria_viridis|ARF|ARF_family_protein	96.97	1.17e-14
TRpn_87034	ARF_family_protein	798	-1.15451	0.502443	Pavir.5KG436700.3.p_Panicum_virgatum|ARF|ARF_family_protein	92.784	4.97e-129
TRpn_87359	ARF_family_protein	535	0.42447	0.899427	678433664_Utricularia_gibba|ARF|ARF_family_protein	37.273	4.73e-08
TRpn_87847	ARF_family_protein	1144	-0.0509908	0.993984	Sobic.006G262100.1.p_Sorghum_bicolor|ARF|ARF_family_protein	90.511	2.63e-96
TRpn_88245	ARF_family_protein	1774	-1.39713	0.516806	PDK_30s1160841g001_Phoenix_dactylifera|ARF|ARF_family_protein	44.764	3.81e-125
TRpn_88260	ARF_family_protein	738	-1.66007	0.570141	GRMZM2G086949_P01_Zea_mays|ARF|ARF_family_protein	61.111	3.95e-10
TRpn_88313	ARF_family_protein	2645	#N/A	#N/A	Pahal.A00259.2_Panicum_hallii|ARF|ARF_family_protein	87.514	0
TRpn_88492	ARF_family_protein	641	0.234556	0.982287	PDK_30s1160841g001_Phoenix_dactylifera|ARF|ARF_family_protein	40.526	1.33e-41
TRpn_89289	ARF_family_protein	3839	-0.0556765	0.962847	Pahal.D00049.1_Panicum_hallii|ARF|ARF_family_protein	97.093	0
TRpn_89447	ARF_family_protein	861	3.01886	NA	678433664_Utricularia_gibba|ARF|ARF_family_protein	36.17	3.78e-16
TRpn_90098	ARF_family_protein	3231	-7.09944	NA	Sevir.3G334900.1.p_Setaria_viridis|ARF|ARF_family_protein	85.956	0
TRpn_90216	ARF_family_protein	884	-5.24167	0.255805	678433664_Utricularia_gibba|ARF|ARF_family_protein	34.694	2.15e-14
TRpn_90314	ARF_family_protein	2109	-0.486084	0.212142	Sevir.9G219100.1.p_Setaria_viridis|ARF|ARF_family_protein	90.375	0
TRpn_90476	ARF_family_protein	1272	-0.309208	0.667746	AA65G00088_Aethionema_arabicum|ARF|ARF_family_protein	32.203	6.37e-11
TRpn_90625	ARF_family_protein	733	-2.70301	NA	678433664_Utricularia_gibba|ARF|ARF_family_protein	33.607	5.67e-13
TRpn_91286	ARF_family_protein	4145	-4.37721	0.432347	Sobic.010G229000.1.p_Sorghum_bicolor|ARF|ARF_family_protein	92.865	0
TRpn_91454	ARF_family_protein	1781	0.235181	0.982287	CCG006186.1_Populus_euphratica|ARF|ARF_family_protein	39.352	7.63e-87
TRpn_92022	ARF_family_protein	592	-1.1554	0.8238	PDK_30s1160841g001_Phoenix_dactylifera|ARF|ARF_family_protein	31.818	1.12e-22
TRpn_92116	ARF_family_protein	1436	-5.10237	0.000134021	Ciclev10030751m_Citrus_clementina|ARF|ARF_family_protein	31.361	9.99e-07
TRpn_92119	ARF_family_protein	639	-3.21973	0.24705	OB09G15010.1_Oryza_brachyantha|ARF|ARF_family_protein	35	2.14e-25
TRpn_92181	ARF_family_protein	492	-2.73407	0.435917	XP_010106165.1_Morus_notabilis|ARF|ARF_family_protein	40.449	1.4e-15
TRpn_92204	ARF_family_protein	1313	-1.35138	0.319699	Vang01g01860.1_Vigna_angularis|ARF|ARF_family_protein	26.488	8.99e-25
TRpn_92674	ARF_family_protein	1932	0.234813	0.982287	CCG006186.1_Populus_euphratica|ARF|ARF_family_protein	39.762	1.07e-85
TRpn_92807	ARF_family_protein	1020	-1.7466	0.320189	Achn116231_Actinidia_chinensis|ARF|ARF_family_protein	61.538	7.95e-80
TRpn_93222	ARF_family_protein	540	#N/A	#N/A	Achn273801_Actinidia_chinensis|ARF|ARF_family_protein	59.375	1.14e-16
TRpn_93223	ARF_family_protein	549	0.23454	NA	Achn273801_Actinidia_chinensis|ARF|ARF_family_protein	59.375	1.3e-16
TRpn_94162	ARF_family_protein	838	#N/A	#N/A	MELO3C005761P2_Cucumis_melo|ARF|ARF_family_protein	30.201	5.2e-10
TRpn_94163	ARF_family_protein	680	-0.950417	0.743663	MELO3C005761P2_Cucumis_melo|ARF|ARF_family_protein	30.201	4.91e-11
TRpn_94958	ARF_family_protein	924	-3.89248	3.47525e-07	XP_010106165.1_Morus_notabilis|ARF|ARF_family_protein	43.956	8.82e-16
TRpn_95062	ARF_family_protein	591	-1.99254	0.115141	OPUNC04G26100.1_Oryza_punctata|ARF|ARF_family_protein	51.786	1.06e-07
TRpn_95886	ARF_family_protein	1358	-0.188974	0.897343	Sphfalx0095s0033.1.p_Sphagnum_fallax|ARF|ARF_family_protein	42.353	3.42e-09
TRpn_95967	ARF_family_protein	1911	-1.52814	0.411958	Achn116231_Actinidia_chinensis|ARF|ARF_family_protein	43.17	3.24e-135
TRpn_96021	ARF_family_protein	1063	-5.49624	NA	PDK_30s1160841g001_Phoenix_dactylifera|ARF|ARF_family_protein	36.396	4.94e-49
TRpn_96215	ARF_family_protein	504	#N/A	#N/A	Araip.8FI38_Arachis_ipaensis|ARF|ARF_family_protein	36.145	1.78e-27
TRpn_96242	ARF_family_protein	905	0.615886	0.552671	Pahal.F01464.1_Panicum_hallii|ARF|ARF_family_protein	50	2.15e-27
TRpn_96331	ARF_family_protein	744	-1.10541	0.185663	678433664_Utricularia_gibba|ARF|ARF_family_protein	34.211	4.08e-11
TRpn_96824	ARF_family_protein	2878	-0.481942	0.605255	Sevir.5G444700.1.p_Setaria_viridis|ARF|ARF_family_protein	89.975	0
TRpn_97197	ARF_family_protein	1113	-2.13517	1.74569e-10	Achn116231_Actinidia_chinensis|ARF|ARF_family_protein	57.143	8.01e-104
TRpn_97242	ARF_family_protein	1649	-5.37296	0.495184	Achn273801_Actinidia_chinensis|ARF|ARF_family_protein	73.698	2.5e-180
TRpn_97364	ARF_family_protein	1965	-0.378527	0.336645	KN538758.1_FGP044_Oryza_longistaminata|ARF|ARF_family_protein	80.674	0
TRpn_97732	ARF_family_protein	1157	4.08863e-05	0.999992	GRMZM2G153233_P02_Zea_mays|ARF|ARF_family_protein	89.177	6e-141
TRpn_97745	ARF_family_protein	832	6.30053	5.97858e-05	XP_010106165.1_Morus_notabilis|ARF|ARF_family_protein	42.857	3.94e-14
TRpn_97772	ARF_family_protein	1110	-3.46565	0.0273349	LPERR06G05720.3_Leersia_perrieri|ARF|ARF_family_protein	78.988	4.38e-110
TRpn_98219	ARF_family_protein	760	0.351412	0.672652	Sobic.004G051900.3.p_Sorghum_bicolor|ARF|ARF_family_protein	94.578	2.18e-104
TRpn_98228	ARF_family_protein	1218	2.10018	0.536485	PDK_30s1160841g001_Phoenix_dactylifera|ARF|ARF_family_protein	53.93	7.37e-121
TRpn_98600	ARF_family_protein	983	-2.46969	0.338414	C.cajan_24579_Cajanus_cajan|ARF|ARF_family_protein	31.193	2.56e-08
TRpn_99171	ARF_family_protein	1420	-2.69718	0.0686143	Sevir.7G179200.1.p_Setaria_viridis|ARF|ARF_family_protein	55.89	2.71e-104
TRpn_99172	ARF_family_protein	518	0.234925	0.982287	Seita.7G169600.2.p_Setaria_italica|ARF|ARF_family_protein	70.225	3.55e-78
TRpn_99230	ARF_family_protein	1135	-3.99758	0.131272	RrC8735_p1_Raphanus_raphanistrum|ARF|ARF_family_protein	66.667	6.76e-56
TRpn_99231	ARF_family_protein	2182	-3.45017	3.4051e-07	RrC8735_p1_Raphanus_raphanistrum|ARF|ARF_family_protein	72.519	2.23e-39
TRpn_99443	ARF_family_protein	1001	-0.50264	0.574495	Zosma34g00620.1_Zostera_marina|ARF|ARF_family_protein	37.5	2.14e-08
TRpn_99552	ARF_family_protein	1588	0.162408	0.982287	evm_27.model.AmTr_v1.0_scaffold00057.126_Amborella_trichopoda|ARF|ARF_family_protein	32.727	2.4e-08
TRpn_99853	ARF_family_protein	557	-1.99105	0.752015	PDK_30s1160841g001_Phoenix_dactylifera|ARF|ARF_family_protein	55.376	2.5e-55
TRpn_99903	ARF_family_protein	2194	0.881219	0.0939088	RrC8735_p1_Raphanus_raphanistrum|ARF|ARF_family_protein	72.519	2.48e-39
TRpn_100081	ARF_family_protein	808	-0.473812	0.924895	PDK_30s1160841g001_Phoenix_dactylifera|ARF|ARF_family_protein	58.736	1.47e-105
TRpn_100094	ARF_family_protein	1227	1.58661	0.127212	evm_27.model.AmTr_v1.0_scaffold00057.126_Amborella_trichopoda|ARF|ARF_family_protein	37.624	1.03e-10
TRpn_100311	ARF_family_protein	1180	-2.11033	0.278244	KN538758.1_FGP044_Oryza_longistaminata|ARF|ARF_family_protein	76.471	1.85e-87
TRpn_100404	ARF_family_protein	1014	#N/A	#N/A	Pahal.H01830.2_Panicum_hallii|ARF|ARF_family_protein	94.545	3.96e-140
TRpn_100446	ARF_family_protein	780	1.03236	0.0135997	XP_010106165.1_Morus_notabilis|ARF|ARF_family_protein	44.086	7.67e-14
TRpn_100672	ARF_family_protein	458	-3.44315	0.333839	Pahal.G02774.2_Panicum_hallii|ARF|ARF_family_protein	96.154	7.69e-29
TRpn_100832	ARF_family_protein	3625	-4.32275	0.260352	Sobic.004G051900.1.p_Sorghum_bicolor|ARF|ARF_family_protein	92.232	0
TRpn_100903	ARF_family_protein	1138	-1.11096	0.822064	GSMUA_Achr6P07390_001_Musa_acuminata|ARF|ARF_family_protein	35.644	4.31e-08
TRpn_100954	ARF_family_protein	1101	-3.44018	0.702557	XP_012572936.1_Cicer_arietinum|ARF|ARF_family_protein	40.58	9.45e-06
TRpn_101027	ARF_family_protein	1000	-9.22231	2.72698e-10	Zosma34g00620.1_Zostera_marina|ARF|ARF_family_protein	37.5	4.3e-08
TRpn_101203	ARF_family_protein	1094	-3.86523	0.16215	evm_27.model.AmTr_v1.0_scaffold00025.251_Amborella_trichopoda|ARF|ARF_family_protein	37.079	1.31e-07
TRpn_101755	ARF_family_protein	1184	0.319105	0.551591	Gorai.007G109500.8_Gossypium_raimondii|ARF|ARF_family_protein	34.211	2.31e-11
TRpn_102174	ARF_family_protein	1879	2.2655	0.242218	Achn116231_Actinidia_chinensis|ARF|ARF_family_protein	45.732	1.22e-90
TRpn_102175	ARF_family_protein	1970	-5.0157	0.243924	Achn116231_Actinidia_chinensis|ARF|ARF_family_protein	59.574	4.42e-73
TRpn_103002	ARF_family_protein	461	4.74743	NA	XP_010106165.1_Morus_notabilis|ARF|ARF_family_protein	40.244	8.51e-16
TRpn_103488	ARF_family_protein	673	-1.6305	0.661346	Sme2.5_02298.1_g00001.1_Solanum_melongena|ARF|ARF_family_protein	42.13	7.77e-56
TRpn_103995	ARF_family_protein	1847	0.235047	0.982287	Aradu.FNR52_Arachis_duranensis|ARF|ARF_family_protein	24.159	7.56e-15
TRpn_104470	ARF_family_protein	424	4.16477	NA	PDK_30s1160841g001_Phoenix_dactylifera|ARF|ARF_family_protein	48.936	4.1e-25
TRpn_104597	ARF_family_protein	1042	0.235163	NA	Ciclev10030751m_Citrus_clementina|ARF|ARF_family_protein	32.773	1.05e-07
TRpn_104784	ARF_family_protein	1547	4.50086	0.0345252	678433664_Utricularia_gibba|ARF|ARF_family_protein	29.388	2.94e-45
TRpn_104898	ARF_family_protein	625	#N/A	#N/A	Pavir.5KG436700.3.p_Panicum_virgatum|ARF|ARF_family_protein	93.035	7.63e-136
TRpn_104916	ARF_family_protein	978	0.826616	0.395886	XP_010106165.1_Morus_notabilis|ARF|ARF_family_protein	40	1.09e-06
TRpn_105147	ARF_family_protein	1337	8.29511	5.23526e-05	Kaladp0066s0095.2.p_Kalanchoe_laxiflora|ARF|ARF_family_protein	33.645	2.78e-08
TRpn_105148	ARF_family_protein	1326	-8.44507	1.92562e-05	Kaladp0066s0095.2.p_Kalanchoe_laxiflora|ARF|ARF_family_protein	33.645	2.72e-08
TRpn_105501	ARF_family_protein	2653	-4.74351	0.0981188	RrC8735_p1_Raphanus_raphanistrum|ARF|ARF_family_protein	68.482	1.41e-97
TRpn_105518	ARF_family_protein	1623	2.08359	NA	678433664_Utricularia_gibba|ARF|ARF_family_protein	28.747	2.12e-28
TRpn_105801	ARF_family_protein	630	-0.9505	0.221516	GRMZM2G086949_P01_Zea_mays|ARF|ARF_family_protein	61.111	1.91e-10
TRpn_106144	ARF_family_protein	1298	9.99526	5.01661e-14	GRMZM2G086949_P01_Zea_mays|ARF|ARF_family_protein	65.957	2.1e-09
TRpn_106218	ARF_family_protein	3704	0.134746	0.888066	Sevir.1G089100.1.p_Setaria_viridis|ARF|ARF_family_protein	90.776	0
TRpn_106892	ARF_family_protein	1869	3.07765	NA	Vang01g01860.1_Vigna_angularis|ARF|ARF_family_protein	25.862	1.23e-11
TRpn_107349	ARF_family_protein	3027	-0.0496237	0.982287	Achn116231_Actinidia_chinensis|ARF|ARF_family_protein	78.678	0
TRpn_107409	ARF_family_protein	3508	0.372511	0.616267	Achn116231_Actinidia_chinensis|ARF|ARF_family_protein	80.477	0
TRpn_107544	ARF_family_protein	2338	0.234908	0.982287	CCG006186.1_Populus_euphratica|ARF|ARF_family_protein	45.619	4.01e-93
TRpn_107683	ARF_family_protein	912	#N/A	#N/A	Ciclev10030751m_Citrus_clementina|ARF|ARF_family_protein	33.962	1.3e-08
TRpn_107685	ARF_family_protein	914	4.7137	NA	Ciclev10030751m_Citrus_clementina|ARF|ARF_family_protein	32.039	6.87e-07
TRpn_107686	ARF_family_protein	912	#N/A	#N/A	Ciclev10030751m_Citrus_clementina|ARF|ARF_family_protein	32.075	9.4e-07
TRpn_107852	ARF_family_protein	1256	10.0441	4.1993e-13	MDP0000256621_Malus_domestica|ARF|ARF_family_protein	57.216	4.88e-65
TRpn_107978	ARF_family_protein	3443	2.59279	0.145272	Achn116231_Actinidia_chinensis|ARF|ARF_family_protein	80.477	0
TRpn_108175	ARF_family_protein	3282	10.5259	1.35771e-11	Sevir.3G334900.1.p_Setaria_viridis|ARF|ARF_family_protein	85.956	0
TRpn_108407	ARF_family_protein	1495	-1.14237	0.279038	Lus10022943_Linum_usitatissimum|ARF|ARF_family_protein	67.347	1.04e-15
TRpn_108597	ARF_family_protein	2611	9.62283	2.03745e-09	RrC8735_p1_Raphanus_raphanistrum|ARF|ARF_family_protein	68.482	1.06e-97
TRpn_108643	ARF_family_protein	718	-0.367079	0.925847	XP_010106165.1_Morus_notabilis|ARF|ARF_family_protein	40.964	4.55e-08
TRpn_109225	ARF_family_protein	1104	2.28823	0.0903176	XP_012572936.1_Cicer_arietinum|ARF|ARF_family_protein	40.58	8.94e-06
TRpn_109655	ARF_family_protein	2106	-2.57239	0.072395	Sobic.006G262100.1.p_Sorghum_bicolor|ARF|ARF_family_protein	96.744	0
TRpn_109816	ARF_family_protein	447	#N/A	#N/A	678433664_Utricularia_gibba|ARF|ARF_family_protein	35.922	2.17e-06
TRpn_109976	ARF_family_protein	1004	2.73089	0.0576129	Zosma34g00620.1_Zostera_marina|ARF|ARF_family_protein	37.5	2.05e-08
TRpn_110156	ARF_family_protein	1316	3.28856	0.0523464	Sphfalx0095s0033.1.p_Sphagnum_fallax|ARF|ARF_family_protein	42.353	2.21e-09
TRpn_110383	ARF_family_protein	1223	2.56858	NA	OB09G15010.1_Oryza_brachyantha|ARF|ARF_family_protein	37.037	5.01e-23
TRpn_110449	ARF_family_protein	863	8.73558	4.12796e-22	XP_010106165.1_Morus_notabilis|ARF|ARF_family_protein	40.449	4.53e-14
TRpn_110569	ARF_family_protein	406	-0.526116	0.925654	PH01000222G0180_Phyllostachys_heterocycla|ARF|ARF_family_protein	34.579	1.5e-06
TRpn_110681	ARF_family_protein	2593	2.42682	0.00963269	Achn116231_Actinidia_chinensis|ARF|ARF_family_protein	48.32	0
TRpn_111394	ARF_family_protein	1129	8.92707	0.183118	XP_010106165.1_Morus_notabilis|ARF|ARF_family_protein	41.176	1.65e-07
TRpn_111428	ARF_family_protein	935	#N/A	#N/A	XP_010106165.1_Morus_notabilis|ARF|ARF_family_protein	42.391	1.2e-09
TRpn_111483	ARF_family_protein	1766	1.46282	0.00192988	KN538758.1_FGP044_Oryza_longistaminata|ARF|ARF_family_protein	83.375	0
TRpn_111870	ARF_family_protein	410	1.41273	0.491214	GSBRNA2T00086041001_Brassica_napus|ARF|ARF_family_protein	44.681	1.26e-16
TRpn_111912	ARF_family_protein	467	-5.30715	0.575093	XP_010106165.1_Morus_notabilis|ARF|ARF_family_protein	42.222	7.26e-11
TRpn_112040	ARF_family_protein	448	2.98187	0.395785	PDK_30s1160841g001_Phoenix_dactylifera|ARF|ARF_family_protein	25.17	8.78e-06
TRpn_112137	ARF_family_protein	945	-2.22051	NA	XP_010106165.1_Morus_notabilis|ARF|ARF_family_protein	42.391	1.25e-09
TRpn_112227	ARF_family_protein	1479	4.56106	NA	Araip.8FI38_Arachis_ipaensis|ARF|ARF_family_protein	26.984	1.06e-25
TRpn_112241	ARF_family_protein	686	26.0241	2.01788e-21	XP_010106165.1_Morus_notabilis|ARF|ARF_family_protein	40.964	2.48e-08
TRpn_112264	ARF_family_protein	452	3.76054	NA	PDK_30s1160841g001_Phoenix_dactylifera|ARF|ARF_family_protein	29.63	1.66e-07
TRpn_112429	ARF_family_protein	423	5.30389	0.101359	PH01000845G0410_Phyllostachys_heterocycla|ARF|ARF_family_protein	46.575	1.1e-12
TRpn_112676	ARF_family_protein	1027	9.77306	4.80119e-09	MELO3C005761P2_Cucumis_melo|ARF|ARF_family_protein	30.201	6.85e-10
TRpn_112690	ARF_family_protein	814	4.02206	0.370419	Achn024331_Actinidia_chinensis|ARF|ARF_family_protein	55.789	1.71e-64
TRpn_112841	ARF_family_protein	3705	-0.0706725	0.982287	Sobic.007G203500.1.p_Sorghum_bicolor|ARF|ARF_family_protein	86.808	0
TRpn_112972	ARF_family_protein	3415	0.135876	0.851002	RrC8735_p1_Raphanus_raphanistrum|ARF|ARF_family_protein	72.266	4.31e-103
TRpn_113410	ARF_family_protein	610	0.54049	0.591572	LPERR06G05720.4_Leersia_perrieri|ARF|ARF_family_protein	42.708	2.12e-12
TRpn_113594	ARF_family_protein	415	4.18454	NA	Sobic.004G221400.1.p_Sorghum_bicolor|ARF|ARF_family_protein	80.645	7.35e-11
TRpn_113779	ARF_family_protein	738	4.65383	0.379226	678433664_Utricularia_gibba|ARF|ARF_family_protein	34.211	4.19e-11
TRpn_113828	ARF_family_protein	1069	2.37746	0.058217	Seita.1G241500.1.p_Setaria_italica|ARF|ARF_family_protein	75.918	2.12e-105
TRpn_114120	ARF_family_protein	629	4.08309	0.318813	Aradu.FNR52_Arachis_duranensis|ARF|ARF_family_protein	32.212	3.79e-35
TRpn_114138	ARF_family_protein	831	0.752312	0.260048	MDP0000319957_Malus_domestica|ARF|ARF_family_protein	37.778	4.97e-12
TRpn_114148	ARF_family_protein	2532	9.32559	0.000488617	Sobic.003G298600.2.p_Sorghum_bicolor|ARF|ARF_family_protein	88.991	0
TRpn_114149	ARF_family_protein	2424	21.2419	1.42999e-07	Sobic.003G298600.2.p_Sorghum_bicolor|ARF|ARF_family_protein	88.991	0
TRpn_114581	ARF_family_protein	651	25.8258	0.000108047	XP_010106165.1_Morus_notabilis|ARF|ARF_family_protein	40.964	3.43e-08
TRpn_115096	ARF_family_protein	1396	1.96865	NA	Vang01g01860.1_Vigna_angularis|ARF|ARF_family_protein	25	3.21e-31
TRpn_115149	ARF_family_protein	904	11.5557	1.30085e-08	XP_010106165.1_Morus_notabilis|ARF|ARF_family_protein	41.304	3.5e-12
TRpn_115189	ARF_family_protein	3149	8.46748	0.000999628	Vang01g01860.1_Vigna_angularis|ARF|ARF_family_protein	31.01	4.82e-36
TRpn_115559	ARF_family_protein	1989	3.18848	0.0917971	Sobic.008G169400.1.p_Sorghum_bicolor|ARF|ARF_family_protein	98.455	0
TRpn_115780	ARF_family_protein	1649	1.70971	0.0604105	GSBRNA2T00086041001_Brassica_napus|ARF|ARF_family_protein	61.607	5.87e-34
TRpn_115863	ARF_family_protein	1532	2.24932	0.229341	GSBRNA2T00086041001_Brassica_napus|ARF|ARF_family_protein	61.607	3.39e-34
TRpn_115887	ARF_family_protein	707	3.30563	0.270656	678433664_Utricularia_gibba|ARF|ARF_family_protein	30.769	1.77e-12
TRpn_116012	ARF_family_protein	535	4.8656	0.0757358	Achn116231_Actinidia_chinensis|ARF|ARF_family_protein	52.5	8.91e-23
TRpn_116024	ARF_family_protein	1597	6.85471	7.51248e-06	Achn273801_Actinidia_chinensis|ARF|ARF_family_protein	73.6	4.01e-174
TRpn_116074	ARF_family_protein	703	#N/A	#N/A	Vang01g01860.1_Vigna_angularis|ARF|ARF_family_protein	34.731	7.98e-26
TRpn_116085	ARF_family_protein	938	0.234967	NA	Araip.8FI38_Arachis_ipaensis|ARF|ARF_family_protein	30.275	5.15e-07
TRpn_116250	ARF_family_protein	1118	1.23815	0.806865	Achn273801_Actinidia_chinensis|ARF|ARF_family_protein	65.896	5.37e-60
TRpn_116598	ARF_family_protein	920	7.85249	0.0205874	XP_010106165.1_Morus_notabilis|ARF|ARF_family_protein	42.857	6.43e-14
TRpn_116900	ARF_family_protein	1164	11.1548	0.000491111	XP_010106165.1_Morus_notabilis|ARF|ARF_family_protein	41.176	1.43e-07
TRpn_116985	ARF_family_protein	1330	2.68109	0.0676494	Achn116231_Actinidia_chinensis|ARF|ARF_family_protein	36.735	3.77e-06
TRpn_117007	ARF_family_protein	843	3.27481	NA	Sof006047_Saccharum_officinarum|ARF|ARF_family_protein	94.709	3.19e-116
TRpn_117521	ARF_family_protein	830	12.2558	1.86351e-28	XP_010106165.1_Morus_notabilis|ARF|ARF_family_protein	38.462	2.06e-13
TRpn_117531	ARF_family_protein	781	2.11414	0.00202647	XP_010106165.1_Morus_notabilis|ARF|ARF_family_protein	43.011	1.22e-13
TRpn_117646	ARF_family_protein	1749	7.46781	0.000496479	678433664_Utricularia_gibba|ARF|ARF_family_protein	30.886	9.94e-43
TRpn_117949	ARF_family_protein	2490	-0.356578	0.668401	Sevir.3G334900.1.p_Setaria_viridis|ARF|ARF_family_protein	86.222	0
TRpn_117998	ARF_family_protein	463	5.38493	0.104571	678433664_Utricularia_gibba|ARF|ARF_family_protein	36.242	1.25e-20
TRpn_118600	ARF_family_protein	1119	12.3894	0.00222154	XP_010106165.1_Morus_notabilis|ARF|ARF_family_protein	41.176	1.62e-07
TRpn_118741	ARF_family_protein	862	8.04272	2.36545e-08	Vang01g01860.1_Vigna_angularis|ARF|ARF_family_protein	29.921	4.24e-11
TRpn_118791	ARF_family_protein	1153	5.35183	NA	XP_010106165.1_Morus_notabilis|ARF|ARF_family_protein	41.176	1.4e-07
TRpn_118939	ARF_family_protein	453	6.04386	0.00264794	RrC8735_p1_Raphanus_raphanistrum|ARF|ARF_family_protein	76.744	2.77e-14
TRpn_118940	ARF_family_protein	718	4.25783	0.0861509	RrC8735_p1_Raphanus_raphanistrum|ARF|ARF_family_protein	72.519	8.07e-44
TRpn_119104	ARF_family_protein	503	0.707612	0.832281	Araip.108MH_Arachis_ipaensis|ARF|ARF_family_protein	47.059	9.56e-16
TRpn_119130	ARF_family_protein	626	2.18024	0.355405	Sof006047_Saccharum_officinarum|ARF|ARF_family_protein	94.231	6.04e-132
TRpn_119183	ARF_family_protein	1809	9.20874	1.39925e-06	Bostr.7128s0527.1.p_Boechera_stricta|ARF|ARF_family_protein	29.565	5.13e-08
TRpn_119279	ARF_family_protein	519	0.559568	0.955025	PH01002857G0060_Phyllostachys_heterocycla|ARF|ARF_family_protein	56.944	8.14e-15
TRpn_119359	ARF_family_protein	1263	2.63139	0.000185298	XP_010548428.1_Tarenaya_hassleriana|ARF|ARF_family_protein	29.577	5.93e-11
TRpn_119360	ARF_family_protein	1235	8.68644	0.00171655	XP_010548428.1_Tarenaya_hassleriana|ARF|ARF_family_protein	29.577	5.59e-11
TRpn_119418	ARF_family_protein	464	0.762964	0.823584	Vang01g01860.1_Vigna_angularis|ARF|ARF_family_protein	32.479	3.97e-18
TRpn_119453	ARF_family_protein	1629	8.59029	3.5148e-07	GSBRNA2T00086041001_Brassica_napus|ARF|ARF_family_protein	61.607	5.35e-34
TRpn_119456	ARF_family_protein	3288	0.454874	0.0332811	Sobic.005G132000.2.p_Sorghum_bicolor|ARF|ARF_family_protein	88.862	0
TRpn_119692	ARF_family_protein	1767	1.07873	0.13622	Vang01g01860.1_Vigna_angularis|ARF|ARF_family_protein	30.447	9.39e-40
TRpn_119946	ARF_family_protein	443	0.116587	NA	Vang01g01860.1_Vigna_angularis|ARF|ARF_family_protein	30.769	3.7e-17
TRpn_120344	ARF_family_protein	789	7.32315	0.000924612	Achn024331_Actinidia_chinensis|ARF|ARF_family_protein	50	8.66e-37
TRpn_120345	ARF_family_protein	788	4.189	0.046413	Achn024331_Actinidia_chinensis|ARF|ARF_family_protein	50	1.83e-37
TRpn_120539	ARF_family_protein	1394	0.235502	0.982287	Gorai.007G109500.8_Gossypium_raimondii|ARF|ARF_family_protein	34.211	4.74e-11
TRpn_120978	ARF_family_protein	891	3.16246	0.0280159	678433664_Utricularia_gibba|ARF|ARF_family_protein	32.53	5.67e-14
TRpn_121155	ARF_family_protein	555	0.23501	0.982287	PDK_30s1160841g001_Phoenix_dactylifera|ARF|ARF_family_protein	61.765	4.07e-66
TRpn_121305	ARF_family_protein	2937	5.002	NA	PDK_30s1160841g001_Phoenix_dactylifera|ARF|ARF_family_protein	30.769	7.73e-08
TRpn_121306	ARF_family_protein	3049	7.21981	6.08873e-07	PDK_30s1160841g001_Phoenix_dactylifera|ARF|ARF_family_protein	30.769	7.91e-08
TRpn_121381	ARF_family_protein	1054	5.75999	0.118954	MDP0000256621_Malus_domestica|ARF|ARF_family_protein	56.5	3.81e-66
TRpn_121723	ARF_family_protein	823	3.40467	0.713789	OB09G15010.1_Oryza_brachyantha|ARF|ARF_family_protein	29.63	2.76e-23
TRpn_122447	ARF_family_protein	1664	-0.44199	0.469408	HL.SW.v1.0.G038552.1_Humulus_lupulus|ARF|ARF_family_protein	62.5	1.03e-38
TRpn_122449	ARF_family_protein	768	5.22862	0.00567926	HL.SW.v1.0.G038552.1_Humulus_lupulus|ARF|ARF_family_protein	54.444	1.1e-29
TRpn_122600	ARF_family_protein	402	2.98284	0.388141	PDK_30s1160841g001_Phoenix_dactylifera|ARF|ARF_family_protein	49.275	1.85e-19
TRpn_123119	ARF_family_protein	1105	5.21567	0.0544115	Vang01g01860.1_Vigna_angularis|ARF|ARF_family_protein	28.391	4.04e-38
TRpn_123443	ARF_family_protein	2408	8.60384	0.000166385	CCG006186.1_Populus_euphratica|ARF|ARF_family_protein	46.36	1.51e-62
TRpn_123444	ARF_family_protein	2267	2.63355	0.333704	CCG006186.1_Populus_euphratica|ARF|ARF_family_protein	45.652	6.57e-67
TRpn_123445	ARF_family_protein	720	2.07618	0.19637	CCG006186.1_Populus_euphratica|ARF|ARF_family_protein	40.331	4.28e-43
TRpn_123446	ARF_family_protein	2131	2.15321	0.0754397	CCG006186.1_Populus_euphratica|ARF|ARF_family_protein	43.596	2.9e-118
TRpn_123941	ARF_family_protein	888	0.171577	NA	Vang01g01860.1_Vigna_angularis|ARF|ARF_family_protein	32.423	1.2e-48
TRpn_124195	ARF_family_protein	1946	2.0069	0.2918	Araip.8FI38_Arachis_ipaensis|ARF|ARF_family_protein	32.895	3.54e-39
TRpn_126388	ARF_family_protein	513	-1.66411	0.612958	Vang01g01860.1_Vigna_angularis|ARF|ARF_family_protein	25.714	3.35e-10
TRpn_126619	ARF_family_protein	1045	0.478429	0.711663	Achn273801_Actinidia_chinensis|ARF|ARF_family_protein	65.185	1.83e-40
TRpn_126631	ARF_family_protein	780	3.40505	NA	PDK_30s1160841g001_Phoenix_dactylifera|ARF|ARF_family_protein	28.571	1.74e-14
TRpn_126640	ARF_family_protein	572	2.76151	0.00194167	462860392_Eragrostis_tef|ARF|ARF_family_protein	97.561	2.41e-21
TRpn_126923	ARF_family_protein	1570	-0.057214	0.982287	Migut.B01886.1.p_Mimulus_guttatus|ARF|ARF_family_protein	30.909	1.48e-08
TRpn_126924	ARF_family_protein	1672	-1.85782	0.31188	Migut.B01886.1.p_Mimulus_guttatus|ARF|ARF_family_protein	30.909	2.22e-08
TRpn_127075	ARF_family_protein	982	18.9052	6.29398e-05	XP_010106165.1_Morus_notabilis|ARF|ARF_family_protein	42.391	5.06e-12
TRpn_127160	ARF_family_protein	1500	0.104665	0.843984	evm_27.model.AmTr_v1.0_scaffold00057.126_Amborella_trichopoda|ARF|ARF_family_protein	34.483	1.38e-08
TRpn_129537	ARF_family_protein	525	4.40444	NA	Vang01g01860.1_Vigna_angularis|ARF|ARF_family_protein	37.647	6.4e-39
TRpn_129710	ARF_family_protein	2738	3.48363	0.00343515	PDK_30s1160841g001_Phoenix_dactylifera|ARF|ARF_family_protein	51.055	3.12e-80
TRpn_129762	ARF_family_protein	2782	6.99588	0.000513235	PH01000845G0410_Phyllostachys_heterocycla|ARF|ARF_family_protein	45.055	6.17e-16
TRpn_129764	ARF_family_protein	2568	3.62187	0.00068581	PH01000845G0410_Phyllostachys_heterocycla|ARF|ARF_family_protein	45.055	5.61e-16
TRpn_129765	ARF_family_protein	809	3.02779	NA	PH01000845G0410_Phyllostachys_heterocycla|ARF|ARF_family_protein	44.211	1.41e-15
TRpn_130785	ARF_family_protein	933	4.13554	0.097763	GRMZM2G338259_P02_Zea_mays|ARF|ARF_family_protein	29.358	1.3e-08
TRpn_131675	ARF_family_protein	2104	1.09837	0.00341544	Achn273801_Actinidia_chinensis|ARF|ARF_family_protein	74.803	4.62e-179
TRpn_132059	ARF_family_protein	1064	6.92528	0.135867	XP_010106165.1_Morus_notabilis|ARF|ARF_family_protein	38.462	4.3e-13
TRpn_132438	ARF_family_protein	911	8.40574	1.08491e-06	Sobic.002G290600.1.p_Sorghum_bicolor|ARF|ARF_family_protein	60.109	1.2e-48
TRpn_132568	ARF_family_protein	576	5.8341	0.00908331	678433664_Utricularia_gibba|ARF|ARF_family_protein	29.63	2.05e-06
TRpn_132655	ARF_family_protein	969	0.234777	NA	Potri.001G066200.4_Populus_trichocarpa|ARF|ARF_family_protein	36.905	7.45e-07
TRpn_132656	ARF_family_protein	828	0.235267	NA	XP_010929664.1_Elaeis_guineensis|ARF|ARF_family_protein	36.957	4.84e-07
TRpn_132657	ARF_family_protein	883	5.47483	0.102242	NNU_003220-RA_Nelumbo_nucifera|ARF|ARF_family_protein	33.333	7.44e-09
TRpn_132658	ARF_family_protein	742	-4.94228	0.276764	NNU_003220-RA_Nelumbo_nucifera|ARF|ARF_family_protein	33.721	4.19e-09
TRpn_132714	ARF_family_protein	1429	-0.150594	0.891925	678433664_Utricularia_gibba|ARF|ARF_family_protein	30	3.47e-12
TRpn_133084	ARF_family_protein	1165	-1.86362	0.491914	Vang01g01860.1_Vigna_angularis|ARF|ARF_family_protein	30.39	1.92e-55
TRpn_133667	ARF_family_protein	1623	2.96163	1.41462e-07	678433664_Utricularia_gibba|ARF|ARF_family_protein	28.877	5.26e-25
TRpn_133794	ARF_family_protein	1627	8.804	1.12744e-07	MDP0000256621_Malus_domestica|ARF|ARF_family_protein	51.656	8.29e-39
TRpn_133795	ARF_family_protein	1282	11.1408	7.80039e-15	MDP0000256621_Malus_domestica|ARF|ARF_family_protein	53.365	2.82e-61
TRpn_133858	ARF_family_protein	1314	3.08082	6.31144e-05	Vang01g01860.1_Vigna_angularis|ARF|ARF_family_protein	25	1.66e-16
TRpn_134192	ARF_family_protein	730	10.2615	4.20487e-05	678433664_Utricularia_gibba|ARF|ARF_family_protein	34.615	1.48e-06
TRpn_134194	ARF_family_protein	606	1.55487	0.708242	678433664_Utricularia_gibba|ARF|ARF_family_protein	34.615	7.45e-07
TRpn_134301	ARF_family_protein	1782	1.25967	0.179544	Eucgr.G00076.3.p_Eucalyptus_grandis|ARF|ARF_family_protein	31.429	2.38e-10
TRpn_134302	ARF_family_protein	1608	1.88234	0.360337	Eucgr.G00076.3.p_Eucalyptus_grandis|ARF|ARF_family_protein	31.429	2.05e-10
TRpn_134792	ARF_family_protein	1416	2.9741	1.78283e-12	LPERR06G05720.3_Leersia_perrieri|ARF|ARF_family_protein	78.988	1.44e-108
TRpn_134959	ARF_family_protein	1515	0.234949	0.982287	Achn116231_Actinidia_chinensis|ARF|ARF_family_protein	66.484	1.31e-143
TRpn_135048	ARF_family_protein	823	0.182412	0.970375	Achn273801_Actinidia_chinensis|ARF|ARF_family_protein	43.103	1.52e-12
TRpn_135049	ARF_family_protein	464	3.88912	0.672164	Achn273801_Actinidia_chinensis|ARF|ARF_family_protein	63.415	2.69e-08
TRpn_135312	ARF_family_protein	1149	-0.935839	0.719906	EMT27061_Aegilops_tauschii|ARF|ARF_family_protein	41.121	7.97e-10
TRpn_136064	ARF_family_protein	3158	0.792721	0.240384	Achn116231_Actinidia_chinensis|ARF|ARF_family_protein	41.758	0
TRpn_136902	ARF_family_protein	2386	-0.218725	0.776259	Vang01g01860.1_Vigna_angularis|ARF|ARF_family_protein	31.015	2.05e-74
TRpn_136903	ARF_family_protein	2498	1.86962	NA	Vang01g01860.1_Vigna_angularis|ARF|ARF_family_protein	31.015	4.17e-74
TRpn_137347	ARF_family_protein	1876	-0.231593	0.982287	Vang01g01860.1_Vigna_angularis|ARF|ARF_family_protein	29.393	3.97e-37
TRpn_137348	ARF_family_protein	1524	-0.987756	0.517265	Vang01g01860.1_Vigna_angularis|ARF|ARF_family_protein	29.393	6.37e-38
TRpn_137513	ARF_family_protein	2563	9.53132	1.2929e-09	Achn116231_Actinidia_chinensis|ARF|ARF_family_protein	41.191	1.69e-85
TRpn_137518	ARF_family_protein	1705	0.657014	0.514551	Achn116231_Actinidia_chinensis|ARF|ARF_family_protein	41.191	1.59e-88
TRpn_138021	ARF_family_protein	3132	5.61074	0.000118664	Vang01g01860.1_Vigna_angularis|ARF|ARF_family_protein	33.777	1.25e-66
TRpn_138022	ARF_family_protein	1373	6.76298	2.89301e-05	Vang01g01860.1_Vigna_angularis|ARF|ARF_family_protein	33.777	1.16e-71
TRpn_139274	ARF_family_protein	962	-0.328647	0.947557	678433664_Utricularia_gibba|ARF|ARF_family_protein	37.324	1.18e-13
TRpn_140651	ARF_family_protein	764	-0.419225	NA	GRMZM2G028980_P01_Zea_mays|ARF|ARF_family_protein	95.385	1.97e-33
TRpn_140652	ARF_family_protein	839	10.6671	5.57203e-12	Do002955.1_Dichanthelium_oligosanthes|ARF|ARF_family_protein	85.915	2e-34
TRpn_140653	ARF_family_protein	613	5.15001	2.00948e-08	Pavir.3NG281900.1.p_Panicum_virgatum|ARF|ARF_family_protein	85.915	3.76e-35
TRpn_140654	ARF_family_protein	738	-0.493637	0.667011	Do002955.1_Dichanthelium_oligosanthes|ARF|ARF_family_protein	93.023	7.84e-46
TRpn_140655	ARF_family_protein	3565	0.764881	0.217117	Sobic.004G051900.1.p_Sorghum_bicolor|ARF|ARF_family_protein	90.7	0
TRpn_140854	ARF_family_protein	733	6.12045	0.231145	678433664_Utricularia_gibba|ARF|ARF_family_protein	31.928	3.33e-17
TRpn_140950	ARF_family_protein	2109	-0.591541	0.598227	Pavir.5KG436700.3.p_Panicum_virgatum|ARF|ARF_family_protein	85.133	0
TRpn_140951	ARF_family_protein	2080	-0.0789748	NA	Do005020.1_Dichanthelium_oligosanthes|ARF|ARF_family_protein	85.481	0
TRpn_142492	ARF_family_protein	1830	2.05304	NA	PDK_30s1160841g001_Phoenix_dactylifera|ARF|ARF_family_protein	39.152	3.29e-75
TRpn_142505	ARF_family_protein	523	1.15064	NA	Vang01g01860.1_Vigna_angularis|ARF|ARF_family_protein	34.559	7.1e-15
TRpn_142508	ARF_family_protein	495	-3.54908	NA	Vang01g01860.1_Vigna_angularis|ARF|ARF_family_protein	34.127	4.81e-14
TRpn_143288	ARF_family_protein	471	2.95494	0.774284	PDK_30s1160841g001_Phoenix_dactylifera|ARF|ARF_family_protein	38.983	1.27e-22
TRpn_143407	ARF_family_protein	440	2.38584	0.170568	Achn116231_Actinidia_chinensis|ARF|ARF_family_protein	38.571	1.04e-08
TRpn_143432	ARF_family_protein	1118	10.3216	0.00162981	678433664_Utricularia_gibba|ARF|ARF_family_protein	37.811	5.27e-29
TRpn_143433	ARF_family_protein	1024	4.10304	0.000571339	678433664_Utricularia_gibba|ARF|ARF_family_protein	37.811	2.88e-29
TRpn_143434	ARF_family_protein	1218	8.50623	0.00340804	678433664_Utricularia_gibba|ARF|ARF_family_protein	37.143	1.34e-22
TRpn_143435	ARF_family_protein	1124	3.49461	0.10257	678433664_Utricularia_gibba|ARF|ARF_family_protein	37.143	1.45e-22
TRpn_144452	ARF_family_protein	1863	-0.162538	0.894148	Achn024331_Actinidia_chinensis|ARF|ARF_family_protein	52.033	3.07e-72
TRpn_144453	ARF_family_protein	1751	-0.446833	0.959293	Achn024331_Actinidia_chinensis|ARF|ARF_family_protein	55.435	1.18e-46
TRpn_146109	ARF_family_protein	5062	7.1572	1.00705e-06	PDK_30s1160841g001_Phoenix_dactylifera|ARF|ARF_family_protein	40.029	2.02e-135
TRpn_146223	ARF_family_protein	1367	0.591658	0.943753	Pavir.6KG357800.1.p_Panicum_virgatum|ARF|ARF_family_protein	97.283	0
TRpn_146224	ARF_family_protein	1751	4.81648	0.393221	Sobic.007G203500.1.p_Sorghum_bicolor|ARF|ARF_family_protein	91.128	0
TRpn_146225	ARF_family_protein	2149	-0.0158699	0.982287	Sobic.007G203500.1.p_Sorghum_bicolor|ARF|ARF_family_protein	83.648	0
TRpn_146246	ARF_family_protein	2324	-0.435807	0.901483	Vang01g01860.1_Vigna_angularis|ARF|ARF_family_protein	27.061	1.09e-64
TRpn_146272	ARF_family_protein	2479	0.235359	NA	Aradu.FNR52_Arachis_duranensis|ARF|ARF_family_protein	31.92	5.73e-63
TRpn_146275	ARF_family_protein	2594	0.235448	NA	Aradu.FNR52_Arachis_duranensis|ARF|ARF_family_protein	31.92	9.95e-63
TRpn_146277	ARF_family_protein	2211	0.041727	0.992109	Aradu.FNR52_Arachis_duranensis|ARF|ARF_family_protein	31.92	1.3e-63
TRpn_146363	ARF_family_protein	1022	-1.39595	0.643247	Aradu.FNR52_Arachis_duranensis|ARF|ARF_family_protein	35.294	3.37e-47
TRpn_146364	ARF_family_protein	1721	3.53732	NA	Aradu.FNR52_Arachis_duranensis|ARF|ARF_family_protein	33.529	2.98e-79
TRpn_146365	ARF_family_protein	533	-0.203286	0.982287	Aradu.FNR52_Arachis_duranensis|ARF|ARF_family_protein	38.393	1.08e-22
TRpn_146371	ARF_family_protein	2369	7.5807	0.000207088	Achn116231_Actinidia_chinensis|ARF|ARF_family_protein	41.167	3.77e-134
TRpn_146372	ARF_family_protein	2330	4.46692	8.44509e-05	Achn116231_Actinidia_chinensis|ARF|ARF_family_protein	40.523	4.78e-136
TRpn_147235	ARF_family_protein	1623	1.25138	0.173882	Vang01g01860.1_Vigna_angularis|ARF|ARF_family_protein	31.536	6.66e-61
TRpn_147326	ARF_family_protein	3803	-1.50034	0.501286	Pahal.A00259.1_Panicum_hallii|ARF|ARF_family_protein	86.201	0
TRpn_147327	ARF_family_protein	3902	-1.22654	0.738885	Pavir.1KG044600.2.p_Panicum_virgatum|ARF|ARF_family_protein	84.197	0
TRpn_147328	ARF_family_protein	3888	-0.60262	0.541415	Pahal.A00259.1_Panicum_hallii|ARF|ARF_family_protein	86.201	0
TRpn_147346	ARF_family_protein	852	6.4609	0.112729	Pavir.5KG746900.3.p_Panicum_virgatum|ARF|ARF_family_protein	61.364	1.21e-21
TRpn_147348	ARF_family_protein	1463	5.59355	0.549297	Pta011597_Pinus_taeda|ARF|ARF_family_protein	56.522	7.57e-21
TRpn_147349	ARF_family_protein	834	3.56355	0.679803	Pavir.5KG746900.3.p_Panicum_virgatum|ARF|ARF_family_protein	56.818	4.75e-16
TRpn_147350	ARF_family_protein	1445	6.96346	0.00117343	Lsa018688_Lactuca_sativa|ARF|ARF_family_protein	65.672	2.22e-15
TRpn_147682	ARF_family_protein	1727	0.390255	0.941944	OB09G15010.1_Oryza_brachyantha|ARF|ARF_family_protein	34.128	3.04e-65
TRpn_147683	ARF_family_protein	1434	-14.5679	0.0487129	XP_010106165.1_Morus_notabilis|ARF|ARF_family_protein	40.964	3.79e-07
TRpn_147684	ARF_family_protein	1453	3.35682	0.25314	XP_010106165.1_Morus_notabilis|ARF|ARF_family_protein	40.964	1.13e-07
TRpn_147988	ARF_family_protein	510	#N/A	#N/A	Achn116231_Actinidia_chinensis|ARF|ARF_family_protein	45.946	7.47e-14
TRpn_147989	ARF_family_protein	410	#N/A	#N/A	Achn116231_Actinidia_chinensis|ARF|ARF_family_protein	99.115	5.04e-44
TRpn_147990	ARF_family_protein	3111	2.25913	0.145947	Achn116231_Actinidia_chinensis|ARF|ARF_family_protein	78.846	0
TRpn_147991	ARF_family_protein	2106	-2.30835	0.0162373	Achn116231_Actinidia_chinensis|ARF|ARF_family_protein	82.138	0
TRpn_147992	ARF_family_protein	3833	-0.335349	0.747684	Achn116231_Actinidia_chinensis|ARF|ARF_family_protein	78.953	0
TRpn_148674	ARF_family_protein	2096	5.68585	0.00241612	678433664_Utricularia_gibba|ARF|ARF_family_protein	28.747	5.46e-28
TRpn_148676	ARF_family_protein	1800	-0.13949	0.982287	678433664_Utricularia_gibba|ARF|ARF_family_protein	28.747	4.13e-28
TRpn_148706	ARF_family_protein	2639	1.93006	0.0200616	Vang01g01860.1_Vigna_angularis|ARF|ARF_family_protein	32.613	1.41e-85
TRpn_148707	ARF_family_protein	2913	3.03438	0.000222453	Vang01g01860.1_Vigna_angularis|ARF|ARF_family_protein	32.613	7.81e-85
TRpn_148728	ARF_family_protein	1452	0.558543	0.712093	Vang01g01860.1_Vigna_angularis|ARF|ARF_family_protein	30.423	1.66e-54
TRpn_148729	ARF_family_protein	2273	7.23923	7.84455e-07	Vang01g01860.1_Vigna_angularis|ARF|ARF_family_protein	34.205	7.13e-88
TRpn_149027	ARF_family_protein	3170	4.6016	NA	Vang01g01860.1_Vigna_angularis|ARF|ARF_family_protein	27.806	3.37e-43
TRpn_149029	ARF_family_protein	3192	-0.0229926	0.991171	Vang01g01860.1_Vigna_angularis|ARF|ARF_family_protein	27.806	3.46e-43
TRpn_149031	ARF_family_protein	3441	1.30184	NA	Vang01g01860.1_Vigna_angularis|ARF|ARF_family_protein	27.806	4.55e-43
TRpn_149330	ARF_family_protein	1012	-1.1643	0.218606	CCG006186.1_Populus_euphratica|ARF|ARF_family_protein	49.782	1.96e-70
TRpn_149332	ARF_family_protein	1702	-1.34474	0.264728	CCG006186.1_Populus_euphratica|ARF|ARF_family_protein	39.352	2.54e-87
TRpn_149333	ARF_family_protein	1156	3.91151	0.0396694	CCG006186.1_Populus_euphratica|ARF|ARF_family_protein	50	2.06e-70
TRpn_149456	ARF_family_protein	1075	3.609	0.0025388	OBART12G11990.1_Oryza_barthii|ARF|ARF_family_protein	45.122	3.4e-13
TRpn_150110	ARF_family_protein	1420	-1.02444	0.785112	PDK_30s1160841g001_Phoenix_dactylifera|ARF|ARF_family_protein	40.609	3.6e-77
TRpn_150217	ARF_family_protein	1117	0.454106	0.710479	Aradu.FNR52_Arachis_duranensis|ARF|ARF_family_protein	30.769	3.26e-31
TRpn_150953	ARF_family_protein	1842	8.21215	0.000885918	Ciclev10030751m_Citrus_clementina|ARF|ARF_family_protein	32.039	9.98e-07
TRpn_150954	ARF_family_protein	2178	5.76143	0.0004865	Ciclev10030751m_Citrus_clementina|ARF|ARF_family_protein	32.039	1.28e-06
TRpn_150957	ARF_family_protein	1871	6.75443	0.261853	Ciclev10030751m_Citrus_clementina|ARF|ARF_family_protein	32.039	1.02e-06
TRpn_151150	ARF_family_protein	3954	8.05359	0.0202211	Sobic.005G132000.2.p_Sorghum_bicolor|ARF|ARF_family_protein	88.984	0
TRpn_151151	ARF_family_protein	3426	-6.02858	0.263674	Sevir.3G334900.1.p_Setaria_viridis|ARF|ARF_family_protein	84.625	0
TRpn_151152	ARF_family_protein	3478	4.72461	NA	Sevir.3G334900.1.p_Setaria_viridis|ARF|ARF_family_protein	84.625	0
TRpn_151908	ARF_family_protein	491	-0.729468	0.55554	Achn273801_Actinidia_chinensis|ARF|ARF_family_protein	65.957	1.04e-10
TRpn_152023	ARF_family_protein	1465	0.418632	0.689083	XP_010106165.1_Morus_notabilis|ARF|ARF_family_protein	40	7.14e-12
TRpn_152259	ARF_family_protein	753	1.34297	0.371127	Neem_7256_f_2_Azadirachta_indica|ARF|ARF_family_protein	33.028	2.26e-08
TRpn_152374	ARF_family_protein	625	1.73723	0.461014	mrna22728.1-v1.0-hybrid_Fragaria_vesca|ARF|ARF_family_protein	74.265	2e-61
TRpn_152723	ARF_family_protein	2100	1.46946	0.000831867	KN538758.1_FGP044_Oryza_longistaminata|ARF|ARF_family_protein	64.85	3.87e-143
TRpn_152999	ARF_family_protein	465	1.58847	0.643212	Aradu.FNR52_Arachis_duranensis|ARF|ARF_family_protein	33.077	3.78e-22
TRpn_153002	ARF_family_protein	806	0.538377	0.85857	Vang01g01860.1_Vigna_angularis|ARF|ARF_family_protein	35.294	2.42e-19
TRpn_153145	ARF_family_protein	976	#N/A	#N/A	XP_010106165.1_Morus_notabilis|ARF|ARF_family_protein	41.463	7.73e-15
TRpn_153146	ARF_family_protein	936	6.08942	0.103678	XP_010106165.1_Morus_notabilis|ARF|ARF_family_protein	40.244	3.33e-14
TRpn_153147	ARF_family_protein	958	#N/A	#N/A	XP_010106165.1_Morus_notabilis|ARF|ARF_family_protein	41.463	7.06e-15
TRpn_153148	ARF_family_protein	953	#N/A	#N/A	XP_010106165.1_Morus_notabilis|ARF|ARF_family_protein	41.463	6.84e-15
TRpn_153149	ARF_family_protein	959	0.235493	NA	XP_010106165.1_Morus_notabilis|ARF|ARF_family_protein	40.244	3.76e-14
TRpn_153150	ARF_family_protein	935	0.374971	0.982287	XP_010106165.1_Morus_notabilis|ARF|ARF_family_protein	41.463	6.22e-15
TRpn_153359	ARF_family_protein	2295	1.22774	0.355527	Aradu.FNR52_Arachis_duranensis|ARF|ARF_family_protein	25.126	2.72e-25
TRpn_153808	ARF_family_protein	444	4.8261	0.400001	PDK_30s1160841g001_Phoenix_dactylifera|ARF|ARF_family_protein	57.534	2.79e-52
TRpn_153823	ARF_family_protein	404	3.95155	NA	Vang01g01860.1_Vigna_angularis|ARF|ARF_family_protein	32.09	1.31e-19
TRpn_154662	ARF_family_protein	453	-1.61669	0.519738	Vang01g01860.1_Vigna_angularis|ARF|ARF_family_protein	34.746	1.41e-11
TRpn_154681	ARF_family_protein	1395	0.468195	0.794344	Vang01g01860.1_Vigna_angularis|ARF|ARF_family_protein	34.106	7.02e-48
TRpn_155808	ARF_family_protein	3209	1.58939	0.199071	KN538758.1_FGP044_Oryza_longistaminata|ARF|ARF_family_protein	82.329	1.57e-127
TRpn_155809	ARF_family_protein	3264	0.23497	0.982287	KN538758.1_FGP044_Oryza_longistaminata|ARF|ARF_family_protein	82.329	2.35e-127
TRpn_155811	ARF_family_protein	1168	#N/A	#N/A	KN538758.1_FGP044_Oryza_longistaminata|ARF|ARF_family_protein	87.347	1.39e-135
TRpn_155813	ARF_family_protein	1181	-1.69428	0.745218	KN538758.1_FGP044_Oryza_longistaminata|ARF|ARF_family_protein	83.103	1.67e-155
TRpn_155986	ARF_family_protein	941	4.16167	0.323747	Vang01g01860.1_Vigna_angularis|ARF|ARF_family_protein	40.31	1.23e-18
TRpn_155991	ARF_family_protein	948	4.01914	NA	Vang01g01860.1_Vigna_angularis|ARF|ARF_family_protein	40.31	1.3e-18
TRpn_156255	ARF_family_protein	419	1.25432	NA	Aradu.FNR52_Arachis_duranensis|ARF|ARF_family_protein	36.232	7.66e-24
TRpn_156332	ARF_family_protein	854	4.90696	0.0257509	OB09G15010.1_Oryza_brachyantha|ARF|ARF_family_protein	40.845	2.23e-36
TRpn_156930	ARF_family_protein	780	-1.12114	0.873892	Ciclev10030751m_Citrus_clementina|ARF|ARF_family_protein	29.655	1.03e-07
TRpn_157113	ARF_family_protein	1808	6.01518	0.12504	GSBRNA2T00086041001_Brassica_napus|ARF|ARF_family_protein	61.607	9.77e-34
TRpn_157114	ARF_family_protein	2096	0.234937	0.982287	GSBRNA2T00086041001_Brassica_napus|ARF|ARF_family_protein	61.607	2.54e-33
TRpn_157451	ARF_family_protein	410	5.08298	0.0224291	Ciclev10030751m_Citrus_clementina|ARF|ARF_family_protein	32.117	2.69e-09
TRpn_157960	ARF_family_protein	850	0.509477	0.683535	678433664_Utricularia_gibba|ARF|ARF_family_protein	34.615	1.64e-13
TRpn_158843	ARF_family_protein	1056	5.83002	0.000119312	MDP0000319957_Malus_domestica|ARF|ARF_family_protein	37.778	7.69e-10
TRpn_158903	ARF_family_protein	415	2.9803	0.408707	Aradu.FNR52_Arachis_duranensis|ARF|ARF_family_protein	37.594	1.36e-22
TRpn_159736	ARF_family_protein	866	1.54018	2.61481e-05	HL.SW.v1.0.G038552.1_Humulus_lupulus|ARF|ARF_family_protein	50.562	1.8e-22
TRpn_160467	ARF_family_protein	825	6.45097	0.00104866	KHN43557.1_Glycine_soja|ARF|ARF_family_protein	63.303	6.62e-41
TRpn_160468	ARF_family_protein	524	2.09327	0.457993	FANhyb_rscf00000598.1.g00004.1_Fragaria_x_ananassa|ARF|ARF_family_protein	66.667	1.63e-32
TRpn_161121	ARF_family_protein	2378	0.32199	0.640219	Sevir.4G268700.2.p_Setaria_viridis|ARF|ARF_family_protein	90.894	0
TRpn_161123	ARF_family_protein	2250	1.7366	0.00373531	Sevir.9G219100.1.p_Setaria_viridis|ARF|ARF_family_protein	89.917	0
TRpn_161570	ARF_family_protein	426	4.08217	NA	Sme2.5_02298.1_g00001.1_Solanum_melongena|ARF|ARF_family_protein	38.835	3.92e-20
TRpn_161571	ARF_family_protein	1513	1.70022	0.217764	Sme2.5_02298.1_g00001.1_Solanum_melongena|ARF|ARF_family_protein	31.614	2.99e-63
TRpn_161572	ARF_family_protein	667	0.235335	NA	Sme2.5_02298.1_g00001.1_Solanum_melongena|ARF|ARF_family_protein	38.5	2.66e-38
TRpn_161576	ARF_family_protein	1687	-0.863322	NA	Sme2.5_02298.1_g00001.1_Solanum_melongena|ARF|ARF_family_protein	31.818	6.18e-68
TRpn_161622	ARF_family_protein	5259	8.41963	1.46632e-10	OB09G15010.1_Oryza_brachyantha|ARF|ARF_family_protein	26.071	2.98e-29
TRpn_162955	ARF_family_protein	558	1.55264	0.559143	Achn116231_Actinidia_chinensis|ARF|ARF_family_protein	31.325	2.23e-06
TRpn_163104	ARF_family_protein	1483	-2.38463	0.350964	678433664_Utricularia_gibba|ARF|ARF_family_protein	28	6.87e-29
TRpn_163649	ARF_family_protein	1068	9.71141	3.04008e-07	Achn273801_Actinidia_chinensis|ARF|ARF_family_protein	46.512	6.3e-16
TRpn_164003	ARF_family_protein	3308	8.39843	0.000249993	Vang01g01860.1_Vigna_angularis|ARF|ARF_family_protein	31.01	5.54e-36
TRpn_164356	ARF_family_protein	714	5.30719	0.102071	Sobic.006G278900.1.p_Sorghum_bicolor|ARF|ARF_family_protein	47.809	5.88e-45
TRpn_164732	ARF_family_protein	2160	1.63087	0.00173665	Aradu.FNR52_Arachis_duranensis|ARF|ARF_family_protein	30.827	9.92e-27
TRpn_165525	ARF_family_protein	1607	0.651744	0.0949596	evm_27.model.AmTr_v1.0_scaffold00057.126_Amborella_trichopoda|ARF|ARF_family_protein	31.624	9.18e-08
TRpn_165797	ARF_family_protein	1623	2.02477	0.46183	Achn273801_Actinidia_chinensis|ARF|ARF_family_protein	47.305	1.65e-38
TRpn_165798	ARF_family_protein	1582	3.89573	0.126718	Achn273801_Actinidia_chinensis|ARF|ARF_family_protein	47.305	1.06e-38
TRpn_165799	ARF_family_protein	1749	2.54594	NA	Achn273801_Actinidia_chinensis|ARF|ARF_family_protein	46.591	6.6e-16
TRpn_165800	ARF_family_protein	1648	-4.30817	0.274127	Achn273801_Actinidia_chinensis|ARF|ARF_family_protein	40	2.35e-50
TRpn_165801	ARF_family_protein	1815	-3.54638	NA	Achn273801_Actinidia_chinensis|ARF|ARF_family_protein	35.196	5.1e-21
TRpn_165802	ARF_family_protein	621	-3.80552	NA	Achn273801_Actinidia_chinensis|ARF|ARF_family_protein	30.935	1.79e-13
TRpn_165992	ARF_family_protein	2086	0.686331	0.570176	Vang01g01860.1_Vigna_angularis|ARF|ARF_family_protein	23.175	1.2e-29
TRpn_166671	ARF_family_protein	1357	3.99075	0.00105646	Achn273801_Actinidia_chinensis|ARF|ARF_family_protein	44.554	4.13e-12
TRpn_167990	ARF_family_protein	696	0.132716	0.982287	Vang01g01860.1_Vigna_angularis|ARF|ARF_family_protein	31.707	7.45e-09
TRpn_168141	ARF_family_protein	742	0.243125	0.96288	Vang01g01860.1_Vigna_angularis|ARF|ARF_family_protein	58.367	2.21e-94
TRpn_168143	ARF_family_protein	1214	-3.81722	NA	Vang01g01860.1_Vigna_angularis|ARF|ARF_family_protein	52.797	1.71e-97
TRpn_168144	ARF_family_protein	1371	5.10351	0.0842245	Vang01g01860.1_Vigna_angularis|ARF|ARF_family_protein	52.797	9.83e-97
TRpn_168245	ARF_family_protein	1032	11.1497	2.33858e-17	Achn116231_Actinidia_chinensis|ARF|ARF_family_protein	55.738	7.59e-84
TRpn_168246	ARF_family_protein	756	0.214746	0.817585	Achn116231_Actinidia_chinensis|ARF|ARF_family_protein	41.304	1.62e-14
TRpn_168308	ARF_family_protein	1854	#N/A	#N/A	Vang01g01860.1_Vigna_angularis|ARF|ARF_family_protein	23.602	3.99e-18
TRpn_168470	ARF_family_protein	3207	0.839335	0.301288	Vang01g01860.1_Vigna_angularis|ARF|ARF_family_protein	22.191	3.77e-42
TRpn_168471	ARF_family_protein	3136	-1.76287	0.624395	Vang01g01860.1_Vigna_angularis|ARF|ARF_family_protein	22.191	3.45e-42
TRpn_168668	ARF_family_protein	587	2.0835	NA	Achn024331_Actinidia_chinensis|ARF|ARF_family_protein	36.283	8.31e-09
TRpn_168670	ARF_family_protein	961	6.98121	0.00238725	Achn024331_Actinidia_chinensis|ARF|ARF_family_protein	55.738	1e-83
TRpn_168671	ARF_family_protein	1315	2.9423	0.0815085	Achn024331_Actinidia_chinensis|ARF|ARF_family_protein	55.285	1.9e-82
TRpn_169284	ARF_family_protein	505	-3.06018	0.361903	OB09G15010.1_Oryza_brachyantha|ARF|ARF_family_protein	26.271	4.83e-06
TRpn_169324	ARF_family_protein	2158	-0.175771	0.850538	678433664_Utricularia_gibba|ARF|ARF_family_protein	35.153	1.36e-74
TRpn_169325	ARF_family_protein	2909	-0.92886	0.429276	678433664_Utricularia_gibba|ARF|ARF_family_protein	35.463	4.64e-48
TRpn_169457	ARF_family_protein	944	2.40559	0.000105394	XP_010106165.1_Morus_notabilis|ARF|ARF_family_protein	43.956	7.37e-17
TRpn_169458	ARF_family_protein	1159	4.46962	5.98487e-14	XP_010106165.1_Morus_notabilis|ARF|ARF_family_protein	43.956	5.5e-17
TRpn_169459	ARF_family_protein	1381	6.12382	3.75321e-07	XP_010106165.1_Morus_notabilis|ARF|ARF_family_protein	44.086	1.8e-13
TRpn_169822	ARF_family_protein	638	1.44193	0.548907	Vang01g01860.1_Vigna_angularis|ARF|ARF_family_protein	29.771	2.06e-12
TRpn_170236	ARF_family_protein	2346	3.78542	0.00540635	Sobic.009G196900.1.p_Sorghum_bicolor|ARF|ARF_family_protein	80.091	0
TRpn_170596	ARF_family_protein	1251	7.65051	1.64278e-13	LPERR06G05720.3_Leersia_perrieri|ARF|ARF_family_protein	64.773	1.18e-89
TRpn_170884	ARF_family_protein	982	-0.383877	0.945792	Vang01g01860.1_Vigna_angularis|ARF|ARF_family_protein	26.712	3.52e-12
TRpn_171753	ARF_family_protein	2038	6.03572	0.399503	Vang01g01860.1_Vigna_angularis|ARF|ARF_family_protein	30.447	4.15e-39
TRpn_171754	ARF_family_protein	1949	5.5998	NA	Vang01g01860.1_Vigna_angularis|ARF|ARF_family_protein	30.447	2.88e-39
TRpn_172273	ARF_family_protein	1891	4.63096	0.0704456	PDK_30s1160841g001_Phoenix_dactylifera|ARF|ARF_family_protein	36.177	3.17e-41
TRpn_172330	ARF_family_protein	512	-3.48135	NA	PDK_30s1160841g001_Phoenix_dactylifera|ARF|ARF_family_protein	31.731	4.96e-11
TRpn_172467	ARF_family_protein	2334	0.235226	0.982287	Sobic.003G298600.2.p_Sorghum_bicolor|ARF|ARF_family_protein	88.303	0
TRpn_172773	ARF_family_protein	606	9.13441	4.90208e-11	OMERI02G35490.1_Oryza_meridionalis|ARF|ARF_family_protein	90.385	4.01e-23
TRpn_172779	ARF_family_protein	2118	3.23837	NA	Sevir.3G149200.2.p_Setaria_viridis|ARF|ARF_family_protein	87.619	0
TRpn_172780	ARF_family_protein	2266	0.109326	0.982287	Seita.3G147000.1.p_Setaria_italica|ARF|ARF_family_protein	88.235	0
TRpn_172781	ARF_family_protein	2180	3.75325	0.000191967	Seita.3G147000.1.p_Setaria_italica|ARF|ARF_family_protein	88.235	0
TRpn_172782	ARF_family_protein	2147	6.54429	3.32611e-07	Seita.3G147000.1.p_Setaria_italica|ARF|ARF_family_protein	88.235	0
TRpn_173069	ARF_family_protein	2821	11.5508	6.55192e-12	Seita.7G108100.1.p_Setaria_italica|ARF|ARF_family_protein	93.448	0
TRpn_173106	ARF_family_protein	1683	0.519929	0.751441	Aradu.FNR52_Arachis_duranensis|ARF|ARF_family_protein	48.493	4.12e-108
TRpn_173171	ARF_family_protein	1182	4.36484	0.0573222	678433664_Utricularia_gibba|ARF|ARF_family_protein	30.351	1.48e-34
TRpn_173172	ARF_family_protein	1963	18.5384	4.22332e-11	678433664_Utricularia_gibba|ARF|ARF_family_protein	32.397	1.42e-55
TRpn_173173	ARF_family_protein	1692	2.66684	NA	678433664_Utricularia_gibba|ARF|ARF_family_protein	31.961	6.71e-50
TRpn_173174	ARF_family_protein	1451	1.25402	0.453192	678433664_Utricularia_gibba|ARF|ARF_family_protein	30.671	6.49e-35
TRpn_173682	ARF_family_protein	2937	3.38359	3.44571e-34	Sevir.1G202700.1.p_Setaria_viridis|ARF|ARF_family_protein	91.364	0
TRpn_173737	ARF_family_protein	2077	2.55669	NA	Aradu.FNR52_Arachis_duranensis|ARF|ARF_family_protein	31.868	4.95e-57
TRpn_173738	ARF_family_protein	2221	3.19802	0.133104	Aradu.FNR52_Arachis_duranensis|ARF|ARF_family_protein	31.868	1.11e-56
TRpn_173956	ARF_family_protein	945	-1.42263	0.852563	MA_10432580g0010_Picea_abies|ARF|ARF_family_protein	32.174	2.65e-06
TRpn_174072	ARF_family_protein	1051	3.36411	0.314482	GRMZM2G086949_P01_Zea_mays|ARF|ARF_family_protein	47.143	9.89e-07
TRpn_174262	ARF_family_protein	1650	0.282221	0.908481	Vang01g01860.1_Vigna_angularis|ARF|ARF_family_protein	25	9.6e-35
TRpn_174964	ARF_family_protein	1831	1.95177	0.276558	Araip.8FI38_Arachis_ipaensis|ARF|ARF_family_protein	31.12	2.65e-74
TRpn_175183	ARF_family_protein	960	0.425972	0.898049	Pahal.G02710.1_Panicum_hallii|ARF|ARF_family_protein	85.933	0
TRpn_175184	ARF_family_protein	1292	2.43935	0.0056398	Seita.3G028100.2.p_Setaria_italica|ARF|ARF_family_protein	83.422	0
TRpn_175614	ARF_family_protein	2717	0.783668	0.952363	Vang01g01860.1_Vigna_angularis|ARF|ARF_family_protein	23.789	5.18e-07
TRpn_175615	ARF_family_protein	2696	-0.776077	0.753142	Vang01g01860.1_Vigna_angularis|ARF|ARF_family_protein	23.789	2.39e-07
TRpn_176274	ARF_family_protein	1343	10.4352	8.45739e-16	Achn116231_Actinidia_chinensis|ARF|ARF_family_protein	32	1.42e-07
TRpn_176275	ARF_family_protein	1367	6.09393	0.473157	Achn116231_Actinidia_chinensis|ARF|ARF_family_protein	32	1.47e-07
TRpn_176650	ARF_family_protein	548	#N/A	#N/A	RrC8735_p1_Raphanus_raphanistrum|ARF|ARF_family_protein	63.542	3.49e-33
TRpn_176653	ARF_family_protein	3481	2.06686	0.371477	RrC8735_p1_Raphanus_raphanistrum|ARF|ARF_family_protein	72.266	9.18e-103
TRpn_176654	ARF_family_protein	1018	-0.3366	NA	RrC8735_p1_Raphanus_raphanistrum|ARF|ARF_family_protein	71.519	1.97e-56
TRpn_177181	ARF_family_protein	1044	-2.72916	0.522589	Sme2.5_02298.1_g00001.1_Solanum_melongena|ARF|ARF_family_protein	38.806	5.6e-71
TRpn_177182	ARF_family_protein	2298	2.25007	0.148465	Sme2.5_02298.1_g00001.1_Solanum_melongena|ARF|ARF_family_protein	38.503	3.32e-116
TRpn_177232	ARF_family_protein	2488	3.58282	0.0525843	PDK_30s1160841g001_Phoenix_dactylifera|ARF|ARF_family_protein	35.632	2.2e-07
TRpn_178130	ARF_family_protein	525	1.27029	0.585332	Vang01g01860.1_Vigna_angularis|ARF|ARF_family_protein	29.907	4.46e-09
TRpn_178245	ARF_family_protein	613	8.91545	0.0236945	678433664_Utricularia_gibba|ARF|ARF_family_protein	30.208	4.18e-13
TRpn_178546	ARF_family_protein	2090	6.30346	0.000160876	Sme2.5_02298.1_g00001.1_Solanum_melongena|ARF|ARF_family_protein	34	4.44e-108
TRpn_178678	ARF_family_protein	1545	-1.14069	NA	Vang01g01860.1_Vigna_angularis|ARF|ARF_family_protein	29.118	1.76e-42
TRpn_178679	ARF_family_protein	1401	1.01495	0.777774	Vang01g01860.1_Vigna_angularis|ARF|ARF_family_protein	29.118	6.39e-43
TRpn_180499	ARF_family_protein	1023	1.41623	0.000519161	Lus10022943_Linum_usitatissimum|ARF|ARF_family_protein	64.516	5.77e-21
TRpn_180500	ARF_family_protein	828	0.826118	0.060968	Lus10022943_Linum_usitatissimum|ARF|ARF_family_protein	51.25	6.16e-17
TRpn_180539	ARF_family_protein	1691	5.22217	4.86484e-07	Sevir.1G246300.1.p_Setaria_viridis|ARF|ARF_family_protein	83.636	0
TRpn_180877	ARF_family_protein	1355	4.79517	0.00930928	Achn273801_Actinidia_chinensis|ARF|ARF_family_protein	50.515	1.99e-14
TRpn_181465	ARF_family_protein	1488	0.445462	0.767536	HL.SW.v1.0.G038552.1_Humulus_lupulus|ARF|ARF_family_protein	62.887	9.4e-35
TRpn_181643	ARF_family_protein	783	3.01664	0.15819	Achn116231_Actinidia_chinensis|ARF|ARF_family_protein	53.846	6.45e-08
TRpn_181959	ARF_family_protein	1767	5.35896	0.00727711	Achn273801_Actinidia_chinensis|ARF|ARF_family_protein	74.286	2.45e-133
TRpn_181960	ARF_family_protein	1651	-2.69335	NA	Achn273801_Actinidia_chinensis|ARF|ARF_family_protein	74.286	6.76e-134
TRpn_181961	ARF_family_protein	1892	6.45667	0.0257772	Achn273801_Actinidia_chinensis|ARF|ARF_family_protein	74.286	9.18e-133
TRpn_182550	ARF_family_protein	3023	2.96572	0.0025346	Vang01g01860.1_Vigna_angularis|ARF|ARF_family_protein	25.862	2.14e-10
TRpn_182552	ARF_family_protein	1631	-1.28846	0.782106	Vang01g01860.1_Vigna_angularis|ARF|ARF_family_protein	25.862	7.93e-11
TRpn_182553	ARF_family_protein	1492	5.40264	0.000384006	Vang01g01860.1_Vigna_angularis|ARF|ARF_family_protein	25.862	7.09e-11
TRpn_182830	ARF_family_protein	726	0.234963	0.982287	678433664_Utricularia_gibba|ARF|ARF_family_protein	26.19	1.05e-07
TRpn_183192	ARF_family_protein	467	2.81717	0.664091	678433664_Utricularia_gibba|ARF|ARF_family_protein	33.333	4.19e-06
TRpn_183217	ARF_family_protein	726	-1.06292	0.789813	Vang01g01860.1_Vigna_angularis|ARF|ARF_family_protein	25.322	4.23e-25
TRpn_183244	ARF_family_protein	1407	-1.02391	0.745056	Vang01g01860.1_Vigna_angularis|ARF|ARF_family_protein	31.25	6.77e-68
TRpn_183309	ARF_family_protein	974	0.350488	NA	Aradu.FNR52_Arachis_duranensis|ARF|ARF_family_protein	32.692	3.55e-42
TRpn_184311	ARF_family_protein	1541	0.613306	0.697078	Achn116231_Actinidia_chinensis|ARF|ARF_family_protein	56.522	5.18e-95
TRpn_184312	ARF_family_protein	1616	5.36059	0.0086448	Achn116231_Actinidia_chinensis|ARF|ARF_family_protein	40.943	7.35e-93
TRpn_184353	ARF_family_protein	419	0.200856	0.982287	PH01000222G0180_Phyllostachys_heterocycla|ARF|ARF_family_protein	42.188	6.8e-06
TRpn_184536	ARF_family_protein	3768	0.242102	0.83942	Araip.8FI38_Arachis_ipaensis|ARF|ARF_family_protein	22.595	3.15e-18
TRpn_185448	ARF_family_protein	1731	1.34273	0.527306	Pahal.C04744.1_Panicum_hallii|ARF|ARF_family_protein	98.23	0
TRpn_185647	ARF_family_protein	2328	#N/A	#N/A	Achn116231_Actinidia_chinensis|ARF|ARF_family_protein	83.756	0
TRpn_186844	ARF_family_protein	1689	0.918223	0.0535199	Gh_A12G0483_Gossypium_hirsutum|ARF|ARF_family_protein	35.165	3.75e-32
TRpn_186845	ARF_family_protein	607	2.53988	NA	Gh_D12G0491_Gossypium_hirsutum|ARF|ARF_family_protein	41.481	8.19e-29
TRpn_187544	ARF_family_protein	908	-0.16197	0.902622	Kaladp0066s0095.4.p_Kalanchoe_laxiflora|ARF|ARF_family_protein	32.71	4.51e-08
TRpn_187545	ARF_family_protein	893	#N/A	#N/A	GSMUA_Achr6P07390_001_Musa_acuminata|ARF|ARF_family_protein	36.634	4.66e-09
TRpn_187594	ARF_family_protein	438	3.89142	NA	PDK_30s1160841g001_Phoenix_dactylifera|ARF|ARF_family_protein	49.655	3.27e-41
TRpn_187668	ARF_family_protein	1128	-0.663041	0.880916	Araip.8FI38_Arachis_ipaensis|ARF|ARF_family_protein	31.353	3.46e-41
TRpn_187670	ARF_family_protein	1054	0.59852	0.789266	Araip.8FI38_Arachis_ipaensis|ARF|ARF_family_protein	32.886	6.6e-32
TRpn_187777	ARF_family_protein	708	1.2661	0.946407	Sme2.5_02298.1_g00001.1_Solanum_melongena|ARF|ARF_family_protein	36.471	2.89e-10
TRpn_187778	ARF_family_protein	587	6.20511	0.214249	Csa11g020870.1_Camelina_sativa|ARF|ARF_family_protein	38.372	4.3e-11
TRpn_189092	ARF_family_protein	2035	-2.78815	0.172453	CCG006186.1_Populus_euphratica|ARF|ARF_family_protein	45.619	3.31e-94
TRpn_189184	ARF_family_protein	463	-2.6356	NA	PDK_30s1160841g001_Phoenix_dactylifera|ARF|ARF_family_protein	44.872	9.99e-15
TRpn_189284	ARF_family_protein	686	5.27299	0.09077	Achn116231_Actinidia_chinensis|ARF|ARF_family_protein	56.757	9.77e-14
TRpn_189285	ARF_family_protein	1387	6.38069	0.000111446	Achn116231_Actinidia_chinensis|ARF|ARF_family_protein	58.065	7.22e-10
TRpn_189286	ARF_family_protein	967	6.23291	0.0120127	Achn116231_Actinidia_chinensis|ARF|ARF_family_protein	58.065	4.5e-10
TRpn_189324	ARF_family_protein	1476	6.1013	0.225556	PDK_30s1160841g001_Phoenix_dactylifera|ARF|ARF_family_protein	49.471	3.56e-108
TRpn_189325	ARF_family_protein	2713	4.74233	0.0120742	PDK_30s1160841g001_Phoenix_dactylifera|ARF|ARF_family_protein	49.471	2.93e-103
TRpn_189330	ARF_family_protein	2811	4.42345	0.139476	PDK_30s1160841g001_Phoenix_dactylifera|ARF|ARF_family_protein	49.471	6.02e-103
TRpn_190054	ARF_family_protein	1698	-0.777659	0.818777	PDK_30s1160841g001_Phoenix_dactylifera|ARF|ARF_family_protein	47.086	3.27e-113
TRpn_190180	ARF_family_protein	1868	1.4918	0.318486	678433664_Utricularia_gibba|ARF|ARF_family_protein	35.129	8.14e-66
TRpn_190574	ARF_family_protein	3567	9.78162	5.14998e-14	PH01000845G0410_Phyllostachys_heterocycla|ARF|ARF_family_protein	82.796	1.82e-75
TRpn_191280	ARF_family_protein	2398	3.68342	0.451329	Vang01g01860.1_Vigna_angularis|ARF|ARF_family_protein	24.737	9.31e-31
TRpn_191281	ARF_family_protein	1939	0.0105314	0.998253	Vang01g01860.1_Vigna_angularis|ARF|ARF_family_protein	24.737	3.3e-31
TRpn_191282	ARF_family_protein	2104	0.439904	0.96003	Vang01g01860.1_Vigna_angularis|ARF|ARF_family_protein	26.241	5.08e-25
TRpn_191283	ARF_family_protein	2278	4.24055	0.447188	Vang01g01860.1_Vigna_angularis|ARF|ARF_family_protein	26.241	5.15e-25
TRpn_191284	ARF_family_protein	1907	4.56197	NA	Vang01g01860.1_Vigna_angularis|ARF|ARF_family_protein	26.241	2.65e-25
TRpn_191285	ARF_family_protein	2366	-0.520357	NA	Vang01g01860.1_Vigna_angularis|ARF|ARF_family_protein	26.241	5.77e-25
TRpn_191286	ARF_family_protein	2310	-1.4419	0.784723	Vang01g01860.1_Vigna_angularis|ARF|ARF_family_protein	24.737	7.98e-31
TRpn_191287	ARF_family_protein	2136	0.632123	0.894672	Vang01g01860.1_Vigna_angularis|ARF|ARF_family_protein	24.737	6.13e-31
TRpn_192040	ARF_family_protein	1235	2.42258	0.00393118	678433664_Utricularia_gibba|ARF|ARF_family_protein	27.317	1.69e-08
TRpn_192069	ARF_family_protein	514	5.36691	0.0151743	GRMZM2G159399_P02_Zea_mays|ARF|ARF_family_protein	89.362	4.72e-21
TRpn_192627	ARF_family_protein	2453	1.49736	0.584704	Vang01g01860.1_Vigna_angularis|ARF|ARF_family_protein	26.305	1.4e-50
TRpn_192628	ARF_family_protein	1537	0.742342	0.698945	Vang01g01860.1_Vigna_angularis|ARF|ARF_family_protein	30.312	3.99e-43
TRpn_192629	ARF_family_protein	2483	5.62964	0.0236956	Vang01g01860.1_Vigna_angularis|ARF|ARF_family_protein	26.305	1.57e-50
TRpn_192734	ARF_family_protein	852	-3.29035	0.36692	462880182_Eragrostis_tef|ARF|ARF_family_protein	60.417	4.42e-08
TRpn_193163	ARF_family_protein	704	3.62058	0.0540241	SMil_00016549-RA_Salv_Salvia_miltiorrhiza|ARF|ARF_family_protein	27.891	1.11e-07
TRpn_194957	ARF_family_protein	518	3.89067	0.329979	PDK_30s1160841g001_Phoenix_dactylifera|ARF|ARF_family_protein	30.714	6.42e-11
TRpn_195112	ARF_family_protein	1227	8.65503	0.000114871	XP_010548428.1_Tarenaya_hassleriana|ARF|ARF_family_protein	29.577	7.94e-11
TRpn_195113	ARF_family_protein	1224	-0.154231	0.968162	evm_27.model.AmTr_v1.0_scaffold00057.126_Amborella_trichopoda|ARF|ARF_family_protein	28.169	4.28e-07
TRpn_195349	ARF_family_protein	1686	3.45269	0.119771	PDK_30s1160841g001_Phoenix_dactylifera|ARF|ARF_family_protein	46.881	5.21e-143
TRpn_195485	ARF_family_protein	1237	4.0356	1.8095e-08	evm_27.model.AmTr_v1.0_scaffold00025.251_Amborella_trichopoda|ARF|ARF_family_protein	37.079	6.24e-08
TRpn_195486	ARF_family_protein	913	0.496764	0.481732	MLOC_55345.9_Hordeum_vulgare|ARF|ARF_family_protein	37.975	2.29e-07
TRpn_196496	ARF_family_protein	1391	0.921291	0.712713	CCG006186.1_Populus_euphratica|ARF|ARF_family_protein	38.542	3.67e-69
TRpn_196517	ARF_family_protein	1705	1.79575	0.000423638	Lj0g3v0250259.1_Lotus_japonicus|ARF|ARF_family_protein	28.261	3.76e-11
TRpn_196603	ARF_family_protein	1809	0.125258	0.982287	Aradu.FNR52_Arachis_duranensis|ARF|ARF_family_protein	22.251	7.65e-16
TRpn_197143	ARF_family_protein	941	0.526451	0.75769	Pahal.G02710.1_Panicum_hallii|ARF|ARF_family_protein	83.801	0
TRpn_197163	ARF_family_protein	1478	6.98089	3.23378e-06	PH01000845G0410_Phyllostachys_heterocycla|ARF|ARF_family_protein	35.135	8.13e-06
TRpn_197312	ARF_family_protein	1065	5.25787	0.00311241	EMT18418_Aegilops_tauschii|ARF|ARF_family_protein	35.714	3.97e-17
TRpn_197586	ARF_family_protein	1422	3.41265	0.123747	PDK_30s1160841g001_Phoenix_dactylifera|ARF|ARF_family_protein	45.483	4.18e-68
TRpn_197902	ARF_family_protein	2876	5.53785	0.0244884	Vang01g01860.1_Vigna_angularis|ARF|ARF_family_protein	28.512	2.98e-56
TRpn_197903	ARF_family_protein	2939	4.22904	0.106199	Vang01g01860.1_Vigna_angularis|ARF|ARF_family_protein	28.512	3.62e-56
TRpn_197904	ARF_family_protein	1845	1.91092	0.431887	Vang01g01860.1_Vigna_angularis|ARF|ARF_family_protein	28.686	5.92e-46
TRpn_198117	ARF_family_protein	526	1.92122	0.700084	Sme2.5_02298.1_g00001.1_Solanum_melongena|ARF|ARF_family_protein	46.667	4.83e-33
TRpn_198429	ARF_family_protein	3416	1.14265	0.01255	KHN18941.1_Glycine_soja|ARF|ARF_family_protein	54.545	2.26e-18
TRpn_198645	ARF_family_protein	1153	-0.089655	0.963226	678433664_Utricularia_gibba|ARF|ARF_family_protein	31.019	7.99e-17
TRpn_198646	ARF_family_protein	1348	-3.51868	0.200452	678433664_Utricularia_gibba|ARF|ARF_family_protein	34.762	8.27e-21
TRpn_198647	ARF_family_protein	1534	1.85414	0.52063	678433664_Utricularia_gibba|ARF|ARF_family_protein	34.762	1.55e-20
TRpn_199139	ARF_family_protein	786	0.617406	0.740288	Aradu.FNR52_Arachis_duranensis|ARF|ARF_family_protein	29.661	7.71e-06
TRpn_554	ARR-B_family_protein	3505	-7.67293	0.0138395	e_gw1.1.548.1_Coccomyxa_subellipsoidea_C-169|ARR-B|ARR-B_family_protein	35	5.31e-18
TRpn_555	ARR-B_family_protein	3402	-1.4207	0.238825	e_gw1.1.548.1_Coccomyxa_subellipsoidea_C-169|ARR-B|ARR-B_family_protein	43.885	3.02e-25
TRpn_556	ARR-B_family_protein	3586	-4.92334	NA	e_gw1.1.548.1_Coccomyxa_subellipsoidea_C-169|ARR-B|ARR-B_family_protein	35	5.44e-18
TRpn_557	ARR-B_family_protein	3483	-3.38391	0.258295	e_gw1.1.548.1_Coccomyxa_subellipsoidea_C-169|ARR-B|ARR-B_family_protein	43.885	3.11e-25
TRpn_1288	ARR-B_family_protein	2137	-4.67417	0.000139757	OMERI02G33840.1_Oryza_meridionalis|ARR-B|ARR-B_family_protein	80	0
TRpn_1461	ARR-B_family_protein	686	-1.01347	0.684482	PH01000026G0660_Phyllostachys_heterocycla|ARR-B|ARR-B_family_protein	33.333	1.26e-17
TRpn_3565	ARR-B_family_protein	1033	-0.750761	0.27763	Cotton_A_03388_BGI-A2_v1.0_Gossypium_arboreum|ARR-B|ARR-B_family_protein	34.483	2.47e-07
TRpn_3566	ARR-B_family_protein	1145	-2.34002	0.0737414	Cotton_A_03388_BGI-A2_v1.0_Gossypium_arboreum|ARR-B|ARR-B_family_protein	34.483	6.05e-07
TRpn_5361	ARR-B_family_protein	612	-2.25775	0.172122	Pavir.8NG011000.1.p_Panicum_virgatum|ARR-B|ARR-B_family_protein	59.091	3.8e-57
TRpn_7425	ARR-B_family_protein	1063	-4.38027	0.226468	mrna03235.1-v1.0-hybrid_Fragaria_vesca|ARR-B|ARR-B_family_protein	45.031	1.04e-78
TRpn_7426	ARR-B_family_protein	955	1.19632	NA	mrna03235.1-v1.0-hybrid_Fragaria_vesca|ARR-B|ARR-B_family_protein	42.5	3.48e-60
TRpn_7427	ARR-B_family_protein	794	-3.17413	0.692802	mrna03235.1-v1.0-hybrid_Fragaria_vesca|ARR-B|ARR-B_family_protein	45.946	3.12e-41
TRpn_7428	ARR-B_family_protein	815	-5.45987	NA	mrna03235.1-v1.0-hybrid_Fragaria_vesca|ARR-B|ARR-B_family_protein	44.271	1.26e-38
TRpn_7429	ARR-B_family_protein	934	-4.35532	0.16925	mrna03235.1-v1.0-hybrid_Fragaria_vesca|ARR-B|ARR-B_family_protein	43.59	6.57e-63
TRpn_7506	ARR-B_family_protein	866	-0.851539	0.604088	Tp57577_TGAC_v2_mRNA7789_Trifolium_pratense|ARR-B|ARR-B_family_protein	61.765	1.52e-06
TRpn_7778	ARR-B_family_protein	2844	-0.890365	5.00581e-05	Rsa1.0_02727.1_g00004.1_Raphanus_sativus|ARR-B|ARR-B_family_protein	33.537	9.35e-12
TRpn_8756	ARR-B_family_protein	1049	-9.02683	2.84518e-10	Cotton_A_03388_BGI-A2_v1.0_Gossypium_arboreum|ARR-B|ARR-B_family_protein	66	9.7e-18
TRpn_11951	ARR-B_family_protein	408	-4.44442	0.506502	Cotton_A_03388_BGI-A2_v1.0_Gossypium_arboreum|ARR-B|ARR-B_family_protein	52.083	5.62e-15
TRpn_12162	ARR-B_family_protein	1901	-2.811	0.125538	Tp57577_TGAC_v2_mRNA7789_Trifolium_pratense|ARR-B|ARR-B_family_protein	67.647	3.22e-08
TRpn_12554	ARR-B_family_protein	1483	-4.09538	NA	KZV19552.1_Dorcoceras_hygrometricum|ARR-B|ARR-B_family_protein	50.758	5.17e-30
TRpn_12555	ARR-B_family_protein	1234	-4.66128	0.146278	KZV19552.1_Dorcoceras_hygrometricum|ARR-B|ARR-B_family_protein	50.758	8.72e-31
TRpn_12556	ARR-B_family_protein	1016	5.47534	0.243948	KZV19552.1_Dorcoceras_hygrometricum|ARR-B|ARR-B_family_protein	50.758	2.81e-31
TRpn_12557	ARR-B_family_protein	1590	-5.67857	0.00318127	KZV19552.1_Dorcoceras_hygrometricum|ARR-B|ARR-B_family_protein	50.758	8.53e-30
TRpn_12558	ARR-B_family_protein	1127	0.235024	NA	KZV19552.1_Dorcoceras_hygrometricum|ARR-B|ARR-B_family_protein	50.758	4.12e-31
TRpn_12559	ARR-B_family_protein	1123	0.3025	0.982287	KZV19552.1_Dorcoceras_hygrometricum|ARR-B|ARR-B_family_protein	50.758	6.45e-31
TRpn_13660	ARR-B_family_protein	1393	-1.84326	0.366396	PH01000026G0660_Phyllostachys_heterocycla|ARR-B|ARR-B_family_protein	53.714	1e-49
TRpn_14172	ARR-B_family_protein	2760	#N/A	#N/A	Rsa1.0_02727.1_g00004.1_Raphanus_sativus|ARR-B|ARR-B_family_protein	36.937	4.02e-10
TRpn_14174	ARR-B_family_protein	2971	0.0769937	0.825589	Rsa1.0_02727.1_g00004.1_Raphanus_sativus|ARR-B|ARR-B_family_protein	36.937	9.21e-11
TRpn_15180	ARR-B_family_protein	1162	-5.70255	0.235249	Cla006210_Citrullus_lanatus|ARR-B|ARR-B_family_protein	61.905	1.16e-45
TRpn_15181	ARR-B_family_protein	798	-0.43193	0.862266	Cla006210_Citrullus_lanatus|ARR-B|ARR-B_family_protein	61.905	3.55e-42
TRpn_15182	ARR-B_family_protein	992	-7.08346	0.000730662	Cla006210_Citrullus_lanatus|ARR-B|ARR-B_family_protein	64.912	3.16e-57
TRpn_15183	ARR-B_family_protein	1011	0.234857	0.982287	Cla006210_Citrullus_lanatus|ARR-B|ARR-B_family_protein	61.905	9.56e-46
TRpn_16874	ARR-B_family_protein	410	-2.19879	0.664926	Medtr1g013180.1_Medicago_truncatula|ARR-B|ARR-B_family_protein	25.373	1.02e-08
TRpn_17348	ARR-B_family_protein	1265	-6.0688	0.368095	Gh_D12G1041_Gossypium_hirsutum|ARR-B|ARR-B_family_protein	51.515	4.44e-07
TRpn_17936	ARR-B_family_protein	1993	-2.0822	0.305227	maker-scaffold02212-snap-gene-0.24-mRNA-1_Castanea_mollissima|ARR-B|ARR-B_family_protein	36	4.71e-20
TRpn_17937	ARR-B_family_protein	1908	-8.84716	9.53957e-08	maker-scaffold02212-snap-gene-0.24-mRNA-1_Castanea_mollissima|ARR-B|ARR-B_family_protein	36	8.19e-20
TRpn_17938	ARR-B_family_protein	2205	-4.54521	0.485553	maker-scaffold02212-snap-gene-0.24-mRNA-1_Castanea_mollissima|ARR-B|ARR-B_family_protein	36	1.19e-19
TRpn_17939	ARR-B_family_protein	2290	-0.835117	0.831111	maker-scaffold02212-snap-gene-0.24-mRNA-1_Castanea_mollissima|ARR-B|ARR-B_family_protein	36	1.24e-19
TRpn_18463	ARR-B_family_protein	3272	0.559035	0.877363	Sobic.004G330900.1.p_Sorghum_bicolor|ARR-B|ARR-B_family_protein	77.794	0
TRpn_18464	ARR-B_family_protein	3272	0.850575	0.0237493	Sevir.1G358200.1.p_Setaria_viridis|ARR-B|ARR-B_family_protein	81.001	0
TRpn_18590	ARR-B_family_protein	3389	-2.28739	0.0015521	Ciclev10006586m_Citrus_clementina|ARR-B|ARR-B_family_protein	31.206	3.12e-10
TRpn_18825	ARR-B_family_protein	2251	-1.85935	0.0342733	Achn313881_Actinidia_chinensis|ARR-B|ARR-B_family_protein	63.158	5.1e-32
TRpn_20297	ARR-B_family_protein	721	-1.20945	0.664752	Cotton_A_03388_BGI-A2_v1.0_Gossypium_arboreum|ARR-B|ARR-B_family_protein	47.826	2.07e-11
TRpn_21378	ARR-B_family_protein	1133	-0.361953	0.813476	AHYPO_006644-RA_Amaranthus_hypochondriacus|ARR-B|ARR-B_family_protein	30.986	7.5e-14
TRpn_21380	ARR-B_family_protein	1100	-1.40263	0.346914	AHYPO_006644-RA_Amaranthus_hypochondriacus|ARR-B|ARR-B_family_protein	31.469	1.59e-14
TRpn_21390	ARR-B_family_protein	593	-0.95046	0.519869	KZV17794.1_Dorcoceras_hygrometricum|ARR-B|ARR-B_family_protein	30.435	5.35e-08
TRpn_22724	ARR-B_family_protein	1810	-1.82885	0.623995	PH01000026G0660_Phyllostachys_heterocycla|ARR-B|ARR-B_family_protein	40.541	4.89e-21
TRpn_22725	ARR-B_family_protein	1714	-1.83156	0.492304	PH01000026G0660_Phyllostachys_heterocycla|ARR-B|ARR-B_family_protein	40.541	4.03e-21
TRpn_22742	ARR-B_family_protein	582	-1.16812	0.621795	PH01000026G0660_Phyllostachys_heterocycla|ARR-B|ARR-B_family_protein	42.241	3.02e-21
TRpn_22743	ARR-B_family_protein	592	-4.44109	0.481364	PH01000026G0660_Phyllostachys_heterocycla|ARR-B|ARR-B_family_protein	43.443	8.8e-21
TRpn_22744	ARR-B_family_protein	1580	-1.59605	0.577747	PH01000026G0660_Phyllostachys_heterocycla|ARR-B|ARR-B_family_protein	43.791	7.38e-24
TRpn_22745	ARR-B_family_protein	772	-4.58447	0.0793787	PH01000026G0660_Phyllostachys_heterocycla|ARR-B|ARR-B_family_protein	34.545	5.24e-14
TRpn_23863	ARR-B_family_protein	726	-4.10482	NA	KZV19552.1_Dorcoceras_hygrometricum|ARR-B|ARR-B_family_protein	37.908	5.26e-17
TRpn_24146	ARR-B_family_protein	415	1.23552	0.285739	Cotton_A_03388_BGI-A2_v1.0_Gossypium_arboreum|ARR-B|ARR-B_family_protein	53.333	9.63e-14
TRpn_24968	ARR-B_family_protein	1326	0.39404	0.366046	Achn233951_Actinidia_chinensis|ARR-B|ARR-B_family_protein	46.25	8.19e-10
TRpn_25223	ARR-B_family_protein	934	-0.283145	0.75068	Cotton_A_03388_BGI-A2_v1.0_Gossypium_arboreum|ARR-B|ARR-B_family_protein	32.54	1.55e-11
TRpn_25776	ARR-B_family_protein	494	3.74216	0.298564	Do018520.1_Dichanthelium_oligosanthes|ARR-B|ARR-B_family_protein	57.843	5.13e-24
TRpn_26962	ARR-B_family_protein	1354	1.19624	NA	LPERR10G00860.1_Leersia_perrieri|ARR-B|ARR-B_family_protein	28.249	7.09e-11
TRpn_26963	ARR-B_family_protein	1435	-7.11672	0.000188514	LPERR10G00860.1_Leersia_perrieri|ARR-B|ARR-B_family_protein	34.158	4.69e-16
TRpn_26964	ARR-B_family_protein	1248	-2.4817	NA	LPERR10G00860.1_Leersia_perrieri|ARR-B|ARR-B_family_protein	28.249	5.64e-11
TRpn_26965	ARR-B_family_protein	1329	-5.86597	0.0125324	LPERR10G00860.1_Leersia_perrieri|ARR-B|ARR-B_family_protein	34.158	3.49e-16
TRpn_28635	ARR-B_family_protein	1232	-0.970866	0.708412	EcC016592.30_Eucalyptus_camaldulensis|ARR-B|ARR-B_family_protein	32.759	1.99e-07
TRpn_28636	ARR-B_family_protein	1178	0.234917	NA	Brast07G228900.1.p_Brachypodium_stacei|ARR-B|ARR-B_family_protein	42.857	2.27e-07
TRpn_31018	ARR-B_family_protein	2139	2.12105	NA	PH01000026G0660_Phyllostachys_heterocycla|ARR-B|ARR-B_family_protein	34.343	8.46e-06
TRpn_31019	ARR-B_family_protein	2247	-0.726914	NA	PH01000026G0660_Phyllostachys_heterocycla|ARR-B|ARR-B_family_protein	34.343	9.06e-06
TRpn_32385	ARR-B_family_protein	1140	-1.96931	0.124357	PH01000026G0660_Phyllostachys_heterocycla|ARR-B|ARR-B_family_protein	35.165	1.58e-16
TRpn_34819	ARR-B_family_protein	1082	-0.195384	0.982287	PH01000026G0660_Phyllostachys_heterocycla|ARR-B|ARR-B_family_protein	46.667	9.52e-13
TRpn_34926	ARR-B_family_protein	1799	0.062179	0.944838	Cotton_A_03388_BGI-A2_v1.0_Gossypium_arboreum|ARR-B|ARR-B_family_protein	42.308	1.03e-12
TRpn_35268	ARR-B_family_protein	775	-1.46659	0.457504	PH01000026G0660_Phyllostachys_heterocycla|ARR-B|ARR-B_family_protein	40.945	7.28e-18
TRpn_39004	ARR-B_family_protein	3747	-0.739174	0.35368	KZV32636.1_Dorcoceras_hygrometricum|ARR-B|ARR-B_family_protein	29.577	6.87e-09
TRpn_39562	ARR-B_family_protein	922	-1.67618	0.00125325	Cotton_A_03388_BGI-A2_v1.0_Gossypium_arboreum|ARR-B|ARR-B_family_protein	56.863	4.08e-16
TRpn_41237	ARR-B_family_protein	697	-3.9088	0.0480318	Cotton_A_03388_BGI-A2_v1.0_Gossypium_arboreum|ARR-B|ARR-B_family_protein	51.282	3.09e-07
TRpn_41346	ARR-B_family_protein	1708	-0.683817	0.544647	mrna03235.1-v1.0-hybrid_Fragaria_vesca|ARR-B|ARR-B_family_protein	24.896	3.22e-17
TRpn_41347	ARR-B_family_protein	1819	0.263317	NA	mrna03235.1-v1.0-hybrid_Fragaria_vesca|ARR-B|ARR-B_family_protein	35.211	2e-09
TRpn_41348	ARR-B_family_protein	1620	-0.355417	0.326326	mrna03235.1-v1.0-hybrid_Fragaria_vesca|ARR-B|ARR-B_family_protein	25.316	2.06e-17
TRpn_41349	ARR-B_family_protein	1731	-0.362179	0.893576	mrna03235.1-v1.0-hybrid_Fragaria_vesca|ARR-B|ARR-B_family_protein	35.211	1.83e-09
TRpn_41700	ARR-B_family_protein	472	-3.70103	0.564885	PH01000026G0660_Phyllostachys_heterocycla|ARR-B|ARR-B_family_protein	33.594	7.93e-11
TRpn_41701	ARR-B_family_protein	410	3.08185	0.783992	PH01000026G0660_Phyllostachys_heterocycla|ARR-B|ARR-B_family_protein	39.655	4.2e-08
TRpn_42031	ARR-B_family_protein	2206	0.758492	0.0680349	Pahal.E00452.1_Panicum_hallii|ARR-B|ARR-B_family_protein	89.217	0
TRpn_43840	ARR-B_family_protein	515	-2.63633	0.826046	Aqcoe4G178500.1.p_Aquilegia_coerulea|ARR-B|ARR-B_family_protein	37.634	1.16e-11
TRpn_45290	ARR-B_family_protein	1438	-2.08621	0.00359362	Cotton_A_03388_BGI-A2_v1.0_Gossypium_arboreum|ARR-B|ARR-B_family_protein	38.095	3.6e-11
TRpn_45794	ARR-B_family_protein	1351	-1.51425	0.414018	PH01000026G0660_Phyllostachys_heterocycla|ARR-B|ARR-B_family_protein	35.407	1.46e-20
TRpn_45917	ARR-B_family_protein	667	-4.13161	0.360699	PH01000026G0660_Phyllostachys_heterocycla|ARR-B|ARR-B_family_protein	45.528	3.3e-21
TRpn_46265	ARR-B_family_protein	618	-1.42708	NA	KZV19552.1_Dorcoceras_hygrometricum|ARR-B|ARR-B_family_protein	48.214	2.02e-28
TRpn_46266	ARR-B_family_protein	635	-1.63238	0.645407	KZV19552.1_Dorcoceras_hygrometricum|ARR-B|ARR-B_family_protein	48.214	8.23e-30
TRpn_46267	ARR-B_family_protein	424	-0.90341	0.907219	KZV19552.1_Dorcoceras_hygrometricum|ARR-B|ARR-B_family_protein	47.321	1.76e-21
TRpn_47602	ARR-B_family_protein	2919	0.234945	0.982287	KZV19552.1_Dorcoceras_hygrometricum|ARR-B|ARR-B_family_protein	37.332	1.88e-148
TRpn_47603	ARR-B_family_protein	2898	1.19668	0.780803	KZV19552.1_Dorcoceras_hygrometricum|ARR-B|ARR-B_family_protein	35.659	2.11e-120
TRpn_48583	ARR-B_family_protein	1235	-3.27154	0.0565624	KZV19552.1_Dorcoceras_hygrometricum|ARR-B|ARR-B_family_protein	42.125	1.25e-54
TRpn_48923	ARR-B_family_protein	1810	-0.997005	0.174007	52653_Micromonas_pusilla_CCMP1545|ARR-B|ARR-B_family_protein	27.861	6.26e-12
TRpn_48924	ARR-B_family_protein	3123	-1.80417	0.164984	462848594_Eragrostis_tef|ARR-B|ARR-B_family_protein	31.618	3.41e-06
TRpn_48998	ARR-B_family_protein	1253	1.10478	0.000346557	Ote100252500041_Ocimum_tenuiflorum|ARR-B|ARR-B_family_protein	77.604	1.6e-94
TRpn_48999	ARR-B_family_protein	1357	-1.26918	0.000319616	Ote100252500041_Ocimum_tenuiflorum|ARR-B|ARR-B_family_protein	73.196	6.46e-90
TRpn_50483	ARR-B_family_protein	1748	-0.996632	0.541281	mrna03235.1-v1.0-hybrid_Fragaria_vesca|ARR-B|ARR-B_family_protein	37.386	6.39e-53
TRpn_50484	ARR-B_family_protein	1723	-0.200128	0.955369	mrna03235.1-v1.0-hybrid_Fragaria_vesca|ARR-B|ARR-B_family_protein	33.667	6.4e-38
TRpn_51252	ARR-B_family_protein	1527	-1.29288	0.0666321	Tp57577_TGAC_v2_mRNA7789_Trifolium_pratense|ARR-B|ARR-B_family_protein	61.667	1.26e-15
TRpn_51253	ARR-B_family_protein	974	-0.877047	0.776173	Tp57577_TGAC_v2_mRNA7789_Trifolium_pratense|ARR-B|ARR-B_family_protein	69.091	6.02e-18
TRpn_51254	ARR-B_family_protein	974	-3.37935	0.0596684	Tp57577_TGAC_v2_mRNA7789_Trifolium_pratense|ARR-B|ARR-B_family_protein	67.273	4.3e-18
TRpn_51255	ARR-B_family_protein	1719	-0.183274	0.850443	Tp57577_TGAC_v2_mRNA7789_Trifolium_pratense|ARR-B|ARR-B_family_protein	65.517	4.87e-16
TRpn_52232	ARR-B_family_protein	1717	-2.72476	0.0486901	Cotton_A_03388_BGI-A2_v1.0_Gossypium_arboreum|ARR-B|ARR-B_family_protein	43.114	1.03e-32
TRpn_52233	ARR-B_family_protein	1816	-0.465452	0.705101	Cotton_A_03388_BGI-A2_v1.0_Gossypium_arboreum|ARR-B|ARR-B_family_protein	49.02	2.99e-27
TRpn_52234	ARR-B_family_protein	1619	1.31989	0.79586	Cotton_A_03388_BGI-A2_v1.0_Gossypium_arboreum|ARR-B|ARR-B_family_protein	47.368	5.52e-17
TRpn_53627	ARR-B_family_protein	1480	-2.04478	0.0708274	Sevir.4G225800.1.p_Setaria_viridis|ARR-B|ARR-B_family_protein	62.594	1.09e-127
TRpn_53628	ARR-B_family_protein	447	-6.10257	0.0162414	Pahal.D00864.6_Panicum_hallii|ARR-B|ARR-B_family_protein	70.988	1.74e-70
TRpn_54834	ARR-B_family_protein	892	-1.75754	3.30143e-07	Cotton_A_03388_BGI-A2_v1.0_Gossypium_arboreum|ARR-B|ARR-B_family_protein	50.962	4.46e-29
TRpn_56453	ARR-B_family_protein	2645	-2.8702	2.97813e-07	Pavir.1KG089500.1.p_Panicum_virgatum|ARR-B|ARR-B_family_protein	89.969	0
TRpn_56942	ARR-B_family_protein	417	-5.89829	0.0424812	KZV19552.1_Dorcoceras_hygrometricum|ARR-B|ARR-B_family_protein	35.583	4.96e-19
TRpn_57626	ARR-B_family_protein	2384	-0.490399	0.438994	Cotton_A_03388_BGI-A2_v1.0_Gossypium_arboreum|ARR-B|ARR-B_family_protein	39.437	1.19e-12
TRpn_59589	ARR-B_family_protein	752	-0.284695	0.855445	XP_009590424.1_Nicotiana_tomentosiformis|ARR-B|ARR-B_family_protein	37.383	3.21e-16
TRpn_60282	ARR-B_family_protein	636	0.234541	0.982287	Tp57577_TGAC_v2_mRNA7789_Trifolium_pratense|ARR-B|ARR-B_family_protein	59.375	5.88e-06
TRpn_64493	ARR-B_family_protein	2848	-1.21758	0.309733	Lj2g3v1079520.1_Lotus_japonicus|ARR-B|ARR-B_family_protein	42.4	6.55e-25
TRpn_65210	ARR-B_family_protein	2939	-0.0899864	0.982287	Pahal.B00059.1_Panicum_hallii|ARR-B|ARR-B_family_protein	92.993	0
TRpn_65211	ARR-B_family_protein	2770	2.53335	0.744893	Pahal.B00059.1_Panicum_hallii|ARR-B|ARR-B_family_protein	92.993	0
TRpn_66257	ARR-B_family_protein	1793	-1.82824	0.107543	KZV19552.1_Dorcoceras_hygrometricum|ARR-B|ARR-B_family_protein	36.882	4.21e-78
TRpn_68261	ARR-B_family_protein	1151	0.571732	0.766981	Cotton_A_03388_BGI-A2_v1.0_Gossypium_arboreum|ARR-B|ARR-B_family_protein	42.857	1.01e-15
TRpn_68262	ARR-B_family_protein	626	-2.6358	NA	Cotton_A_03388_BGI-A2_v1.0_Gossypium_arboreum|ARR-B|ARR-B_family_protein	42.857	3.44e-17
TRpn_68263	ARR-B_family_protein	945	0.943338	0.569812	Cotton_A_03388_BGI-A2_v1.0_Gossypium_arboreum|ARR-B|ARR-B_family_protein	43.077	6.18e-15
TRpn_68387	ARR-B_family_protein	2674	-1.41342	0.134845	e_gw1.1.548.1_Coccomyxa_subellipsoidea_C-169|ARR-B|ARR-B_family_protein	46.341	2.01e-26
TRpn_68782	ARR-B_family_protein	415	-4.65935	0.248279	KZV19552.1_Dorcoceras_hygrometricum|ARR-B|ARR-B_family_protein	49.18	2.67e-18
TRpn_69031	ARR-B_family_protein	1001	-4.80141	0.0867159	LPERR10G00860.1_Leersia_perrieri|ARR-B|ARR-B_family_protein	33.657	2.44e-39
TRpn_69228	ARR-B_family_protein	520	-2.44678	0.15752	PH01000026G0660_Phyllostachys_heterocycla|ARR-B|ARR-B_family_protein	37.624	2.31e-07
TRpn_69594	ARR-B_family_protein	1648	-0.73595	0.406664	KZV19552.1_Dorcoceras_hygrometricum|ARR-B|ARR-B_family_protein	29.883	2.24e-38
TRpn_69687	ARR-B_family_protein	1087	-1.60871	0.37963	LPERR10G00860.1_Leersia_perrieri|ARR-B|ARR-B_family_protein	29.972	1.15e-39
TRpn_69907	ARR-B_family_protein	1437	-1.62372	0.102797	PH01000026G0660_Phyllostachys_heterocycla|ARR-B|ARR-B_family_protein	39.45	7.57e-11
TRpn_70231	ARR-B_family_protein	763	2.08626	0.614718	KZV19552.1_Dorcoceras_hygrometricum|ARR-B|ARR-B_family_protein	59.223	2.68e-19
TRpn_70644	ARR-B_family_protein	838	-3.13162	0.0297223	PH01000026G0660_Phyllostachys_heterocycla|ARR-B|ARR-B_family_protein	39.785	1.13e-25
TRpn_70645	ARR-B_family_protein	482	-6.86076	0.00732474	PH01000026G0660_Phyllostachys_heterocycla|ARR-B|ARR-B_family_protein	34.127	6.41e-11
TRpn_70646	ARR-B_family_protein	827	-1.87929	0.808907	PH01000026G0660_Phyllostachys_heterocycla|ARR-B|ARR-B_family_protein	42.541	7.96e-29
TRpn_70686	ARR-B_family_protein	3460	-0.710737	0.689047	Sevir.4G285400.2.p_Setaria_viridis|ARR-B|ARR-B_family_protein	59.053	1.17e-112
TRpn_70687	ARR-B_family_protein	3713	-1.23487	0.000126858	Sevir.4G285400.2.p_Setaria_viridis|ARR-B|ARR-B_family_protein	59.278	1.34e-123
TRpn_71267	ARR-B_family_protein	471	-2.57125	0.207526	KZV19552.1_Dorcoceras_hygrometricum|ARR-B|ARR-B_family_protein	47.619	2.67e-07
TRpn_72794	ARR-B_family_protein	1921	0.423362	0.868738	Pavir.8NG011000.1.p_Panicum_virgatum|ARR-B|ARR-B_family_protein	87.097	3.26e-105
TRpn_72795	ARR-B_family_protein	2394	-2.31306	0.255781	Pavir.8NG011000.1.p_Panicum_virgatum|ARR-B|ARR-B_family_protein	87.097	1.94e-103
TRpn_73338	ARR-B_family_protein	434	-3.66791	0.161978	KZV19552.1_Dorcoceras_hygrometricum|ARR-B|ARR-B_family_protein	53.448	7.1e-13
TRpn_73818	ARR-B_family_protein	3077	-2.58417	0.251312	KZV19552.1_Dorcoceras_hygrometricum|ARR-B|ARR-B_family_protein	39.597	6.23e-138
TRpn_73819	ARR-B_family_protein	863	-4.07612	0.0941318	KZV19552.1_Dorcoceras_hygrometricum|ARR-B|ARR-B_family_protein	50.292	3.09e-29
TRpn_75517	ARR-B_family_protein	1515	-1.21595	0.0699519	Cla006210_Citrullus_lanatus|ARR-B|ARR-B_family_protein	25.194	1.76e-17
TRpn_79587	ARR-B_family_protein	2283	0.339036	0.547679	MDP0000304202_Malus_domestica|ARR-B|ARR-B_family_protein	44.92	3.51e-35
TRpn_79588	ARR-B_family_protein	2351	0.203445	0.982287	MDP0000304202_Malus_domestica|ARR-B|ARR-B_family_protein	44.92	4e-35
TRpn_80340	ARR-B_family_protein	1321	0.246907	0.982287	PH01000026G0660_Phyllostachys_heterocycla|ARR-B|ARR-B_family_protein	42.857	9.16e-26
TRpn_80408	ARR-B_family_protein	1033	-2.05655	0.370775	PH01000026G0660_Phyllostachys_heterocycla|ARR-B|ARR-B_family_protein	36.364	6.54e-11
TRpn_81874	ARR-B_family_protein	1286	0.234598	NA	PH01000026G0660_Phyllostachys_heterocycla|ARR-B|ARR-B_family_protein	37.654	3.02e-18
TRpn_81878	ARR-B_family_protein	1338	-4.17574	0.466605	PH01000026G0660_Phyllostachys_heterocycla|ARR-B|ARR-B_family_protein	37.654	3.09e-18
TRpn_84262	ARR-B_family_protein	760	#N/A	#N/A	Cotton_A_03388_BGI-A2_v1.0_Gossypium_arboreum|ARR-B|ARR-B_family_protein	42.857	1.13e-16
TRpn_84362	ARR-B_family_protein	658	-4.57493	NA	Achn233951_Actinidia_chinensis|ARR-B|ARR-B_family_protein	70.27	3.9e-12
TRpn_85449	ARR-B_family_protein	1669	1.16444	0.761335	XP_009590424.1_Nicotiana_tomentosiformis|ARR-B|ARR-B_family_protein	37.383	7.84e-15
TRpn_85450	ARR-B_family_protein	1957	-2.51574	0.119924	XP_009590424.1_Nicotiana_tomentosiformis|ARR-B|ARR-B_family_protein	37.383	1.1e-14
TRpn_85655	ARR-B_family_protein	3374	1.59486	0.501592	Rsa1.0_02727.1_g00004.1_Raphanus_sativus|ARR-B|ARR-B_family_protein	34.146	9.14e-13
TRpn_86140	ARR-B_family_protein	1051	2.89211	0.29152	Cotton_A_03388_BGI-A2_v1.0_Gossypium_arboreum|ARR-B|ARR-B_family_protein	54.167	1.01e-17
TRpn_87274	ARR-B_family_protein	479	-2.42213	0.479887	Achn233951_Actinidia_chinensis|ARR-B|ARR-B_family_protein	64.103	7.09e-12
TRpn_88741	ARR-B_family_protein	1604	0.0532293	0.986714	XP_009590424.1_Nicotiana_tomentosiformis|ARR-B|ARR-B_family_protein	37.383	7.16e-15
TRpn_89125	ARR-B_family_protein	1013	-6.99292	7.2299e-05	Cotton_A_03388_BGI-A2_v1.0_Gossypium_arboreum|ARR-B|ARR-B_family_protein	24.265	2.81e-11
TRpn_89678	ARR-B_family_protein	2777	-0.282181	0.635398	Rsa1.0_02727.1_g00004.1_Raphanus_sativus|ARR-B|ARR-B_family_protein	33.088	2.23e-10
TRpn_91113	ARR-B_family_protein	1094	0.48877	0.33256	mrna03235.1-v1.0-hybrid_Fragaria_vesca|ARR-B|ARR-B_family_protein	30	3.98e-12
TRpn_91253	ARR-B_family_protein	1021	-0.355564	0.760542	EcC038443.20_Eucalyptus_camaldulensis|ARR-B|ARR-B_family_protein	44.615	1.32e-08
TRpn_93790	ARR-B_family_protein	855	0.815746	0.864205	Tp57577_TGAC_v2_mRNA7789_Trifolium_pratense|ARR-B|ARR-B_family_protein	67.273	1.6e-18
TRpn_93952	ARR-B_family_protein	1005	0.372329	0.874038	Cotton_A_03388_BGI-A2_v1.0_Gossypium_arboreum|ARR-B|ARR-B_family_protein	32.54	1.57e-11
TRpn_94255	ARR-B_family_protein	964	#N/A	#N/A	LPERR10G00860.1_Leersia_perrieri|ARR-B|ARR-B_family_protein	31.683	3.94e-09
TRpn_94597	ARR-B_family_protein	1124	0.740369	0.321803	Gh_D12G1041_Gossypium_hirsutum|ARR-B|ARR-B_family_protein	51.515	3.49e-07
TRpn_94999	ARR-B_family_protein	574	0.667023	0.91633	Achn233951_Actinidia_chinensis|ARR-B|ARR-B_family_protein	62.5	1.39e-11
TRpn_97066	ARR-B_family_protein	412	0.235221	NA	Cla006210_Citrullus_lanatus|ARR-B|ARR-B_family_protein	58.219	4.26e-36
TRpn_97804	ARR-B_family_protein	937	1.24457	0.220874	Cotton_A_03388_BGI-A2_v1.0_Gossypium_arboreum|ARR-B|ARR-B_family_protein	42.857	4.05e-16
TRpn_98043	ARR-B_family_protein	451	-5.4748	0.075667	Cotton_A_03388_BGI-A2_v1.0_Gossypium_arboreum|ARR-B|ARR-B_family_protein	42.857	4.58e-07
TRpn_98079	ARR-B_family_protein	2069	-0.351413	0.542465	KZV32636.1_Dorcoceras_hygrometricum|ARR-B|ARR-B_family_protein	29.577	3.03e-09
TRpn_98752	ARR-B_family_protein	507	-2.87045	NA	maker-scaffold02212-snap-gene-0.24-mRNA-1_Castanea_mollissima|ARR-B|ARR-B_family_protein	36	1.19e-21
TRpn_98874	ARR-B_family_protein	1985	-0.293262	0.894729	Rsa1.0_02727.1_g00004.1_Raphanus_sativus|ARR-B|ARR-B_family_protein	36.036	1.01e-10
TRpn_99067	ARR-B_family_protein	891	0.234558	0.982287	Migut.K00349.1.p_Mimulus_guttatus|ARR-B|ARR-B_family_protein	32.877	3.19e-14
TRpn_99554	ARR-B_family_protein	602	-0.104609	0.982287	mrna03235.1-v1.0-hybrid_Fragaria_vesca|ARR-B|ARR-B_family_protein	35.211	2.69e-11
TRpn_100438	ARR-B_family_protein	624	-3.8052	NA	KZV19552.1_Dorcoceras_hygrometricum|ARR-B|ARR-B_family_protein	34.731	1.63e-12
TRpn_100785	ARR-B_family_protein	1290	2.67118	0.408642	PH01000026G0660_Phyllostachys_heterocycla|ARR-B|ARR-B_family_protein	37	1.22e-08
TRpn_100796	ARR-B_family_protein	508	-0.243078	NA	Pavir.8NG011000.1.p_Panicum_virgatum|ARR-B|ARR-B_family_protein	45.455	2.1e-36
TRpn_101113	ARR-B_family_protein	773	-0.889963	0.642647	LPERR10G00860.1_Leersia_perrieri|ARR-B|ARR-B_family_protein	40.65	1.01e-14
TRpn_101154	ARR-B_family_protein	618	-3.68134	0.386726	Tp57577_TGAC_v2_mRNA7789_Trifolium_pratense|ARR-B|ARR-B_family_protein	76.19	1.68e-15
TRpn_103232	ARR-B_family_protein	1029	-0.589242	0.943036	AA18G00181_Aethionema_arabicum|ARR-B|ARR-B_family_protein	33.333	1.05e-15
TRpn_103233	ARR-B_family_protein	1782	4.63089	0.000753283	AA18G00181_Aethionema_arabicum|ARR-B|ARR-B_family_protein	33.333	3.49e-15
TRpn_103234	ARR-B_family_protein	1198	1.45202	0.397615	AA18G00181_Aethionema_arabicum|ARR-B|ARR-B_family_protein	33.333	1.69e-15
TRpn_103236	ARR-B_family_protein	1014	0.806567	0.817619	AA18G00181_Aethionema_arabicum|ARR-B|ARR-B_family_protein	33.333	9.97e-16
TRpn_103341	ARR-B_family_protein	868	5.72482	0.00100898	KZV19552.1_Dorcoceras_hygrometricum|ARR-B|ARR-B_family_protein	41.27	1.08e-17
TRpn_105129	ARR-B_family_protein	476	5.74689	0.150661	Achn233951_Actinidia_chinensis|ARR-B|ARR-B_family_protein	64.103	6.89e-12
TRpn_105425	ARR-B_family_protein	1635	4.25264	0.388414	Vradi0190s00280.1_Vigna_radiata|ARR-B|ARR-B_family_protein	60.465	4.05e-09
TRpn_105928	ARR-B_family_protein	3471	#N/A	#N/A	e_gw1.1.548.1_Coccomyxa_subellipsoidea_C-169|ARR-B|ARR-B_family_protein	37.113	2.72e-18
TRpn_107183	ARR-B_family_protein	1049	5.27577	0.271739	Cotton_A_03388_BGI-A2_v1.0_Gossypium_arboreum|ARR-B|ARR-B_family_protein	38.095	3.71e-11
TRpn_107325	ARR-B_family_protein	925	2.08372	NA	Cotton_A_03388_BGI-A2_v1.0_Gossypium_arboreum|ARR-B|ARR-B_family_protein	47.826	8.57e-11
TRpn_108197	ARR-B_family_protein	2650	2.82226	0.0038005	Rsa1.0_02727.1_g00004.1_Raphanus_sativus|ARR-B|ARR-B_family_protein	33.537	8.28e-12
TRpn_108198	ARR-B_family_protein	2584	9.57195	0.000102552	Rsa1.0_02727.1_g00004.1_Raphanus_sativus|ARR-B|ARR-B_family_protein	33.537	6.66e-12
TRpn_108318	ARR-B_family_protein	1341	1.65241	0.264159	Migut.K00349.1.p_Mimulus_guttatus|ARR-B|ARR-B_family_protein	33.103	1.85e-13
TRpn_109946	ARR-B_family_protein	3368	0.0536116	0.982287	e_gw1.1.548.1_Coccomyxa_subellipsoidea_C-169|ARR-B|ARR-B_family_protein	43.885	1.34e-25
TRpn_110612	ARR-B_family_protein	1368	10.0919	2.32794e-09	Cotton_A_03388_BGI-A2_v1.0_Gossypium_arboreum|ARR-B|ARR-B_family_protein	34.483	3.95e-07
TRpn_111094	ARR-B_family_protein	2951	3.29932	0.477205	Rsa1.0_02727.1_g00004.1_Raphanus_sativus|ARR-B|ARR-B_family_protein	30.625	3.45e-10
TRpn_111095	ARR-B_family_protein	2755	6.88587	0.0631134	Rsa1.0_02727.1_g00004.1_Raphanus_sativus|ARR-B|ARR-B_family_protein	31.056	3.95e-10
TRpn_111096	ARR-B_family_protein	2823	6.76221	0.00434355	Rsa1.0_02727.1_g00004.1_Raphanus_sativus|ARR-B|ARR-B_family_protein	30.625	2.49e-10
TRpn_112248	ARR-B_family_protein	595	0.235168	NA	Tp57577_TGAC_v2_mRNA7789_Trifolium_pratense|ARR-B|ARR-B_family_protein	61.765	3.78e-07
TRpn_112931	ARR-B_family_protein	1254	0.0531109	0.982287	Gh_D12G1041_Gossypium_hirsutum|ARR-B|ARR-B_family_protein	51.515	4.36e-07
TRpn_113891	ARR-B_family_protein	1550	-1.91335	0.339987	Tp57577_TGAC_v2_mRNA7789_Trifolium_pratense|ARR-B|ARR-B_family_protein	67.273	4.65e-17
TRpn_115844	ARR-B_family_protein	459	-4.93269	0.37672	Cla006210_Citrullus_lanatus|ARR-B|ARR-B_family_protein	59.756	1.07e-45
TRpn_116641	ARR-B_family_protein	868	8.47828	7.52856e-09	462883501_Eragrostis_tef|ARR-B|ARR-B_family_protein	30.38	1.38e-12
TRpn_116889	ARR-B_family_protein	466	0.235251	0.982287	Cotton_A_03388_BGI-A2_v1.0_Gossypium_arboreum|ARR-B|ARR-B_family_protein	41.304	2.4e-07
TRpn_117374	ARR-B_family_protein	3528	0.336958	0.801746	e_gw1.1.548.1_Coccomyxa_subellipsoidea_C-169|ARR-B|ARR-B_family_protein	34.783	9.94e-19
TRpn_117452	ARR-B_family_protein	1686	-0.855396	0.841243	676740606_Sisymbrium_irio|ARR-B|ARR-B_family_protein	45.882	8.6e-16
TRpn_119236	ARR-B_family_protein	774	#N/A	#N/A	mrna03235.1-v1.0-hybrid_Fragaria_vesca|ARR-B|ARR-B_family_protein	41.294	6.54e-33
TRpn_119874	ARR-B_family_protein	2387	5.23377	0.0090048	PH01000026G0660_Phyllostachys_heterocycla|ARR-B|ARR-B_family_protein	34	3.64e-06
TRpn_119927	ARR-B_family_protein	1741	1.11411	0.088616	Tp57577_TGAC_v2_mRNA7789_Trifolium_pratense|ARR-B|ARR-B_family_protein	61.667	4.07e-15
TRpn_121944	ARR-B_family_protein	2501	7.73434	4.62302e-17	Rsa1.0_02727.1_g00004.1_Raphanus_sativus|ARR-B|ARR-B_family_protein	33.537	1.08e-11
TRpn_123497	ARR-B_family_protein	1616	3.54811	0.419773	Cotton_A_03388_BGI-A2_v1.0_Gossypium_arboreum|ARR-B|ARR-B_family_protein	34.483	2.86e-07
TRpn_123498	ARR-B_family_protein	1625	8.17399	2.88981e-06	Cotton_A_03388_BGI-A2_v1.0_Gossypium_arboreum|ARR-B|ARR-B_family_protein	34.483	4.75e-07
TRpn_123936	ARR-B_family_protein	905	2.05906	0.0819102	Cotton_A_03388_BGI-A2_v1.0_Gossypium_arboreum|ARR-B|ARR-B_family_protein	52.174	1.08e-12
TRpn_124941	ARR-B_family_protein	2337	2.2649	0.000482606	Cotton_A_03388_BGI-A2_v1.0_Gossypium_arboreum|ARR-B|ARR-B_family_protein	39.437	1.13e-12
TRpn_125260	ARR-B_family_protein	2525	9.21016	2.40589e-11	Pavir.1KG089500.1.p_Panicum_virgatum|ARR-B|ARR-B_family_protein	89.969	0
TRpn_125277	ARR-B_family_protein	1325	10.6248	2.04765e-15	Ote100252500041_Ocimum_tenuiflorum|ARR-B|ARR-B_family_protein	73.196	2.44e-89
TRpn_125294	ARR-B_family_protein	2075	1.15608	0.775857	OMERI02G33840.1_Oryza_meridionalis|ARR-B|ARR-B_family_protein	80.482	0
TRpn_125295	ARR-B_family_protein	2040	0.0478133	0.995517	OMERI02G33840.1_Oryza_meridionalis|ARR-B|ARR-B_family_protein	80.482	0
TRpn_125649	ARR-B_family_protein	410	5.13379	NA	KZV19552.1_Dorcoceras_hygrometricum|ARR-B|ARR-B_family_protein	55.385	1.16e-14
TRpn_126222	ARR-B_family_protein	417	5.58961	0.216803	PH01000026G0660_Phyllostachys_heterocycla|ARR-B|ARR-B_family_protein	36.937	9.42e-10
TRpn_126422	ARR-B_family_protein	1582	5.60063	0.000227481	KZV19552.1_Dorcoceras_hygrometricum|ARR-B|ARR-B_family_protein	39.243	4.3e-60
TRpn_128240	ARR-B_family_protein	678	-1.86978	0.508431	PH01000026G0660_Phyllostachys_heterocycla|ARR-B|ARR-B_family_protein	67.347	1.19e-30
TRpn_128488	ARR-B_family_protein	588	0.245516	0.982287	Phvul.001G046300.1_Phaseolus_vulgaris|ARR-B|ARR-B_family_protein	36.25	2.83e-06
TRpn_128919	ARR-B_family_protein	1342	4.18909	0.013768	Tp57577_TGAC_v2_mRNA7789_Trifolium_pratense|ARR-B|ARR-B_family_protein	61.765	3.74e-06
TRpn_130782	ARR-B_family_protein	1945	6.17776	0.0686504	Achn313881_Actinidia_chinensis|ARR-B|ARR-B_family_protein	64.211	4.78e-33
TRpn_130783	ARR-B_family_protein	1778	1.1104	0.693991	Achn313881_Actinidia_chinensis|ARR-B|ARR-B_family_protein	64.211	3.11e-33
TRpn_130784	ARR-B_family_protein	1859	5.98852	0.514289	Achn313881_Actinidia_chinensis|ARR-B|ARR-B_family_protein	64.211	3.89e-33
TRpn_130786	ARR-B_family_protein	1085	0.223377	0.786444	Cotton_A_03388_BGI-A2_v1.0_Gossypium_arboreum|ARR-B|ARR-B_family_protein	51.163	4.08e-11
TRpn_135540	ARR-B_family_protein	872	0.496608	0.85847	Brast07G228900.1.p_Brachypodium_stacei|ARR-B|ARR-B_family_protein	42.857	1.27e-07
TRpn_136276	ARR-B_family_protein	996	0.879624	0.0583117	Cotton_A_03388_BGI-A2_v1.0_Gossypium_arboreum|ARR-B|ARR-B_family_protein	32.54	1.47e-11
TRpn_138542	ARR-B_family_protein	1922	1.40197	0.120704	maker-scaffold02212-snap-gene-0.24-mRNA-1_Castanea_mollissima|ARR-B|ARR-B_family_protein	36.8	1.03e-20
TRpn_138544	ARR-B_family_protein	2021	0.235083	NA	maker-scaffold02212-snap-gene-0.24-mRNA-1_Castanea_mollissima|ARR-B|ARR-B_family_protein	36.8	2.07e-20
TRpn_138993	ARR-B_family_protein	1736	5.27749	NA	KZV19552.1_Dorcoceras_hygrometricum|ARR-B|ARR-B_family_protein	50	5.86e-28
TRpn_138994	ARR-B_family_protein	2092	3.06266	0.0910429	KZV19552.1_Dorcoceras_hygrometricum|ARR-B|ARR-B_family_protein	50	1.94e-27
TRpn_138995	ARR-B_family_protein	1625	-2.42041	0.168303	KZV19552.1_Dorcoceras_hygrometricum|ARR-B|ARR-B_family_protein	50	5.86e-28
TRpn_139680	ARR-B_family_protein	1499	6.30634	0.00344971	PH01000026G0660_Phyllostachys_heterocycla|ARR-B|ARR-B_family_protein	40.777	2.53e-08
TRpn_139681	ARR-B_family_protein	1642	7.98033	1.41596e-08	PH01000026G0660_Phyllostachys_heterocycla|ARR-B|ARR-B_family_protein	41.622	3.58e-23
TRpn_139682	ARR-B_family_protein	1488	2.66799	NA	PH01000026G0660_Phyllostachys_heterocycla|ARR-B|ARR-B_family_protein	40.323	7.72e-25
TRpn_139683	ARR-B_family_protein	460	0.235434	NA	PH01000026G0660_Phyllostachys_heterocycla|ARR-B|ARR-B_family_protein	36.301	1.79e-15
TRpn_139684	ARR-B_family_protein	1894	1.40111	0.32571	PH01000026G0660_Phyllostachys_heterocycla|ARR-B|ARR-B_family_protein	43.137	2.7e-23
TRpn_139685	ARR-B_family_protein	774	3.68066	0.201647	PH01000026G0660_Phyllostachys_heterocycla|ARR-B|ARR-B_family_protein	34.591	2.66e-16
TRpn_139686	ARR-B_family_protein	1162	-2.4245	0.538021	PH01000026G0660_Phyllostachys_heterocycla|ARR-B|ARR-B_family_protein	34.091	8.75e-17
TRpn_139687	ARR-B_family_protein	2147	-1.77833	0.671047	PH01000026G0660_Phyllostachys_heterocycla|ARR-B|ARR-B_family_protein	40.331	2.05e-22
TRpn_140113	ARR-B_family_protein	435	3.56447	0.718153	Cotton_A_03388_BGI-A2_v1.0_Gossypium_arboreum|ARR-B|ARR-B_family_protein	34.483	3.38e-08
TRpn_141372	ARR-B_family_protein	571	0.235362	NA	KZV19552.1_Dorcoceras_hygrometricum|ARR-B|ARR-B_family_protein	45.109	6.18e-36
TRpn_143101	ARR-B_family_protein	1059	1.58781	NA	Cotton_A_03388_BGI-A2_v1.0_Gossypium_arboreum|ARR-B|ARR-B_family_protein	66	1e-17
TRpn_143254	ARR-B_family_protein	459	-0.827677	0.804499	Aqcoe4G178500.1.p_Aquilegia_coerulea|ARR-B|ARR-B_family_protein	36.458	1.01e-11
TRpn_144148	ARR-B_family_protein	1218	5.90721	0.0290047	Cotton_A_03388_BGI-A2_v1.0_Gossypium_arboreum|ARR-B|ARR-B_family_protein	41.414	5.69e-18
TRpn_144175	ARR-B_family_protein	1526	9.48422	6.39521e-13	Cla006210_Citrullus_lanatus|ARR-B|ARR-B_family_protein	25.581	1.23e-17
TRpn_144404	ARR-B_family_protein	1524	-3.66237	NA	EcC038443.20_Eucalyptus_camaldulensis|ARR-B|ARR-B_family_protein	44.615	2.64e-08
TRpn_144496	ARR-B_family_protein	1907	2.28578	0.0215787	Tp57577_TGAC_v2_mRNA7789_Trifolium_pratense|ARR-B|ARR-B_family_protein	67.647	4.95e-08
TRpn_146154	ARR-B_family_protein	2033	8.65599	8.18016e-08	Tp57577_TGAC_v2_mRNA7789_Trifolium_pratense|ARR-B|ARR-B_family_protein	65.517	6.61e-16
TRpn_146155	ARR-B_family_protein	1464	5.72539	0.49764	Tp57577_TGAC_v2_mRNA7789_Trifolium_pratense|ARR-B|ARR-B_family_protein	69.091	6.49e-17
TRpn_146156	ARR-B_family_protein	1464	3.12402	0.176254	Tp57577_TGAC_v2_mRNA7789_Trifolium_pratense|ARR-B|ARR-B_family_protein	67.273	4.06e-17
TRpn_147411	ARR-B_family_protein	1477	0.970792	0.501785	mrna03235.1-v1.0-hybrid_Fragaria_vesca|ARR-B|ARR-B_family_protein	46.479	7.79e-45
TRpn_147909	ARR-B_family_protein	660	5.24013	0.00254451	KZV19552.1_Dorcoceras_hygrometricum|ARR-B|ARR-B_family_protein	40.686	7.05e-24
TRpn_150492	ARR-B_family_protein	1166	4.60385	0.447525	Cla006210_Citrullus_lanatus|ARR-B|ARR-B_family_protein	54.517	2.82e-80
TRpn_150493	ARR-B_family_protein	1058	0.467259	0.583226	Cla006210_Citrullus_lanatus|ARR-B|ARR-B_family_protein	61.404	4.27e-87
TRpn_151687	ARR-B_family_protein	688	6.62728	0.000310582	PH01000026G0660_Phyllostachys_heterocycla|ARR-B|ARR-B_family_protein	45.294	1.03e-33
TRpn_151688	ARR-B_family_protein	1423	-4.48131	0.239549	PH01000026G0660_Phyllostachys_heterocycla|ARR-B|ARR-B_family_protein	36.364	1.41e-10
TRpn_151689	ARR-B_family_protein	1450	0.235112	0.982287	PH01000026G0660_Phyllostachys_heterocycla|ARR-B|ARR-B_family_protein	35.758	3.79e-10
TRpn_151796	ARR-B_family_protein	861	-0.269865	0.935929	LPERR10G00860.1_Leersia_perrieri|ARR-B|ARR-B_family_protein	30.64	1.76e-20
TRpn_152411	ARR-B_family_protein	418	0.235403	NA	KZV19552.1_Dorcoceras_hygrometricum|ARR-B|ARR-B_family_protein	46.825	7.05e-28
TRpn_152412	ARR-B_family_protein	931	1.19674	0.761437	KZV19552.1_Dorcoceras_hygrometricum|ARR-B|ARR-B_family_protein	46.795	6.36e-22
TRpn_152413	ARR-B_family_protein	768	0.235348	NA	KZV19552.1_Dorcoceras_hygrometricum|ARR-B|ARR-B_family_protein	36.331	5.49e-29
TRpn_154339	ARR-B_family_protein	697	5.3619	0.089774	Cotton_A_03388_BGI-A2_v1.0_Gossypium_arboreum|ARR-B|ARR-B_family_protein	48.837	1.79e-11
TRpn_155207	ARR-B_family_protein	546	0.234952	0.982287	Sobic.001G227900.1.p_Sorghum_bicolor|ARR-B|ARR-B_family_protein	78.571	8.72e-72
TRpn_157419	ARR-B_family_protein	439	1.64102	0.77012	KZV19552.1_Dorcoceras_hygrometricum|ARR-B|ARR-B_family_protein	42.857	3.46e-23
TRpn_157940	ARR-B_family_protein	2003	0.531602	0.620846	KZV19552.1_Dorcoceras_hygrometricum|ARR-B|ARR-B_family_protein	42.063	1.05e-50
TRpn_158366	ARR-B_family_protein	2498	-0.726585	0.146735	Sobic.010G064700.2.p_Sorghum_bicolor|ARR-B|ARR-B_family_protein	86.378	0
TRpn_158367	ARR-B_family_protein	2375	-0.20527	0.981551	Sobic.010G064700.2.p_Sorghum_bicolor|ARR-B|ARR-B_family_protein	81.579	0
TRpn_158368	ARR-B_family_protein	2618	3.2561	0.001576	Sobic.010G064700.2.p_Sorghum_bicolor|ARR-B|ARR-B_family_protein	81.341	0
TRpn_158369	ARR-B_family_protein	2495	2.82701	0.298301	Sobic.010G064700.2.p_Sorghum_bicolor|ARR-B|ARR-B_family_protein	76.822	0
TRpn_161350	ARR-B_family_protein	845	1.90544	0.472611	GRMZM2G133262_P02_Zea_mays|ARR-B|ARR-B_family_protein	64.179	1.7e-41
TRpn_161351	ARR-B_family_protein	3702	3.36401	8.01773e-09	GRMZM2G133262_P01_Zea_mays|ARR-B|ARR-B_family_protein	42.581	2.61e-143
TRpn_161702	ARR-B_family_protein	6153	4.42383	0.0628666	AA18G00181_Aethionema_arabicum|ARR-B|ARR-B_family_protein	33.582	2.3e-14
TRpn_161703	ARR-B_family_protein	5336	0.511055	NA	AA18G00181_Aethionema_arabicum|ARR-B|ARR-B_family_protein	32.836	3.31e-14
TRpn_161704	ARR-B_family_protein	5292	5.30496	0.0892705	AA18G00181_Aethionema_arabicum|ARR-B|ARR-B_family_protein	32.836	3.28e-14
TRpn_161710	ARR-B_family_protein	6195	-2.90553	NA	AA18G00181_Aethionema_arabicum|ARR-B|ARR-B_family_protein	33.582	2.31e-14
TRpn_161711	ARR-B_family_protein	5409	0.235428	NA	AA18G00181_Aethionema_arabicum|ARR-B|ARR-B_family_protein	33.333	1.32e-14
TRpn_161829	ARR-B_family_protein	994	10.0117	2.64959e-09	Cotton_A_03388_BGI-A2_v1.0_Gossypium_arboreum|ARR-B|ARR-B_family_protein	51.923	1.61e-29
TRpn_162696	ARR-B_family_protein	4616	8.53799	0.000463485	462848594_Eragrostis_tef|ARR-B|ARR-B_family_protein	31.618	6.71e-07
TRpn_162697	ARR-B_family_protein	4581	1.27284	0.318053	462848594_Eragrostis_tef|ARR-B|ARR-B_family_protein	31.618	6.65e-07
TRpn_162698	ARR-B_family_protein	1092	4.62919	0.114604	462883501_Eragrostis_tef|ARR-B|ARR-B_family_protein	30.968	5.74e-12
TRpn_165240	ARR-B_family_protein	1321	5.64203	0.0514386	Pavir.8NG011000.1.p_Panicum_virgatum|ARR-B|ARR-B_family_protein	88	6.34e-119
TRpn_165241	ARR-B_family_protein	1884	0.42825	0.966576	Pavir.8NG011000.1.p_Panicum_virgatum|ARR-B|ARR-B_family_protein	88	8.78e-117
TRpn_168409	ARR-B_family_protein	1595	1.05624	0.591952	462883501_Eragrostis_tef|ARR-B|ARR-B_family_protein	33.684	1.47e-18
TRpn_168410	ARR-B_family_protein	1618	-2.43687	NA	462883501_Eragrostis_tef|ARR-B|ARR-B_family_protein	32.843	1.13e-18
TRpn_168411	ARR-B_family_protein	1709	#N/A	#N/A	AHYPO_006644-RA_Amaranthus_hypochondriacus|ARR-B|ARR-B_family_protein	30.986	2.01e-13
TRpn_168412	ARR-B_family_protein	1776	7.35293	0.000293632	AHYPO_006644-RA_Amaranthus_hypochondriacus|ARR-B|ARR-B_family_protein	30.986	2.12e-13
TRpn_168413	ARR-B_family_protein	1742	10.2433	2.31059e-10	AHYPO_006644-RA_Amaranthus_hypochondriacus|ARR-B|ARR-B_family_protein	30.986	2.27e-13
TRpn_168414	ARR-B_family_protein	1743	-3.93401	NA	AHYPO_006644-RA_Amaranthus_hypochondriacus|ARR-B|ARR-B_family_protein	30.986	1.81e-13
TRpn_169563	ARR-B_family_protein	1454	-0.360847	0.929312	NNU_018275-RA_Nelumbo_nucifera|ARR-B|ARR-B_family_protein	25.503	1.31e-07
TRpn_170402	ARR-B_family_protein	667	0.234967	0.982287	Peaxi162Scf00128g00723.1_Petunia_axillaris|ARR-B|ARR-B_family_protein	34.615	6.15e-09
TRpn_172997	ARR-B_family_protein	1323	-0.909406	0.753354	Cotton_A_03388_BGI-A2_v1.0_Gossypium_arboreum|ARR-B|ARR-B_family_protein	29.577	2.85e-11
TRpn_172998	ARR-B_family_protein	1297	1.58089	0.735157	Cotton_A_03388_BGI-A2_v1.0_Gossypium_arboreum|ARR-B|ARR-B_family_protein	29.577	2.11e-11
TRpn_174372	ARR-B_family_protein	1518	1.08765	0.551472	Migut.K00349.1.p_Mimulus_guttatus|ARR-B|ARR-B_family_protein	31.429	2.11e-11
TRpn_174374	ARR-B_family_protein	1371	-2.62477	0.373882	Jcr4S02992.20_Jatropha_curcas|ARR-B|ARR-B_family_protein	43.59	1.72e-09
TRpn_175068	ARR-B_family_protein	667	4.82955	0.578499	KZV19552.1_Dorcoceras_hygrometricum|ARR-B|ARR-B_family_protein	58.333	2.01e-12
TRpn_175069	ARR-B_family_protein	825	3.4701	0.0677206	KZV19552.1_Dorcoceras_hygrometricum|ARR-B|ARR-B_family_protein	48.235	3.52e-32
TRpn_176369	ARR-B_family_protein	816	0.235101	0.982287	PH01000026G0660_Phyllostachys_heterocycla|ARR-B|ARR-B_family_protein	45.528	4.49e-23
TRpn_176370	ARR-B_family_protein	1963	0.23518	0.982287	PH01000026G0660_Phyllostachys_heterocycla|ARR-B|ARR-B_family_protein	50.289	1.4e-42
TRpn_177526	ARR-B_family_protein	1352	7.6852	7.84935e-08	PH01000026G0660_Phyllostachys_heterocycla|ARR-B|ARR-B_family_protein	36.585	1.26e-18
TRpn_179381	ARR-B_family_protein	1475	5.62893	0.000753595	Cotton_A_03388_BGI-A2_v1.0_Gossypium_arboreum|ARR-B|ARR-B_family_protein	38.095	3.79e-11
TRpn_179382	ARR-B_family_protein	1582	2.42187	0.319904	Cotton_A_03388_BGI-A2_v1.0_Gossypium_arboreum|ARR-B|ARR-B_family_protein	38.095	5.37e-10
TRpn_180324	ARR-B_family_protein	1304	3.45898	0.246169	PH01000026G0660_Phyllostachys_heterocycla|ARR-B|ARR-B_family_protein	42.857	9.93e-26
TRpn_180357	ARR-B_family_protein	1192	1.78637	0.378728	Gh_D12G1041_Gossypium_hirsutum|ARR-B|ARR-B_family_protein	51.515	3.93e-07
TRpn_180889	ARR-B_family_protein	1710	4.91061	0.0514204	Cotton_A_03388_BGI-A2_v1.0_Gossypium_arboreum|ARR-B|ARR-B_family_protein	43.195	5.5e-33
TRpn_180890	ARR-B_family_protein	1237	3.97245	0.023482	Cotton_A_03388_BGI-A2_v1.0_Gossypium_arboreum|ARR-B|ARR-B_family_protein	44.828	1.89e-17
TRpn_181680	ARR-B_family_protein	988	9.07664	6.1786e-11	KZV19552.1_Dorcoceras_hygrometricum|ARR-B|ARR-B_family_protein	37.5	1.5e-38
TRpn_182002	ARR-B_family_protein	2619	0.241377	0.627818	Pahal.B00059.1_Panicum_hallii|ARR-B|ARR-B_family_protein	92.993	0
TRpn_187375	ARR-B_family_protein	1044	2.19767	0.366439	mrna03235.1-v1.0-hybrid_Fragaria_vesca|ARR-B|ARR-B_family_protein	44.792	4.56e-70
TRpn_187376	ARR-B_family_protein	1065	0.729743	0.982287	mrna03235.1-v1.0-hybrid_Fragaria_vesca|ARR-B|ARR-B_family_protein	43.729	2.2e-67
TRpn_187377	ARR-B_family_protein	480	#N/A	#N/A	mrna03235.1-v1.0-hybrid_Fragaria_vesca|ARR-B|ARR-B_family_protein	46.377	3.76e-28
TRpn_187378	ARR-B_family_protein	459	2.95348	NA	mrna03235.1-v1.0-hybrid_Fragaria_vesca|ARR-B|ARR-B_family_protein	48.855	6.35e-31
TRpn_188056	ARR-B_family_protein	3532	5.67312	2.19878e-05	Ciclev10006586m_Citrus_clementina|ARR-B|ARR-B_family_protein	31.206	4.11e-10
TRpn_188345	ARR-B_family_protein	592	-3.20192	0.465754	PH01000026G0660_Phyllostachys_heterocycla|ARR-B|ARR-B_family_protein	47.826	8.51e-14
TRpn_189008	ARR-B_family_protein	976	7.34501	0.0040259	Cotton_A_03388_BGI-A2_v1.0_Gossypium_arboreum|ARR-B|ARR-B_family_protein	50.877	1.13e-16
TRpn_189009	ARR-B_family_protein	991	1.94516	0.34899	Cotton_A_03388_BGI-A2_v1.0_Gossypium_arboreum|ARR-B|ARR-B_family_protein	56.863	2.89e-16
TRpn_189347	ARR-B_family_protein	3684	-0.599022	0.174572	KZV32636.1_Dorcoceras_hygrometricum|ARR-B|ARR-B_family_protein	30.534	1.26e-08
TRpn_189348	ARR-B_family_protein	3919	1.34751	0.148186	KZV32636.1_Dorcoceras_hygrometricum|ARR-B|ARR-B_family_protein	30.534	1.36e-08
TRpn_191013	ARR-B_family_protein	707	0.235058	NA	KZV19552.1_Dorcoceras_hygrometricum|ARR-B|ARR-B_family_protein	31.2	1.13e-26
TRpn_191015	ARR-B_family_protein	734	-3.95736	NA	KZV19552.1_Dorcoceras_hygrometricum|ARR-B|ARR-B_family_protein	43.537	3.46e-26
TRpn_191016	ARR-B_family_protein	1039	4.21284	NA	KZV19552.1_Dorcoceras_hygrometricum|ARR-B|ARR-B_family_protein	31.268	1.2e-36
TRpn_191017	ARR-B_family_protein	1178	0.804798	NA	KZV19552.1_Dorcoceras_hygrometricum|ARR-B|ARR-B_family_protein	42	2.79e-29
TRpn_191019	ARR-B_family_protein	1236	6.29459	0.0290062	KZV19552.1_Dorcoceras_hygrometricum|ARR-B|ARR-B_family_protein	42	4.11e-29
TRpn_191020	ARR-B_family_protein	1046	0.288554	NA	KZV19552.1_Dorcoceras_hygrometricum|ARR-B|ARR-B_family_protein	50	2e-28
TRpn_191021	ARR-B_family_protein	1104	6.56957	0.001915	KZV19552.1_Dorcoceras_hygrometricum|ARR-B|ARR-B_family_protein	50	3.09e-28
TRpn_191023	ARR-B_family_protein	622	1.96667	0.820099	KZV19552.1_Dorcoceras_hygrometricum|ARR-B|ARR-B_family_protein	39.844	3.95e-22
TRpn_191024	ARR-B_family_protein	495	0.235009	NA	KZV19552.1_Dorcoceras_hygrometricum|ARR-B|ARR-B_family_protein	30.151	5.83e-11
TRpn_191025	ARR-B_family_protein	1576	5.48555	0.0782423	KZV19552.1_Dorcoceras_hygrometricum|ARR-B|ARR-B_family_protein	36.742	9.22e-76
TRpn_191026	ARR-B_family_protein	1852	3.46975	0.0126729	KZV19552.1_Dorcoceras_hygrometricum|ARR-B|ARR-B_family_protein	37.051	1.74e-83
TRpn_191422	ARR-B_family_protein	3549	1.0706	0.0020888	Rsa1.0_02727.1_g00004.1_Raphanus_sativus|ARR-B|ARR-B_family_protein	34.146	9.8e-13
TRpn_193697	ARR-B_family_protein	1397	5.19015	0.207462	PH01000026G0660_Phyllostachys_heterocycla|ARR-B|ARR-B_family_protein	37.654	2.81e-18
TRpn_193698	ARR-B_family_protein	1439	0.234859	0.982287	PH01000026G0660_Phyllostachys_heterocycla|ARR-B|ARR-B_family_protein	37.654	4.46e-18
TRpn_194758	ARR-B_family_protein	425	5.17962	0.0482956	KZV19552.1_Dorcoceras_hygrometricum|ARR-B|ARR-B_family_protein	48.76	6.36e-12
TRpn_196363	ARR-B_family_protein	700	3.01332	0.0260785	Cotton_A_03388_BGI-A2_v1.0_Gossypium_arboreum|ARR-B|ARR-B_family_protein	55.224	8.98e-19
TRpn_197741	ARR-B_family_protein	2741	-0.726909	NA	Rsa1.0_02727.1_g00004.1_Raphanus_sativus|ARR-B|ARR-B_family_protein	32.353	8.02e-10
TRpn_197743	ARR-B_family_protein	3094	0.491228	NA	Rsa1.0_02727.1_g00004.1_Raphanus_sativus|ARR-B|ARR-B_family_protein	32.353	9.48e-10
TRpn_197744	ARR-B_family_protein	3064	3.03184	NA	Rsa1.0_02727.1_g00004.1_Raphanus_sativus|ARR-B|ARR-B_family_protein	32.353	9.36e-10
TRpn_197745	ARR-B_family_protein	1391	#N/A	#N/A	Rsa1.0_02727.1_g00004.1_Raphanus_sativus|ARR-B|ARR-B_family_protein	33.696	8.46e-08
TRpn_197746	ARR-B_family_protein	2622	-1.75455	NA	Rsa1.0_02727.1_g00004.1_Raphanus_sativus|ARR-B|ARR-B_family_protein	32.353	9.49e-10
TRpn_197747	ARR-B_family_protein	3302	-0.051287	0.995785	Rsa1.0_02727.1_g00004.1_Raphanus_sativus|ARR-B|ARR-B_family_protein	33.088	6.2e-10
TRpn_197748	ARR-B_family_protein	3332	5.81629	0.000910194	Rsa1.0_02727.1_g00004.1_Raphanus_sativus|ARR-B|ARR-B_family_protein	33.088	6.28e-10
TRpn_197749	ARR-B_family_protein	2592	#N/A	#N/A	Rsa1.0_02727.1_g00004.1_Raphanus_sativus|ARR-B|ARR-B_family_protein	32.353	9.33e-10
TRpn_197750	ARR-B_family_protein	1665	-1.96769	NA	Rsa1.0_02727.1_g00004.1_Raphanus_sativus|ARR-B|ARR-B_family_protein	33.824	1.13e-10
TRpn_465	B3_family_protein	1133	-1.3954	NA	Sevir.7G309900.1.p_Setaria_viridis|B3|B3_family_protein	93.75	1.63e-13
TRpn_616	B3_family_protein	1414	-3.39116	0.094784	Thecc1EG000515t1_Theobroma_cacao|B3|B3_family_protein	36.136	1.78e-72
TRpn_645	B3_family_protein	3486	0.187222	0.49735	Aco018342.1_Ananas_comosus|B3|B3_family_protein	68.293	5.01e-08
TRpn_745	B3_family_protein	2538	-4.28382	0.46267	Traes_1BS_03473DC22.2_Triticum_aestivum|B3|B3_family_protein	34.276	1.03e-38
TRpn_746	B3_family_protein	2190	-1.91136	0.211091	MLOC_60460.3_Hordeum_vulgare|B3|B3_family_protein	31.818	3.16e-25
TRpn_747	B3_family_protein	2865	-5.20354	0.236982	MLOC_60460.3_Hordeum_vulgare|B3|B3_family_protein	31.818	5.68e-25
TRpn_748	B3_family_protein	3068	1.70608	0.733134	MLOC_60460.3_Hordeum_vulgare|B3|B3_family_protein	31.818	8.16e-25
TRpn_749	B3_family_protein	2946	-7.03717	7.25531e-05	Traes_1BS_03473DC22.2_Triticum_aestivum|B3|B3_family_protein	34.276	1.69e-38
TRpn_795	B3_family_protein	1843	-4.50281	0.000494298	Pahal.I00959.2_Panicum_hallii|B3|B3_family_protein	74.046	5.03e-117
TRpn_796	B3_family_protein	921	0.327356	0.831956	Do020887.1_Dichanthelium_oligosanthes|B3|B3_family_protein	71.698	1.12e-38
TRpn_797	B3_family_protein	437	-0.413075	0.945087	Pavir.9NG646400.1.p_Panicum_virgatum|B3|B3_family_protein	74.138	4.25e-45
TRpn_992	B3_family_protein	699	-0.671835	0.818945	Sp_067720_upzk.t1_Spinacia_oleracea|B3|B3_family_protein	25.688	2.21e-06
TRpn_993	B3_family_protein	766	0.234891	0.982287	Sp_067720_upzk.t1_Spinacia_oleracea|B3|B3_family_protein	25.688	2.89e-06
TRpn_1115	B3_family_protein	506	-2.36507	0.467559	XP_015887525.1_Ziziphus_jujuba|B3|B3_family_protein	42.373	2.16e-14
TRpn_1423	B3_family_protein	1158	-0.134485	0.941585	CCG018340.1_Populus_euphratica|B3|B3_family_protein	49.275	3.54e-14
TRpn_1424	B3_family_protein	1924	-0.0387259	0.982287	CCG018340.1_Populus_euphratica|B3|B3_family_protein	58.713	1.44e-140
TRpn_1425	B3_family_protein	606	0.17698	0.944614	CCG018340.1_Populus_euphratica|B3|B3_family_protein	49.275	5.28e-15
TRpn_1643	B3_family_protein	1929	-2.37709	0.378708	MDP0000266051_Malus_domestica|B3|B3_family_protein	55.556	3.1e-09
TRpn_1863	B3_family_protein	891	0.234621	0.982287	GSBRNA2T00127304001_Brassica_napus|B3|B3_family_protein	31.507	3.59e-08
TRpn_1909	B3_family_protein	727	-1.43856	0.626123	Pavir.3NG047600.1.p_Panicum_virgatum|B3|B3_family_protein	45.652	8.99e-06
TRpn_1920	B3_family_protein	1281	-3.06603	NA	Dca56676.1_Dianthus_caryophyllus|B3|B3_family_protein	43.115	2.71e-96
TRpn_2060	B3_family_protein	1913	-11.5575	2.08684e-09	Achn210521_Actinidia_chinensis|B3|B3_family_protein	41.463	3.08e-13
TRpn_2123	B3_family_protein	3167	-4.35174	0.00121268	PSME_00019535-RA_Pseudotsuga_menziesii|B3|B3_family_protein	26.809	2.9e-08
TRpn_2124	B3_family_protein	3643	-1.31839	0.562598	PSME_00019535-RA_Pseudotsuga_menziesii|B3|B3_family_protein	26.809	3.47e-08
TRpn_2141	B3_family_protein	880	#N/A	#N/A	676740550_Sisymbrium_irio|B3|B3_family_protein	74.595	3.49e-79
TRpn_2142	B3_family_protein	1099	-5.63389	2.35242e-17	676740550_Sisymbrium_irio|B3|B3_family_protein	74.545	1.03e-67
TRpn_2143	B3_family_protein	744	-0.703334	0.333292	676740550_Sisymbrium_irio|B3|B3_family_protein	75.862	1.54e-76
TRpn_2144	B3_family_protein	405	10.1435	2.97344e-09	676740550_Sisymbrium_irio|B3|B3_family_protein	100	5.16e-21
TRpn_2145	B3_family_protein	909	-2.18925	0.533192	676740550_Sisymbrium_irio|B3|B3_family_protein	70.918	6.37e-79
TRpn_2148	B3_family_protein	1656	-0.764754	0.540794	Oropetium_20150105_16901A_Oropetium_thomaeum|B3|B3_family_protein	62.605	3.84e-87
TRpn_2149	B3_family_protein	1733	0.234739	0.982287	Oropetium_20150105_16901A_Oropetium_thomaeum|B3|B3_family_protein	62.605	9.46e-87
TRpn_2151	B3_family_protein	2267	2.21085	0.661398	Oropetium_20150105_16901A_Oropetium_thomaeum|B3|B3_family_protein	62.605	7.57e-85
TRpn_2152	B3_family_protein	1823	5.4551	0.186389	Oropetium_20150105_16901A_Oropetium_thomaeum|B3|B3_family_protein	62.605	2.12e-86
TRpn_2153	B3_family_protein	2177	-1.33258	0.780472	Oropetium_20150105_16901A_Oropetium_thomaeum|B3|B3_family_protein	62.605	3.89e-85
TRpn_2191	B3_family_protein	2462	-3.42475	3.68386e-11	EMT04827_Aegilops_tauschii|B3|B3_family_protein	64.346	0
TRpn_2192	B3_family_protein	1403	-1.67455	0.235727	676713104_Sisymbrium_irio|B3|B3_family_protein	41.518	3.24e-35
TRpn_2193	B3_family_protein	2094	-5.05577	0.00674515	KZV51983.1_Dorcoceras_hygrometricum|B3|B3_family_protein	46.627	1.41e-132
TRpn_2273	B3_family_protein	4281	-1.03837	0.120834	ONIVA11G15890.1_Oryza_nivara|B3|B3_family_protein	28.884	1.21e-73
TRpn_2274	B3_family_protein	4180	-0.120032	0.940134	ONIVA11G15890.1_Oryza_nivara|B3|B3_family_protein	28.884	1.06e-73
TRpn_2444	B3_family_protein	2116	-0.046469	0.982287	MDP0000283274_Malus_domestica|B3|B3_family_protein	60.584	1.84e-166
TRpn_2753	B3_family_protein	937	0.234864	0.982287	Sopen08g002450.1_Solanum_pennellii|B3|B3_family_protein	30.38	1.38e-16
TRpn_2869	B3_family_protein	2118	0.655018	0.0855126	MDP0000283274_Malus_domestica|B3|B3_family_protein	58.867	6.32e-148
TRpn_2984	B3_family_protein	760	-8.70798	5.39574e-06	Ote100195360131_Ocimum_tenuiflorum|B3|B3_family_protein	70.833	7.56e-30
TRpn_3115	B3_family_protein	657	-0.729434	0.784869	Sevir.3G388900.2.p_Setaria_viridis|B3|B3_family_protein	69.014	4.8e-25
TRpn_3116	B3_family_protein	1687	-5.07311	0.0256371	Pavir.3KG487800.2.p_Panicum_virgatum|B3|B3_family_protein	58.824	7.03e-149
TRpn_3117	B3_family_protein	1612	-0.615732	0.838693	Pavir.3KG487800.2.p_Panicum_virgatum|B3|B3_family_protein	64.394	1.25e-152
TRpn_3216	B3_family_protein	926	#N/A	#N/A	Dca56676.1_Dianthus_caryophyllus|B3|B3_family_protein	48.438	3.54e-15
TRpn_3219	B3_family_protein	860	0.234785	NA	Dca56676.1_Dianthus_caryophyllus|B3|B3_family_protein	48.438	3.18e-15
TRpn_3229	B3_family_protein	2097	-0.31241	0.59966	MDP0000242456_Malus_domestica|B3|B3_family_protein	43.218	4.24e-95
TRpn_3232	B3_family_protein	3956	-1.42662	0.479647	DCAR_025729_Daucus_carota|B3|B3_family_protein	52.778	2.79e-19
TRpn_3296	B3_family_protein	508	0.23487	0.982287	Dca56676.1_Dianthus_caryophyllus|B3|B3_family_protein	33.775	4.02e-17
TRpn_3416	B3_family_protein	756	0.4337	0.982287	MLOC_47091.1_Hordeum_vulgare|B3|B3_family_protein	29.193	1.6e-06
TRpn_3629	B3_family_protein	2983	-2.20718	0.0132188	ONIVA11G15890.1_Oryza_nivara|B3|B3_family_protein	30.235	7.22e-78
TRpn_3833	B3_family_protein	707	-1.5375	0.827487	Sopen08g002450.1_Solanum_pennellii|B3|B3_family_protein	32.075	9.18e-25
TRpn_3834	B3_family_protein	650	-0.800191	NA	Sopen08g002450.1_Solanum_pennellii|B3|B3_family_protein	26.744	5.17e-21
TRpn_3835	B3_family_protein	731	#N/A	#N/A	Sopen08g002450.1_Solanum_pennellii|B3|B3_family_protein	27.586	1.93e-17
TRpn_3836	B3_family_protein	788	-3.69674	NA	Sopen08g002450.1_Solanum_pennellii|B3|B3_family_protein	32.71	2.33e-21
TRpn_4137	B3_family_protein	1762	-4.96621	0.0115038	Csa17g039240.1_Camelina_sativa|B3|B3_family_protein	29.474	1.69e-13
TRpn_4139	B3_family_protein	1762	-5.93106	0.00627318	Csa17g039240.1_Camelina_sativa|B3|B3_family_protein	29.474	2.21e-13
TRpn_4231	B3_family_protein	1201	2.08662	0.586467	Sobic.008G149100.1.p_Sorghum_bicolor|B3|B3_family_protein	64.628	3.11e-164
TRpn_4232	B3_family_protein	2013	-2.01465	0.655273	Sobic.008G149100.1.p_Sorghum_bicolor|B3|B3_family_protein	67.021	1.59e-167
TRpn_4233	B3_family_protein	1947	-5.72891	0.0387227	Sobic.008G149100.1.p_Sorghum_bicolor|B3|B3_family_protein	67.021	7.71e-168
TRpn_4234	B3_family_protein	1724	#N/A	#N/A	Sobic.008G149100.1.p_Sorghum_bicolor|B3|B3_family_protein	63.914	3.24e-130
TRpn_4235	B3_family_protein	1790	#N/A	#N/A	Sobic.008G149100.1.p_Sorghum_bicolor|B3|B3_family_protein	63.914	6.5e-130
TRpn_4369	B3_family_protein	1303	-1.21405	0.669862	KZV54549.1_Dorcoceras_hygrometricum|B3|B3_family_protein	50.8	1.34e-73
TRpn_4370	B3_family_protein	1865	0.234841	0.982287	KZV54549.1_Dorcoceras_hygrometricum|B3|B3_family_protein	48.669	4.35e-72
TRpn_4371	B3_family_protein	1901	1.59193	0.632	KZV54549.1_Dorcoceras_hygrometricum|B3|B3_family_protein	48.669	7.46e-72
TRpn_4751	B3_family_protein	1081	-3.91413	0.093952	Sopen08g002450.1_Solanum_pennellii|B3|B3_family_protein	25.146	7.9e-11
TRpn_4861	B3_family_protein	839	-2.92234	0.000226482	GRMZM2G102938_P04_Zea_mays|B3|B3_family_protein	71.724	5.9e-65
TRpn_5067	B3_family_protein	3308	0.103352	0.981034	ONIVA11G15890.1_Oryza_nivara|B3|B3_family_protein	28.044	7.36e-64
TRpn_5118	B3_family_protein	2484	-0.654121	0.137918	KHN25317.1_Glycine_soja|B3|B3_family_protein	61.224	0
TRpn_5119	B3_family_protein	1623	-0.776221	0.914875	KHN25317.1_Glycine_soja|B3|B3_family_protein	48.879	3.36e-48
TRpn_5193	B3_family_protein	1137	-5.40922	0.0171626	Rsa1.0_01633.1_g00001.1_Raphanus_sativus|B3|B3_family_protein	91.071	1.06e-117
TRpn_5194	B3_family_protein	1292	-4.6766	0.255835	Rsa1.0_01633.1_g00001.1_Raphanus_sativus|B3|B3_family_protein	90.948	1.14e-122
TRpn_5195	B3_family_protein	1305	#N/A	#N/A	Rsa1.0_01633.1_g00001.1_Raphanus_sativus|B3|B3_family_protein	91.071	7.51e-117
TRpn_5397	B3_family_protein	518	0.23503	NA	Sevir.4G218000.2.p_Setaria_viridis|B3|B3_family_protein	70.857	6.32e-81
TRpn_5398	B3_family_protein	1159	-4.72045	0.0429703	Seita.4G208800.1.p_Setaria_italica|B3|B3_family_protein	67.774	2.88e-135
TRpn_6287	B3_family_protein	2052	-2.45675	1.10477e-07	DCAR_025729_Daucus_carota|B3|B3_family_protein	28.655	3.93e-09
TRpn_6361	B3_family_protein	838	-0.286089	0.982287	Dca56676.1_Dianthus_caryophyllus|B3|B3_family_protein	58.696	9.96e-65
TRpn_6450	B3_family_protein	2122	0.511911	0.0783168	PSME_00019535-RA_Pseudotsuga_menziesii|B3|B3_family_protein	30.702	6.26e-06
TRpn_6477	B3_family_protein	1010	-0.64955	0.754062	DCAR_025729_Daucus_carota|B3|B3_family_protein	41.414	3.85e-13
TRpn_6481	B3_family_protein	958	-1.6369	0.548018	DCAR_025729_Daucus_carota|B3|B3_family_protein	41.176	1.85e-19
TRpn_6526	B3_family_protein	3009	-0.727058	NA	Dca56676.1_Dianthus_caryophyllus|B3|B3_family_protein	25.364	3.15e-13
TRpn_6527	B3_family_protein	2914	0.234819	NA	Dca56676.1_Dianthus_caryophyllus|B3|B3_family_protein	25.364	6.12e-14
TRpn_6528	B3_family_protein	2712	-1.98841	0.764968	Dca56676.1_Dianthus_caryophyllus|B3|B3_family_protein	25.073	5.56e-13
TRpn_7011	B3_family_protein	682	-0.663605	NA	Pavir.2KG587300.2.p_Panicum_virgatum|B3|B3_family_protein	85.263	3.17e-99
TRpn_7186	B3_family_protein	2262	-3.6656	0.0255398	Lus10015266_Linum_usitatissimum|B3|B3_family_protein	38.75	1.11e-25
TRpn_7231	B3_family_protein	2442	-2.7875	0.0666564	Sopen00g003940.1_Solanum_pennellii|B3|B3_family_protein	24.252	1.27e-33
TRpn_7292	B3_family_protein	2433	2.54781	0.72185	mrna24052.1-v1.0-hybrid_Fragaria_vesca|B3|B3_family_protein	25.681	1.16e-09
TRpn_7293	B3_family_protein	2290	-2.35391	0.526094	mrna24052.1-v1.0-hybrid_Fragaria_vesca|B3|B3_family_protein	26.908	3.5e-10
TRpn_7295	B3_family_protein	2390	-3.11707	0.57707	mrna24052.1-v1.0-hybrid_Fragaria_vesca|B3|B3_family_protein	27.509	4.54e-10
TRpn_7297	B3_family_protein	2154	-1.27379	0.81418	mrna24052.1-v1.0-hybrid_Fragaria_vesca|B3|B3_family_protein	27.509	3.86e-10
TRpn_7755	B3_family_protein	1641	-1.54011	0.00192433	Achn210521_Actinidia_chinensis|B3|B3_family_protein	29.577	8.18e-07
TRpn_7877	B3_family_protein	1024	1.09311	NA	Lus10015266_Linum_usitatissimum|B3|B3_family_protein	25.749	2.04e-22
TRpn_7948	B3_family_protein	1594	-3.44189	0.00173179	MDP0000320006_Malus_domestica|B3|B3_family_protein	62.763	1.81e-130
TRpn_8055	B3_family_protein	2886	-3.96113	NA	PSME_00019535-RA_Pseudotsuga_menziesii|B3|B3_family_protein	21.845	9.51e-43
TRpn_8056	B3_family_protein	1212	-2.95433	0.454038	Lus10025533_Linum_usitatissimum|B3|B3_family_protein	29.688	2.6e-17
TRpn_8152	B3_family_protein	2463	-5.12813	0.450845	XP_013628248.1_Brassica_oleracea|B3|B3_family_protein	39.039	2.42e-52
TRpn_8153	B3_family_protein	2557	-1.39744	0.0519372	XP_013628248.1_Brassica_oleracea|B3|B3_family_protein	39.039	3.45e-52
TRpn_8251	B3_family_protein	878	0.234816	NA	29851.m002493_Ricinus_communis|B3|B3_family_protein	56.14	2.38e-11
TRpn_8252	B3_family_protein	760	3.6677	NA	29851.m002493_Ricinus_communis|B3|B3_family_protein	56.14	1.53e-11
TRpn_8283	B3_family_protein	1359	-2.46449	0.126837	Pavir.9KG095600.1.p_Panicum_virgatum|B3|B3_family_protein	57.726	1.35e-135
TRpn_8449	B3_family_protein	1575	-2.64775	0.00871814	Do002244.1_Dichanthelium_oligosanthes|B3|B3_family_protein	86.667	1.26e-71
TRpn_8512	B3_family_protein	1382	-1.6346	NA	XP_013628248.1_Brassica_oleracea|B3|B3_family_protein	36.437	1.31e-111
TRpn_8513	B3_family_protein	1484	-3.19639	0.533589	XP_013628248.1_Brassica_oleracea|B3|B3_family_protein	39.676	9.47e-129
TRpn_8704	B3_family_protein	1639	-1.40478	0.125431	Lus10025533_Linum_usitatissimum|B3|B3_family_protein	36.923	9.33e-20
TRpn_8801	B3_family_protein	584	-0.975097	0.677342	OBART02G33670.1_Oryza_barthii|B3|B3_family_protein	64.912	1.22e-20
TRpn_8933	B3_family_protein	3715	-0.63466	0.613819	XP_013628248.1_Brassica_oleracea|B3|B3_family_protein	31.24	1.85e-82
TRpn_8934	B3_family_protein	3353	0.610257	0.459637	XP_013628248.1_Brassica_oleracea|B3|B3_family_protein	34.647	8.67e-120
TRpn_8965	B3_family_protein	1065	0.23505	NA	OBART07G09910.1_Oryza_barthii|B3|B3_family_protein	42.424	1.29e-06
TRpn_9071	B3_family_protein	1819	-3.57425	0.201329	ORUFI01G32450.1_Oryza_rufipogon|B3|B3_family_protein	22.443	6.8e-10
TRpn_9075	B3_family_protein	1632	-6.89843	0.00578653	ORUFI01G32450.1_Oryza_rufipogon|B3|B3_family_protein	22.443	6.17e-10
TRpn_9120	B3_family_protein	1563	-4.65061	0.00746151	Pahal.I02538.1_Panicum_hallii|B3|B3_family_protein	75.424	0
TRpn_9121	B3_family_protein	1293	-0.770153	0.846923	Pahal.I02538.3_Panicum_hallii|B3|B3_family_protein	80.546	1.48e-172
TRpn_9542	B3_family_protein	534	-7.73935	0.014317	Dca56676.1_Dianthus_caryophyllus|B3|B3_family_protein	42.938	5.4e-45
TRpn_9543	B3_family_protein	496	-7.12672	0.000987735	Dca56676.1_Dianthus_caryophyllus|B3|B3_family_protein	30.851	8.42e-09
TRpn_9572	B3_family_protein	1821	0.312108	0.686596	KN540082.1_FGP001_Oryza_longistaminata|B3|B3_family_protein	29.211	2.98e-35
TRpn_9761	B3_family_protein	1649	-1.82845	3.58324e-06	676762620_Sisymbrium_irio|B3|B3_family_protein	25.49	2.18e-24
TRpn_9784	B3_family_protein	1414	#N/A	#N/A	Sme2.5_00044.1_g00032.1_Solanum_melongena|B3|B3_family_protein	42.069	9.52e-24
TRpn_9785	B3_family_protein	1362	-4.64628	NA	Sme2.5_00044.1_g00032.1_Solanum_melongena|B3|B3_family_protein	42.069	7.8e-24
TRpn_10001	B3_family_protein	2844	-4.16579	0.000479706	Lus10025533_Linum_usitatissimum|B3|B3_family_protein	28.963	1.43e-78
TRpn_10201	B3_family_protein	522	0.234911	0.982287	Sopen03g007470.2_Solanum_pennellii|B3|B3_family_protein	53.488	1.29e-06
TRpn_10297	B3_family_protein	1678	-2.08377	NA	ONIVA11G15890.1_Oryza_nivara|B3|B3_family_protein	31.478	4.25e-53
TRpn_10299	B3_family_protein	616	-1.51464	0.665253	ONIVA11G15890.1_Oryza_nivara|B3|B3_family_protein	34.314	4.88e-24
TRpn_10357	B3_family_protein	932	-2.89131	0.36128	Rsa1.0_01019.1_g00002.1_Raphanus_sativus|B3|B3_family_protein	48.63	6.56e-94
TRpn_10389	B3_family_protein	2243	-0.775138	0.0187776	Achn210521_Actinidia_chinensis|B3|B3_family_protein	39.815	9.83e-16
TRpn_10414	B3_family_protein	3836	0.526497	0.275809	676753378_Sisymbrium_irio|B3|B3_family_protein	55.263	1.08e-60
TRpn_10620	B3_family_protein	981	-3.27715	0.257924	mrna07861.1-v1.0-hybrid_Fragaria_vesca|B3|B3_family_protein	29.524	7.67e-08
TRpn_10710	B3_family_protein	3005	0.416182	0.388958	XP_009588506.1_Nicotiana_tomentosiformis|B3|B3_family_protein	60	6.78e-16
TRpn_10813	B3_family_protein	748	1.30586	0.686173	Sopen08g002450.1_Solanum_pennellii|B3|B3_family_protein	34.857	1.04e-28
TRpn_10877	B3_family_protein	520	-1.80688	0.571179	KN540082.1_FGP001_Oryza_longistaminata|B3|B3_family_protein	31.579	2.45e-11
TRpn_11071	B3_family_protein	1533	-0.214321	0.897265	Pavir.3NG047600.1.p_Panicum_virgatum|B3|B3_family_protein	39.209	4.62e-37
TRpn_11178	B3_family_protein	974	-0.123736	NA	Dca56676.1_Dianthus_caryophyllus|B3|B3_family_protein	41.892	1.01e-16
TRpn_11231	B3_family_protein	3336	-1.95407	1.10663e-09	mrna24052.1-v1.0-hybrid_Fragaria_vesca|B3|B3_family_protein	46.124	9.94e-57
TRpn_11368	B3_family_protein	1902	-1.90621	0.254278	mrna17107.1-v1.0-hybrid_Fragaria_vesca|B3|B3_family_protein	30.058	8.1e-15
TRpn_11369	B3_family_protein	526	-2.63579	0.771642	mrna17107.1-v1.0-hybrid_Fragaria_vesca|B3|B3_family_protein	31.25	2.37e-19
TRpn_11704	B3_family_protein	1861	0.205324	0.755744	Csa09g088800.1_Camelina_sativa|B3|B3_family_protein	28.406	4.6e-26
TRpn_11705	B3_family_protein	2068	-6.01953	2.93113e-19	Csa09g088800.1_Camelina_sativa|B3|B3_family_protein	27.532	8.61e-28
TRpn_11718	B3_family_protein	1510	-3.1457	0.336132	676783392_Sisymbrium_irio|B3|B3_family_protein	35.802	9.82e-19
TRpn_11785	B3_family_protein	2074	-1.11831	0.000635947	Csa20g021340.1_Camelina_sativa|B3|B3_family_protein	60.69	3.51e-127
TRpn_11835	B3_family_protein	1787	0.0956501	0.851669	XP_010107958.1_Morus_notabilis|B3|B3_family_protein	47.99	2.19e-107
TRpn_11860	B3_family_protein	2917	-1.55401	0.00863675	678360908_Utricularia_gibba|B3|B3_family_protein	44.898	6.24e-18
TRpn_12223	B3_family_protein	2544	-0.899518	0.753797	kfl00115_0030_Klebsormidium_flaccidum|B3|B3_family_protein	56.452	1.38e-16
TRpn_12224	B3_family_protein	1351	-2.4921	5.64396e-05	kfl00115_0030_Klebsormidium_flaccidum|B3|B3_family_protein	35.169	1.84e-33
TRpn_12225	B3_family_protein	1437	-0.516989	0.948053	kfl00115_0030_Klebsormidium_flaccidum|B3|B3_family_protein	46.809	3.66e-20
TRpn_12226	B3_family_protein	2634	-6.45705	0.0646991	kfl00115_0030_Klebsormidium_flaccidum|B3|B3_family_protein	56.452	1.47e-16
TRpn_12666	B3_family_protein	3067	-0.697614	0.633541	676753378_Sisymbrium_irio|B3|B3_family_protein	28.902	1.15e-16
TRpn_13152	B3_family_protein	4990	-0.308113	0.817228	Lus10015266_Linum_usitatissimum|B3|B3_family_protein	37.176	1e-74
TRpn_13153	B3_family_protein	5020	2.21132	0.168633	Lus10015266_Linum_usitatissimum|B3|B3_family_protein	37.176	1.03e-74
TRpn_13154	B3_family_protein	5334	-3.88744	0.00982126	Lus10015266_Linum_usitatissimum|B3|B3_family_protein	37.176	1.27e-74
TRpn_13155	B3_family_protein	5362	-7.14635	4.75041e-05	Lus10015266_Linum_usitatissimum|B3|B3_family_protein	37.176	1.3e-74
TRpn_13342	B3_family_protein	1391	-5.76092	0.00548838	Rsa1.0_01019.1_g00002.1_Raphanus_sativus|B3|B3_family_protein	48.372	4.56e-147
TRpn_13368	B3_family_protein	727	#N/A	#N/A	EMT01685_Aegilops_tauschii|B3|B3_family_protein	63.934	1.45e-20
TRpn_13369	B3_family_protein	508	0.234827	0.982287	EMT01685_Aegilops_tauschii|B3|B3_family_protein	63.934	1.72e-21
TRpn_13688	B3_family_protein	962	-0.222698	0.982287	Rsa1.0_01019.1_g00002.1_Raphanus_sativus|B3|B3_family_protein	47.917	1.63e-10
TRpn_13824	B3_family_protein	2160	-2.11947	0.170892	Vang02g01940.2_Vigna_angularis|B3|B3_family_protein	29.502	3.61e-22
TRpn_13825	B3_family_protein	2869	-0.813964	0.484239	Vang02g01940.3_Vigna_angularis|B3|B3_family_protein	27.907	8.44e-20
TRpn_13826	B3_family_protein	2978	-0.97906	0.503306	Vang02g01940.3_Vigna_angularis|B3|B3_family_protein	31.293	3.03e-15
TRpn_13903	B3_family_protein	2194	-0.610093	0.816444	Pahal.B04327.1_Panicum_hallii|B3|B3_family_protein	83.058	5.65e-115
TRpn_13904	B3_family_protein	2641	-1.25066	0.253128	Pahal.B04327.1_Panicum_hallii|B3|B3_family_protein	83.058	2.59e-113
TRpn_13906	B3_family_protein	2130	-1.0593	0.00854857	Pahal.B04327.1_Panicum_hallii|B3|B3_family_protein	83.058	3.16e-115
TRpn_13907	B3_family_protein	1331	0.326833	0.966862	GRMZM2G008356_P01_Zea_mays|B3|B3_family_protein	93.75	2.35e-11
TRpn_14445	B3_family_protein	4678	-0.596625	0.784276	Lus10015266_Linum_usitatissimum|B3|B3_family_protein	33.132	4.05e-159
TRpn_14446	B3_family_protein	5167	2.64082	NA	Lus10015266_Linum_usitatissimum|B3|B3_family_protein	33.132	5.71e-158
TRpn_14447	B3_family_protein	4084	-0.445879	0.849747	Lus10015266_Linum_usitatissimum|B3|B3_family_protein	33.132	9.34e-161
TRpn_14448	B3_family_protein	4533	#N/A	#N/A	Lus10015266_Linum_usitatissimum|B3|B3_family_protein	33.132	1.64e-159
TRpn_14449	B3_family_protein	4829	0.796379	NA	Lus10015266_Linum_usitatissimum|B3|B3_family_protein	33.132	1.02e-158
TRpn_14450	B3_family_protein	5318	0.610389	0.671698	Lus10015266_Linum_usitatissimum|B3|B3_family_protein	33.132	9.19e-158
TRpn_14714	B3_family_protein	1058	-8.5178	1.54992e-05	MDP0000252727_Malus_domestica|B3|B3_family_protein	39.721	4.85e-48
TRpn_14715	B3_family_protein	1154	-6.55485	0.391014	MDP0000252727_Malus_domestica|B3|B3_family_protein	41.418	8.8e-48
TRpn_14870	B3_family_protein	2262	-2.50286	0.32764	EMT08764_Aegilops_tauschii|B3|B3_family_protein	43.192	8.73e-32
TRpn_14871	B3_family_protein	2105	-0.26751	0.982287	EMT08764_Aegilops_tauschii|B3|B3_family_protein	46.104	1.61e-21
TRpn_14920	B3_family_protein	2221	-5.08402	8.23883e-15	GSBRNA2T00127304001_Brassica_napus|B3|B3_family_protein	68.831	9.77e-10
TRpn_14922	B3_family_protein	1215	-2.7321	0.00542803	Traes_4DL_D0F3E9568.2_Triticum_aestivum|B3|B3_family_protein	46.765	5.77e-95
TRpn_15004	B3_family_protein	1338	-1.32324	0.638043	mrna07861.1-v1.0-hybrid_Fragaria_vesca|B3|B3_family_protein	26.316	1.24e-12
TRpn_15006	B3_family_protein	1368	-9.05415	4.31535e-06	mrna07861.1-v1.0-hybrid_Fragaria_vesca|B3|B3_family_protein	24.79	2.14e-10
TRpn_15448	B3_family_protein	1919	-2.6666	0.000478461	676762620_Sisymbrium_irio|B3|B3_family_protein	87.744	0
TRpn_15449	B3_family_protein	1905	-4.72571	1.54664e-10	676762620_Sisymbrium_irio|B3|B3_family_protein	86.63	0
TRpn_15494	B3_family_protein	1729	0.121048	0.783189	Oropetium_20150105_16901A_Oropetium_thomaeum|B3|B3_family_protein	44.061	3.24e-54
TRpn_15531	B3_family_protein	1565	-3.9894	0.10137	MDP0000266051_Malus_domestica|B3|B3_family_protein	56.757	5.82e-14
TRpn_15770	B3_family_protein	1499	0.235014	0.982287	EMT08764_Aegilops_tauschii|B3|B3_family_protein	37.963	1.06e-21
TRpn_15771	B3_family_protein	1244	-1.63566	NA	EMT08764_Aegilops_tauschii|B3|B3_family_protein	37.963	2.95e-22
TRpn_15772	B3_family_protein	564	-1.6362	NA	EMT08764_Aegilops_tauschii|B3|B3_family_protein	38.365	6.46e-18
TRpn_15773	B3_family_protein	1571	-1.01235	0.708404	EMT08764_Aegilops_tauschii|B3|B3_family_protein	37.963	1.31e-21
TRpn_15939	B3_family_protein	1556	-1.00272	0.21913	Aradu.T9TSZ_Arachis_duranensis|B3|B3_family_protein	78.59	0
TRpn_15948	B3_family_protein	1281	-2.40347	0.597025	Oropetium_20150105_16901A_Oropetium_thomaeum|B3|B3_family_protein	48.404	1.36e-42
TRpn_15949	B3_family_protein	1076	0.234863	0.982287	Oropetium_20150105_16901A_Oropetium_thomaeum|B3|B3_family_protein	48.864	1.86e-18
TRpn_15950	B3_family_protein	1205	#N/A	#N/A	Oropetium_20150105_16901A_Oropetium_thomaeum|B3|B3_family_protein	48.864	5.86e-18
TRpn_15951	B3_family_protein	1152	-3.88047	0.214071	Oropetium_20150105_16901A_Oropetium_thomaeum|B3|B3_family_protein	47.895	2.3e-43
TRpn_15990	B3_family_protein	615	0.0879109	0.982287	KZV54549.1_Dorcoceras_hygrometricum|B3|B3_family_protein	35.556	1.2e-14
TRpn_16132	B3_family_protein	1043	-3.3759	NA	mrna24052.1-v1.0-hybrid_Fragaria_vesca|B3|B3_family_protein	31.356	4.63e-16
TRpn_16133	B3_family_protein	1780	-4.21899	0.00161014	mrna24052.1-v1.0-hybrid_Fragaria_vesca|B3|B3_family_protein	31.356	1.35e-15
TRpn_16332	B3_family_protein	1919	-3.95188	0.0509358	DCAR_006236_Daucus_carota|B3|B3_family_protein	64.966	7.81e-106
TRpn_16333	B3_family_protein	2034	-5.72589	0.0544539	DCAR_006236_Daucus_carota|B3|B3_family_protein	74.638	1.84e-84
TRpn_16334	B3_family_protein	2435	-2.34863	0.204202	DCAR_006236_Daucus_carota|B3|B3_family_protein	74.82	1.43e-49
TRpn_16770	B3_family_protein	607	-1.09549	0.377734	676727980_Sisymbrium_irio|B3|B3_family_protein	43.939	1.83e-13
TRpn_16860	B3_family_protein	1112	-0.726887	0.96664	DCAR_025729_Daucus_carota|B3|B3_family_protein	53.571	2.49e-19
TRpn_16907	B3_family_protein	844	-0.250822	0.982287	mrna27595.1-v1.0-hybrid_Fragaria_vesca|B3|B3_family_protein	34.182	2.55e-38
TRpn_16908	B3_family_protein	1069	-1.90069	0.142493	mrna27595.1-v1.0-hybrid_Fragaria_vesca|B3|B3_family_protein	28.846	1.15e-26
TRpn_16954	B3_family_protein	1508	0.536558	0.608153	Dca26629.1_Dianthus_caryophyllus|B3|B3_family_protein	76.25	7.47e-34
TRpn_17260	B3_family_protein	419	-2.91037	0.731472	Do002221.1_Dichanthelium_oligosanthes|B3|B3_family_protein	32.353	2.12e-15
TRpn_17316	B3_family_protein	2936	-4.44129	1.47793e-09	Csa09g088800.1_Camelina_sativa|B3|B3_family_protein	39.55	8.02e-57
TRpn_17375	B3_family_protein	2165	-0.0417398	0.982287	Thecc1EG000515t1_Theobroma_cacao|B3|B3_family_protein	34.504	5.81e-70
TRpn_17393	B3_family_protein	411	-5.19064	0.422447	FANhyb_rscf00002064.1.g00002.1_Fragaria_x_ananassa|B3|B3_family_protein	46.296	4.61e-08
TRpn_17394	B3_family_protein	437	0.23446	0.982287	FANhyb_rscf00002064.1.g00002.1_Fragaria_x_ananassa|B3|B3_family_protein	49.315	2.29e-16
TRpn_17579	B3_family_protein	861	0.361531	0.933328	Sobic.008G149300.1.p_Sorghum_bicolor|B3|B3_family_protein	63.636	2.33e-90
TRpn_18195	B3_family_protein	558	0.235117	NA	676753378_Sisymbrium_irio|B3|B3_family_protein	60.938	3.29e-20
TRpn_18279	B3_family_protein	888	-0.730371	0.0755855	XP_013628248.1_Brassica_oleracea|B3|B3_family_protein	40.336	1.35e-20
TRpn_18488	B3_family_protein	1265	-2.37956	NA	Sopen08g002450.1_Solanum_pennellii|B3|B3_family_protein	28.313	9.23e-23
TRpn_18489	B3_family_protein	1528	0.990742	0.478258	Sopen08g002450.1_Solanum_pennellii|B3|B3_family_protein	28.313	4.91e-23
TRpn_18490	B3_family_protein	823	-2.475	0.0510328	Sopen08g002450.1_Solanum_pennellii|B3|B3_family_protein	32.919	8.03e-18
TRpn_18571	B3_family_protein	721	-1.5505	0.399917	676720558_Sisymbrium_irio|B3|B3_family_protein	50.725	3.76e-17
TRpn_18572	B3_family_protein	878	-0.247283	0.982287	676720558_Sisymbrium_irio|B3|B3_family_protein	46.237	1.12e-22
TRpn_18573	B3_family_protein	2069	0.234743	0.982287	676720558_Sisymbrium_irio|B3|B3_family_protein	37.013	4.31e-96
TRpn_18593	B3_family_protein	1895	-1.64921	0.456471	OBART02G33670.2_Oryza_barthii|B3|B3_family_protein	52.556	1.67e-156
TRpn_18615	B3_family_protein	1043	1.48999	0.746708	XP_009588506.1_Nicotiana_tomentosiformis|B3|B3_family_protein	65.455	1.22e-14
TRpn_18616	B3_family_protein	3073	-9.30391	4.61e-08	XP_009588506.1_Nicotiana_tomentosiformis|B3|B3_family_protein	64.286	1.1e-17
TRpn_18633	B3_family_protein	1239	0.401979	0.78888	Peaxi162Scf00045g01644.1_Petunia_axillaris|B3|B3_family_protein	39.86	2.42e-17
TRpn_18697	B3_family_protein	3901	-0.348397	0.523704	KN539088.1_FGP001_Oryza_longistaminata|B3|B3_family_protein	39.098	3.12e-13
TRpn_18698	B3_family_protein	4571	-1.08091	0.245424	KN539088.1_FGP001_Oryza_longistaminata|B3|B3_family_protein	39.098	3.8e-13
TRpn_18971	B3_family_protein	488	3.75833	NA	Dca56676.1_Dianthus_caryophyllus|B3|B3_family_protein	36.842	9.82e-10
TRpn_18972	B3_family_protein	450	-2.50312	0.430545	Dca56676.1_Dianthus_caryophyllus|B3|B3_family_protein	36.842	5.39e-10
TRpn_18973	B3_family_protein	843	-6.19625	0.00196836	Dca56676.1_Dianthus_caryophyllus|B3|B3_family_protein	36.842	1.19e-08
TRpn_19114	B3_family_protein	626	1.09432	0.808555	Csa17g039240.1_Camelina_sativa|B3|B3_family_protein	53.659	1.25e-08
TRpn_19115	B3_family_protein	630	-3.77534	0.558504	Csa17g039240.1_Camelina_sativa|B3|B3_family_protein	53.659	1.54e-08
TRpn_19133	B3_family_protein	2765	-1.27567	0.638612	ONIVA11G15890.1_Oryza_nivara|B3|B3_family_protein	32.424	9.52e-80
TRpn_19134	B3_family_protein	3418	-2.88408	0.0262716	ONIVA11G15890.1_Oryza_nivara|B3|B3_family_protein	32.424	1.83e-78
TRpn_19140	B3_family_protein	964	0.234648	NA	Pavir.2NG131200.1.p_Panicum_virgatum|B3|B3_family_protein	41.781	6.47e-21
TRpn_19185	B3_family_protein	3291	-0.738002	0.287176	678360908_Utricularia_gibba|B3|B3_family_protein	38.298	1.64e-53
TRpn_19211	B3_family_protein	3471	-0.332386	0.921862	Achn210521_Actinidia_chinensis|B3|B3_family_protein	39.583	4.65e-10
TRpn_19212	B3_family_protein	2704	-2.106	0.221034	Achn210521_Actinidia_chinensis|B3|B3_family_protein	39.583	2.52e-10
TRpn_19213	B3_family_protein	2701	-1.83811	0.154045	Achn210521_Actinidia_chinensis|B3|B3_family_protein	39.583	2.64e-10
TRpn_19361	B3_family_protein	2673	-0.972343	0.292829	Lus10015266_Linum_usitatissimum|B3|B3_family_protein	34.127	1.28e-15
TRpn_19641	B3_family_protein	1206	0.33259	0.650077	Pahal.H01018.1_Panicum_hallii|B3|B3_family_protein	90	6.53e-107
TRpn_19642	B3_family_protein	1496	0.76807	0.852953	Pahal.H01018.1_Panicum_hallii|B3|B3_family_protein	90	1.16e-105
TRpn_19725	B3_family_protein	684	0.234603	0.982287	676740550_Sisymbrium_irio|B3|B3_family_protein	66.667	2e-76
TRpn_19751	B3_family_protein	1226	-3.12742	1.271e-07	KN539088.1_FGP001_Oryza_longistaminata|B3|B3_family_protein	67.76	2.96e-73
TRpn_19817	B3_family_protein	2291	-2.58515	2.504e-05	ONIVA02G36080.2_Oryza_nivara|B3|B3_family_protein	54.175	0
TRpn_20176	B3_family_protein	1739	-5.63086	0.00856595	TRIUR3_19080-P1_Triticum_urartu|B3|B3_family_protein	61.724	6.51e-106
TRpn_20177	B3_family_protein	808	-1.0441	0.831436	EMT04827_Aegilops_tauschii|B3|B3_family_protein	75.758	9.96e-10
TRpn_20178	B3_family_protein	2205	-1.77143	0.132895	TRIUR3_19080-P1_Triticum_urartu|B3|B3_family_protein	61.724	5.13e-104
TRpn_20336	B3_family_protein	1909	-0.0480457	0.970437	Vang02g01940.2_Vigna_angularis|B3|B3_family_protein	32.639	1.16e-29
TRpn_20350	B3_family_protein	1945	-0.67824	0.952792	676753378_Sisymbrium_irio|B3|B3_family_protein	47.253	2.29e-43
TRpn_20382	B3_family_protein	461	-4.06487	0.183408	676740550_Sisymbrium_irio|B3|B3_family_protein	59.429	7.09e-52
TRpn_20396	B3_family_protein	434	-0.939982	0.610382	mrna17107.1-v1.0-hybrid_Fragaria_vesca|B3|B3_family_protein	35.461	1.1e-20
TRpn_20473	B3_family_protein	1039	-4.94428	0.0227283	MLOC_64708.7_Hordeum_vulgare|B3|B3_family_protein	25.1	6.23e-13
TRpn_20519	B3_family_protein	825	-5.38187	0.402809	HL.SW.v1.0.G037389.1_Humulus_lupulus|B3|B3_family_protein	83.099	5.43e-32
TRpn_20612	B3_family_protein	2717	-6.42007	0.000312853	LPERR07G08550.1_Leersia_perrieri|B3|B3_family_protein	28.601	3.13e-36
TRpn_20614	B3_family_protein	1382	-1.47086	0.78416	ONIVA11G15890.1_Oryza_nivara|B3|B3_family_protein	23.864	4.08e-25
TRpn_20615	B3_family_protein	2446	-7.11089	1.09085e-05	ONIVA11G15890.1_Oryza_nivara|B3|B3_family_protein	32.124	5.21e-17
TRpn_20616	B3_family_protein	2382	-4.79284	0.042687	LPERR07G08550.1_Leersia_perrieri|B3|B3_family_protein	31.14	1.81e-51
TRpn_20617	B3_family_protein	1605	#N/A	#N/A	ONIVA11G15890.1_Oryza_nivara|B3|B3_family_protein	24.096	1.12e-24
TRpn_20847	B3_family_protein	2158	-6.42542	0.00056975	KN540082.1_FGP001_Oryza_longistaminata|B3|B3_family_protein	62.658	3.07e-53
TRpn_20848	B3_family_protein	1350	-2.6632	0.0912395	KN540082.1_FGP001_Oryza_longistaminata|B3|B3_family_protein	54.658	4.79e-100
TRpn_20849	B3_family_protein	1229	-7.46715	3.16615e-06	KN540082.1_FGP001_Oryza_longistaminata|B3|B3_family_protein	49.254	6.39e-49
TRpn_21428	B3_family_protein	753	-1.39371	0.688413	462946041_Eragrostis_tef|B3|B3_family_protein	54.135	1.53e-41
TRpn_21429	B3_family_protein	1781	-0.726869	0.891757	462946041_Eragrostis_tef|B3|B3_family_protein	58.371	8.73e-172
TRpn_21430	B3_family_protein	761	0.234912	0.982287	462946041_Eragrostis_tef|B3|B3_family_protein	60.215	1.88e-30
TRpn_21982	B3_family_protein	423	6.46184	0.000173346	Traes_4DL_D0F3E9568.2_Triticum_aestivum|B3|B3_family_protein	40.336	1.28e-16
TRpn_22158	B3_family_protein	527	0.235071	NA	KN540082.1_FGP001_Oryza_longistaminata|B3|B3_family_protein	56.667	6.31e-26
TRpn_22159	B3_family_protein	776	-1.5334	0.719945	KN540082.1_FGP001_Oryza_longistaminata|B3|B3_family_protein	56.818	2.19e-24
TRpn_22435	B3_family_protein	1030	-0.951162	0.709196	Csa17g039240.1_Camelina_sativa|B3|B3_family_protein	28.708	5.02e-07
TRpn_22457	B3_family_protein	1999	-0.72691	NA	Lus10025533_Linum_usitatissimum|B3|B3_family_protein	27.419	1.51e-22
TRpn_23023	B3_family_protein	3643	-2.49794	0.178354	Sevir.1G224600.2.p_Setaria_viridis|B3|B3_family_protein	55.172	0
TRpn_23024	B3_family_protein	3094	-1.52886	NA	Sevir.1G224600.1.p_Setaria_viridis|B3|B3_family_protein	54.225	0
TRpn_23025	B3_family_protein	3473	-1.11232	0.38206	Sevir.1G224600.2.p_Setaria_viridis|B3|B3_family_protein	55.172	0
TRpn_23026	B3_family_protein	3766	-0.590293	0.826057	Sevir.1G224600.2.p_Setaria_viridis|B3|B3_family_protein	53.03	0
TRpn_23258	B3_family_protein	535	0.205972	0.972233	XP_015887525.1_Ziziphus_jujuba|B3|B3_family_protein	48.544	1.92e-22
TRpn_23429	B3_family_protein	860	-1.8306	0.362725	PSME_00019535-RA_Pseudotsuga_menziesii|B3|B3_family_protein	41.256	5.59e-40
TRpn_23706	B3_family_protein	1776	-0.436719	0.969122	MDP0000266051_Malus_domestica|B3|B3_family_protein	54.545	2.28e-10
TRpn_23709	B3_family_protein	1533	-3.73192	0.175408	MDP0000266051_Malus_domestica|B3|B3_family_protein	54.545	2.28e-10
TRpn_23710	B3_family_protein	1895	0.234859	0.982287	MDP0000266051_Malus_domestica|B3|B3_family_protein	54.545	2.56e-10
TRpn_23921	B3_family_protein	660	0.330037	0.982287	EMT08764_Aegilops_tauschii|B3|B3_family_protein	39.161	2.84e-11
TRpn_24109	B3_family_protein	597	0.234873	0.982287	ONIVA02G36080.2_Oryza_nivara|B3|B3_family_protein	55.446	2.99e-66
TRpn_24266	B3_family_protein	943	-3.71438	0.0427125	OBART07G09910.1_Oryza_barthii|B3|B3_family_protein	32	3.04e-30
TRpn_24283	B3_family_protein	1430	-2.26495	0.0117821	KZV54549.1_Dorcoceras_hygrometricum|B3|B3_family_protein	63.121	4.41e-125
TRpn_24384	B3_family_protein	416	0.234811	0.982287	KN540082.1_FGP001_Oryza_longistaminata|B3|B3_family_protein	58.333	1.32e-08
TRpn_24586	B3_family_protein	1531	0.234451	0.982287	Sopen08g002450.1_Solanum_pennellii|B3|B3_family_protein	33.511	9.69e-20
TRpn_24587	B3_family_protein	1379	2.18201	0.492913	Sopen08g002450.1_Solanum_pennellii|B3|B3_family_protein	31.429	1.39e-46
TRpn_24831	B3_family_protein	522	0.234907	0.982287	XP_009588506.1_Nicotiana_tomentosiformis|B3|B3_family_protein	61.667	4.58e-16
TRpn_24847	B3_family_protein	1088	-0.876114	0.921642	DCAR_025729_Daucus_carota|B3|B3_family_protein	63.415	1.87e-40
TRpn_24848	B3_family_protein	1162	-2.60323	0.599616	DCAR_025729_Daucus_carota|B3|B3_family_protein	44.33	1.79e-44
TRpn_24849	B3_family_protein	1066	-1.23589	0.126438	DCAR_025729_Daucus_carota|B3|B3_family_protein	53.704	1.31e-50
TRpn_24961	B3_family_protein	2009	-7.65613	4.70586e-05	Rsa1.0_03642.1_g00002.1_Raphanus_sativus|B3|B3_family_protein	50	3.74e-10
TRpn_24962	B3_family_protein	2367	#N/A	#N/A	Rsa1.0_03642.1_g00002.1_Raphanus_sativus|B3|B3_family_protein	50	4.72e-10
TRpn_24963	B3_family_protein	1321	0.385299	0.221404	Rsa1.0_03642.1_g00002.1_Raphanus_sativus|B3|B3_family_protein	50	1.55e-10
TRpn_24964	B3_family_protein	1774	-1.58275	0.40751	Rsa1.0_03642.1_g00002.1_Raphanus_sativus|B3|B3_family_protein	50	3.24e-10
TRpn_24965	B3_family_protein	1556	-5.57723	0.0366345	Rsa1.0_03642.1_g00002.1_Raphanus_sativus|B3|B3_family_protein	50	2.55e-10
TRpn_25033	B3_family_protein	575	-4.13286	0.245427	ORUFI06G00790.1_Oryza_rufipogon|B3|B3_family_protein	65.517	4.9e-16
TRpn_25034	B3_family_protein	1232	0.137907	0.982287	LPERR06G00620.2_Leersia_perrieri|B3|B3_family_protein	72.152	9.53e-122
TRpn_25035	B3_family_protein	1205	0.0414735	0.984511	ORUFI06G00790.1_Oryza_rufipogon|B3|B3_family_protein	67.647	4.54e-112
TRpn_25036	B3_family_protein	1360	-1.41873	0.00858112	LPERR06G00620.2_Leersia_perrieri|B3|B3_family_protein	76.923	7.99e-129
TRpn_25037	B3_family_protein	1179	0.234901	0.982287	ORUFI06G00790.1_Oryza_rufipogon|B3|B3_family_protein	68.067	5.43e-113
TRpn_25153	B3_family_protein	518	#N/A	#N/A	XP_013628248.1_Brassica_oleracea|B3|B3_family_protein	40.179	4.37e-15
TRpn_25154	B3_family_protein	1368	-3.83367	0.712207	XP_013628248.1_Brassica_oleracea|B3|B3_family_protein	38.173	2.71e-70
TRpn_25155	B3_family_protein	619	-2.70017	NA	XP_013628248.1_Brassica_oleracea|B3|B3_family_protein	39.437	2.47e-15
TRpn_25156	B3_family_protein	612	0.234995	NA	XP_013628248.1_Brassica_oleracea|B3|B3_family_protein	39.877	1.43e-20
TRpn_25157	B3_family_protein	1361	-0.0718323	0.983014	XP_013628248.1_Brassica_oleracea|B3|B3_family_protein	38.393	7.36e-76
TRpn_25170	B3_family_protein	2418	-0.82642	0.217745	678360908_Utricularia_gibba|B3|B3_family_protein	46.39	6.42e-130
TRpn_25295	B3_family_protein	1485	-0.398214	0.78378	EMT08764_Aegilops_tauschii|B3|B3_family_protein	32.099	1.49e-07
TRpn_25603	B3_family_protein	593	0.0186832	0.983977	Lus10015266_Linum_usitatissimum|B3|B3_family_protein	30.973	1.71e-11
TRpn_25604	B3_family_protein	2080	-3.96855	0.000742088	Lus10015266_Linum_usitatissimum|B3|B3_family_protein	26.087	3.22e-13
TRpn_25605	B3_family_protein	1613	-7.7714	0.038531	Lus10015266_Linum_usitatissimum|B3|B3_family_protein	23.136	5.48e-14
TRpn_25608	B3_family_protein	1724	-0.742461	0.509255	Lus10015266_Linum_usitatissimum|B3|B3_family_protein	25.532	1.31e-13
TRpn_25767	B3_family_protein	1072	-4.39124	NA	DCAR_025729_Daucus_carota|B3|B3_family_protein	46.154	3.03e-29
TRpn_26087	B3_family_protein	695	1.19682	NA	Sobic.003G005500.1.p_Sorghum_bicolor|B3|B3_family_protein	58.378	1.05e-51
TRpn_26088	B3_family_protein	1173	3.66242	NA	Sobic.003G005500.1.p_Sorghum_bicolor|B3|B3_family_protein	62.185	7.85e-39
TRpn_26089	B3_family_protein	2607	-1.69097	0.402117	Sevir.5G005700.1.p_Setaria_viridis|B3|B3_family_protein	70.982	0
TRpn_26090	B3_family_protein	2129	-2.70983	0.0220495	Sevir.5G005700.1.p_Setaria_viridis|B3|B3_family_protein	71.287	0
TRpn_26359	B3_family_protein	1264	1.11578	0.699075	Rsa1.0_06088.1_g00002.1_Raphanus_sativus|B3|B3_family_protein	31	2.07e-06
TRpn_26452	B3_family_protein	3872	-2.40875	2.68831e-07	Csa09g088800.1_Camelina_sativa|B3|B3_family_protein	47.328	9.02e-107
TRpn_26453	B3_family_protein	4278	-0.36521	0.584325	Csa09g088800.1_Camelina_sativa|B3|B3_family_protein	47.326	2.75e-99
TRpn_26511	B3_family_protein	4763	-1.06971	0.467584	CCG018340.1_Populus_euphratica|B3|B3_family_protein	41.414	2.64e-58
TRpn_26512	B3_family_protein	4155	-1.44619	0.421335	CCG018340.1_Populus_euphratica|B3|B3_family_protein	41.414	1.9e-58
TRpn_26513	B3_family_protein	4237	-0.845014	0.623522	CCG018340.1_Populus_euphratica|B3|B3_family_protein	41.414	2.18e-58
TRpn_26694	B3_family_protein	830	0.234559	0.982287	Rsa1.0_01633.1_g00001.1_Raphanus_sativus|B3|B3_family_protein	63.677	4.96e-74
TRpn_26784	B3_family_protein	1083	-7.14371	4.29518e-05	Sopen08g002450.1_Solanum_pennellii|B3|B3_family_protein	31.298	6.39e-38
TRpn_26785	B3_family_protein	1724	-1.75178	0.0323384	Sopen08g002450.1_Solanum_pennellii|B3|B3_family_protein	31.771	2.1e-23
TRpn_26860	B3_family_protein	510	-3.9238	0.0161288	Thecc1EG000515t1_Theobroma_cacao|B3|B3_family_protein	32.331	2.44e-06
TRpn_27015	B3_family_protein	2792	-2.00538	0.0697711	XP_013628248.1_Brassica_oleracea|B3|B3_family_protein	38.858	5.48e-154
TRpn_27133	B3_family_protein	687	-2.24482	0.0643985	Sevir.9G346500.1.p_Setaria_viridis|B3|B3_family_protein	88	2.68e-18
TRpn_27597	B3_family_protein	603	-3.81577	0.292743	XP_015887525.1_Ziziphus_jujuba|B3|B3_family_protein	38.119	1.42e-18
TRpn_27664	B3_family_protein	715	-2.38754	0.431047	CCG018340.1_Populus_euphratica|B3|B3_family_protein	47.895	1.77e-51
TRpn_27867	B3_family_protein	1713	-4.3921	0.366091	EMT08764_Aegilops_tauschii|B3|B3_family_protein	35.119	6.13e-10
TRpn_27868	B3_family_protein	1833	-4.58589	0.142503	EMT08764_Aegilops_tauschii|B3|B3_family_protein	35.119	6.76e-10
TRpn_28251	B3_family_protein	1589	0.051266	0.917233	Traes_5AS_B5962A71D.2_Triticum_aestivum|B3|B3_family_protein	62.581	2.65e-55
TRpn_28529	B3_family_protein	417	0.234799	NA	Sevir.5G429500.1.p_Setaria_viridis|B3|B3_family_protein	88.889	1.35e-74
TRpn_28530	B3_family_protein	934	-1.51111	0.659076	Pavir.5KG710000.1.p_Panicum_virgatum|B3|B3_family_protein	81.553	5.34e-99
TRpn_28600	B3_family_protein	1752	-1.60093	0.0229412	OBART02G33670.2_Oryza_barthii|B3|B3_family_protein	55.268	0
TRpn_28947	B3_family_protein	1848	-1.30926	0.138771	FANhyb_rscf00000075.1.g00004.1_Fragaria_x_ananassa|B3|B3_family_protein	61	8.73e-32
TRpn_28948	B3_family_protein	1238	0.316034	0.982287	FANhyb_rscf00000075.1.g00004.1_Fragaria_x_ananassa|B3|B3_family_protein	85.366	7.94e-42
TRpn_28949	B3_family_protein	1153	-5.07287	NA	FANhyb_rscf00000075.1.g00004.1_Fragaria_x_ananassa|B3|B3_family_protein	84.694	1.9e-52
TRpn_28950	B3_family_protein	4297	-0.434396	0.721324	FANhyb_rscf00000075.1.g00004.1_Fragaria_x_ananassa|B3|B3_family_protein	92.157	1.85e-20
TRpn_28951	B3_family_protein	4212	-5.94391	0.0156755	FANhyb_rscf00000075.1.g00004.1_Fragaria_x_ananassa|B3|B3_family_protein	92.157	1.8e-20
TRpn_29296	B3_family_protein	1661	-0.155857	0.982287	Tp57577_TGAC_v2_mRNA27151_Trifolium_pratense|B3|B3_family_protein	69.892	3.1e-37
TRpn_29498	B3_family_protein	1786	0.525209	0.15015	DCAR_002967_Daucus_carota|B3|B3_family_protein	27.647	2.18e-09
TRpn_29549	B3_family_protein	494	2.67096	0.423055	Dca56676.1_Dianthus_caryophyllus|B3|B3_family_protein	52.632	5.27e-12
TRpn_29817	B3_family_protein	1538	-1.65408	0.309246	678360908_Utricularia_gibba|B3|B3_family_protein	38.667	3.31e-19
TRpn_30058	B3_family_protein	1412	-2.28671	0.205967	GSBRNA2T00146339001_Brassica_napus|B3|B3_family_protein	66.857	1.98e-73
TRpn_30059	B3_family_protein	1338	-1.7879	0.425397	GSBRNA2T00146339001_Brassica_napus|B3|B3_family_protein	67.619	1.4e-93
TRpn_30166	B3_family_protein	4009	-0.833687	0.579203	Lus10015266_Linum_usitatissimum|B3|B3_family_protein	27.074	1.94e-35
TRpn_30167	B3_family_protein	1731	0.215089	0.563277	Lus10015266_Linum_usitatissimum|B3|B3_family_protein	29.02	1.49e-19
TRpn_30301	B3_family_protein	3583	-0.0844347	0.940263	CCG018340.1_Populus_euphratica|B3|B3_family_protein	39.275	9.94e-62
TRpn_30380	B3_family_protein	1130	-6.53097	0.466306	DCAR_006236_Daucus_carota|B3|B3_family_protein	69.504	4e-45
TRpn_30381	B3_family_protein	1041	-2.16226	0.747005	DCAR_006236_Daucus_carota|B3|B3_family_protein	67.606	6.82e-37
TRpn_30382	B3_family_protein	1340	-6.35953	0.255261	DCAR_006236_Daucus_carota|B3|B3_family_protein	67.677	6.88e-18
TRpn_30383	B3_family_protein	2189	-1.9674	0.595169	DCAR_006236_Daucus_carota|B3|B3_family_protein	62.752	3.2e-114
TRpn_30384	B3_family_protein	1805	-3.48015	0.130588	DCAR_006236_Daucus_carota|B3|B3_family_protein	58.021	3.08e-119
TRpn_30385	B3_family_protein	445	-1.39974	0.542082	DCAR_006236_Daucus_carota|B3|B3_family_protein	70.213	1.68e-12
TRpn_30733	B3_family_protein	2884	-0.795283	0.162682	mrna20854.1-v1.0-hybrid_Fragaria_vesca|B3|B3_family_protein	72.592	0
TRpn_30863	B3_family_protein	1065	2.79695	0.476267	Thecc1EG000515t1_Theobroma_cacao|B3|B3_family_protein	29.032	3.06e-08
TRpn_31071	B3_family_protein	1212	-3.95792	0.643797	Sopen00g003940.1_Solanum_pennellii|B3|B3_family_protein	30.286	2.2e-14
TRpn_31072	B3_family_protein	1183	-0.15336	0.982287	Sopen00g003940.1_Solanum_pennellii|B3|B3_family_protein	30.286	3.6e-14
TRpn_31164	B3_family_protein	551	-0.990111	0.749662	GRMZM2G313737_P01_Zea_mays|B3|B3_family_protein	60.177	2.07e-32
TRpn_31276	B3_family_protein	798	2.97218	0.48638	EMT08764_Aegilops_tauschii|B3|B3_family_protein	45.614	1.64e-18
TRpn_31277	B3_family_protein	1204	-0.726885	0.920932	EMT08764_Aegilops_tauschii|B3|B3_family_protein	43.478	2.55e-13
TRpn_31278	B3_family_protein	1122	0.234783	0.982287	EMT08764_Aegilops_tauschii|B3|B3_family_protein	49.107	4.14e-19
TRpn_31330	B3_family_protein	3090	-0.56135	0.912402	XP_013628248.1_Brassica_oleracea|B3|B3_family_protein	35.635	1.35e-124
TRpn_31331	B3_family_protein	1493	0.230738	0.801944	XP_013628248.1_Brassica_oleracea|B3|B3_family_protein	44.509	2.03e-28
TRpn_31447	B3_family_protein	482	-5.65218	0.134513	OPUNC07G09160.1_Oryza_punctata|B3|B3_family_protein	39.13	1.09e-17
TRpn_31469	B3_family_protein	714	-1.03687	NA	Sobic.002G142000.1.p_Sorghum_bicolor|B3|B3_family_protein	60.784	1.27e-16
TRpn_31470	B3_family_protein	2077	-2.96204	NA	Sobic.002G142000.1.p_Sorghum_bicolor|B3|B3_family_protein	68.56	0
TRpn_31471	B3_family_protein	2374	-0.852465	NA	Sobic.002G142000.1.p_Sorghum_bicolor|B3|B3_family_protein	74.845	2.17e-151
TRpn_31472	B3_family_protein	2602	-4.87082	NA	Sobic.002G142000.1.p_Sorghum_bicolor|B3|B3_family_protein	74.845	1.91e-150
TRpn_31473	B3_family_protein	2266	-4.58997	NA	Sobic.002G142000.1.p_Sorghum_bicolor|B3|B3_family_protein	74.845	7.43e-152
TRpn_31474	B3_family_protein	2305	-5.71687	NA	Sobic.002G142000.1.p_Sorghum_bicolor|B3|B3_family_protein	68.802	0
TRpn_31475	B3_family_protein	2118	-5.5183	NA	Sobic.002G142000.1.p_Sorghum_bicolor|B3|B3_family_protein	74.845	1.66e-152
TRpn_31476	B3_family_protein	571	-3.59079	0.21576	Sobic.002G142000.1.p_Sorghum_bicolor|B3|B3_family_protein	69.091	5.45e-11
TRpn_31477	B3_family_protein	1821	-7.04004	0.0916327	Sobic.002G142000.1.p_Sorghum_bicolor|B3|B3_family_protein	68.802	0
TRpn_31478	B3_family_protein	2063	-3.04501	NA	Sobic.002G142000.1.p_Sorghum_bicolor|B3|B3_family_protein	70.703	6.48e-103
TRpn_31479	B3_family_protein	1969	-5.22038	NA	Sobic.002G142000.1.p_Sorghum_bicolor|B3|B3_family_protein	68.56	0
TRpn_31613	B3_family_protein	952	-4.31831	0.0794476	Dca56676.1_Dianthus_caryophyllus|B3|B3_family_protein	47.101	1.88e-76
TRpn_31627	B3_family_protein	3423	-2.7488	NA	Csa09g088800.1_Camelina_sativa|B3|B3_family_protein	33.594	1.89e-10
TRpn_31628	B3_family_protein	1283	-6.69585	0.00177484	Csa09g088800.1_Camelina_sativa|B3|B3_family_protein	30.159	1.24e-09
TRpn_31629	B3_family_protein	3605	#N/A	#N/A	Csa09g088800.1_Camelina_sativa|B3|B3_family_protein	33.594	2.02e-10
TRpn_31630	B3_family_protein	2716	-1.23906	0.431122	Csa09g088800.1_Camelina_sativa|B3|B3_family_protein	30.07	2.23e-08
TRpn_31631	B3_family_protein	3680	-2.90523	0.0241014	Csa09g088800.1_Camelina_sativa|B3|B3_family_protein	30.07	3.32e-08
TRpn_31684	B3_family_protein	3538	-0.0324972	0.982287	CCG018340.1_Populus_euphratica|B3|B3_family_protein	41.156	4.85e-63
TRpn_31922	B3_family_protein	1825	-5.23087	0.399013	Pavir.7NG021200.1.p_Panicum_virgatum|B3|B3_family_protein	63.732	6.77e-111
TRpn_31923	B3_family_protein	1859	0.270002	0.982287	Sevir.7G059800.1.p_Setaria_viridis|B3|B3_family_protein	64.414	3.1e-104
TRpn_31924	B3_family_protein	1750	-1.12307	0.16942	Pavir.7NG021200.1.p_Panicum_virgatum|B3|B3_family_protein	67.293	1.79e-111
TRpn_31927	B3_family_protein	1298	-3.52982	0.0817499	Pahal.G01216.1_Panicum_hallii|B3|B3_family_protein	72.113	7.9e-177
TRpn_31928	B3_family_protein	2097	-3.7796	NA	Pavir.7KG012500.1.p_Panicum_virgatum|B3|B3_family_protein	50	6.39e-117
TRpn_31929	B3_family_protein	2192	-3.96755	NA	Pahal.G01216.1_Panicum_hallii|B3|B3_family_protein	57.627	4.4e-115
TRpn_31930	B3_family_protein	1080	5.2745	0.169128	Pavir.7KG012500.1.p_Panicum_virgatum|B3|B3_family_protein	73.75	1.57e-34
TRpn_31931	B3_family_protein	1919	-1.62787	0.381787	Pavir.7KG012500.1.p_Panicum_virgatum|B3|B3_family_protein	56.748	3.09e-153
TRpn_31932	B3_family_protein	1691	-0.662463	0.553173	Pahal.G01216.1_Panicum_hallii|B3|B3_family_protein	72.679	0
TRpn_31933	B3_family_protein	2014	-2.27719	0.169731	Pavir.7KG012500.1.p_Panicum_virgatum|B3|B3_family_protein	56.748	1.2e-151
TRpn_31934	B3_family_protein	1140	3.08036	NA	Pavir.7KG012500.1.p_Panicum_virgatum|B3|B3_family_protein	73.75	2.43e-34
TRpn_31935	B3_family_protein	783	-1.95604	0.220074	Sevir.7G060500.1.p_Setaria_viridis|B3|B3_family_protein	81.25	1.1e-44
TRpn_31936	B3_family_protein	1618	-0.126997	0.982287	Sevir.7G060500.1.p_Setaria_viridis|B3|B3_family_protein	65.19	9.57e-125
TRpn_31937	B3_family_protein	1902	-1.89728	0.587898	Sevir.7G060500.1.p_Setaria_viridis|B3|B3_family_protein	64.035	4.06e-102
TRpn_31938	B3_family_protein	2180	-2.33612	0.109499	Sevir.7G060500.1.p_Setaria_viridis|B3|B3_family_protein	64.035	4.76e-102
TRpn_31939	B3_family_protein	728	-2.17408	0.343246	Pahal.G01216.2_Panicum_hallii|B3|B3_family_protein	76.786	3.14e-35
TRpn_31955	B3_family_protein	1102	1.99706	0.646924	TRIUR3_29732-P1_Triticum_urartu|B3|B3_family_protein	31.847	6.12e-15
TRpn_31957	B3_family_protein	1162	0.0657777	0.982287	TRIUR3_29732-P1_Triticum_urartu|B3|B3_family_protein	31.847	7.63e-15
TRpn_32032	B3_family_protein	1341	-4.88762	0.186224	OBART07G09910.1_Oryza_barthii|B3|B3_family_protein	33.929	2.64e-08
TRpn_32033	B3_family_protein	1210	-1.44536	0.85122	OBART07G09910.1_Oryza_barthii|B3|B3_family_protein	33.929	2.08e-08
TRpn_32034	B3_family_protein	1243	-1.92507	0.106438	OBART07G09910.1_Oryza_barthii|B3|B3_family_protein	35.577	1.41e-08
TRpn_32035	B3_family_protein	1234	-0.726891	0.945168	OBART07G09910.1_Oryza_barthii|B3|B3_family_protein	33.929	2.19e-08
TRpn_32036	B3_family_protein	1317	0.234611	0.982287	OBART07G09910.1_Oryza_barthii|B3|B3_family_protein	33.929	2.54e-08
[truncated: 61,078 more rows]
