# Supplementary material for: A study of the heterochronic sense/antisense RNA representation in florets of sexual and apomictic Paspalum notatum
Source: BMC Genomics. 2021 Mar 16;22:185. doi: 10.1186/s12864-021-07450-3 (PMC7962388; doi:10.1186/s12864-021-07450-3)
Supplement: Supplementary file 15 — Additional file 15 List of transcripts related to plant hormones occurring in the GTA. The length of the transcript, the Log2FCs between apo and sex libraries, the p-adjust value, the %ID with Arabidopsis transcripts, the similarity e-value and descriptions (for the BLASTx top hit) are included for each member of the list. [file 12864_2021_7450_MOESM15_ESM.xlsx]

## Sheet: Hormones_GTA
Plant Hormones
Transcript	length	log2FoldChange	padj	Ara_gene.x	% identity	evalue	Uniprot	Gene_Symbol	Ara_gene.y	Description	Hormone
TRpn_150061	1649	2.3543	1.63009e-44	AT4G05530	32.32	2e-14	Q9C826	ABA2	AT1G52340	xanthoxin dehydrogenase (XD)	ABA
TRpn_77194	1706	-4.5231	2.02399e-33	AT4G05530	32.32	4e-14	Q9C826	ABA2	AT1G52340	xanthoxin dehydrogenase (XD)	ABA
TRpn_108807	1275	5.85377	8.54305e-30	AT1G24360	32.35	4e-22	Q9C826	ABA2	AT1G52340	xanthoxin dehydrogenase (XD)	ABA
TRpn_119125	2040	3.32245	2.30851e-29	AT3G18080	40.83	1e-114	Q9SE50	BGLU18	AT1G52400	ABA glucosidase	ABA
TRpn_116089	809	5.47699	1.53639e-22	AT3G12800	26.79	9e-13	Q9C826	ABA2	AT1G52340	xanthoxin dehydrogenase (XD)	ABA
TRpn_181424	1701	6.866	1.99984e-19	AT4G23430	31.39	3e-06	Q9C826	ABA2	AT1G52340	xanthoxin dehydrogenase (XD)	ABA
TRpn_94285	1118	-2.2577	3.80074e-17	AT1G30910	28.33	9e-32	Q9C5X8	ABA3	AT1G16540	molybdenum cofactor sulfurare	ABA
TRpn_176784	1316	11.3264	2.6358e-16	AT3G12800	24.54	2e-15	Q9C826	ABA2	AT1G52340	xanthoxin dehydrogenase (XD)	ABA
TRpn_93778	664	3.68308	7.28924e-14	AT1G61820	38.33	4e-19	Q9SE50	BGLU18	AT1G52400	ABA glucosidase	ABA
TRpn_93436	1989	-4.12157	2.58378e-13	AT3G18080	40.81	4e-105	Q9SE50	BGLU18	AT1G52400	ABA glucosidase	ABA
TRpn_154060	1773	9.86381	2.80728e-11	AT1G61820	36.1	6e-88	Q9SE50	BGLU18	AT1G52400	ABA glucosidase	ABA
TRpn_4175	1685	-17.7116	1.35792e-10	AT1G01800	28.41	0.0005	Q9C826	ABA2	AT1G52340	xanthoxin dehydrogenase (XD)	ABA
TRpn_144552	2908	8.52115	2.73056e-10	AT2G23520	26	2e-18	A0A1P8AVE2	ABA3	AT1G16540	molybdenum cofactor sulfurare	ABA
TRpn_174623	1401	1.73889	2.95783e-10	AT4G11410	26.36	0.0005	Q9C826	ABA2	AT1G52340	xanthoxin dehydrogenase (XD)	ABA
TRpn_177510	1069	8.74296	6.74389e-10	AT3G01980	32.23	1e-13	Q9C826	ABA2	AT1G52340	xanthoxin dehydrogenase (XD)	ABA
TRpn_155012	1477	9.73917	9.33098e-10	AT1G10310	32.85	8e-14	Q9C826	ABA2	AT1G52340	xanthoxin dehydrogenase (XD)	ABA
TRpn_123745	1542	11.1745	1.08195e-09	AT1G67730	31.9	0.0001	Q9C826	ABA2	AT1G52340	xanthoxin dehydrogenase (XD)	ABA
TRpn_177559	1316	4.73668	5.31392e-09	AT3G18070	36.73	5e-45	Q9SE50	BGLU18	AT1G52400	ABA glucosidase	ABA
TRpn_104879	1157	8.25053	5.88811e-09	AT1G01800	23.67	1e-06	Q9C826	ABA2	AT1G52340	xanthoxin dehydrogenase (XD)	ABA
TRpn_119192	1216	21.9475	1.67628e-08	AT3G61220	29.73	4e-06	Q9C826	ABA2	AT1G52340	xanthoxin dehydrogenase (XD)	ABA
TRpn_147572	781	8.18602	1.97085e-08	NA	45.16	0.0006	Q9FGC7-2	ZEP	AT5G67030	zeaxanthin epoxidase (ZEP)	ABA
TRpn_41163	895	-9.34465	2.03587e-08	AT3G26760	39.53	8e-25	Q9C826	ABA2	AT1G52340	xanthoxin dehydrogenase (XD)	ABA
TRpn_76301	1939	-7.95756	2.11085e-08	AT5G04900	30.77	0.0007	Q9C826	ABA2	AT1G52340	xanthoxin dehydrogenase (XD)	ABA
TRpn_72865	1160	-9.18638	3.1202e-07	AT3G51680	45.61	3e-54	Q9C826	ABA2	AT1G52340	xanthoxin dehydrogenase (XD)	ABA
TRpn_127733	1042	7.94988	3.50768e-07	AT1G30910	28.25	3e-16	A0A1P8AVG9	ABA3	AT1G16540	molybdenum cofactor sulfurare	ABA
TRpn_100871	1200	-3.93787	6.05051e-07	AT3G61220	28.18	5e-06	Q9C826	ABA2	AT1G52340	xanthoxin dehydrogenase (XD)	ABA
TRpn_166961	1382	1.85115	6.68214e-07	AT4G27760	29.67	0.0002	Q9C826	ABA2	AT1G52340	xanthoxin dehydrogenase (XD)	ABA
TRpn_58221	1206	-4.94829	7.7224e-07	AT2G21530	38.89	6e-09	Q9FGC7	ZEP	AT5G67030	zeaxanthin epoxidase (ZEP)	ABA
TRpn_38151	1424	-2.15952	8.42334e-07	AT3G12800	27.21	2e-20	Q9C826	ABA2	AT1G52340	xanthoxin dehydrogenase (XD)	ABA
TRpn_56228	1555	-9.40145	1.28158e-06	AT4G23430	31.39	2e-06	Q9C826	ABA2	AT1G52340	xanthoxin dehydrogenase (XD)	ABA
TRpn_77233	1652	-3.10164	7.69036e-06	AT1G01800	29.55	7e-05	Q9C826	ABA2	AT1G52340	xanthoxin dehydrogenase (XD)	ABA
TRpn_138967	1590	8.88483	7.71644e-06	AT2G24190	23.81	2e-07	Q9C826	ABA2	AT1G52340	xanthoxin dehydrogenase (XD)	ABA
TRpn_166159	1483	8.91519	1.02762e-05	AT2G24190	33.7	5e-09	Q9C826	ABA2	AT1G52340	xanthoxin dehydrogenase (XD)	ABA
TRpn_116689	2647	7.17824	1.59357e-05	AT3G06510	24.65	1e-21	Q9SE50	BGLU18	AT1G52400	ABA glucosidase	ABA
TRpn_167159	1330	1.70816	1.60162e-05	AT4G20760	28.36	6e-05	Q9C826	ABA2	AT1G52340	xanthoxin dehydrogenase (XD)	ABA
TRpn_122332	587	6.17054	1.61659e-05	NA	61.11	1e-09	A0A1P8AZL6	AAO3	AT2G27150	abscisic aldehyde oxidase (ABAO)	ABA
TRpn_72948	1723	-7.32991	2.29953e-05	AT1G52340	59.11	2e-99	Q9C826	ABA2	AT1G52340	xanthoxin dehydrogenase (XD)	ABA
TRpn_113500	990	2.03991	2.64413e-05	AT2G21530	38.89	3e-09	Q9FGC7	ZEP	AT5G67030	zeaxanthin epoxidase (ZEP)	ABA
TRpn_122575	2045	4.52703	4.92657e-05	AT1G52340	59.48	7e-99	Q9C826	ABA2	AT1G52340	xanthoxin dehydrogenase (XD)	ABA
TRpn_133648	2982	8.70185	5.97713e-05	AT1G67080	75.52	9e-63	Q8LFP9	ABA4	AT1G67080	neoxanthin synthase (NSY)	ABA
TRpn_4867	1450	-8.6531	8.3396e-05	AT1G10310	32.85	7e-14	Q9C826	ABA2	AT1G52340	xanthoxin dehydrogenase (XD)	ABA
TRpn_119622	1195	6.56884	0.000141523	AT1G61820	36.87	3e-65	Q9SE50	BGLU18	AT1G52400	ABA glucosidase	ABA
TRpn_99306	1254	3.60378	0.000162221	AT3G26770	40.43	5e-28	Q9C826	ABA2	AT1G52340	xanthoxin dehydrogenase (XD)	ABA
TRpn_122333	564	6.96144	0.000232029	NA	61.11	9e-10	A0A1P8AZL6	AAO3	AT2G27150	abscisic aldehyde oxidase (ABAO)	ABA
TRpn_92347	1756	-6.02316	0.000345107	AT4G21760	40	1e-110	Q9SE50	BGLU18	AT1G52400	ABA glucosidase	ABA
TRpn_21929	1295	-2.34079	0.000487008	AT5G50600	32.12	2e-14	Q9C826	ABA2	AT1G52340	xanthoxin dehydrogenase (XD)	ABA
TRpn_92330	417	-8.01844	0.000559235	NA	51.65	2e-20	Q9C826	ABA2	AT1G52340	xanthoxin dehydrogenase (XD)	ABA
TRpn_138966	1872	6.8573	0.000857666	AT2G24190	27.59	0.0003	Q9C826	ABA2	AT1G52340	xanthoxin dehydrogenase (XD)	ABA
TRpn_105606	992	6.79177	0.000902421	AT1G24360	24.81	3e-14	Q9C826	ABA2	AT1G52340	xanthoxin dehydrogenase (XD)	ABA
TRpn_37821	2028	-3.32257	0.000920684	AT5G44640	46.42	2e-147	Q9SE50	BGLU18	AT1G52400	ABA glucosidase	ABA
TRpn_106305	1281	2.99618	0.00152032	NA	73.91	2e-05	Q9C826	ABA2	AT1G52340	xanthoxin dehydrogenase (XD)	ABA
TRpn_146855	2180	8.43364	0.00181682	AT3G18080	40.83	5e-117	Q9SE50	BGLU18	AT1G52400	ABA glucosidase	ABA
TRpn_151093	2060	5.61253	0.00188835	AT5G36890	39.48	4e-111	Q9SE50	BGLU18	AT1G52400	ABA glucosidase	ABA
TRpn_160774	1602	6.6564	0.00190276	AT1G30910	31.36	8e-18	A0A1P8AVG9	ABA3	AT1G16540	molybdenum cofactor sulfurare	ABA
TRpn_167957	1594	6.69705	0.00245563	AT1G24360	34	9e-25	Q9C826	ABA2	AT1G52340	xanthoxin dehydrogenase (XD)	ABA
TRpn_35068	1841	-3.53789	0.00249732	AT1G11680	25.44	1e-21	Q9FH76	CYP707A3	AT5G45340	ABA 8‚Äô-hydorxylase (ABA8ox)	ABA
TRpn_127731	1875	4.14194	0.00263746	AT1G30910	27.99	6e-28	Q9C5X8	ABA3	AT1G16540	molybdenum cofactor sulfurare	ABA
TRpn_70865	1629	-2.82849	0.00268357	AT1G30910	27.99	1e-27	Q9C5X8	ABA3	AT1G16540	molybdenum cofactor sulfurare	ABA
TRpn_106474	1353	6.64393	0.00276661	AT1G24360	31.2	7e-26	Q9C826	ABA2	AT1G52340	xanthoxin dehydrogenase (XD)	ABA
TRpn_151096	1271	5.56785	0.00278787	AT5G36890	39.72	1e-25	Q9SE50	BGLU18	AT1G52400	ABA glucosidase	ABA
TRpn_151094	1182	7.17426	0.00280847	AT5G36890	46.34	4e-18	Q9SE50	BGLU18	AT1G52400	ABA glucosidase	ABA
TRpn_34673	1789	-1.2227	0.00284945	AT1G16540	45.45	6e-50	A0A1P8AVE2	ABA3	AT1G16540	molybdenum cofactor sulfurare	ABA
TRpn_177562	1415	5.04154	0.00295754	AT3G18070	33.85	6e-40	Q9SE50	BGLU18	AT1G52400	ABA glucosidase	ABA
TRpn_118015	2198	6.03119	0.00299395	AT3G06510	24.65	9e-22	Q9SE50	BGLU18	AT1G52400	ABA glucosidase	ABA
TRpn_198283	2019	1.70741	0.00304094	AT1G26560	42.71	5e-132	Q9SE50	BGLU18	AT1G52400	ABA glucosidase	ABA
TRpn_2180	1952	-2.59811	0.00401441	AT3G18080	41.94	1e-115	Q9SE50	BGLU18	AT1G52400	ABA glucosidase	ABA
TRpn_107521	1369	2.3788	0.00419017	AT1G01800	29.55	0.0001	Q9C826	ABA2	AT1G52340	xanthoxin dehydrogenase (XD)	ABA
TRpn_167219	2720	1.78655	0.00438983	AT5G67030	71.1	0	Q9FGC7	ZEP	AT5G67030	zeaxanthin epoxidase (ZEP)	ABA
TRpn_181422	1697	6.11838	0.00473501	AT4G23430	31.06	0.0001	Q9C826	ABA2	AT1G52340	xanthoxin dehydrogenase (XD)	ABA
TRpn_143898	1868	0.806174	0.00546013	AT2G05990	33	0.0002	Q9C826	ABA2	AT1G52340	xanthoxin dehydrogenase (XD)	ABA
TRpn_85731	1732	5.17194	0.00581697	AT4G21760	39.15	3e-108	Q9SE50	BGLU18	AT1G52400	ABA glucosidase	ABA
TRpn_49305	632	-5.35145	0.00639622	AT3G19270	67.2	2e-95	Q9LJK2	CYP707A4	AT3G19270	ABA 8‚Äô-hydorxylase (ABA8ox)	ABA
TRpn_80058	2579	-3.00095	0.00695617	AT1G49670	31.23	4e-17	Q9C826	ABA2	AT1G52340	xanthoxin dehydrogenase (XD)	ABA
TRpn_80653	692	1.79467	0.00824687	AT5G45340	71.43	5e-53	Q9FH76	CYP707A3	AT5G45340	ABA 8‚Äô-hydorxylase (ABA8ox)	ABA
TRpn_154410	1643	3.89205	0.00835868	AT5G50600	30.77	3e-14	Q9C826	ABA2	AT1G52340	xanthoxin dehydrogenase (XD)	ABA
TRpn_17054	1709	-5.63756	0.00901702	AT1G24360	34	1e-24	Q9C826	ABA2	AT1G52340	xanthoxin dehydrogenase (XD)	ABA
TRpn_64456	2047	-1.4917	0.0093983	AT4G21760	35.99	2e-62	Q9SE50	BGLU18	AT1G52400	ABA glucosidase	ABA
TRpn_154346	1982	6.67445	0.00971657	AT5G54570	51.16	2e-80	Q9SE50-2	BGLU18	AT1G52400	ABA glucosidase	ABA
TRpn_75492	1999	-6.17669	0.00995266	AT4G38540	24.05	3e-09	Q9FGC7-2	ZEP	AT5G67030	zeaxanthin epoxidase (ZEP)	ABA
TRpn_177561	1923	6.76772	0.0104983	AT3G18080	38.68	2e-90	Q9SE50	BGLU18	AT1G52400	ABA glucosidase	ABA
TRpn_86457	1159	-4.08862	0.0117973	AT2G44450	41.72	4e-81	Q9SE50	BGLU18	AT1G52400	ABA glucosidase	ABA
TRpn_116390	656	2.41912	0.0118212	AT5G06060	29.13	7e-09	Q9C826	ABA2	AT1G52340	xanthoxin dehydrogenase (XD)	ABA
TRpn_132380	2081	1.71551	0.0137914	AT3G19270	60.71	0	Q9LJK2	CYP707A4	AT3G19270	ABA 8‚Äô-hydorxylase (ABA8ox)	ABA
TRpn_97291	797	-1.13253	0.0139015	AT3G12800	26.76	1e-14	Q9C826	ABA2	AT1G52340	xanthoxin dehydrogenase (XD)	ABA
TRpn_37900	2777	-6.17232	0.0147762	AT3G06510	26.65	3e-18	Q9SE50	BGLU18	AT1G52400	ABA glucosidase	ABA
TRpn_93293	1801	-3.18028	0.0152624	AT1G61820	40.54	3e-111	Q9SE50	BGLU18	AT1G52400	ABA glucosidase	ABA
TRpn_180936	872	6.9709	0.015521	AT3G61220	29.73	3e-06	Q9C826	ABA2	AT1G52340	xanthoxin dehydrogenase (XD)	ABA
TRpn_26860	510	-3.9238	0.0161288	AT1G11680	25	4e-07	Q9LJK2	CYP707A4	AT3G19270	ABA 8‚Äô-hydorxylase (ABA8ox)	ABA
TRpn_150598	1289	2.16568	0.0168706	AT1G24360	32.35	4e-22	Q9C826	ABA2	AT1G52340	xanthoxin dehydrogenase (XD)	ABA
TRpn_65605	1081	-2.38327	0.0196484	AT2G29150	29.61	1e-08	Q9C826	ABA2	AT1G52340	xanthoxin dehydrogenase (XD)	ABA
TRpn_18407	1606	-2.38747	0.0213032	AT5G54190	24.79	0.0006	Q9C826	ABA2	AT1G52340	xanthoxin dehydrogenase (XD)	ABA
TRpn_115547	1146	5.79385	0.0216806	AT1G52340	59.11	2e-102	Q9C826	ABA2	AT1G52340	xanthoxin dehydrogenase (XD)	ABA
TRpn_133646	2823	6.66097	0.02481	AT1G67080	75.52	1e-63	Q8LFP9	ABA4	AT1G67080	neoxanthin synthase (NSY)	ABA
TRpn_156452	719	1.39089	0.0254673	NA	30.97	2e-10	A8MRX5	CYP707A1	AT4G19230	ABA 8‚Äô-hydorxylase (ABA8ox)	ABA
TRpn_192649	2555	4.90972	0.0288878	AT3G06510	24.65	1e-21	Q9SE50	BGLU18	AT1G52400	ABA glucosidase	ABA
TRpn_47192	1036	-4.46191	0.0300107	AT5G06060	29.13	2e-08	Q9C826	ABA2	AT1G52340	xanthoxin dehydrogenase (XD)	ABA
TRpn_84834	1590	-12.2888	0.0320083	AT1G12740	30.09	1e-44	Q9LJK2	CYP707A4	AT3G19270	ABA 8‚Äô-hydorxylase (ABA8ox)	ABA
TRpn_191748	1188	6.23386	0.0329919	AT5G44640	45.24	6e-17	Q9SE50-2	BGLU18	AT1G52400	ABA glucosidase	ABA
TRpn_69380	1081	-1.23942	0.0330671	AT3G01980	32.7	5e-14	Q9C826	ABA2	AT1G52340	xanthoxin dehydrogenase (XD)	ABA
TRpn_139397	882	2.49607	0.0346667	AT3G26760	40	6e-23	Q9C826	ABA2	AT1G52340	xanthoxin dehydrogenase (XD)	ABA
TRpn_82587	872	4.516	0.0378068	AT5G50600	30.59	2e-05	Q9C826	ABA2	AT1G52340	xanthoxin dehydrogenase (XD)	ABA
TRpn_125650	1190	2.60209	0.0384613	AT2G44480	38.87	5e-66	Q9SE50	BGLU18	AT1G52400	ABA glucosidase	ABA
TRpn_80654	1964	-3.05228	0.0394058	AT3G19270	65.38	0	Q9LJK2	CYP707A4	AT3G19270	ABA 8‚Äô-hydorxylase (ABA8ox)	ABA
TRpn_49168	1771	-4.76716	0.040618	AT5G45340	36.48	5e-55	Q9FH76	CYP707A3	AT5G45340	ABA 8‚Äô-hydorxylase (ABA8ox)	ABA
TRpn_57878	2511	-1.89494	0.0409513	AT5G47790	28.92	0.0001	Q9FGC7	ZEP	AT5G67030	zeaxanthin epoxidase (ZEP)	ABA
TRpn_154059	1776	5.23346	0.0410395	AT1G61820	36.01	1e-89	Q9SE50	BGLU18	AT1G52400	ABA glucosidase	ABA
TRpn_116248	1257	6.73733	0.0412316	AT5G51030	29.09	6e-06	Q9C826	ABA2	AT1G52340	xanthoxin dehydrogenase (XD)	ABA
TRpn_100550	582	4.6209	0.0420714	AT1G24360	40	1e-06	Q9C826	ABA2	AT1G52340	xanthoxin dehydrogenase (XD)	ABA
TRpn_57390	3002	-0.683452	0.0433518	AT2G23520	25.08	7e-19	A0A1P8AVE2	ABA3	AT1G16540	molybdenum cofactor sulfurare	ABA
TRpn_154350	1878	6.75844	0.045415	AT5G54570	45.21	4e-135	Q9SE50	BGLU18	AT1G52400	ABA glucosidase	ABA
TRpn_144835	1786	3.56661	0.0458719	AT2G21530	38.89	8e-09	Q9FGC7	ZEP	AT5G67030	zeaxanthin epoxidase (ZEP)	ABA
TRpn_179599	1170	2.63894	0.0466697	AT2G42850	38.6	9e-52	Q9FH76	CYP707A3	AT5G45340	ABA 8‚Äô-hydorxylase (ABA8ox)	ABA
TRpn_176782	514	5.15263	0.0477653	AT3G12800	25.47	2e-06	Q9C826	ABA2	AT1G52340	xanthoxin dehydrogenase (XD)	ABA
TRpn_47186	854	-5.34905	0.0500261	AT5G06060	29.13	1e-08	Q9C826	ABA2	AT1G52340	xanthoxin dehydrogenase (XD)	ABA
TRpn_154058	2024	-3.86765	0.0506062	AT1G61820	35.8	5e-87	Q9SE50	BGLU18	AT1G52400	ABA glucosidase	ABA
TRpn_149014	1745	7.01002	0.0507905	AT5G47790	28.92	9e-05	Q9FGC7	ZEP	AT5G67030	zeaxanthin epoxidase (ZEP)	ABA
TRpn_177563	2022	5.59502	0.0534545	AT3G18080	36.4	3e-86	Q9SE50	BGLU18	AT1G52400	ABA glucosidase	ABA
TRpn_39702	2405	1.38008	0.0569316	AT2G27150	59.56	0	A0A1P8AZK7	AAO3	AT2G27150	abscisic aldehyde oxidase (ABAO)	ABA
TRpn_102284	1492	-4.08366	0.0575421	AT1G30910	27.3	2e-28	Q9C5X8	ABA3	AT1G16540	molybdenum cofactor sulfurare	ABA
TRpn_184830	2184	-5.62637	0.0581409	AT5G54570	40	1e-71	Q9SE50	BGLU18	AT1G52400	ABA glucosidase	ABA
TRpn_88609	1222	-4.91775	0.0628001	AT1G10310	32.85	5e-14	Q9C826	ABA2	AT1G52340	xanthoxin dehydrogenase (XD)	ABA
TRpn_198826	584	5.70667	0.0680945	AT3G12800	43.59	0.0001	Q9C826	ABA2	AT1G52340	xanthoxin dehydrogenase (XD)	ABA
TRpn_138972	826	5.88981	0.0681898	AT2G24190	30.11	3e-06	Q9C826	ABA2	AT1G52340	xanthoxin dehydrogenase (XD)	ABA
TRpn_148467	403	13.3165	0.068299	AT1G61820	47.69	1e-34	Q9SE50-2	BGLU18	AT1G52400	ABA glucosidase	ABA
TRpn_47194	403	-4.36441	0.0702967	AT5G06060	27.96	2e-07	Q9C826	ABA2	AT1G52340	xanthoxin dehydrogenase (XD)	ABA
TRpn_192647	2107	4.20908	0.071702	AT3G06510	24.65	8e-22	Q9SE50	BGLU18	AT1G52400	ABA glucosidase	ABA
TRpn_180934	809	1.58926	0.0768234	AT1G01800	29.73	2e-06	Q9C826	ABA2	AT1G52340	xanthoxin dehydrogenase (XD)	ABA
TRpn_111612	1003	0.747099	0.0769801	AT5G10050	33.33	1e-11	Q9C826	ABA2	AT1G52340	xanthoxin dehydrogenase (XD)	ABA
TRpn_84073	1566	-1.8272	0.0771687	AT2G44480	44.52	3e-125	Q9SE50	BGLU18	AT1G52400	ABA glucosidase	ABA
TRpn_37899	2692	-3.34825	0.0775279	AT3G06510	24.42	1e-20	Q9SE50	BGLU18	AT1G52400	ABA glucosidase	ABA
TRpn_110474	441	-4.87559	0.077771	AT3G19270	67.12	6e-70	Q9LJK2	CYP707A4	AT3G19270	ABA 8‚Äô-hydorxylase (ABA8ox)	ABA
TRpn_47196	1194	1.92506	0.0787309	AT5G06060	22.84	0.0002	Q9C826	ABA2	AT1G52340	xanthoxin dehydrogenase (XD)	ABA
TRpn_67523	1178	4.21965	0.0807201	AT2G35660	29.68	1e-21	Q9FGC7-2	ZEP	AT5G67030	zeaxanthin epoxidase (ZEP)	ABA
TRpn_23159	1779	-3.50941	0.0872462	AT4G21760	38.62	1e-73	Q9SE50-2	BGLU18	AT1G52400	ABA glucosidase	ABA
TRpn_153368	2508	5.2427	0.0872581	AT1G12740	30.09	2e-43	Q9LJK2	CYP707A4	AT3G19270	ABA 8‚Äô-hydorxylase (ABA8ox)	ABA
TRpn_162595	3420	-2.73478	0.0879952	AT1G16540	55.58	0	Q9C5X8	ABA3	AT1G16540	molybdenum cofactor sulfurare	ABA
TRpn_114182	1762	7.41001	0.0897798	AT5G47790	28.92	9e-05	Q9FGC7	ZEP	AT5G67030	zeaxanthin epoxidase (ZEP)	ABA
TRpn_130939	2456	1.88055	0.0909842	AT5G06830	51.76	1e-20	Q9SE50-2	BGLU18	AT1G52400	ABA glucosidase	ABA
TRpn_170256	2722	0.91855	0.0917017	AT1G49670	29.08	5e-18	Q9C826	ABA2	AT1G52340	xanthoxin dehydrogenase (XD)	ABA
TRpn_130343	4552	1.58113	0.0957672	AT1G04580	53.6	0	A0A1P8AZK7	AAO3	AT2G27150	abscisic aldehyde oxidase (ABAO)	ABA
TRpn_120575	545	4.66373	0.0971223	AT5G18210	29.52	3e-07	Q9C826	ABA2	AT1G52340	xanthoxin dehydrogenase (XD)	ABA
TRpn_84142	3371	-3.28824	0.097867	AT1G04580	62.03	0	A0A1P8AZK7	AAO3	AT2G27150	abscisic aldehyde oxidase (ABAO)	ABA
TRpn_187843	1769	1.44024	0.0984548	AT1G01800	29.55	0.0001	Q9C826	ABA2	AT1G52340	xanthoxin dehydrogenase (XD)	ABA
TRpn_177560	1847	5.78287	0.105081	AT3G18080	40.74	3e-111	Q9SE50	BGLU18	AT1G52400	ABA glucosidase	ABA
TRpn_84576	1263	2.49194	0.107033	AT1G30910	27.3	1e-28	Q9C5X8	ABA3	AT1G16540	molybdenum cofactor sulfurare	ABA
TRpn_64455	2140	-3.83474	0.110607	AT4G21760	33.33	3e-57	Q9SE50	BGLU18	AT1G52400	ABA glucosidase	ABA
TRpn_64615	2811	-1.12147	0.111369	AT1G26560	42.71	2e-129	Q9SE50	BGLU18	AT1G52400	ABA glucosidase	ABA
TRpn_2182	2051	-4.22322	0.112511	AT3G18080	39.26	3e-109	Q9SE50	BGLU18	AT1G52400	ABA glucosidase	ABA
TRpn_188486	1234	-2.43112	0.114607	AT4G23430	31.11	5e-06	Q9C826	ABA2	AT1G52340	xanthoxin dehydrogenase (XD)	ABA
TRpn_167959	1983	4.32576	0.118399	AT1G24360	33.52	8e-21	Q9C826	ABA2	AT1G52340	xanthoxin dehydrogenase (XD)	ABA
TRpn_77230	1751	-2.06773	0.11849	AT1G01800	29.55	7e-05	Q9C826	ABA2	AT1G52340	xanthoxin dehydrogenase (XD)	ABA
TRpn_77329	2204	1.49697	0.12024	AT1G78390	68.44	0	Q9M9F5	NCED9	AT1G78390	9-cis-epoxycarotenoid dioxigenase (NCED)	ABA
TRpn_154344	2105	5.7313	0.130276	AT5G54570	44.15	7e-74	Q9SE50-2	BGLU18	AT1G52400	ABA glucosidase	ABA
TRpn_36287	1814	-4.64599	0.132204	AT5G36890	36.86	1e-75	Q9SE50	BGLU18	AT1G52400	ABA glucosidase	ABA
TRpn_99828	796	-4.54293	0.134138	AT5G06060	30.1	6e-08	Q9C826	ABA2	AT1G52340	xanthoxin dehydrogenase (XD)	ABA
TRpn_19041	1934	-5.58232	0.142136	AT5G54570	41.56	2e-128	Q9SE50	BGLU18	AT1G52400	ABA glucosidase	ABA
TRpn_37898	2021	-1.05622	0.144336	AT3G06510	34.71	3e-12	Q9SE50	BGLU18	AT1G52400	ABA glucosidase	ABA
TRpn_154406	1663	1.96099	0.150602	AT5G50600	30.77	2e-14	Q9C826	ABA2	AT1G52340	xanthoxin dehydrogenase (XD)	ABA
TRpn_160772	1322	5.78299	0.156458	AT1G30910	36.45	7e-13	A0A1P8AVG9	ABA3	AT1G16540	molybdenum cofactor sulfurare	ABA
TRpn_167958	1815	3.43448	0.157309	AT1G24360	33.52	7e-21	Q9C826	ABA2	AT1G52340	xanthoxin dehydrogenase (XD)	ABA
TRpn_77330	809	-2.06758	0.161272	AT1G30100	68.22	3e-104	Q9C6Z1	NCED5	AT1G30100	9-cis-epoxycarotenoid dioxigenase (NCED)	ABA
TRpn_79583	1540	-0.830424	0.163435	AT2G24190	33.7	6e-09	Q9C826	ABA2	AT1G52340	xanthoxin dehydrogenase (XD)	ABA
TRpn_70384	1375	-1.12965	0.170551	AT3G61220	33.33	0.0002	Q9C826	ABA2	AT1G52340	xanthoxin dehydrogenase (XD)	ABA
TRpn_160770	721	2.7546	0.170783	AT5G44720	26.21	1e-17	Q9C5X8	ABA3	AT1G16540	molybdenum cofactor sulfurare	ABA
TRpn_40851	1762	-7.2845	0.173546	AT1G26560	43.3	7e-133	Q9SE50	BGLU18	AT1G52400	ABA glucosidase	ABA
TRpn_2183	2028	-2.58392	0.180571	AT3G18080	39.86	5e-94	Q9SE50	BGLU18	AT1G52400	ABA glucosidase	ABA
TRpn_186954	426	6.50812	0.189241	NA	33.82	7e-06	Q9SE50-2	BGLU18	AT1G52400	ABA glucosidase	ABA
TRpn_24780	2325	-5.43325	0.190335	AT1G67080	75.52	7e-64	Q8LFP9	ABA4	AT1G67080	neoxanthin synthase (NSY)	ABA
TRpn_2392	1138	-2.24681	0.192979	AT3G61220	30.59	5e-05	Q9C826	ABA2	AT1G52340	xanthoxin dehydrogenase (XD)	ABA
TRpn_4170	1193	-3.96986	0.196201	AT2G24190	30.11	6e-06	Q9C826	ABA2	AT1G52340	xanthoxin dehydrogenase (XD)	ABA
TRpn_7189	1151	-3.46249	0.207945	AT5G11330	26.5	4e-06	Q9FGC7	ZEP	AT5G67030	zeaxanthin epoxidase (ZEP)	ABA
TRpn_148472	1192	3.08694	0.211712	AT4G21760	42.54	7e-65	Q9SE50-2	BGLU18	AT1G52400	ABA glucosidase	ABA
TRpn_59499	636	-2.40357	0.213311	AT2G29260	32.8	2e-07	Q9C826	ABA2	AT1G52340	xanthoxin dehydrogenase (XD)	ABA
TRpn_157828	1994	2.81728	0.233831	AT1G02850	38.54	5e-107	Q9SE50	BGLU18	AT1G52400	ABA glucosidase	ABA
TRpn_167960	2048	3.5617	0.24263	AT1G24360	33.52	9e-21	Q9C826	ABA2	AT1G52340	xanthoxin dehydrogenase (XD)	ABA
TRpn_19453	907	1.99524	0.243436	AT3G03980	28	2e-08	Q9C826	ABA2	AT1G52340	xanthoxin dehydrogenase (XD)	ABA
TRpn_120574	594	3.22697	0.247545	AT5G18210	29.52	4e-07	Q9C826	ABA2	AT1G52340	xanthoxin dehydrogenase (XD)	ABA
TRpn_95500	1949	-3.37168	0.249367	AT5G47790	28.92	0.0001	Q9FGC7	ZEP	AT5G67030	zeaxanthin epoxidase (ZEP)	ABA
TRpn_154409	1828	-1.27652	0.251706	AT5G50600	31.79	3e-14	Q9C826	ABA2	AT1G52340	xanthoxin dehydrogenase (XD)	ABA
TRpn_191746	665	5.95072	0.253417	NA	50	3e-14	Q9SE50-2	BGLU18	AT1G52400	ABA glucosidase	ABA
TRpn_162607	925	3.2751	0.255717	AT2G29290	29.53	3e-07	Q9C826	ABA2	AT1G52340	xanthoxin dehydrogenase (XD)	ABA
TRpn_32416	672	-4.10642	0.264219	AT1G11680	24.66	2e-05	Q9LJK2	CYP707A4	AT3G19270	ABA 8‚Äô-hydorxylase (ABA8ox)	ABA
TRpn_47180	1392	0.380474	0.269572	AT5G06060	29.32	2e-10	Q9C826	ABA2	AT1G52340	xanthoxin dehydrogenase (XD)	ABA
TRpn_151095	1965	4.38078	0.272182	AT5G36890	36.86	7e-84	Q9SE50	BGLU18	AT1G52400	ABA glucosidase	ABA
TRpn_24781	2428	-4.22106	0.276414	AT1G67080	58.7	2e-56	Q8LFP9	ABA4	AT1G67080	neoxanthin synthase (NSY)	ABA
TRpn_161061	571	7.40676	0.281344	NA	62.26	2e-18	Q9LRR7	NCED3	AT3G14440	9-cis-epoxycarotenoid dioxigenase (NCED)	ABA
TRpn_167356	1568	0.26945	0.283831	AT3G03330	29.08	2e-10	Q9C826	ABA2	AT1G52340	xanthoxin dehydrogenase (XD)	ABA
TRpn_184832	552	-2.8771	0.283882	AT5G24540	60	4e-29	Q9SE50-2	BGLU18	AT1G52400	ABA glucosidase	ABA
TRpn_19040	2018	-2.84183	0.285587	AT5G54570	51.76	4e-105	Q9SE50	BGLU18	AT1G52400	ABA glucosidase	ABA
TRpn_99984	1409	-0.841924	0.289872	AT3G24200	32.26	0.0009	Q9FGC7	ZEP	AT5G67030	zeaxanthin epoxidase (ZEP)	ABA
TRpn_19546	1983	-0.569817	0.301856	AT4G13250	26.57	2e-08	Q9C826	ABA2	AT1G52340	xanthoxin dehydrogenase (XD)	ABA
TRpn_16355	1179	-1.58733	0.302814	AT4G13180	31.23	3e-26	Q9C826	ABA2	AT1G52340	xanthoxin dehydrogenase (XD)	ABA
TRpn_184833	2057	1.0769	0.303876	AT2G44480	44.86	5e-135	Q9SE50	BGLU18	AT1G52400	ABA glucosidase	ABA
TRpn_7693	1213	-1.67989	0.30415	AT2G29360	31.02	2e-15	Q9C826	ABA2	AT1G52340	xanthoxin dehydrogenase (XD)	ABA
TRpn_2181	2127	-3.25267	0.30626	AT3G18080	37.14	2e-89	Q9SE50	BGLU18	AT1G52400	ABA glucosidase	ABA
TRpn_29881	2180	-2.69188	0.309848	AT3G18080	41.82	7e-116	Q9SE50	BGLU18	AT1G52400	ABA glucosidase	ABA
TRpn_10892	423	-3.41309	0.311563	NA	33.33	1e-06	Q9FH76-2	CYP707A3	AT5G45340	ABA 8‚Äô-hydorxylase (ABA8ox)	ABA
TRpn_186955	607	5.80389	0.314638	AT3G60140	48.02	4e-62	Q9SE50-2	BGLU18	AT1G52400	ABA glucosidase	ABA
TRpn_185509	1881	1.85943	0.315314	AT2G27150	61.15	3e-122	A0A1P8AZL3	AAO3	AT2G27150	abscisic aldehyde oxidase (ABAO)	ABA
TRpn_191744	761	8.3131	0.323751	AT2G32860	47.37	4e-16	Q9SE50-2	BGLU18	AT1G52400	ABA glucosidase	ABA
TRpn_154348	2001	4.27916	0.324457	AT5G54570	41.58	1e-126	Q9SE50	BGLU18	AT1G52400	ABA glucosidase	ABA
TRpn_132379	2161	0.998293	0.326582	AT3G19270	63.35	4e-108	Q9LJK2	CYP707A4	AT3G19270	ABA 8‚Äô-hydorxylase (ABA8ox)	ABA
TRpn_41164	868	-4.83158	0.329859	AT3G26760	39.53	7e-25	Q9C826	ABA2	AT1G52340	xanthoxin dehydrogenase (XD)	ABA
TRpn_133645	1076	1.18622	0.331178	NA	44.23	2e-20	Q8LFP9	ABA4	AT1G67080	neoxanthin synthase (NSY)	ABA
TRpn_154061	1931	0.917713	0.334609	AT1G61820	37.76	2e-92	Q9SE50	BGLU18	AT1G52400	ABA glucosidase	ABA
TRpn_100085	982	-0.72175	0.335276	AT3G12800	26.67	6e-23	Q9C826	ABA2	AT1G52340	xanthoxin dehydrogenase (XD)	ABA
TRpn_36290	1920	4.15639	0.337889	AT5G36890	36.86	6e-84	Q9SE50	BGLU18	AT1G52400	ABA glucosidase	ABA
TRpn_17052	1780	2.82359	0.339251	AT1G24360	31.58	2e-28	Q9C826	ABA2	AT1G52340	xanthoxin dehydrogenase (XD)	ABA
TRpn_87526	1144	-0.817175	0.341209	AT1G24360	34.62	4e-16	Q9C826	ABA2	AT1G52340	xanthoxin dehydrogenase (XD)	ABA
TRpn_196646	1676	2.97099	0.342665	AT1G11680	21.89	2e-25	Q9LJK2	CYP707A4	AT3G19270	ABA 8‚Äô-hydorxylase (ABA8ox)	ABA
TRpn_67524	1646	-2.79255	0.349938	AT2G35660	29.68	3e-21	Q9FGC7-2	ZEP	AT5G67030	zeaxanthin epoxidase (ZEP)	ABA
TRpn_97574	1151	-5.69501	0.350787	AT5G06060	25.71	3e-08	Q9C826	ABA2	AT1G52340	xanthoxin dehydrogenase (XD)	ABA
TRpn_144834	1564	3.40622	0.354531	AT2G21530	38.89	7e-09	Q9FGC7	ZEP	AT5G67030	zeaxanthin epoxidase (ZEP)	ABA
TRpn_70387	1322	-2.66216	0.355371	AT2G24190	30.77	3e-07	Q9C826	ABA2	AT1G52340	xanthoxin dehydrogenase (XD)	ABA
TRpn_146656	1615	1.23937	0.356267	AT5G04900	30.77	0.0007	Q9C826	ABA2	AT1G52340	xanthoxin dehydrogenase (XD)	ABA
TRpn_148473	2079	2.64604	0.366821	AT1G61820	38.59	1e-100	Q9SE50	BGLU18	AT1G52400	ABA glucosidase	ABA
TRpn_79872	2159	-0.299285	0.367538	AT1G08490	21.11	2e-07	A0A1P8AVE2	ABA3	AT1G16540	molybdenum cofactor sulfurare	ABA
TRpn_94030	1258	0.306978	0.369595	AT1G24360	32.35	5e-22	Q9C826	ABA2	AT1G52340	xanthoxin dehydrogenase (XD)	ABA
TRpn_58223	1583	-2.74469	0.376844	AT2G21530	38.89	9e-09	Q9FGC7	ZEP	AT5G67030	zeaxanthin epoxidase (ZEP)	ABA
TRpn_9025	570	3.66835	0.377555	AT4G38540	35.21	2e-08	Q9FGC7	ZEP	AT5G67030	zeaxanthin epoxidase (ZEP)	ABA
TRpn_157826	2131	2.70686	0.386257	AT1G02850	38.97	4e-86	Q9SE50-2	BGLU18	AT1G52400	ABA glucosidase	ABA
TRpn_122574	1412	6.74685	0.387661	AT1G52340	59.48	1e-101	Q9C826	ABA2	AT1G52340	xanthoxin dehydrogenase (XD)	ABA
TRpn_93050	840	1.18335	0.388703	AT1G01800	26.5	3e-07	Q9C826	ABA2	AT1G52340	xanthoxin dehydrogenase (XD)	ABA
TRpn_160769	1624	4.12634	0.401011	AT1G30910	31.36	8e-18	A0A1P8AVG9	ABA3	AT1G16540	molybdenum cofactor sulfurare	ABA
TRpn_77279	830	-3.14749	0.401879	AT2G24190	34.78	1e-06	Q9C826	ABA2	AT1G52340	xanthoxin dehydrogenase (XD)	ABA
TRpn_24684	507	-2.37396	0.407751	AT2G27150	64.71	7e-74	A0A1P8AZK7	AAO3	AT2G27150	abscisic aldehyde oxidase (ABAO)	ABA
TRpn_198282	1042	2.59362	0.424204	AT1G26560	40	6e-23	Q9SE50	BGLU18	AT1G52400	ABA glucosidase	ABA
TRpn_154345	907	2.94648	0.425257	AT5G54570	31.33	2e-14	Q9SE50	BGLU18	AT1G52400	ABA glucosidase	ABA
TRpn_64618	2995	3.55352	0.431883	AT1G26560	47.31	6e-98	Q9SE50-2	BGLU18	AT1G52400	ABA glucosidase	ABA
TRpn_99935	1280	0.655914	0.440159	AT1G67080	75.65	2e-50	Q8LFP9	ABA4	AT1G67080	neoxanthin synthase (NSY)	ABA
TRpn_68218	1076	0.25168	0.441137	AT1G63380	31.18	3e-15	Q9C826	ABA2	AT1G52340	xanthoxin dehydrogenase (XD)	ABA
TRpn_162593	1877	0.521277	0.450433	AT1G16540	55.99	1e-158	Q9C5X8	ABA3	AT1G16540	molybdenum cofactor sulfurare	ABA
TRpn_162610	744	1.50366	0.450665	AT2G29290	29.47	1e-09	Q9C826	ABA2	AT1G52340	xanthoxin dehydrogenase (XD)	ABA
TRpn_191747	1204	-1.73336	0.452252	AT5G44640	45.24	7e-17	Q9SE50-2	BGLU18	AT1G52400	ABA glucosidase	ABA
TRpn_135051	1188	3.54629	0.45575	AT1G52340	49.26	1e-73	Q9C826	ABA2	AT1G52340	xanthoxin dehydrogenase (XD)	ABA
TRpn_106577	1277	4.18329	0.460894	AT1G10310	32.85	6e-14	Q9C826	ABA2	AT1G52340	xanthoxin dehydrogenase (XD)	ABA
TRpn_186956	922	3.89203	0.461836	AT5G36890	43.56	6e-44	Q9SE50	BGLU18	AT1G52400	ABA glucosidase	ABA
TRpn_90924	1698	-1.24765	0.46374	AT1G26560	42.64	7e-124	Q9SE50	BGLU18	AT1G52400	ABA glucosidase	ABA
TRpn_38150	442	-0.905874	0.464329	AT3G12800	31.73	4e-08	Q9C826	ABA2	AT1G52340	xanthoxin dehydrogenase (XD)	ABA
TRpn_74123	1227	1.3492	0.467065	AT2G47140	41.91	6e-43	Q9C826	ABA2	AT1G52340	xanthoxin dehydrogenase (XD)	ABA
TRpn_80345	407	2.97351	0.472857	NA	54.29	4e-05	Q9C826	ABA2	AT1G52340	xanthoxin dehydrogenase (XD)	ABA
TRpn_160778	1344	-5.54258	0.477242	AT1G30910	36.45	7e-13	A0A1P8AVG9	ABA3	AT1G16540	molybdenum cofactor sulfurare	ABA
TRpn_23171	553	4.78243	0.478235	NA	45.31	3e-11	Q9SE50-2	BGLU18	AT1G52400	ABA glucosidase	ABA
TRpn_29880	1223	-1.12594	0.481745	AT3G18080	47.3	7e-41	Q9SE50-2	BGLU18	AT1G52400	ABA glucosidase	ABA
TRpn_56229	1549	-1.29954	0.482677	AT4G23430	31.06	7e-05	Q9C826	ABA2	AT1G52340	xanthoxin dehydrogenase (XD)	ABA
TRpn_49169	1476	3.6264	0.485309	AT4G19230	36.69	2e-56	Q949P1	CYP707A1	AT4G19230	ABA 8‚Äô-hydorxylase (ABA8ox)	ABA
TRpn_2623	2362	-0.437687	0.486726	AT1G11680	25.57	6e-24	Q9FH76	CYP707A3	AT5G45340	ABA 8‚Äô-hydorxylase (ABA8ox)	ABA
TRpn_23156	1290	-3.63607	0.491896	AT4G21760	43.66	7e-66	Q9SE50-2	BGLU18	AT1G52400	ABA glucosidase	ABA
TRpn_152692	1255	3.15578	0.49213	AT5G44640	49.64	2e-101	Q9SE50	BGLU18	AT1G52400	ABA glucosidase	ABA
TRpn_2864	726	0.796528	0.504471	AT1G54870	27.95	4e-08	Q9C826	ABA2	AT1G52340	xanthoxin dehydrogenase (XD)	ABA
TRpn_70866	1318	-2.01367	0.511967	AT1G30910	24.86	6e-25	Q9C5X8	ABA3	AT1G16540	molybdenum cofactor sulfurare	ABA
TRpn_76717	2974	-0.76374	0.513765	AT4G19230	71.46	0	Q949P1	CYP707A1	AT4G19230	ABA 8‚Äô-hydorxylase (ABA8ox)	ABA
TRpn_64616	3234	-0.739637	0.514372	AT1G26560	47.31	2e-97	Q9SE50-2	BGLU18	AT1G52400	ABA glucosidase	ABA
TRpn_86884	520	-2.09006	0.518796	AT5G06060	29	6e-07	Q9C826	ABA2	AT1G52340	xanthoxin dehydrogenase (XD)	ABA
TRpn_162606	922	2.29685	0.519128	AT2G29330	27.55	2e-08	Q9C826	ABA2	AT1G52340	xanthoxin dehydrogenase (XD)	ABA
TRpn_178373	842	0.838003	0.520245	AT2G27150	63.41	2e-85	A0A1P8AZK7	AAO3	AT2G27150	abscisic aldehyde oxidase (ABAO)	ABA
TRpn_154351	1978	4.49585	0.521741	AT5G54570	48.79	2e-99	Q9SE50-2	BGLU18	AT1G52400	ABA glucosidase	ABA
TRpn_134840	761	3.2966	0.523231	AT4G03140	35.29	2e-16	Q9C826	ABA2	AT1G52340	xanthoxin dehydrogenase (XD)	ABA
TRpn_36286	1208	-1.87049	0.523483	AT5G36890	46.34	4e-18	Q9SE50	BGLU18	AT1G52400	ABA glucosidase	ABA
TRpn_99307	1155	2.57054	0.528249	AT3G26770	40.43	4e-28	Q9C826	ABA2	AT1G52340	xanthoxin dehydrogenase (XD)	ABA
TRpn_67501	1211	-3.63613	0.530229	AT4G15760	52.78	2e-05	Q9FGC7-2	ZEP	AT5G67030	zeaxanthin epoxidase (ZEP)	ABA
TRpn_148468	407	3.76327	0.531239	NA	51.35	9e-09	Q9SE50-2	BGLU18	AT1G52400	ABA glucosidase	ABA
TRpn_127734	891	-0.687852	0.53307	AT1G30910	28.25	1e-16	A0A1P8AVG9	ABA3	AT1G16540	molybdenum cofactor sulfurare	ABA
TRpn_76306	1649	-1.91381	0.534285	AT5G04900	29.37	2e-07	Q9C826	ABA2	AT1G52340	xanthoxin dehydrogenase (XD)	ABA
TRpn_60262	522	2.64417	0.53582	AT3G60130	40.77	5e-26	Q9SE50	BGLU18	AT1G52400	ABA glucosidase	ABA
TRpn_133647	2946	4.65179	0.53582	AT1G67080	58.7	9e-56	Q8LFP9	ABA4	AT1G67080	neoxanthin synthase (NSY)	ABA
TRpn_115999	597	3.08375	0.538124	NA	44.68	1e-09	Q9LJK2	CYP707A4	AT3G19270	ABA 8‚Äô-hydorxylase (ABA8ox)	ABA
TRpn_76718	2056	-0.69731	0.540457	AT5G45340	70.83	1e-43	Q9FH76	CYP707A3	AT5G45340	ABA 8‚Äô-hydorxylase (ABA8ox)	ABA
TRpn_87004	1152	0.667686	0.558558	AT1G01800	23.67	6e-07	Q9C826	ABA2	AT1G52340	xanthoxin dehydrogenase (XD)	ABA
TRpn_134839	853	1.31936	0.560665	AT4G03140	35.29	3e-16	Q9C826	ABA2	AT1G52340	xanthoxin dehydrogenase (XD)	ABA
TRpn_67500	1377	-3.13364	0.562403	AT4G15760	48.72	2e-05	Q9FGC7-2	ZEP	AT5G67030	zeaxanthin epoxidase (ZEP)	ABA
TRpn_75505	3818	0.362609	0.563813	AT4G37100	24.58	3e-15	Q9C5X8	ABA3	AT1G16540	molybdenum cofactor sulfurare	ABA
TRpn_111735	2033	0.364339	0.568338	AT1G11680	25.57	5e-24	Q9FH76	CYP707A3	AT5G45340	ABA 8‚Äô-hydorxylase (ABA8ox)	ABA
TRpn_178550	1999	1.05054	0.569389	AT1G01800	28.57	4e-06	Q9C826	ABA2	AT1G52340	xanthoxin dehydrogenase (XD)	ABA
TRpn_58222	1704	1.66333	0.57255	AT2G21530	34.88	3e-08	Q9FGC7	ZEP	AT5G67030	zeaxanthin epoxidase (ZEP)	ABA
TRpn_92259	1122	4.65163	0.579414	AT1G01800	28.41	0.0006	Q9C826	ABA2	AT1G52340	xanthoxin dehydrogenase (XD)	ABA
TRpn_77332	548	-1.19684	0.589958	NA	56.94	2e-18	Q9LRR7	NCED3	AT3G14440	9-cis-epoxycarotenoid dioxigenase (NCED)	ABA
TRpn_75491	1888	-0.906288	0.595414	AT4G38540	27.17	6e-15	Q9FGC7	ZEP	AT5G67030	zeaxanthin epoxidase (ZEP)	ABA
TRpn_162594	1005	-1.63876	0.607366	AT1G16540	65.45	1e-97	A0A1P8AVE2	ABA3	AT1G16540	molybdenum cofactor sulfurare	ABA
TRpn_154341	654	-3.44303	0.609551	AT5G54570	43.14	1e-10	Q9SE50	BGLU18	AT1G52400	ABA glucosidase	ABA
TRpn_123952	1335	0.937548	0.614715	AT2G35660	29.68	2e-21	Q9FGC7-2	ZEP	AT5G67030	zeaxanthin epoxidase (ZEP)	ABA
TRpn_4174	1547	-2.2427	0.615422	AT1G01800	28.41	0.0004	Q9C826	ABA2	AT1G52340	xanthoxin dehydrogenase (XD)	ABA
TRpn_69635	2118	0.301436	0.619146	AT3G63520	40.19	2e-116	Q9M9F5	NCED9	AT1G78390	9-cis-epoxycarotenoid dioxigenase (NCED)	ABA
TRpn_111660	1616	1.02601	0.620109	AT4G21760	40.37	9e-110	Q9SE50	BGLU18	AT1G52400	ABA glucosidase	ABA
TRpn_37819	750	-1.50157	0.626941	AT2G32860	47.37	4e-16	Q9SE50-2	BGLU18	AT1G52400	ABA glucosidase	ABA
TRpn_34675	1395	1.27902	0.629365	NA	59.46	9e-20	Q9C5X8	ABA3	AT1G16540	molybdenum cofactor sulfurare	ABA
TRpn_162609	904	-3.18976	0.632375	AT2G29290	29.41	6e-09	Q9C826	ABA2	AT1G52340	xanthoxin dehydrogenase (XD)	ABA
TRpn_24779	2353	2.13259	0.63561	AT1G67080	67.92	1e-59	Q8LFP9	ABA4	AT1G67080	neoxanthin synthase (NSY)	ABA
TRpn_20007	1258	-0.907659	0.643065	AT2G42850	36.91	2e-50	Q9FH76	CYP707A3	AT5G45340	ABA 8‚Äô-hydorxylase (ABA8ox)	ABA
TRpn_47184	1029	-2.01779	0.644213	AT5G06060	29.13	1e-08	Q9C826	ABA2	AT1G52340	xanthoxin dehydrogenase (XD)	ABA
TRpn_81085	1793	-1.67247	0.644782	NA	39.39	3e-15	Q9C826	ABA2	AT1G52340	xanthoxin dehydrogenase (XD)	ABA
TRpn_60848	1343	-0.379908	0.649145	AT4G20760	28.36	6e-05	Q9C826	ABA2	AT1G52340	xanthoxin dehydrogenase (XD)	ABA
TRpn_23165	814	-2.1076	0.650641	AT4G21760	43.14	1e-65	Q9SE50-2	BGLU18	AT1G52400	ABA glucosidase	ABA
TRpn_23164	1448	-1.5158	0.650706	AT1G61820	37.97	3e-79	Q9SE50	BGLU18	AT1G52400	ABA glucosidase	ABA
TRpn_4173	858	-3.22101	0.653118	AT2G24190	29.59	2e-06	Q9C826	ABA2	AT1G52340	xanthoxin dehydrogenase (XD)	ABA
TRpn_8740	544	-2.55058	0.653677	NA	40.57	2e-15	Q9C826	ABA2	AT1G52340	xanthoxin dehydrogenase (XD)	ABA
TRpn_133643	3105	-1.65322	0.656554	AT1G67080	58.7	1e-55	Q8LFP9	ABA4	AT1G67080	neoxanthin synthase (NSY)	ABA
TRpn_82584	1228	3.08264	0.656885	AT5G50600	30.34	4e-05	Q9C826	ABA2	AT1G52340	xanthoxin dehydrogenase (XD)	ABA
TRpn_188485	1175	2.5275	0.659795	AT4G23430	31.11	5e-06	Q9C826	ABA2	AT1G52340	xanthoxin dehydrogenase (XD)	ABA
TRpn_143450	405	-0.515745	0.665174	NA	51.43	8e-07	Q9C826	ABA2	AT1G52340	xanthoxin dehydrogenase (XD)	ABA
TRpn_146652	848	-2.08333	0.670091	AT5G04900	30.51	1e-06	Q9C826	ABA2	AT1G52340	xanthoxin dehydrogenase (XD)	ABA
TRpn_70867	1354	-0.635091	0.676944	AT1G30910	37.5	4e-12	A0A1P8AVG9	ABA3	AT1G16540	molybdenum cofactor sulfurare	ABA
TRpn_74120	1539	-1.37208	0.678534	AT2G47140	41.91	3e-42	Q9C826	ABA2	AT1G52340	xanthoxin dehydrogenase (XD)	ABA
TRpn_51806	1928	-0.578151	0.678981	AT4G09750	30.4	2e-05	Q9C826	ABA2	AT1G52340	xanthoxin dehydrogenase (XD)	ABA
TRpn_17055	1778	-1.09756	0.686321	AT1G24360	34	1e-24	Q9C826	ABA2	AT1G52340	xanthoxin dehydrogenase (XD)	ABA
TRpn_21428	753	-1.39371	0.688413	AT4G27820	38.28	2e-20	Q9SE50	BGLU18	AT1G52400	ABA glucosidase	ABA
TRpn_79012	458	0.945236	0.688677	NA	57.14	6e-12	Q9C826	ABA2	AT1G52340	xanthoxin dehydrogenase (XD)	ABA
TRpn_114159	531	4.08168	0.689279	AT1G78390	68.75	5e-84	Q9M9F5	NCED9	AT1G78390	9-cis-epoxycarotenoid dioxigenase (NCED)	ABA
TRpn_180937	913	-0.746849	0.6924	AT3G61220	29.09	4e-06	Q9C826	ABA2	AT1G52340	xanthoxin dehydrogenase (XD)	ABA
TRpn_77328	837	-1.63214	0.692422	AT4G19170	58.33	3e-14	Q9LRM7	NCED6	AT3G24220	9-cis-epoxycarotenoid dioxigenase (NCED)	ABA
TRpn_51724	482	-1.55331	0.692766	NA	41.3	8e-07	A0A178VVR4	At2g29090	AT2G29090	ABA 8‚Äô-hydorxylase (ABA8ox)	ABA
TRpn_17056	1809	-1.6322	0.693989	AT1G24360	34	1e-24	Q9C826	ABA2	AT1G52340	xanthoxin dehydrogenase (XD)	ABA
TRpn_106499	722	-1.4898	0.698328	NA	31.97	5e-13	Q9SE50	BGLU18	AT1G52400	ABA glucosidase	ABA
TRpn_85199	440	-0.416301	0.698507	AT3G12800	31.96	6e-08	Q9C826	ABA2	AT1G52340	xanthoxin dehydrogenase (XD)	ABA
TRpn_39059	2033	-0.867206	0.704557	AT3G18080	39.72	4e-100	Q9SE50	BGLU18	AT1G52400	ABA glucosidase	ABA
TRpn_159742	1499	-0.774307	0.704588	AT4G19170	39.95	4e-93	Q9LRR7	NCED3	AT3G14440	9-cis-epoxycarotenoid dioxigenase (NCED)	ABA
TRpn_7692	1324	-1.83982	0.709235	AT2G29150	32.04	7e-11	Q9C826	ABA2	AT1G52340	xanthoxin dehydrogenase (XD)	ABA
TRpn_62984	649	-1.14457	0.715742	AT5G65205	30.23	2e-07	Q9C826	ABA2	AT1G52340	xanthoxin dehydrogenase (XD)	ABA
TRpn_146718	1425	-1.6332	0.718673	AT2G21910	29.89	2e-05	Q949P1	CYP707A1	AT4G19230	ABA 8‚Äô-hydorxylase (ABA8ox)	ABA
TRpn_23162	1483	1.35954	0.719156	AT1G61820	38.07	4e-92	Q9SE50	BGLU18	AT1G52400	ABA glucosidase	ABA
TRpn_178548	1864	0.680196	0.72363	AT1G01800	28.57	3e-06	Q9C826	ABA2	AT1G52340	xanthoxin dehydrogenase (XD)	ABA
TRpn_182966	559	0.938152	0.724054	NA	43.59	5e-15	A0A1P8B0J6	CYP707A2	AT2G29090	ABA 8‚Äô-hydorxylase (ABA8ox)	ABA
TRpn_106512	1529	-0.870293	0.724179	AT1G30910	28.25	9e-16	A0A1P8AVG9	ABA3	AT1G16540	molybdenum cofactor sulfurare	ABA
TRpn_76719	1934	0.411582	0.724332	AT4G19230	75.24	5e-50	Q949P1	CYP707A1	AT4G19230	ABA 8‚Äô-hydorxylase (ABA8ox)	ABA
TRpn_7190	1614	-1.99694	0.725305	AT5G11330	27.54	2e-10	Q9FGC7	ZEP	AT5G67030	zeaxanthin epoxidase (ZEP)	ABA
TRpn_4637	622	-1.64539	0.726843	AT5G06060	31.03	7e-06	Q9C826	ABA2	AT1G52340	xanthoxin dehydrogenase (XD)	ABA
TRpn_120573	555	-0.686679	0.733685	AT3G04000	33.66	6e-08	Q9C826	ABA2	AT1G52340	xanthoxin dehydrogenase (XD)	ABA
TRpn_198827	480	0.852929	0.740279	AT3G12800	43.59	8e-05	Q9C826	ABA2	AT1G52340	xanthoxin dehydrogenase (XD)	ABA
TRpn_40853	1861	-0.906777	0.74067	AT1G26560	40.61	1e-126	Q9SE50	BGLU18	AT1G52400	ABA glucosidase	ABA
TRpn_160773	1228	1.33341	0.740921	AT1G30910	31.36	3e-18	A0A1P8AVG9	ABA3	AT1G16540	molybdenum cofactor sulfurare	ABA
TRpn_166962	1763	0.866657	0.74509	AT4G27760	28.07	0.0003	Q9C826	ABA2	AT1G52340	xanthoxin dehydrogenase (XD)	ABA
TRpn_95545	406	-1.68758	0.745241	NA	38.89	3e-15	Q9C826	ABA2	AT1G52340	xanthoxin dehydrogenase (XD)	ABA
TRpn_148470	647	-1.9923	0.745313	AT4G21760	42.53	2e-38	Q9SE50-2	BGLU18	AT1G52400	ABA glucosidase	ABA
TRpn_122576	1142	-0.358883	0.74903	AT1G52340	59.11	1e-108	Q9C826	ABA2	AT1G52340	xanthoxin dehydrogenase (XD)	ABA
TRpn_79016	685	0.586237	0.752979	AT3G26760	38.54	2e-16	Q9C826	ABA2	AT1G52340	xanthoxin dehydrogenase (XD)	ABA
TRpn_146654	1259	0.205312	0.753354	AT5G04900	29.37	3e-07	Q9C826	ABA2	AT1G52340	xanthoxin dehydrogenase (XD)	ABA
TRpn_154405	1808	-0.679829	0.756436	AT5G50600	31.79	3e-14	Q9C826	ABA2	AT1G52340	xanthoxin dehydrogenase (XD)	ABA
TRpn_154055	1935	0.532532	0.759352	AT1G61820	34.25	7e-84	Q9SE50	BGLU18	AT1G52400	ABA glucosidase	ABA
TRpn_19037	2077	1.3466	0.765723	AT5G54570	51.55	1e-80	Q9SE50-2	BGLU18	AT1G52400	ABA glucosidase	ABA
TRpn_133644	953	-0.713816	0.766053	AT1G67080	73.02	2e-26	Q8LFP9	ABA4	AT1G67080	neoxanthin synthase (NSY)	ABA
TRpn_174622	1376	0.188191	0.767985	AT4G11410	26.36	0.0005	Q9C826	ABA2	AT1G52340	xanthoxin dehydrogenase (XD)	ABA
TRpn_48894	2085	-0.380679	0.77322	AT1G02850	40.33	1e-93	Q9SE50	BGLU18	AT1G52400	ABA glucosidase	ABA
TRpn_178549	1821	0.853146	0.778624	AT1G01800	29.03	8e-07	Q9C826	ABA2	AT1G52340	xanthoxin dehydrogenase (XD)	ABA
TRpn_146659	755	-1.72681	0.782475	AT5G04900	29.79	7e-07	Q9C826	ABA2	AT1G52340	xanthoxin dehydrogenase (XD)	ABA
TRpn_37818	656	-1.37735	0.785286	AT2G25630	43.37	1e-15	Q9SE50-2	BGLU18	AT1G52400	ABA glucosidase	ABA
TRpn_118854	745	0.567427	0.785928	AT5G06060	30.1	4e-08	Q9C826	ABA2	AT1G52340	xanthoxin dehydrogenase (XD)	ABA
TRpn_36289	1909	-1.08659	0.787661	AT5G36890	39.53	1e-100	Q9SE50	BGLU18	AT1G52400	ABA glucosidase	ABA
TRpn_67497	1399	-0.635625	0.788722	AT4G15760	27.68	3e-12	Q9FGC7	ZEP	AT5G67030	zeaxanthin epoxidase (ZEP)	ABA
TRpn_169403	868	0.609417	0.789311	AT2G29330	28.87	0.0002	Q9C826	ABA2	AT1G52340	xanthoxin dehydrogenase (XD)	ABA
TRpn_72946	1089	0.909676	0.790951	AT1G52340	59.11	1e-102	Q9C826	ABA2	AT1G52340	xanthoxin dehydrogenase (XD)	ABA
TRpn_76303	2005	1.06929	0.792851	AT5G04900	30.77	0.0007	Q9C826	ABA2	AT1G52340	xanthoxin dehydrogenase (XD)	ABA
TRpn_134841	801	2.83435	0.79404	NA	48.78	2e-10	Q9C826	ABA2	AT1G52340	xanthoxin dehydrogenase (XD)	ABA
TRpn_82611	1555	-0.461187	0.795347	AT1G67730	31.9	0.0001	Q9C826	ABA2	AT1G52340	xanthoxin dehydrogenase (XD)	ABA
TRpn_134838	824	2.79022	0.7985	AT3G26760	39.08	1e-13	Q9C826	ABA2	AT1G52340	xanthoxin dehydrogenase (XD)	ABA
TRpn_4168	1683	-0.671903	0.803668	AT2G24190	28.41	0.0005	Q9C826	ABA2	AT1G52340	xanthoxin dehydrogenase (XD)	ABA
TRpn_115443	1163	0.308564	0.807615	AT3G12800	27.57	3e-21	Q9C826	ABA2	AT1G52340	xanthoxin dehydrogenase (XD)	ABA
TRpn_34674	1370	-0.751667	0.811018	NA	59.46	8e-20	Q9C5X8	ABA3	AT1G16540	molybdenum cofactor sulfurare	ABA
TRpn_36288	2015	-0.981504	0.813797	AT5G36890	39.48	1e-111	Q9SE50	BGLU18	AT1G52400	ABA glucosidase	ABA
TRpn_186952	956	1.51868	0.815195	NA	34.41	3e-11	Q9SE50-2	BGLU18	AT1G52400	ABA glucosidase	ABA
TRpn_7056	1051	0.394599	0.820377	AT1G52340	49.26	1e-74	Q9C826	ABA2	AT1G52340	xanthoxin dehydrogenase (XD)	ABA
TRpn_154342	663	-0.889036	0.821466	AT1G26560	42.61	1e-22	Q9SE50	BGLU18	AT1G52400	ABA glucosidase	ABA
TRpn_109343	3507	0.683427	0.825858	AT2G27150	51.89	0	A0A1P8AZK7	AAO3	AT2G27150	abscisic aldehyde oxidase (ABAO)	ABA
TRpn_191751	1295	0.769825	0.82625	AT2G44480	40.14	5e-63	Q9SE50	BGLU18	AT1G52400	ABA glucosidase	ABA
TRpn_161062	617	0.614976	0.826323	AT3G14440	70.73	5e-108	Q9LRR7	NCED3	AT3G14440	9-cis-epoxycarotenoid dioxigenase (NCED)	ABA
TRpn_169404	1175	-0.319158	0.82634	AT2G29150	27.31	1e-10	Q9C826	ABA2	AT1G52340	xanthoxin dehydrogenase (XD)	ABA
TRpn_116391	514	0.895464	0.826704	AT5G06060	29.13	2e-09	Q9C826	ABA2	AT1G52340	xanthoxin dehydrogenase (XD)	ABA
TRpn_35058	500	-0.711012	0.828329	AT2G32860	52.27	3e-24	Q9SE50	BGLU18	AT1G52400	ABA glucosidase	ABA
TRpn_51803	1545	0.366715	0.831956	AT4G09750	30.4	1e-05	Q9C826	ABA2	AT1G52340	xanthoxin dehydrogenase (XD)	ABA
TRpn_112560	682	-0.869555	0.835976	AT2G23180	31.25	1e-06	Q9FH76	CYP707A3	AT5G45340	ABA 8‚Äô-hydorxylase (ABA8ox)	ABA
TRpn_146854	2060	0.109502	0.839151	AT3G18080	41.82	3e-116	Q9SE50	BGLU18	AT1G52400	ABA glucosidase	ABA
TRpn_82586	1008	-1.22197	0.839732	AT5G50600	30.59	3e-05	Q9C826	ABA2	AT1G52340	xanthoxin dehydrogenase (XD)	ABA
TRpn_130344	4119	-0.128643	0.845588	AT1G04580	54.43	0	A0A1P8AZK7	AAO3	AT2G27150	abscisic aldehyde oxidase (ABAO)	ABA
TRpn_176783	1159	-1.63547	0.848005	AT3G12800	24.54	2e-15	Q9C826	ABA2	AT1G52340	xanthoxin dehydrogenase (XD)	ABA
TRpn_76307	1583	1.10792	0.850151	AT5G04900	29.37	3e-07	Q9C826	ABA2	AT1G52340	xanthoxin dehydrogenase (XD)	ABA
TRpn_82585	1364	-1.42286	0.852953	AT5G50600	30.34	4e-05	Q9C826	ABA2	AT1G52340	xanthoxin dehydrogenase (XD)	ABA
TRpn_114382	437	0.845935	0.854014	AT5G11330	39.47	0.0002	Q9FGC7	ZEP	AT5G67030	zeaxanthin epoxidase (ZEP)	ABA
TRpn_191750	1724	0.636664	0.858841	AT2G44480	40.14	1e-61	Q9SE50	BGLU18	AT1G52400	ABA glucosidase	ABA
TRpn_23160	1920	0.896771	0.862348	AT1G61820	38.96	8e-105	Q9SE50	BGLU18	AT1G52400	ABA glucosidase	ABA
TRpn_51805	1483	1.00999	0.86759	AT4G09750	30.4	1e-05	Q9C826	ABA2	AT1G52340	xanthoxin dehydrogenase (XD)	ABA
TRpn_97943	580	-0.951174	0.87133	AT2G44480	40.13	1e-31	Q9SE50-2	BGLU18	AT1G52400	ABA glucosidase	ABA
TRpn_74121	1341	-0.704872	0.872697	AT2G47140	41.91	1e-42	Q9C826	ABA2	AT1G52340	xanthoxin dehydrogenase (XD)	ABA
TRpn_160015	461	0.969931	0.877662	NA	50	5e-08	Q9C826	ABA2	AT1G52340	xanthoxin dehydrogenase (XD)	ABA
TRpn_144832	1234	-0.748566	0.879253	NA	44	3e-06	Q9FGC7	ZEP	AT5G67030	zeaxanthin epoxidase (ZEP)	ABA
TRpn_54889	702	0.421212	0.880134	AT5G50600	28.03	5e-05	Q9C826	ABA2	AT1G52340	xanthoxin dehydrogenase (XD)	ABA
TRpn_23170	2017	-0.787748	0.880179	AT1G61820	38.66	2e-85	Q9SE50	BGLU18	AT1G52400	ABA glucosidase	ABA
TRpn_164426	885	0.44364	0.881985	AT2G24190	30.77	1e-07	Q9C826	ABA2	AT1G52340	xanthoxin dehydrogenase (XD)	ABA
TRpn_17051	1878	0.717298	0.884454	AT1G24360	34	1e-24	Q9C826	ABA2	AT1G52340	xanthoxin dehydrogenase (XD)	ABA
TRpn_172314	658	0.405324	0.885634	AT1G11680	25	0.0003	Q9LJK2	CYP707A4	AT3G19270	ABA 8‚Äô-hydorxylase (ABA8ox)	ABA
TRpn_19036	1994	-0.641594	0.886002	AT5G54570	51.55	7e-81	Q9SE50-2	BGLU18	AT1G52400	ABA glucosidase	ABA
TRpn_21429	1781	-0.726869	0.891757	AT1G02850	39.2	3e-88	Q9SE50	BGLU18	AT1G52400	ABA glucosidase	ABA
TRpn_191745	950	0.434096	0.896256	NA	44.07	8e-08	Q9SE50-2	BGLU18	AT1G52400	ABA glucosidase	ABA
TRpn_178547	1686	0.428976	0.899518	AT1G01800	29.03	7e-07	Q9C826	ABA2	AT1G52340	xanthoxin dehydrogenase (XD)	ABA
TRpn_114354	1111	-0.447843	0.902092	AT2G21530	34.88	2e-08	Q9FGC7	ZEP	AT5G67030	zeaxanthin epoxidase (ZEP)	ABA
TRpn_138969	936	1.06073	0.908513	AT1G01800	23.67	7e-07	Q9C826	ABA2	AT1G52340	xanthoxin dehydrogenase (XD)	ABA
TRpn_162592	3346	-0.289583	0.91265	AT1G16540	57.59	0	Q9C5X8	ABA3	AT1G16540	molybdenum cofactor sulfurare	ABA
TRpn_25211	697	-0.592519	0.918803	AT4G03140	39.26	4e-21	Q9C826	ABA2	AT1G52340	xanthoxin dehydrogenase (XD)	ABA
TRpn_195199	1103	0.621168	0.924196	AT4G19230	41.57	5e-45	A8MRX5	CYP707A1	AT4G19230	ABA 8‚Äô-hydorxylase (ABA8ox)	ABA
TRpn_170342	644	-0.31386	0.924201	AT3G43600	54.46	4e-82	A0A1P8AZL3	AAO3	AT2G27150	abscisic aldehyde oxidase (ABAO)	ABA
TRpn_79582	1160	-0.278168	0.92751	AT2G24190	33.7	5e-09	Q9C826	ABA2	AT1G52340	xanthoxin dehydrogenase (XD)	ABA
TRpn_58224	1327	0.517143	0.927935	AT2G21530	34.88	6e-08	Q9FGC7	ZEP	AT5G67030	zeaxanthin epoxidase (ZEP)	ABA
TRpn_74122	1425	-0.284982	0.932436	AT2G47140	41.91	2e-42	Q9C826	ABA2	AT1G52340	xanthoxin dehydrogenase (XD)	ABA
TRpn_63000	576	-0.399824	0.935402	NA	54.84	6e-05	Q9C826	ABA2	AT1G52340	xanthoxin dehydrogenase (XD)	ABA
TRpn_70864	1224	0.315662	0.935596	AT1G30910	28.36	5e-30	Q9C5X8	ABA3	AT1G16540	molybdenum cofactor sulfurare	ABA
TRpn_79017	912	-1.0688	0.937821	AT4G03140	39.04	8e-35	Q9C826	ABA2	AT1G52340	xanthoxin dehydrogenase (XD)	ABA
TRpn_47183	1176	-0.726788	0.940249	AT5G06060	25.49	2e-08	Q9C826	ABA2	AT1G52340	xanthoxin dehydrogenase (XD)	ABA
TRpn_17053	1680	-0.281526	0.944126	AT1G24360	31.58	2e-28	Q9C826	ABA2	AT1G52340	xanthoxin dehydrogenase (XD)	ABA
TRpn_4171	1821	0.31944	0.947468	AT1G01800	28.41	0.0005	Q9C826	ABA2	AT1G52340	xanthoxin dehydrogenase (XD)	ABA
TRpn_109862	501	0.460073	0.947814	NA	41	7e-14	Q9C826	ABA2	AT1G52340	xanthoxin dehydrogenase (XD)	ABA
TRpn_152691	1287	-0.410531	0.949443	AT5G44640	46.41	4e-126	Q9SE50	BGLU18	AT1G52400	ABA glucosidase	ABA
TRpn_91191	2097	-0.314832	0.955979	AT2G27150	57.83	0	A0A1P8AZL3	AAO3	AT2G27150	abscisic aldehyde oxidase (ABAO)	ABA
TRpn_20648	602	0.158108	0.962377	AT1G19630	46.27	4e-15	A0A1P8B0J6	CYP707A2	AT2G29090	ABA 8‚Äô-hydorxylase (ABA8ox)	ABA
TRpn_160775	555	0.43483	0.972233	AT5G44720	43.64	2e-11	A0A1P8AVE2	ABA3	AT1G16540	molybdenum cofactor sulfurare	ABA
TRpn_72947	1491	0.226799	0.977213	AT1G52340	59.11	2e-100	Q9C826	ABA2	AT1G52340	xanthoxin dehydrogenase (XD)	ABA
TRpn_64617	1605	0.34178	0.978188	AT1G26560	37.31	8e-23	Q9SE50	BGLU18	AT1G52400	ABA glucosidase	ABA
TRpn_198383	1322	-0.154236	0.980112	AT4G03140	44.11	1e-41	Q9C826	ABA2	AT1G52340	xanthoxin dehydrogenase (XD)	ABA
TRpn_21882	1096	0.234608	0.982287	AT1G24360	24.71	2e-09	Q9C826	ABA2	AT1G52340	xanthoxin dehydrogenase (XD)	ABA
TRpn_75595	519	0.23465	0.982287	NA	36.81	7e-18	Q9C826	ABA2	AT1G52340	xanthoxin dehydrogenase (XD)	ABA
TRpn_177847	522	-0.43093	0.982287	AT1G01800	32.1	0.0001	Q9C826	ABA2	AT1G52340	xanthoxin dehydrogenase (XD)	ABA
TRpn_72366	1393	0.234677	0.982287	AT1G12740	33.93	1e-20	A8MRX5	CYP707A1	AT4G19230	ABA 8‚Äô-hydorxylase (ABA8ox)	ABA
TRpn_72844	627	0.234631	0.982287	AT1G54870	27.22	1e-10	Q9C826	ABA2	AT1G52340	xanthoxin dehydrogenase (XD)	ABA
TRpn_97223	512	0.234477	0.982287	NA	44.68	7e-10	Q9LJK2	CYP707A4	AT3G19270	ABA 8‚Äô-hydorxylase (ABA8ox)	ABA
TRpn_160016	455	-0.244609	0.982287	NA	50	5e-08	Q9C826	ABA2	AT1G52340	xanthoxin dehydrogenase (XD)	ABA
TRpn_34979	1316	0.234758	0.982287	AT4G10020	32.26	2e-05	Q9C826	ABA2	AT1G52340	xanthoxin dehydrogenase (XD)	ABA
TRpn_95470	447	0.234847	0.982287	AT3G14440	64.43	2e-59	Q9LRR7	NCED3	AT3G14440	9-cis-epoxycarotenoid dioxigenase (NCED)	ABA
TRpn_23169	2253	0.234909	0.982287	AT1G61820	39.79	2e-106	Q9SE50	BGLU18	AT1G52400	ABA glucosidase	ABA
TRpn_100534	464	0.235219	0.982287	AT1G61820	40.94	4e-28	Q9SE50-2	BGLU18	AT1G52400	ABA glucosidase	ABA
TRpn_148474	2076	0.23499	0.982287	AT1G61820	38.38	5e-99	Q9SE50	BGLU18	AT1G52400	ABA glucosidase	ABA
TRpn_23167	1816	0.234791	0.982287	AT1G61820	38.53	6e-92	Q9SE50	BGLU18	AT1G52400	ABA glucosidase	ABA
TRpn_23161	1528	0.234903	0.982287	AT1G61820	38.3	1e-91	Q9SE50	BGLU18	AT1G52400	ABA glucosidase	ABA
TRpn_103018	1311	0.0750126	0.982287	AT1G61820	37.09	4e-75	Q9SE50	BGLU18	AT1G52400	ABA glucosidase	ABA
TRpn_93355	951	0.234545	0.982287	AT1G12740	32.22	2e-25	A8MRX5	CYP707A1	AT4G19230	ABA 8‚Äô-hydorxylase (ABA8ox)	ABA
TRpn_172181	1947	0.235103	0.982287	AT1G12740	34.29	3e-19	A8MRX5	CYP707A1	AT4G19230	ABA 8‚Äô-hydorxylase (ABA8ox)	ABA
TRpn_160768	1250	-0.2958	0.982287	AT1G30910	31.36	4e-18	A0A1P8AVG9	ABA3	AT1G16540	molybdenum cofactor sulfurare	ABA
TRpn_44868	686	0.234891	0.982287	AT5G05320	25.87	5e-07	Q9FGC7	ZEP	AT5G67030	zeaxanthin epoxidase (ZEP)	ABA
TRpn_176786	873	-0.0404015	0.982287	AT3G12800	31.78	1e-08	Q9C826	ABA2	AT1G52340	xanthoxin dehydrogenase (XD)	ABA
TRpn_77234	1721	0.17459	0.982287	AT1G01800	29.55	7e-05	Q9C826	ABA2	AT1G52340	xanthoxin dehydrogenase (XD)	ABA
TRpn_128714	590	0.23491	0.982287	AT2G29090	71	8e-51	A0A1P8B0N0	CYP707A2	AT2G29090	ABA 8‚Äô-hydorxylase (ABA8ox)	ABA
TRpn_148469	453	0.235114	0.982287	AT4G21760	42.35	8e-19	Q9SE50-2	BGLU18	AT1G52400	ABA glucosidase	ABA
TRpn_21430	761	0.234912	0.982287	AT1G45191	41.03	2e-13	Q9SE50	BGLU18	AT1G52400	ABA glucosidase	ABA
TRpn_19039	2011	-0.16023	0.982287	AT5G54570	44.48	1e-94	Q9SE50	BGLU18	AT1G52400	ABA glucosidase	ABA
TRpn_93836	1825	-0.054829	0.982287	AT1G26560	42.17	2e-128	Q9SE50	BGLU18	AT1G52400	ABA glucosidase	ABA
TRpn_29879	931	-0.0812843	0.982287	AT3G18080	48.45	6e-59	Q9SE50-2	BGLU18	AT1G52400	ABA glucosidase	ABA
TRpn_149169	429	0.266732	0.982287	AT2G27150	56.2	2e-48	A0A1P8AZL6	AAO3	AT2G27150	abscisic aldehyde oxidase (ABAO)	ABA
TRpn_67525	1766	0.235214	0.982287	AT2G35660	25.19	1e-15	Q9FGC7-2	ZEP	AT5G67030	zeaxanthin epoxidase (ZEP)	ABA
TRpn_77276	1129	0.234916	0.982287	AT2G24190	37.89	1e-06	Q9C826	ABA2	AT1G52340	xanthoxin dehydrogenase (XD)	ABA
TRpn_182902	452	0.234896	0.982287	AT2G24190	54.84	0.0004	Q9C826	ABA2	AT1G52340	xanthoxin dehydrogenase (XD)	ABA
TRpn_30826	494	-0.166135	0.982287	AT5G50600	35.37	7e-06	Q9C826	ABA2	AT1G52340	xanthoxin dehydrogenase (XD)	ABA
TRpn_167955	1786	0.235216	0.982287	AT1G24360	33.52	7e-21	Q9C826	ABA2	AT1G52340	xanthoxin dehydrogenase (XD)	ABA
TRpn_92346	464	-0.0551062	0.982287	AT1G61820	40	2e-17	Q9SE50	BGLU18	AT1G52400	ABA glucosidase	ABA
TRpn_179598	1263	0.235346	0.982287	AT2G42850	34.65	2e-45	Q9FH76	CYP707A3	AT5G45340	ABA 8‚Äô-hydorxylase (ABA8ox)	ABA
TRpn_198896	1023	0.235024	0.982287	AT4G15760	26.15	3e-11	Q9FGC7-2	ZEP	AT5G67030	zeaxanthin epoxidase (ZEP)	ABA
TRpn_127732	2174	-0.124559	0.982287	AT1G30910	28.25	2e-15	A0A1P8AVG9	ABA3	AT1G16540	molybdenum cofactor sulfurare	ABA
TRpn_118305	1014	0.235517	0.982287	AT3G26770	41.7	8e-46	Q9C826	ABA2	AT1G52340	xanthoxin dehydrogenase (XD)	ABA
TRpn_4868	1408	-0.0746953	0.982287	AT1G10310	32.85	7e-14	Q9C826	ABA2	AT1G52340	xanthoxin dehydrogenase (XD)	ABA
TRpn_196644	1698	0.234937	0.982287	AT1G11680	28.4	4e-22	Q9LJK2	CYP707A4	AT3G19270	ABA 8‚Äô-hydorxylase (ABA8ox)	ABA
TRpn_176785	968	-0.0592903	0.982287	AT3G12800	24.81	2e-14	Q9C826	ABA2	AT1G52340	xanthoxin dehydrogenase (XD)	ABA
TRpn_85201	948	-0.168923	0.982287	AT3G12800	25.19	6e-15	Q9C826	ABA2	AT1G52340	xanthoxin dehydrogenase (XD)	ABA
TRpn_93582	1098	0.235139	0.982287	AT5G06060	25.71	3e-08	Q9C826	ABA2	AT1G52340	xanthoxin dehydrogenase (XD)	ABA
TRpn_24783	2448	0.234716	0.982287	AT1G67080	58.7	2e-56	Q8LFP9	ABA4	AT1G67080	neoxanthin synthase (NSY)	ABA
TRpn_94028	776	0.234863	0.982287	AT2G29290	29.93	2e-15	Q9C826	ABA2	AT1G52340	xanthoxin dehydrogenase (XD)	ABA
TRpn_44862	798	0.234728	0.982287	AT5G05320	27.18	5e-07	Q9FGC7-2	ZEP	AT5G67030	zeaxanthin epoxidase (ZEP)	ABA
TRpn_139282	1934	0.0207998	0.983693	AT2G44450	44.66	5e-151	Q9SE50	BGLU18	AT1G52400	ABA glucosidase	ABA
TRpn_4638	635	-0.121088	0.986351	AT5G06060	31.03	8e-06	Q9C826	ABA2	AT1G52340	xanthoxin dehydrogenase (XD)	ABA
TRpn_52370	2790	0.0108308	0.986703	AT5G67030	67.67	0	Q9FGC7	ZEP	AT5G67030	zeaxanthin epoxidase (ZEP)	ABA
TRpn_20647	2218	0.0193417	0.987916	AT1G19630	30.37	2e-50	Q9LJK2	CYP707A4	AT3G19270	ABA 8‚Äô-hydorxylase (ABA8ox)	ABA
TRpn_179232	1755	0.0333966	0.991418	AT1G26560	43.35	1e-132	Q9SE50	BGLU18	AT1G52400	ABA glucosidase	ABA
TRpn_24784	2305	-0.0258605	0.992537	AT1G67080	75.52	2e-63	Q8LFP9	ABA4	AT1G67080	neoxanthin synthase (NSY)	ABA
TRpn_38149	407	-0.0237177	0.996619	AT3G12800	44.19	0.0001	Q9C826	ABA2	AT1G52340	xanthoxin dehydrogenase (XD)	ABA
TRpn_81084	1694	1.19673	NA	NA	39.39	3e-15	Q9C826	ABA2	AT1G52340	xanthoxin dehydrogenase (XD)	ABA
TRpn_186951	748	0.081596	NA	NA	37.36	1e-10	Q9SE50-2	BGLU18	AT1G52400	ABA glucosidase	ABA
TRpn_186957	431	4.08207	NA	NA	52.94	5e-13	Q9SE50	BGLU18	AT1G52400	ABA glucosidase	ABA
TRpn_34977	1412	0.234479	NA	AT4G10020	32.26	2e-05	Q9C826	ABA2	AT1G52340	xanthoxin dehydrogenase (XD)	ABA
TRpn_34980	1274	-3.18368	NA	AT4G10020	31.58	2e-05	Q9C826	ABA2	AT1G52340	xanthoxin dehydrogenase (XD)	ABA
TRpn_34978	1178	-0.68399	NA	AT4G10020	31.58	2e-05	Q9C826	ABA2	AT1G52340	xanthoxin dehydrogenase (XD)	ABA
TRpn_7188	1583	-2.07174	NA	AT5G11330	30.7	0.0002	Q9FGC7	ZEP	AT5G67030	zeaxanthin epoxidase (ZEP)	ABA
TRpn_186958	618	4.66668	NA	AT3G60140	41.07	1e-26	Q9SE50-2	BGLU18	AT1G52400	ABA glucosidase	ABA
TRpn_154343	2101	3.64634	NA	AT5G54570	43.4	2e-92	Q9SE50-2	BGLU18	AT1G52400	ABA glucosidase	ABA
TRpn_184831	645	2.95357	NA	AT5G24540	56.83	2e-51	Q9SE50-2	BGLU18	AT1G52400	ABA glucosidase	ABA
TRpn_172172	809	0.235316	NA	AT1G12740	26.74	4e-24	A8MRX5	CYP707A1	AT4G19230	ABA 8‚Äô-hydorxylase (ABA8ox)	ABA
TRpn_160779	1700	-3.18374	NA	AT1G30910	25.93	3e-25	Q9C5X8	ABA3	AT1G16540	molybdenum cofactor sulfurare	ABA
TRpn_160771	1678	0.23458	NA	AT1G30910	25.93	2e-25	Q9C5X8	ABA3	AT1G16540	molybdenum cofactor sulfurare	ABA
TRpn_67499	1502	0.234984	NA	AT4G15760	52.78	2e-05	Q9FGC7-2	ZEP	AT5G67030	zeaxanthin epoxidase (ZEP)	ABA
TRpn_44866	604	-4.58995	NA	AT5G05320	30.56	1e-06	Q9FGC7-2	ZEP	AT5G67030	zeaxanthin epoxidase (ZEP)	ABA
TRpn_88608	1264	-3.99985	NA	AT1G10310	32.85	6e-14	Q9C826	ABA2	AT1G52340	xanthoxin dehydrogenase (XD)	ABA
TRpn_138971	1734	6.2313	NA	AT2G24190	27.59	0.0003	Q9C826	ABA2	AT1G52340	xanthoxin dehydrogenase (XD)	ABA
TRpn_155174	984	1.19687	NA	AT2G24190	35	3e-07	Q9C826	ABA2	AT1G52340	xanthoxin dehydrogenase (XD)	ABA
TRpn_29882	2232	-6.18137	NA	AT3G18080	41.03	2e-107	Q9SE50	BGLU18	AT1G52400	ABA glucosidase	ABA
TRpn_152618	1440	-0.418953	NA	AT3G51680	45.61	2e-53	Q9C826	ABA2	AT1G52340	xanthoxin dehydrogenase (XD)	ABA
TRpn_138970	1213	-0.674117	NA	AT1G01800	27.59	0.0002	Q9C826	ABA2	AT1G52340	xanthoxin dehydrogenase (XD)	ABA
TRpn_138965	862	2.53992	NA	AT1G01800	23.81	2e-07	Q9C826	ABA2	AT1G52340	xanthoxin dehydrogenase (XD)	ABA
TRpn_4169	634	0.235045	NA	AT2G24190	26.27	7e-07	Q9C826	ABA2	AT1G52340	xanthoxin dehydrogenase (XD)	ABA
TRpn_122750	512	0.235514	NA	NA	41.18	0.0004	Q9C826	ABA2	AT1G52340	xanthoxin dehydrogenase (XD)	ABA
TRpn_161063	499	0.235237	NA	AT3G14440	67.28	3e-65	Q9LRR7	NCED3	AT3G14440	9-cis-epoxycarotenoid dioxigenase (NCED)	ABA
TRpn_19038	1888	4.40404	NA	AT5G54570	51.55	5e-100	Q9SE50	BGLU18	AT1G52400	ABA glucosidase	ABA
TRpn_177564	1946	3.40573	NA	AT3G18080	38.61	3e-105	Q9SE50	BGLU18	AT1G52400	ABA glucosidase	ABA
TRpn_40852	1884	-1.84829	NA	AT1G26560	42.13	5e-108	Q9SE50-2	BGLU18	AT1G52400	ABA glucosidase	ABA
TRpn_40850	1881	-0.606856	NA	AT1G26560	42.92	3e-109	Q9SE50-2	BGLU18	AT1G52400	ABA glucosidase	ABA
TRpn_146655	1204	2.23786	NA	AT5G04900	30.77	0.0005	Q9C826	ABA2	AT1G52340	xanthoxin dehydrogenase (XD)	ABA
TRpn_51524	2052	-3.54155	NA	AT2G44890	33.33	4e-05	Q949P1	CYP707A1	AT4G19230	ABA 8‚Äô-hydorxylase (ABA8ox)	ABA
TRpn_48438	2459	-4.92559	NA	AT1G12740	32.45	5e-77	Q9LJK2	CYP707A4	AT3G19270	ABA 8‚Äô-hydorxylase (ABA8ox)	ABA
TRpn_67503	1485	-3.44334	NA	AT4G15760	52.78	3e-05	Q9FGC7-2	ZEP	AT5G67030	zeaxanthin epoxidase (ZEP)	ABA
TRpn_67509	1342	-1.41523	NA	AT4G15760	52.78	2e-05	Q9FGC7	ZEP	AT5G67030	zeaxanthin epoxidase (ZEP)	ABA
TRpn_119828	838	3.8895	NA	AT4G15760	51.61	5e-05	Q9FGC7-2	ZEP	AT5G67030	zeaxanthin epoxidase (ZEP)	ABA
TRpn_119829	826	1.9583	NA	AT4G15760	51.61	5e-05	Q9FGC7-2	ZEP	AT5G67030	zeaxanthin epoxidase (ZEP)	ABA
TRpn_67526	1298	-2.96213	NA	AT2G35660	25.19	6e-16	Q9FGC7-2	ZEP	AT5G67030	zeaxanthin epoxidase (ZEP)	ABA
TRpn_138389	1900	7.24583	NA	AT4G38540	27.84	3e-15	Q9FGC7	ZEP	AT5G67030	zeaxanthin epoxidase (ZEP)	ABA
TRpn_92289	3120	-1.40452	NA	AT1G04580	59.49	0	A0A1P8AZL3	AAO3	AT2G27150	abscisic aldehyde oxidase (ABAO)	ABA
TRpn_198385	734	1.19723	NA	AT3G26760	48.08	2e-21	Q9C826	ABA2	AT1G52340	xanthoxin dehydrogenase (XD)	ABA
TRpn_115318	1019	7.00788	NA	AT3G26760	39.93	2e-56	Q9C826	ABA2	AT1G52340	xanthoxin dehydrogenase (XD)	ABA
TRpn_47191	1203	-3.22093	NA	AT5G06060	25.49	1e-08	Q9C826	ABA2	AT1G52340	xanthoxin dehydrogenase (XD)	ABA
TRpn_47187	1359	0.23528	NA	AT5G06060	26.47	2e-08	Q9C826	ABA2	AT1G52340	xanthoxin dehydrogenase (XD)	ABA
TRpn_47185	783	0.234942	NA	AT5G06060	29.93	5e-05	Q9C826	ABA2	AT1G52340	xanthoxin dehydrogenase (XD)	ABA
TRpn_119991	730	-1.97156	NA	AT2G24190	33.7	2e-09	Q9C826	ABA2	AT1G52340	xanthoxin dehydrogenase (XD)	ABA
TRpn_67504	1467	-1.40136	NA	AT4G15760	52.78	2e-05	Q9FGC7-2	ZEP	AT5G67030	zeaxanthin epoxidase (ZEP)	ABA
TRpn_67508	1336	-2.30438	NA	NA	52.78	2e-05	Q9FGC7-2	ZEP	AT5G67030	zeaxanthin epoxidase (ZEP)	ABA
TRpn_24782	2373	-1.97081	NA	AT1G67080	67.92	6e-60	Q8LFP9	ABA4	AT1G67080	neoxanthin synthase (NSY)	ABA
TRpn_112516	769	1.95805	NA	AT2G29290	30.29	6e-16	Q9C826	ABA2	AT1G52340	xanthoxin dehydrogenase (XD)	ABA
TRpn_44869	930	0.23488	NA	AT5G05320	28.81	1e-06	Q9FGC7-2	ZEP	AT5G67030	zeaxanthin epoxidase (ZEP)	ABA
TRpn_44863	818	0.234822	NA	AT5G05320	28.81	1e-06	Q9FGC7-2	ZEP	AT5G67030	zeaxanthin epoxidase (ZEP)	ABA
TRpn_44864	716	0.235084	NA	AT5G05320	30.56	1e-06	Q9FGC7-2	ZEP	AT5G67030	zeaxanthin epoxidase (ZEP)	ABA
TRpn_116687	1630	4.45351	5.0333e-19	AT2G22250	23.4	2e-25	Q9SIV0	SUR1	AT2G20610	super root 1 (C-S lyase)	Auxin
TRpn_171316	1965	2.9866	2.76477e-13	AT2G40890	34.22	4e-85	O65782	CYP83B1	AT4G31500	super root2 (P450 monooxygenase)	Auxin
TRpn_100152	1744	-2.92601	2.74878e-12	AT2G40890	34.18	2e-88	O65782	CYP83B1	AT4G31500	super root2 (P450 monooxygenase)	Auxin
TRpn_180670	2045	10.2952	2.85413e-12	AT2G30490	32.34	3e-57	O65782	CYP83B1	AT4G31500	super root2 (P450 monooxygenase)	Auxin
TRpn_131065	1674	9.39005	1.49046e-11	AT5G53970	51.46	4e-158	Q9SIV0	SUR1	AT2G20610	super root 1 (C-S lyase)	Auxin
TRpn_53408	2902	-9.5057	3.02166e-11	AT3G17970	65.94	3e-74	Q9FR37	AMI1	AT1G08980	indole-3-acetamide amidohydrolase	Auxin
TRpn_154097	1571	1.86877	2.70745e-10	AT4G27070	89.42	0	Q0WS13	At4g27070	AT4G27070	tryptophan synthase beta subunit	Auxin
TRpn_132353	705	8.57915	3.04348e-10	AT4G37360	41.04	8e-26	Q93VW5	At4g31500	AT4G31500	super root2 (P450 monooxygenase)	Auxin
TRpn_171317	2012	3.16618	1.89619e-09	AT2G40890	36.84	5e-88	O65782	CYP83B1	AT4G31500	super root2 (P450 monooxygenase)	Auxin
TRpn_108548	2079	10.1495	1.97117e-09	AT5G64440	39.86	6e-17	Q9FR37	AMI1	AT1G08980	indole-3-acetamide amidohydrolase	Auxin
TRpn_36794	1939	-2.36411	1.27862e-08	AT2G40890	34.45	5e-85	O65782	CYP83B1	AT4G31500	super root2 (P450 monooxygenase)	Auxin
TRpn_53406	654	-8.38258	1.36045e-08	AT1G08980	55.75	2e-35	Q9FR37	AMI1	AT1G08980	indole-3-acetamide amidohydrolase	Auxin
TRpn_27493	1764	-10.6311	1.384e-08	AT4G33680	24.51	2e-06	Q9SIV0	SUR1	AT2G20610	super root 1 (C-S lyase)	Auxin
TRpn_17982	2543	-9.50413	1.81036e-08	AT5G64440	39.26	2e-21	Q9FR37	AMI1	AT1G08980	indole-3-acetamide amidohydrolase	Auxin
TRpn_78949	820	-4.2416	1.97374e-08	AT2G45560	44.79	7e-53	Q93VW5	At4g31500	AT4G31500	super root2 (P450 monooxygenase)	Auxin
TRpn_53407	2781	-7.83953	3.22744e-08	AT1G08980	60.53	7e-147	Q9FR37	AMI1	AT1G08980	indole-3-acetamide amidohydrolase	Auxin
TRpn_49244	1348	-2.82274	4.50736e-08	AT3G48270	35.62	7e-67	O65782	CYP83B1	AT4G31500	super root2 (P450 monooxygenase)	Auxin
TRpn_53411	2481	-3.56328	6.36698e-08	AT1G08980	60.53	5e-148	Q9FR37	AMI1	AT1G08980	indole-3-acetamide amidohydrolase	Auxin
TRpn_177405	1158	7.81743	8.74146e-08	AT3G26330	42.29	9e-69	Q93VW5	At4g31500	AT4G31500	super root2 (P450 monooxygenase)	Auxin
TRpn_173117	1630	9.6938	1.48225e-07	AT1G12200	36	4e-09	Q9LPL3	YUC11	AT1G21430	YUCCA gene	Auxin
TRpn_164721	574	7.90716	1.49898e-07	NA	46.67	2e-19	Q93VW5	At4g31500	AT4G31500	super root2 (P450 monooxygenase)	Auxin
TRpn_107303	1219	7.77508	2.70567e-07	AT1G66540	34.92	1e-46	O65782	CYP83B1	AT4G31500	super root2 (P450 monooxygenase)	Auxin
TRpn_135918	2072	5.04427	3.12537e-07	AT5G07990	31.57	6e-77	O49342	CYP71A13	AT2G30770	indoleacetaldoxime dehydratase	Auxin
TRpn_132587	1559	7.75047	3.27007e-07	AT2G46660	34.21	6e-41	O49342	CYP71A13	AT2G30770	indoleacetaldoxime dehydratase	Auxin
TRpn_196163	2266	6.86078	4.17056e-07	AT1G08980	59.56	4e-145	Q9FR37	AMI1	AT1G08980	indole-3-acetamide amidohydrolase	Auxin
TRpn_155550	2081	11.0573	4.49048e-07	AT5G58860	25.5	4e-21	Q501D8	CYP79B3	AT2G22330	indole-3-acetaldoxime synthase (P450 monooxygenase)	Auxin
TRpn_196079	2562	7.2165	6.7399e-07	NA	33.33	0.0004	Q9LR29	TAR1	AT1G23320	tryptophan aminotransferase related 1	Auxin
TRpn_3631	928	-7.74171	7.05981e-07	AT2G45560	38.5	8e-47	Q93VW5	At4g31500	AT4G31500	super root2 (P450 monooxygenase)	Auxin
TRpn_23707	1249	-7.42901	8.08598e-07	AT1G48910	43.35	1e-46	Q9FVQ0	YUC10	AT1G48910	YUCCA gene	Auxin
TRpn_175961	2198	8.81986	9.71833e-07	AT2G27690	25	7e-14	A0A1P8B560	CYP79B2	AT4G39950	indole-3-acetaldoxime synthase (P450 monooxygenase)	Auxin
TRpn_135331	494	3.76117	2.40723e-06	NA	36.36	5e-08	O65782	CYP83B1	AT4G31500	super root2 (P450 monooxygenase)	Auxin
TRpn_67894	670	-8.08307	2.65563e-06	NA	39.08	2e-10	O49342	CYP71A13	AT2G30770	indoleacetaldoxime dehydratase	Auxin
TRpn_149656	928	7.48909	2.83329e-06	AT4G22710	39.78	2e-37	Q93VW5	At4g31500	AT4G31500	super root2 (P450 monooxygenase)	Auxin
TRpn_36689	1394	-3.62545	3.7952e-06	AT4G13290	35.31	4e-79	O49342	CYP71A13	AT2G30770	indoleacetaldoxime dehydratase	Auxin
TRpn_107878	1875	6.85166	5.39611e-06	AT3G25660	48.36	9e-19	Q9FR37	AMI1	AT1G08980	indole-3-acetamide amidohydrolase	Auxin
TRpn_196162	2317	8.44498	6.8246e-06	AT1G08980	59.38	9e-131	Q9FR37	AMI1	AT1G08980	indole-3-acetamide amidohydrolase	Auxin
TRpn_99700	1441	3.28228	6.94283e-06	AT1G19250	28.21	2e-05	Q9SVU0	YUC8	AT4G28720	YUCCA gene	Auxin
TRpn_123290	765	5.18993	7.94005e-06	AT4G31500	49.56	5e-28	Q93VW5	At4g31500	AT4G31500	super root2 (P450 monooxygenase)	Auxin
TRpn_80339	511	-5.06203	1.02649e-05	AT3G48280	56	1e-31	O49342	CYP71A13	AT2G30770	indoleacetaldoxime dehydratase	Auxin
TRpn_131713	1148	2.47409	1.57425e-05	AT4G02610	71.95	4e-125	O22765	TRPA1	AT4G02610	tryptophan synthase alpha subunit homolog	Auxin
TRpn_180673	2041	8.10134	1.90914e-05	AT2G30490	32.46	2e-63	O65782	CYP83B1	AT4G31500	super root2 (P450 monooxygenase)	Auxin
TRpn_165640	1847	5.56932	2.27026e-05	AT2G45570	29.4	1e-61	O65782	CYP83B1	AT4G31500	super root2 (P450 monooxygenase)	Auxin
TRpn_176661	1349	-16.9259	2.68254e-05	AT5G07990	33.78	3e-51	O65782	CYP83B1	AT4G31500	super root2 (P450 monooxygenase)	Auxin
TRpn_116459	1470	8.76497	2.77266e-05	AT5G07990	38.87	5e-55	Q93VW5	At4g31500	AT4G31500	super root2 (P450 monooxygenase)	Auxin
TRpn_131285	1726	1.35099	2.77905e-05	AT5G22300	69.21	1e-158	P46011	NIT4	AT5G22300	nitrilase 4	Auxin
TRpn_130402	709	6.71862	2.9833e-05	AT1G48910	47.1	7e-39	Q9FVQ0	YUC10	AT1G48910	YUCCA gene	Auxin
TRpn_132544	1848	7.23216	3.26863e-05	AT3G48310	36.55	2e-93	O49342	CYP71A13	AT2G30770	indoleacetaldoxime dehydratase	Auxin
TRpn_34228	2520	-7.40187	5.00247e-05	AT3G26330	34.76	6e-90	O49342	CYP71A13	AT2G30770	indoleacetaldoxime dehydratase	Auxin
TRpn_177406	769	7.05593	8.51156e-05	AT5G25180	50.33	6e-45	Q93VW5	At4g31500	AT4G31500	super root2 (P450 monooxygenase)	Auxin
TRpn_110442	1736	1.8598	8.75787e-05	AT2G40890	34.81	2e-88	O65782	CYP83B1	AT4G31500	super root2 (P450 monooxygenase)	Auxin
TRpn_138546	2099	1.86914	9.37602e-05	AT1G34060	45.45	1e-93	Q93Z38	TAR4	AT1G34060	tryptophan aminotransferase related 4	Auxin
TRpn_91022	1630	-6.51106	0.000104393	AT1G63940	31.58	0.0007	O64489	YUC9	AT1G04180	YUCCA gene	Auxin
TRpn_30931	2148	-6.56935	0.000127033	AT2G45570	27.22	8e-54	O65782	CYP83B1	AT4G31500	super root2 (P450 monooxygenase)	Auxin
TRpn_76159	2612	-8.2632	0.000181748	AT5G64440	39.86	8e-17	Q9FR37	AMI1	AT1G08980	indole-3-acetamide amidohydrolase	Auxin
TRpn_25327	3645	-3.34241	0.000184755	AT2G41680	26.21	0.0006	Q9LKC0	YUC5	AT5G43890	YUCCA gene	Auxin
TRpn_120054	2113	8.13962	0.000237359	AT5G64440	41.3	4e-14	Q9FR37	AMI1	AT1G08980	indole-3-acetamide amidohydrolase	Auxin
TRpn_34676	5098	-5.06475	0.000264017	AT4G34890	29.92	4e-159	Q7G193	AAO1	AT5G20960	Arabidopsis aldehyde oxydase 1	Auxin
TRpn_91043	852	-7.00353	0.000285649	AT4G22710	41.78	2e-50	O49342	CYP71A13	AT2G30770	indoleacetaldoxime dehydratase	Auxin
TRpn_193878	1403	6.21973	0.000301611	AT3G48310	35.44	6e-85	O49342	CYP71A13	AT2G30770	indoleacetaldoxime dehydratase	Auxin
TRpn_110484	1721	7.55021	0.000371568	AT2G40890	35.12	3e-89	O65782	CYP83B1	AT4G31500	super root2 (P450 monooxygenase)	Auxin
TRpn_104235	1774	2.67188	0.000472427	AT4G39490	21.66	8e-22	O49342	CYP71A13	AT2G30770	indoleacetaldoxime dehydratase	Auxin
TRpn_55603	1267	-4.1694	0.00055931	AT1G33730	42.13	4e-49	Q93VW5	At4g31500	AT4G31500	super root2 (P450 monooxygenase)	Auxin
TRpn_132354	1225	6.17579	0.00059166	AT4G37360	41.04	6e-25	Q93VW5	At4g31500	AT4G31500	super root2 (P450 monooxygenase)	Auxin
TRpn_182083	1739	5.48443	0.000625137	AT3G26330	34.62	2e-88	O65782	CYP83B1	AT4G31500	super root2 (P450 monooxygenase)	Auxin
TRpn_125900	673	-2.84909	0.000802339	AT2G30770	53.92	7e-34	O49342	CYP71A13	AT2G30770	indoleacetaldoxime dehydratase	Auxin
TRpn_24743	1452	-7.87957	0.000876491	AT5G07990	30.75	3e-49	O49342	CYP71A13	AT2G30770	indoleacetaldoxime dehydratase	Auxin
TRpn_113164	1763	2.6319	0.000915472	AT2G30490	30.96	3e-47	O65782	CYP83B1	AT4G31500	super root2 (P450 monooxygenase)	Auxin
TRpn_76163	2727	-7.70091	0.000943736	AT5G64440	39.86	9e-17	Q9FR37	AMI1	AT1G08980	indole-3-acetamide amidohydrolase	Auxin
TRpn_24747	660	-4.43754	0.0011043	AT5G07990	40.74	5e-19	Q93VW5	At4g31500	AT4G31500	super root2 (P450 monooxygenase)	Auxin
TRpn_53404	2602	-5.30719	0.00119612	AT3G17970	65.94	2e-74	Q9FR37	AMI1	AT1G08980	indole-3-acetamide amidohydrolase	Auxin
TRpn_5655	2081	-6.29679	0.00122891	AT1G19250	27.13	3e-15	Q9SVU0	YUC8	AT4G28720	YUCCA gene	Auxin
TRpn_150912	1802	5.25316	0.00128413	AT4G31500	35.33	1e-90	O65782	CYP83B1	AT4G31500	super root2 (P450 monooxygenase)	Auxin
TRpn_136200	1414	0.884544	0.00143553	AT4G08790	24.92	3e-17	P46010	NIT3	AT3G44320	nitrilase 3	Auxin
TRpn_52348	636	-3.0421	0.00160616	AT4G37410	35.77	1e-20	O65782	CYP83B1	AT4G31500	super root2 (P450 monooxygenase)	Auxin
TRpn_3337	1162	-2.56195	0.00168386	AT4G02610	71.95	1e-124	O22765	TRPA1	AT4G02610	tryptophan synthase alpha subunit homolog	Auxin
TRpn_79445	1968	-1.82378	0.00172774	AT2G12190	26.88	4e-33	O49342	CYP71A13	AT2G30770	indoleacetaldoxime dehydratase	Auxin
TRpn_119389	1437	5.71012	0.00208816	AT4G12320	32.63	7e-73	O49342	CYP71A13	AT2G30770	indoleacetaldoxime dehydratase	Auxin
TRpn_26790	1023	-5.50183	0.0021095	AT5G06900	33.03	2e-54	O65782	CYP83B1	AT4G31500	super root2 (P450 monooxygenase)	Auxin
TRpn_197494	1681	2.89817	0.00220445	AT1G19250	27.35	2e-05	Q9SVU0	YUC8	AT4G28720	YUCCA gene	Auxin
TRpn_38903	809	-6.03112	0.00222675	AT1G33720	37.19	5e-39	Q93VW5	At4g31500	AT4G31500	super root2 (P450 monooxygenase)	Auxin
TRpn_197849	1918	6.87503	0.00228861	AT5G07990	37.78	2e-107	O65782	CYP83B1	AT4G31500	super root2 (P450 monooxygenase)	Auxin
TRpn_25322	1701	-3.5623	0.00231083	AT5G53970	51.7	1e-158	Q9SIV0	SUR1	AT2G20610	super root 1 (C-S lyase)	Auxin
TRpn_55655	1502	-3.29393	0.00233441	AT5G23190	24.44	5e-20	O49342	CYP71A13	AT2G30770	indoleacetaldoxime dehydratase	Auxin
TRpn_176660	2325	3.39595	0.00243059	AT5G07990	37.23	3e-35	O65782	CYP83B1	AT4G31500	super root2 (P450 monooxygenase)	Auxin
TRpn_196159	554	3.72561	0.00257342	AT1G08980	58.78	6e-50	Q9FR37	AMI1	AT1G08980	indole-3-acetamide amidohydrolase	Auxin
TRpn_7640	1581	-7.92148	0.00261647	AT1G12200	36	6e-09	Q9LPL3	YUC11	AT1G21430	YUCCA gene	Auxin
TRpn_83878	418	-6.69183	0.00304331	AT4G24040	33.93	0.0002	O23024	YUC3	AT1G04610	YUCCA gene	Auxin
TRpn_4488	1106	-4.18518	0.00327457	AT3G26330	36.59	4e-70	O65782	CYP83B1	AT4G31500	super root2 (P450 monooxygenase)	Auxin
TRpn_115623	503	6.1377	0.00369724	NA	69.57	6e-15	O49342	CYP71A13	AT2G30770	indoleacetaldoxime dehydratase	Auxin
TRpn_181148	1992	1.87321	0.00390333	AT2G12190	27.11	2e-33	O49342	CYP71A13	AT2G30770	indoleacetaldoxime dehydratase	Auxin
TRpn_157212	2015	3.96001	0.00396298	AT1G01280	34.74	1e-93	O81346	CYP79B2	AT4G39950	indole-3-acetaldoxime synthase (P450 monooxygenase)	Auxin
TRpn_115873	1758	5.27879	0.00401865	AT4G39490	20.75	4e-19	O49342	CYP71A13	AT2G30770	indoleacetaldoxime dehydratase	Auxin
TRpn_165707	1198	5.30831	0.00409875	AT3G26310	35.26	9e-60	O65782	CYP83B1	AT4G31500	super root2 (P450 monooxygenase)	Auxin
TRpn_150667	439	6.55008	0.0042479	NA	37.31	3e-08	O49342	CYP71A13	AT2G30770	indoleacetaldoxime dehydratase	Auxin
TRpn_176662	627	5.73494	0.00431154	AT5G07990	41.57	4e-22	Q93VW5	At4g31500	AT4G31500	super root2 (P450 monooxygenase)	Auxin
TRpn_130415	2828	1.2511	0.004338	AT5G22300	74.56	2e-178	P46011	NIT4	AT5G22300	nitrilase 4	Auxin
TRpn_128308	471	5.65613	0.00438844	AT3G48290	34.44	3e-20	O65782	CYP83B1	AT4G31500	super root2 (P450 monooxygenase)	Auxin
TRpn_1854	1381	-3.95305	0.00456484	AT4G34880	35.11	5e-07	Q9FR37	AMI1	AT1G08980	indole-3-acetamide amidohydrolase	Auxin
TRpn_46698	1031	-7.65297	0.00460865	AT4G02610	62.5	4e-109	O22765	TRPA1	AT4G02610	tryptophan synthase alpha subunit homolog	Auxin
TRpn_109725	1160	6.90146	0.00470998	AT1G48910	43.21	8e-86	Q9FVQ0	YUC10	AT1G48910	YUCCA gene	Auxin
TRpn_37548	640	-5.31155	0.00531279	AT3G56630	33.86	4e-16	O49342	CYP71A13	AT2G30770	indoleacetaldoxime dehydratase	Auxin
TRpn_119876	675	4.38582	0.00588156	AT5G07990	33.94	1e-40	O49342	CYP71A13	AT2G30770	indoleacetaldoxime dehydratase	Auxin
TRpn_53409	636	-6.3882	0.00659209	AT1G08980	58.88	5e-38	Q9FR37	AMI1	AT1G08980	indole-3-acetamide amidohydrolase	Auxin
TRpn_475	1596	-1.35176	0.00659799	AT5G22300	69.5	7e-160	P46011	NIT4	AT5G22300	nitrilase 4	Auxin
TRpn_143978	1936	1.42158	0.00698301	AT4G33680	24.51	3e-06	Q9SIV0	SUR1	AT2G20610	super root 1 (C-S lyase)	Auxin
TRpn_15460	1443	-3.93921	0.00711366	AT3G48320	35.53	2e-75	O65782	CYP83B1	AT4G31500	super root2 (P450 monooxygenase)	Auxin
TRpn_152670	1010	3.83376	0.00774372	AT3G26210	41.42	6e-60	Q93VW5	At4g31500	AT4G31500	super root2 (P450 monooxygenase)	Auxin
TRpn_187486	1703	2.38877	0.00776392	AT5G53970	39.53	3e-89	Q9SIV0	SUR1	AT2G20610	super root 1 (C-S lyase)	Auxin
TRpn_76157	1335	-8.40676	0.00873075	AT5G64440	52	2e-10	Q9FR37	AMI1	AT1G08980	indole-3-acetamide amidohydrolase	Auxin
TRpn_176659	2840	3.07684	0.00910387	AT2G12190	28.8	1e-45	O49342	CYP71A13	AT2G30770	indoleacetaldoxime dehydratase	Auxin
TRpn_106033	1198	5.83278	0.00946641	AT4G31500	32.35	5e-63	O65782	CYP83B1	AT4G31500	super root2 (P450 monooxygenase)	Auxin
TRpn_99008	1688	5.9069	0.00983405	AT2G40890	35.68	6e-92	O65782	CYP83B1	AT4G31500	super root2 (P450 monooxygenase)	Auxin
TRpn_117932	1838	4.95701	0.0101343	AT4G39490	21.7	1e-19	O49342	CYP71A13	AT2G30770	indoleacetaldoxime dehydratase	Auxin
TRpn_2341	924	5.57839	0.0108146	AT2G45550	47.52	5e-34	O49342	CYP71A13	AT2G30770	indoleacetaldoxime dehydratase	Auxin
TRpn_23708	696	-6.40256	0.0111272	NA	50	4e-22	Q9FVQ0	YUC10	AT1G48910	YUCCA gene	Auxin
TRpn_171319	1872	18.1059	0.0122908	AT2G40890	34.22	2e-85	O65782	CYP83B1	AT4G31500	super root2 (P450 monooxygenase)	Auxin
TRpn_30930	3844	-2.91888	0.0126007	AT5G07990	43.41	8e-46	Q93VW5	At4g31500	AT4G31500	super root2 (P450 monooxygenase)	Auxin
TRpn_55654	1517	-3.80135	0.0143584	AT5G23190	24.44	5e-20	O49342	CYP71A13	AT2G30770	indoleacetaldoxime dehydratase	Auxin
TRpn_132543	1379	4.12739	0.0147257	AT1G11610	43	3e-48	Q93VW5	At4g31500	AT4G31500	super root2 (P450 monooxygenase)	Auxin
TRpn_121758	2384	3.58898	0.014912	AT1G11600	27.61	2e-46	O65782	CYP83B1	AT4G31500	super root2 (P450 monooxygenase)	Auxin
TRpn_141318	576	5.85672	0.015384	AT3G26310	43.09	2e-27	Q93VW5	At4g31500	AT4G31500	super root2 (P450 monooxygenase)	Auxin
TRpn_161031	2227	6.1892	0.0154616	AT3G25660	48.36	2e-18	Q9FR37	AMI1	AT1G08980	indole-3-acetamide amidohydrolase	Auxin
TRpn_49764	536	-6.16316	0.0156971	AT3G26300	32.97	1e-32	O65782	CYP83B1	AT4G31500	super root2 (P450 monooxygenase)	Auxin
TRpn_4496	429	-5.40782	0.0163189	AT5G42590	52.04	2e-28	O49342	CYP71A13	AT2G30770	indoleacetaldoxime dehydratase	Auxin
TRpn_84596	511	-5.85723	0.0171751	AT1G66540	35.65	2e-19	Q93VW5	At4g31500	AT4G31500	super root2 (P450 monooxygenase)	Auxin
TRpn_96609	1853	-3.67855	0.0172183	AT2G40890	35.87	1e-89	O65782	CYP83B1	AT4G31500	super root2 (P450 monooxygenase)	Auxin
TRpn_138491	1127	3.76934	0.0188002	AT1G04180	62.16	6e-106	O64489	YUC9	AT1G04180	YUCCA gene	Auxin
TRpn_2340	887	4.86905	0.0203286	AT2G45550	42.51	1e-43	Q93VW5	At4g31500	AT4G31500	super root2 (P450 monooxygenase)	Auxin
TRpn_25329	3622	-2.94641	0.0204748	AT2G41680	26.21	0.001	Q9LKC0	YUC5	AT5G43890	YUCCA gene	Auxin
TRpn_17981	3030	-1.49461	0.0224561	AT5G64440	39.26	3e-21	Q9FR37	AMI1	AT1G08980	indole-3-acetamide amidohydrolase	Auxin
TRpn_145037	1179	3.99965	0.0229598	AT5G12040	26.54	8e-11	P32961-2	NIT1	AT3G44310	nitrilase 1	Auxin
TRpn_118066	1277	5.43984	0.0230764	AT3G26210	32.68	4e-74	O49342	CYP71A13	AT2G30770	indoleacetaldoxime dehydratase	Auxin
TRpn_148567	1014	5.57583	0.0234197	AT4G13310	48.09	3e-39	O49342	CYP71A13	AT2G30770	indoleacetaldoxime dehydratase	Auxin
TRpn_19643	2125	-2.21739	0.0255421	AT5G53970	39.3	5e-90	Q9SIV0	SUR1	AT2G20610	super root 1 (C-S lyase)	Auxin
TRpn_26515	736	-1.99001	0.0262191	AT4G39480	32.8	6e-14	O49342	CYP71A13	AT2G30770	indoleacetaldoxime dehydratase	Auxin
TRpn_20877	2497	-2.74621	0.0268931	AT5G07360	30.67	1e-11	Q9FR37	AMI1	AT1G08980	indole-3-acetamide amidohydrolase	Auxin
TRpn_162856	1237	4.56211	0.030499	AT3G26330	35.75	8e-67	O65782	CYP83B1	AT4G31500	super root2 (P450 monooxygenase)	Auxin
TRpn_100219	2059	-1.78525	0.0306175	AT1G11600	27.15	1e-45	O65782	CYP83B1	AT4G31500	super root2 (P450 monooxygenase)	Auxin
TRpn_136265	599	5.67318	0.0308391	AT1G13080	50	8e-24	Q93VW5	At4g31500	AT4G31500	super root2 (P450 monooxygenase)	Auxin
TRpn_13361	1054	-4.12448	0.0317083	AT5G61290	22.34	6e-09	O23024	YUC3	AT1G04610	YUCCA gene	Auxin
TRpn_19805	795	-2.82644	0.0333237	AT1G74110	41.21	5e-40	Q93VW5	At4g31500	AT4G31500	super root2 (P450 monooxygenase)	Auxin
TRpn_148568	1794	5.90799	0.035446	AT4G13310	32.08	2e-64	O49342	CYP71A13	AT2G30770	indoleacetaldoxime dehydratase	Auxin
TRpn_36795	1995	-7.54697	0.035644	AT2G40890	36.84	4e-88	O65782	CYP83B1	AT4G31500	super root2 (P450 monooxygenase)	Auxin
TRpn_24685	4347	-1.32431	0.0358584	AT5G20960	57.14	0	Q7G193	AAO1	AT5G20960	Arabidopsis aldehyde oxydase 1	Auxin
TRpn_184	2076	-5.37305	0.0376525	NA	38.16	4e-08	Q93VW5	At4g31500	AT4G31500	super root2 (P450 monooxygenase)	Auxin
TRpn_23711	1611	-5.46575	0.0389602	AT1G48910	43.2	2e-30	Q9FVQ0	YUC10	AT1G48910	YUCCA gene	Auxin
TRpn_30853	426	-6.47301	0.0402052	AT5G42590	44.92	4e-33	O49342	CYP71A13	AT2G30770	indoleacetaldoxime dehydratase	Auxin
TRpn_155345	2397	7.53396	0.0408934	AT5G64440	39.86	9e-17	Q9FR37	AMI1	AT1G08980	indole-3-acetamide amidohydrolase	Auxin
TRpn_96546	602	-4.09936	0.0419889	AT5G07990	36.22	2e-32	O49342	CYP71A13	AT2G30770	indoleacetaldoxime dehydratase	Auxin
TRpn_174625	1797	1.20948	0.0428323	AT1G77670	24.74	1e-26	Q9SIV0	SUR1	AT2G20610	super root 1 (C-S lyase)	Auxin
TRpn_14846	1268	-3.58261	0.0468689	AT3G48270	41.07	4e-70	O65782	CYP83B1	AT4G31500	super root2 (P450 monooxygenase)	Auxin
TRpn_111105	560	4.44648	0.0477367	AT3G26230	45.04	2e-30	Q93VW5	At4g31500	AT4G31500	super root2 (P450 monooxygenase)	Auxin
TRpn_53611	1875	-3.43352	0.0482328	AT4G13310	37.37	1e-33	O49342	CYP71A13	AT2G30770	indoleacetaldoxime dehydratase	Auxin
TRpn_158490	676	5.70989	0.0514697	AT4G37430	38.14	5e-22	O65782	CYP83B1	AT4G31500	super root2 (P450 monooxygenase)	Auxin
TRpn_5268	1536	-0.780515	0.0517563	AT4G27070	89.42	0	Q0WS13	At4g27070	AT4G27070	tryptophan synthase beta subunit	Auxin
TRpn_197850	1906	6.16084	0.0520711	AT5G07990	37.58	1e-106	O65782	CYP83B1	AT4G31500	super root2 (P450 monooxygenase)	Auxin
TRpn_111052	2143	2.13751	0.056091	AT5G64440	39.86	6e-17	Q9FR37	AMI1	AT1G08980	indole-3-acetamide amidohydrolase	Auxin
TRpn_154167	917	1.74201	0.0574123	AT5G53970	34.65	1e-47	Q9SIV0	SUR1	AT2G20610	super root 1 (C-S lyase)	Auxin
TRpn_155340	2262	2.99694	0.058407	AT5G64440	41.3	1e-15	Q9FR37	AMI1	AT1G08980	indole-3-acetamide amidohydrolase	Auxin
TRpn_75878	1912	-1.2031	0.0626599	AT2G45510	27.63	4e-22	O49342	CYP71A13	AT2G30770	indoleacetaldoxime dehydratase	Auxin
TRpn_92483	1079	-2.37859	0.0627056	NA	31.03	0.0002	Q9SIV0-2	SUR1	AT2G20610	super root 1 (C-S lyase)	Auxin
TRpn_118067	774	1.40829	0.0648527	AT3G26210	43.16	2e-51	Q93VW5	At4g31500	AT4G31500	super root2 (P450 monooxygenase)	Auxin
TRpn_76162	832	-1.98577	0.0649111	AT5G64440	50	5e-06	Q9FR37	AMI1	AT1G08980	indole-3-acetamide amidohydrolase	Auxin
TRpn_73280	1057	-2.29883	0.0649572	AT3G26300	39.58	1e-62	Q93VW5	At4g31500	AT4G31500	super root2 (P450 monooxygenase)	Auxin
TRpn_196161	1653	2.13387	0.065027	AT1G08980	59.56	9e-148	Q9FR37	AMI1	AT1G08980	indole-3-acetamide amidohydrolase	Auxin
TRpn_91508	665	-7.41578	0.0655293	AT3G26210	27.52	2e-23	O49342	CYP71A13	AT2G30770	indoleacetaldoxime dehydratase	Auxin
TRpn_38986	410	-6.22603	0.0675627	NA	31.3	2e-09	O49342	CYP71A13	AT2G30770	indoleacetaldoxime dehydratase	Auxin
TRpn_126452	830	1.26556	0.0684374	AT5G38530	79.01	1e-104	Q9FFW8	TSBtype2	AT5G38530	tryptophan synthase beta subunit homolog	Auxin
TRpn_132282	726	4.89653	0.0687051	AT5G25180	47.2	5e-41	Q93VW5	At4g31500	AT4G31500	super root2 (P450 monooxygenase)	Auxin
TRpn_162604	1144	1.65334	0.069046	AT4G34890	33.82	0.0003	Q7G193	AAO1	AT5G20960	Arabidopsis aldehyde oxydase 1	Auxin
TRpn_97642	1470	6.03436	0.0699	AT5G06900	32.42	5e-55	O65782	CYP83B1	AT4G31500	super root2 (P450 monooxygenase)	Auxin
TRpn_92833	1225	-0.553298	0.0707956	AT4G08790	25.96	3e-17	Q1LYZ1	At3g44300	AT3G44300	nitrilase 2	Auxin
TRpn_99065	1964	-4.55638	0.0717381	AT5G58860	25.5	4e-21	Q501D8	CYP79B3	AT2G22330	indole-3-acetaldoxime synthase (P450 monooxygenase)	Auxin
TRpn_89598	1046	-5.01287	0.0730437	AT4G36220	42.08	2e-55	Q93VW5	At4g31500	AT4G31500	super root2 (P450 monooxygenase)	Auxin
TRpn_79444	2129	-4.57249	0.073605	AT1G64940	26.44	9e-34	O65782	CYP83B1	AT4G31500	super root2 (P450 monooxygenase)	Auxin
TRpn_158834	968	2.60213	0.0749142	AT2G27690	35.06	9e-10	O49342	CYP71A13	AT2G30770	indoleacetaldoxime dehydratase	Auxin
TRpn_40481	1567	-3.98197	0.075762	AT1G70560	47.76	8e-101	Q9S7N2	TAA1	AT1G70560	tryptophan aminotransferase of Arabidopsis 1	Auxin
TRpn_63986	1262	-3.32854	0.0786825	AT5G61320	26.11	6e-11	O65782	CYP83B1	AT4G31500	super root2 (P450 monooxygenase)	Auxin
TRpn_3287	1007	-4.55516	0.0803513	AT3G26180	41.15	4e-53	O49342	CYP71A13	AT2G30770	indoleacetaldoxime dehydratase	Auxin
TRpn_132590	939	2.71362	0.0816413	AT1G13710	38.17	7e-35	Q93VW5	At4g31500	AT4G31500	super root2 (P450 monooxygenase)	Auxin
TRpn_59573	486	-6.54288	0.0836237	NA	37.31	4e-08	O49342	CYP71A13	AT2G30770	indoleacetaldoxime dehydratase	Auxin
TRpn_194542	596	6.29429	0.0839347	AT4G32540	62.16	2e-63	Q9SZY8	YUC1	AT4G32540	tryptamine monooxygenase	Auxin
TRpn_128433	981	3.31249	0.0842674	AT5G57260	42.91	6e-76	O65782	CYP83B1	AT4G31500	super root2 (P450 monooxygenase)	Auxin
TRpn_87944	684	-2.09313	0.0844262	AT3G48280	39.36	5e-29	O49342	CYP71A13	AT2G30770	indoleacetaldoxime dehydratase	Auxin
TRpn_30782	1334	-3.62385	0.0854228	AT2G46660	37.55	1e-40	O49342	CYP71A13	AT2G30770	indoleacetaldoxime dehydratase	Auxin
TRpn_47210	747	-2.91491	0.0865943	AT3G48310	31.76	4e-30	O49342	CYP71A13	AT2G30770	indoleacetaldoxime dehydratase	Auxin
TRpn_180908	531	5.9068	0.0890848	AT2G23220	27.7	3e-11	O65782	CYP83B1	AT4G31500	super root2 (P450 monooxygenase)	Auxin
TRpn_47205	1503	-1.72624	0.0895167	AT1G13080	33.59	1e-65	O65782	CYP83B1	AT4G31500	super root2 (P450 monooxygenase)	Auxin
TRpn_50070	580	-1.95593	0.0905079	AT5G57260	50.45	4e-36	Q93VW5	At4g31500	AT4G31500	super root2 (P450 monooxygenase)	Auxin
TRpn_13571	461	-5.01348	0.093057	AT1G04180	72.08	2e-76	O64489	YUC9	AT1G04180	YUCCA gene	Auxin
TRpn_616	1414	-3.39116	0.094784	AT4G37340	33.79	3e-60	O65782	CYP83B1	AT4G31500	super root2 (P450 monooxygenase)	Auxin
TRpn_84751	4152	-1.60723	0.0950779	AT4G34890	29.85	3e-115	Q7G193	AAO1	AT5G20960	Arabidopsis aldehyde oxydase 1	Auxin
TRpn_78950	2236	1.75084	0.0994994	AT5G07990	35.7	1e-96	O65782	CYP83B1	AT4G31500	super root2 (P450 monooxygenase)	Auxin
TRpn_103208	2503	4.5262	0.0999533	AT2G40890	36.39	4e-57	O65782	CYP83B1	AT4G31500	super root2 (P450 monooxygenase)	Auxin
TRpn_15531	1565	-3.9894	0.10137	AT1G48910	54.28	9e-147	Q9FVQ0	YUC10	AT1G48910	YUCCA gene	Auxin
TRpn_51530	1436	-5.30983	0.103577	AT2G45510	29.13	6e-10	O49342	CYP71A13	AT2G30770	indoleacetaldoxime dehydratase	Auxin
TRpn_8606	486	-4.55479	0.105137	AT3G48280	52.53	1e-26	O49342	CYP71A13	AT2G30770	indoleacetaldoxime dehydratase	Auxin
TRpn_196083	2092	5.40937	0.105983	NA	33.33	0.0003	Q9LR29	TAR1	AT1G23320	tryptophan aminotransferase related 1	Auxin
TRpn_163752	1763	2.28278	0.106873	AT3G26320	38.87	7e-94	O49342	CYP71A13	AT2G30770	indoleacetaldoxime dehydratase	Auxin
TRpn_173118	1722	3.59178	0.106894	AT1G12200	36	4e-09	Q9LPL3	YUC11	AT1G21430	YUCCA gene	Auxin
TRpn_20211	1580	-1.45987	0.10786	AT5G36160	50.72	5e-144	Q9SIV0	SUR1	AT2G20610	super root 1 (C-S lyase)	Auxin
TRpn_156407	1315	2.1817	0.110025	AT3G54640	67.72	2e-102	Q42529	TSA1	AT3G54640	tryptophan synthase alpha subunit	Auxin
TRpn_87385	909	1.76908	0.110618	AT2G45550	46.04	9e-66	Q93VW5	At4g31500	AT4G31500	super root2 (P450 monooxygenase)	Auxin
TRpn_18626	1072	3.10606	0.111192	AT2G45570	39.39	9e-25	Q93VW5	At4g31500	AT4G31500	super root2 (P450 monooxygenase)	Auxin
TRpn_79723	560	-3.02464	0.115871	AT4G32540	65.15	2e-58	Q9SZY8	YUC1	AT4G32540	tryptamine monooxygenase	Auxin
TRpn_160575	1881	2.71763	0.118051	AT3G26300	34.9	4e-83	O65782	CYP83B1	AT4G31500	super root2 (P450 monooxygenase)	Auxin
TRpn_180044	1972	3.83574	0.122557	AT5G36160	53.05	6e-125	Q9SIV0	SUR1	AT2G20610	super root 1 (C-S lyase)	Auxin
TRpn_59548	897	-1.83275	0.122634	AT3G26230	44.54	4e-41	Q93VW5	At4g31500	AT4G31500	super root2 (P450 monooxygenase)	Auxin
TRpn_41072	503	-4.21852	0.122882	NA	37.86	8e-16	O49342	CYP71A13	AT2G30770	indoleacetaldoxime dehydratase	Auxin
TRpn_82201	1179	-1.69865	0.124661	NA	38.14	5e-19	Q93Z38	TAR4	AT1G34060	tryptophan aminotransferase related 4	Auxin
TRpn_135920	1088	1.13419	0.125637	AT5G25180	39.58	9e-62	Q93VW5	At4g31500	AT4G31500	super root2 (P450 monooxygenase)	Auxin
TRpn_92533	2024	-3.07221	0.128396	AT5G64440	42.03	3e-14	Q9FR37	AMI1	AT1G08980	indole-3-acetamide amidohydrolase	Auxin
TRpn_65713	1054	2.13966	0.129023	AT5G25620	67.6	7e-83	A0A178UES9	At5g25620	AT5G25620	tryptamine monooxygenase	Auxin
TRpn_112042	2031	3.50051	0.130437	AT5G64440	41.3	4e-14	Q9FR37	AMI1	AT1G08980	indole-3-acetamide amidohydrolase	Auxin
TRpn_132283	796	-3.04306	0.138805	AT5G25180	47.2	9e-41	Q93VW5	At4g31500	AT4G31500	super root2 (P450 monooxygenase)	Auxin
TRpn_76156	1477	-5.72456	0.139569	AT5G64440	52	2e-10	Q9FR37	AMI1	AT1G08980	indole-3-acetamide amidohydrolase	Auxin
TRpn_176663	625	3.60109	0.141212	AT5G07990	41.57	4e-22	Q93VW5	At4g31500	AT4G31500	super root2 (P450 monooxygenase)	Auxin
TRpn_91543	1185	-3.46059	0.143919	AT1G48910	43.56	2e-92	Q9FVQ0	YUC10	AT1G48910	YUCCA gene	Auxin
TRpn_24746	827	-1.98672	0.146393	AT5G07990	48.72	2e-21	O81346	CYP79B2	AT4G39950	indole-3-acetaldoxime synthase (P450 monooxygenase)	Auxin
TRpn_132583	522	6.28884	0.146694	AT1G13710	44.44	7e-17	Q93VW5	At4g31500	AT4G31500	super root2 (P450 monooxygenase)	Auxin
TRpn_187197	1401	2.56597	0.148746	AT2G45510	27.63	2e-22	O49342	CYP71A13	AT2G30770	indoleacetaldoxime dehydratase	Auxin
TRpn_47209	1566	-4.50105	0.148863	AT3G48290	35.28	3e-75	O49342	CYP71A13	AT2G30770	indoleacetaldoxime dehydratase	Auxin
TRpn_40017	435	1.19478	0.149429	NA	49.09	2e-11	Q94A02	TAR2	AT4G24670	tryptophan aminotransferase related 2	Auxin
TRpn_173853	515	6.6405	0.151768	AT3G26280	40.8	3e-25	O49342	CYP71A13	AT2G30770	indoleacetaldoxime dehydratase	Auxin
TRpn_100720	1100	-2.28376	0.159507	AT1G66540	34.23	8e-42	O65782	CYP83B1	AT4G31500	super root2 (P450 monooxygenase)	Auxin
TRpn_39700	4668	-4.75879	0.160298	AT3G43600	54.35	0	Q7G193	AAO1	AT5G20960	Arabidopsis aldehyde oxydase 1	Auxin
TRpn_80317	1229	-3.11306	0.16356	AT3G26230	31.49	4e-52	O65782	CYP83B1	AT4G31500	super root2 (P450 monooxygenase)	Auxin
TRpn_89526	416	-4.96473	0.167233	AT3G61880	21.97	1e-05	O65782	CYP83B1	AT4G31500	super root2 (P450 monooxygenase)	Auxin
TRpn_4495	489	-2.37167	0.169033	AT5G42590	51.15	7e-34	O49342	CYP71A13	AT2G30770	indoleacetaldoxime dehydratase	Auxin
TRpn_100329	1347	-4.63504	0.171476	AT4G12300	32.58	2e-69	O49342	CYP71A13	AT2G30770	indoleacetaldoxime dehydratase	Auxin
TRpn_23709	1533	-3.73192	0.175408	AT1G48910	46.11	1e-120	Q9FVQ0	YUC10	AT1G48910	YUCCA gene	Auxin
TRpn_20874	1625	-1.71633	0.175977	AT5G07360	31.58	1e-11	Q9FR37	AMI1	AT1G08980	indole-3-acetamide amidohydrolase	Auxin
TRpn_96316	515	-2.42746	0.176542	NA	21.05	0.0005	O49342	CYP71A13	AT2G30770	indoleacetaldoxime dehydratase	Auxin
TRpn_39959	478	-3.16689	0.178717	NA	50	6e-20	Q93VW5	At4g31500	AT4G31500	super root2 (P450 monooxygenase)	Auxin
TRpn_176401	965	2.4267	0.184669	AT4G02610	61.11	1e-87	O22765	TRPA1	AT4G02610	tryptophan synthase alpha subunit homolog	Auxin
TRpn_162605	4999	1.0258	0.185612	AT4G34890	29.85	1e-158	Q7G193	AAO1	AT5G20960	Arabidopsis aldehyde oxydase 1	Auxin
TRpn_134759	1056	3.89168	0.187359	AT4G39950	47.43	2e-85	O81346	CYP79B2	AT4G39950	indole-3-acetaldoxime synthase (P450 monooxygenase)	Auxin
TRpn_38987	954	-4.35946	0.18779	AT3G26230	46.06	5e-35	Q93VW5	At4g31500	AT4G31500	super root2 (P450 monooxygenase)	Auxin
TRpn_153889	2472	2.18392	0.190207	AT5G64440	39.26	2e-21	Q9FR37	AMI1	AT1G08980	indole-3-acetamide amidohydrolase	Auxin
TRpn_52260	875	-6.00531	0.190772	AT4G22710	39.78	8e-38	Q93VW5	At4g31500	AT4G31500	super root2 (P450 monooxygenase)	Auxin
TRpn_78952	1507	3.01889	0.193547	AT5G07990	43.91	8e-66	Q93VW5	At4g31500	AT4G31500	super root2 (P450 monooxygenase)	Auxin
TRpn_150562	950	3.56736	0.199688	AT1G13080	47.83	9e-20	Q93VW5	At4g31500	AT4G31500	super root2 (P450 monooxygenase)	Auxin
TRpn_57269	1451	4.0837	0.200646	AT4G12320	28.89	4e-42	O49342	CYP71A13	AT2G30770	indoleacetaldoxime dehydratase	Auxin
TRpn_39956	1225	-0.938537	0.204451	AT2G45560	34.19	2e-55	O65782	CYP83B1	AT4G31500	super root2 (P450 monooxygenase)	Auxin
TRpn_120267	714	-2.38502	0.204642	AT3G26230	40.89	1e-52	Q93VW5	At4g31500	AT4G31500	super root2 (P450 monooxygenase)	Auxin
TRpn_155346	490	4.66567	0.20469	NA	45.65	4e-12	Q9FR37	AMI1	AT1G08980	indole-3-acetamide amidohydrolase	Auxin
TRpn_7639	1696	-2.72009	0.204826	AT1G12200	36	7e-09	Q9LPL3	YUC11	AT1G21430	YUCCA gene	Auxin
TRpn_164722	1084	4.07919	0.205805	AT3G26230	37.31	3e-54	Q93VW5	At4g31500	AT4G31500	super root2 (P450 monooxygenase)	Auxin
TRpn_38985	837	4.94803	0.206029	AT3G26290	46.49	3e-55	Q93VW5	At4g31500	AT4G31500	super root2 (P450 monooxygenase)	Auxin
TRpn_18028	1178	-5.87753	0.209429	AT1G66540	38.33	2e-34	Q93VW5	At4g31500	AT4G31500	super root2 (P450 monooxygenase)	Auxin
TRpn_107678	581	-1.24261	0.211241	AT1G08980	50	5e-60	Q9FR37	AMI1	AT1G08980	indole-3-acetamide amidohydrolase	Auxin
TRpn_91276	1003	-3.16931	0.21219	NA	31.03	0.0002	Q9SIV0-2	SUR1	AT2G20610	super root 1 (C-S lyase)	Auxin
TRpn_47211	750	-3.83361	0.222487	AT3G48310	30.38	3e-27	O49342	CYP71A13	AT2G30770	indoleacetaldoxime dehydratase	Auxin
TRpn_57597	944	-2.16889	0.224766	AT2G45570	42.49	1e-52	Q93VW5	At4g31500	AT4G31500	super root2 (P450 monooxygenase)	Auxin
TRpn_7641	1343	-3.50803	0.225415	AT1G62540	36	6e-09	Q9LPL3	YUC11	AT1G21430	YUCCA gene	Auxin
TRpn_46789	608	-2.07836	0.226801	AT4G37430	38.98	2e-22	O65782	CYP83B1	AT4G31500	super root2 (P450 monooxygenase)	Auxin
TRpn_8917	1238	2.72359	0.226972	AT1G13080	43.36	6e-80	O65782	CYP83B1	AT4G31500	super root2 (P450 monooxygenase)	Auxin
TRpn_165639	1201	3.02988	0.22776	AT1G33720	37.44	5e-45	Q93VW5	At4g31500	AT4G31500	super root2 (P450 monooxygenase)	Auxin
TRpn_76158	1597	-4.76779	0.23171	AT5G64440	47.67	5e-10	Q9FR37	AMI1	AT1G08980	indole-3-acetamide amidohydrolase	Auxin
TRpn_175490	2871	1.17062	0.233574	AT3G16000	38.46	9e-07	Q93VW5	At4g31500	AT4G31500	super root2 (P450 monooxygenase)	Auxin
TRpn_86090	649	-1.72914	0.237365	AT1G64940	37.75	1e-24	O49342	CYP71A13	AT2G30770	indoleacetaldoxime dehydratase	Auxin
TRpn_124297	1544	2.23189	0.237664	AT1G70560	47.49	9e-101	Q9S7N2	TAA1	AT1G70560	tryptophan aminotransferase of Arabidopsis 1	Auxin
TRpn_132351	738	4.49915	0.239255	AT1G66540	40.43	7e-32	Q93VW5	At4g31500	AT4G31500	super root2 (P450 monooxygenase)	Auxin
TRpn_88131	1208	-3.7219	0.241846	AT2G30770	34.26	3e-45	O49342	CYP71A13	AT2G30770	indoleacetaldoxime dehydratase	Auxin
TRpn_171318	2706	3.56157	0.244549	AT2G40890	36.39	5e-57	O65782	CYP83B1	AT4G31500	super root2 (P450 monooxygenase)	Auxin
TRpn_37173	998	0.895679	0.246612	AT5G36160	50	1e-65	Q9SIV0	SUR1	AT2G20610	super root 1 (C-S lyase)	Auxin
TRpn_83980	1654	-1.2506	0.248479	AT4G39490	23.41	6e-23	O49342	CYP71A13	AT2G30770	indoleacetaldoxime dehydratase	Auxin
TRpn_7408	832	-3.34154	0.249236	AT2G45580	34.35	1e-48	O49342	CYP71A13	AT2G30770	indoleacetaldoxime dehydratase	Auxin
TRpn_34227	2615	-5.38286	0.24988	AT3G26330	42.93	1e-51	Q93VW5	At4g31500	AT4G31500	super root2 (P450 monooxygenase)	Auxin
TRpn_187198	1207	-2.37391	0.25126	AT2G45510	26.36	2e-21	O49342	CYP71A13	AT2G30770	indoleacetaldoxime dehydratase	Auxin
TRpn_60528	1907	-0.690729	0.258957	AT3G25660	48.36	1e-18	Q9FR37	AMI1	AT1G08980	indole-3-acetamide amidohydrolase	Auxin
TRpn_115459	1015	-3.12928	0.258964	AT5G07990	29.68	8e-23	O49342	CYP71A13	AT2G30770	indoleacetaldoxime dehydratase	Auxin
TRpn_5656	2167	1.71174	0.259241	AT1G19250	27.24	3e-15	Q9SVU0	YUC8	AT4G28720	YUCCA gene	Auxin
TRpn_11284	2098	-0.920791	0.261013	AT5G09420	46.56	3e-103	Q9FR37	AMI1	AT1G08980	indole-3-acetamide amidohydrolase	Auxin
TRpn_171993	1268	2.41874	0.272559	NA	29.58	5e-08	Q9SIV0-2	SUR1	AT2G20610	super root 1 (C-S lyase)	Auxin
TRpn_188407	813	3.63247	0.273083	AT5G06900	29.45	5e-33	O65782	CYP83B1	AT4G31500	super root2 (P450 monooxygenase)	Auxin
TRpn_188408	642	-3.31386	0.274287	AT5G07990	32.08	6e-24	O65782	CYP83B1	AT4G31500	super root2 (P450 monooxygenase)	Auxin
TRpn_199015	1364	1.3341	0.280839	AT4G37340	35.43	3e-51	O65782	CYP83B1	AT4G31500	super root2 (P450 monooxygenase)	Auxin
TRpn_167470	482	4.35736	0.284168	NA	42.65	2e-16	A0A1P8ARY5	At1g34060	AT1G34060	tryptophan aminotransferase related 4	Auxin
TRpn_155185	604	3.89092	0.287547	NA	35.42	3e-06	Q93VW5	At4g31500	AT4G31500	super root2 (P450 monooxygenase)	Auxin
TRpn_176656	2771	3.1411	0.294641	AT2G12190	28.8	1e-45	O49342	CYP71A13	AT2G30770	indoleacetaldoxime dehydratase	Auxin
TRpn_130400	745	2.71389	0.297228	AT1G48910	46.38	3e-35	Q9FVQ0	YUC10	AT1G48910	YUCCA gene	Auxin
TRpn_123298	427	2.41244	0.298025	NA	41.1	1e-16	Q93VW5	At4g31500	AT4G31500	super root2 (P450 monooxygenase)	Auxin
TRpn_69289	494	-4.47581	0.306137	AT3G61040	28.67	3e-14	O65782	CYP83B1	AT4G31500	super root2 (P450 monooxygenase)	Auxin
TRpn_158435	659	-1.45162	0.307872	AT4G39490	34.33	3e-08	Q93VW5	At4g31500	AT4G31500	super root2 (P450 monooxygenase)	Auxin
TRpn_82199	2112	-1.39122	0.311236	AT1G34060	44.76	4e-108	Q93Z38	TAR4	AT1G34060	tryptophan aminotransferase related 4	Auxin
TRpn_69160	1517	0.428442	0.313182	AT5G53970	53.95	1e-156	Q9SIV0	SUR1	AT2G20610	super root 1 (C-S lyase)	Auxin
TRpn_114945	438	5.40896	0.316574	AT1G13090	42.72	1e-19	Q93VW5	At4g31500	AT4G31500	super root2 (P450 monooxygenase)	Auxin
TRpn_181147	449	3.54525	0.316754	AT3G03470	27.36	5e-09	O65782	CYP83B1	AT4G31500	super root2 (P450 monooxygenase)	Auxin
TRpn_138490	1307	0.984114	0.318773	AT1G04610	59.59	1e-100	O23024	YUC3	AT1G04610	YUCCA gene	Auxin
TRpn_189003	1448	1.00863	0.327309	AT3G26310	40.3	1e-72	O65782	CYP83B1	AT4G31500	super root2 (P450 monooxygenase)	Auxin
TRpn_176658	2723	1.3491	0.33063	AT2G12190	28.8	1e-45	O49342	CYP71A13	AT2G30770	indoleacetaldoxime dehydratase	Auxin
TRpn_130399	709	7.30993	0.330731	AT1G48910	45.65	5e-35	Q9FVQ0	YUC10	AT1G48910	YUCCA gene	Auxin
TRpn_18029	1312	3.63076	0.332056	AT5G67310	31.91	3e-40	O65782	CYP83B1	AT4G31500	super root2 (P450 monooxygenase)	Auxin
TRpn_153446	1218	3.08548	0.332322	AT5G57260	43.36	3e-78	O65782	CYP83B1	AT4G31500	super root2 (P450 monooxygenase)	Auxin
TRpn_38944	2463	-0.34774	0.333469	AT3G17970	45.86	4e-98	Q9FR37	AMI1	AT1G08980	indole-3-acetamide amidohydrolase	Auxin
TRpn_187199	1530	2.01897	0.334887	AT2G45510	27.41	3e-18	O49342	CYP71A13	AT2G30770	indoleacetaldoxime dehydratase	Auxin
TRpn_97911	980	-1.65484	0.345988	AT2G12190	24.14	4e-15	O65782	CYP83B1	AT4G31500	super root2 (P450 monooxygenase)	Auxin
TRpn_88712	2038	0.884237	0.348105	AT4G39490	26.79	5e-14	O49342	CYP71A13	AT2G30770	indoleacetaldoxime dehydratase	Auxin
TRpn_615	1699	-1.59505	0.356269	AT4G37340	32.83	1e-58	O65782	CYP83B1	AT4G31500	super root2 (P450 monooxygenase)	Auxin
TRpn_65462	426	-2.86219	0.356909	AT3G26310	40.56	2e-35	O65782	CYP83B1	AT4G31500	super root2 (P450 monooxygenase)	Auxin
TRpn_141448	455	2.04414	0.365325	AT3G26300	53.42	9e-25	Q93VW5	At4g31500	AT4G31500	super root2 (P450 monooxygenase)	Auxin
TRpn_151717	1163	1.30621	0.366055	AT3G56630	33.33	2e-13	O49342	CYP71A13	AT2G30770	indoleacetaldoxime dehydratase	Auxin
TRpn_147367	438	3.38405	0.370031	NA	45.45	0.0002	O49342	CYP71A13	AT2G30770	indoleacetaldoxime dehydratase	Auxin
TRpn_78953	747	-1.38005	0.372687	AT3G48300	36.08	8e-40	O65782	CYP83B1	AT4G31500	super root2 (P450 monooxygenase)	Auxin
TRpn_1643	1929	-2.37709	0.378708	AT1G04180	59.84	4e-143	O64489	YUC9	AT1G04180	YUCCA gene	Auxin
TRpn_126548	468	4.74435	0.379265	AT5G42590	44.76	1e-26	O49342	CYP71A13	AT2G30770	indoleacetaldoxime dehydratase	Auxin
TRpn_153887	2513	3.95231	0.379661	AT5G64440	39.26	2e-21	Q9FR37	AMI1	AT1G08980	indole-3-acetamide amidohydrolase	Auxin
TRpn_4493	1305	-2.13671	0.380965	AT3G26330	30.64	2e-50	O49342	CYP71A13	AT2G30770	indoleacetaldoxime dehydratase	Auxin
TRpn_121586	426	4.34186	0.381359	AT1G64930	50	2e-12	Q93VW5	At4g31500	AT4G31500	super root2 (P450 monooxygenase)	Auxin
TRpn_44884	2056	2.75317	0.383282	AT3G48320	30.92	2e-60	O49342	CYP71A13	AT2G30770	indoleacetaldoxime dehydratase	Auxin
TRpn_141096	457	-2.583	0.38563	AT4G31500	48.62	3e-30	Q93VW5	At4g31500	AT4G31500	super root2 (P450 monooxygenase)	Auxin
TRpn_196074	3220	4.54199	0.389856	NA	33.33	0.0006	Q9LR29	TAR1	AT1G23320	tryptophan aminotransferase related 1	Auxin
TRpn_1513	1779	-0.671317	0.390189	AT4G08790	29.5	1e-11	Q8LFU8	NIT1	AT3G44310	nitrilase 1	Auxin
TRpn_197493	1641	0.734864	0.391107	AT1G19250	27.35	2e-05	Q9SVU0	YUC8	AT4G28720	YUCCA gene	Auxin
TRpn_150911	1973	2.67141	0.394406	AT2G45550	29.29	6e-38	O65782	CYP83B1	AT4G31500	super root2 (P450 monooxygenase)	Auxin
TRpn_57270	1278	1.52513	0.397954	AT4G22710	42.18	2e-48	O49342	CYP71A13	AT2G30770	indoleacetaldoxime dehydratase	Auxin
TRpn_106032	594	2.07911	0.400985	AT5G42590	53.85	1e-28	O49342	CYP71A13	AT2G30770	indoleacetaldoxime dehydratase	Auxin
TRpn_614	1178	-1.80499	0.40187	AT3G28740	35.25	5e-49	O65782	CYP83B1	AT4G31500	super root2 (P450 monooxygenase)	Auxin
TRpn_130401	470	-4.75152	0.402818	NA	47.13	5e-23	Q9FVQ0	YUC10	AT1G48910	YUCCA gene	Auxin
TRpn_100745	406	-2.09375	0.408402	NA	61.11	7e-09	A0A1P8B560	CYP79B2	AT4G39950	indole-3-acetaldoxime synthase (P450 monooxygenase)	Auxin
TRpn_85285	1107	2.01332	0.408593	AT1G48910	45.54	5e-95	Q9FVQ0	YUC10	AT1G48910	YUCCA gene	Auxin
TRpn_27931	2021	-2.04256	0.413358	AT3G54640	65	3e-70	Q42529	TSA1	AT3G54640	tryptophan synthase alpha subunit	Auxin
TRpn_115580	522	0.968469	0.413513	AT5G36160	44.34	2e-29	Q9SIV0	SUR1	AT2G20610	super root 1 (C-S lyase)	Auxin
TRpn_78947	726	-2.10634	0.415091	NA	38.64	2e-16	O49342	CYP71A13	AT2G30770	indoleacetaldoxime dehydratase	Auxin
TRpn_76155	1455	-2.31843	0.420876	AT5G64440	47.67	4e-10	Q9FR37	AMI1	AT1G08980	indole-3-acetamide amidohydrolase	Auxin
TRpn_17720	1773	-3.01813	0.42503	AT2G45570	30.22	6e-68	O49342	CYP71A13	AT2G30770	indoleacetaldoxime dehydratase	Auxin
TRpn_20875	2580	-1.72518	0.429014	AT5G07360	29.58	4e-09	Q9FR37	AMI1	AT1G08980	indole-3-acetamide amidohydrolase	Auxin
TRpn_18031	1413	-3.7102	0.429628	AT5G36220	32.24	7e-41	O65782	CYP83B1	AT4G31500	super root2 (P450 monooxygenase)	Auxin
TRpn_176402	955	5.11696	0.430808	AT4G02610	66.29	3e-40	O22765	TRPA1	AT4G02610	tryptophan synthase alpha subunit homolog	Auxin
TRpn_173120	820	3.38169	0.438334	AT1G12200	36	1e-09	Q9LPL3	YUC11	AT1G21430	YUCCA gene	Auxin
TRpn_177404	731	2.58333	0.443329	AT4G20240	40.86	1e-33	O49342	CYP71A13	AT2G30770	indoleacetaldoxime dehydratase	Auxin
TRpn_51608	464	-2.50424	0.44394	AT1G13080	49	9e-22	O49342	CYP71A13	AT2G30770	indoleacetaldoxime dehydratase	Auxin
TRpn_167927	1170	0.799323	0.446641	AT1G13080	38.63	3e-61	Q93VW5	At4g31500	AT4G31500	super root2 (P450 monooxygenase)	Auxin
TRpn_171313	475	4.02072	0.451403	AT2G40890	43.24	4e-14	O49342	CYP71A13	AT2G30770	indoleacetaldoxime dehydratase	Auxin
TRpn_138547	2179	-1.17055	0.451716	AT1G34060	45.96	7e-71	Q93Z38	TAR4	AT1G34060	tryptophan aminotransferase related 4	Auxin
TRpn_152296	2109	2.09222	0.455253	AT2G45580	27.33	4e-55	O49342	CYP71A13	AT2G30770	indoleacetaldoxime dehydratase	Auxin
TRpn_39957	672	-1.56539	0.455746	AT5G25180	50.83	1e-37	Q93VW5	At4g31500	AT4G31500	super root2 (P450 monooxygenase)	Auxin
TRpn_51886	2286	-0.280666	0.456285	AT3G10050	26.43	0.0001	F4K727	At5g28237	AT5G28237	tryptophan synthase beta subunit homolog	Auxin
TRpn_134286	446	2.94638	0.458641	AT1G64950	26.42	4e-07	O49342	CYP71A13	AT2G30770	indoleacetaldoxime dehydratase	Auxin
TRpn_61489	426	-4.55771	0.463411	AT5G67310	39	1e-17	Q93VW5	At4g31500	AT4G31500	super root2 (P450 monooxygenase)	Auxin
TRpn_36798	1314	0.760243	0.466657	AT1G11600	32.31	2e-36	Q93VW5	At4g31500	AT4G31500	super root2 (P450 monooxygenase)	Auxin
TRpn_109689	780	6.52549	0.466854	AT3G26210	30.97	5e-40	O49342	CYP71A13	AT2G30770	indoleacetaldoxime dehydratase	Auxin
TRpn_73641	753	-2.44024	0.472497	AT5G11320	62.44	1e-78	Q9LFM5-2	YUC4	AT5G11320	YUCCA gene	Auxin
TRpn_36690	2003	-0.834297	0.475384	AT3G48280	38.54	3e-98	O49342	CYP71A13	AT2G30770	indoleacetaldoxime dehydratase	Auxin
TRpn_30863	1065	2.79695	0.476267	NA	38.36	1e-09	Q93VW5	At4g31500	AT4G31500	super root2 (P450 monooxygenase)	Auxin
TRpn_166362	711	1.09751	0.480853	AT1G33730	44.39	8e-44	Q93VW5	At4g31500	AT4G31500	super root2 (P450 monooxygenase)	Auxin
TRpn_4489	1418	2.08778	0.482761	AT5G25180	36.05	1e-73	O65782	CYP83B1	AT4G31500	super root2 (P450 monooxygenase)	Auxin
TRpn_175488	454	2.97259	0.483811	NA	46.15	1e-08	O49342	CYP71A13	AT2G30770	indoleacetaldoxime dehydratase	Auxin
TRpn_29537	589	-3.63609	0.48412	AT1G34060	46.99	4e-24	A0A1P8ARY5	At1g34060	AT1G34060	tryptophan aminotransferase related 4	Auxin
TRpn_56719	1149	-1.21238	0.484471	AT1G33720	40.43	7e-60	Q93VW5	At4g31500	AT4G31500	super root2 (P450 monooxygenase)	Auxin
TRpn_105252	1850	1.58858	0.486285	AT5G07990	37.58	7e-107	O65782	CYP83B1	AT4G31500	super root2 (P450 monooxygenase)	Auxin
TRpn_36792	2005	-1.76886	0.491503	AT3G26300	36.74	8e-101	O65782	CYP83B1	AT4G31500	super root2 (P450 monooxygenase)	Auxin
TRpn_100037	1069	-5.87121	0.493084	AT1G66540	40.12	9e-37	Q93VW5	At4g31500	AT4G31500	super root2 (P450 monooxygenase)	Auxin
TRpn_25473	509	-3.1605	0.494785	AT1G74110	27.35	7e-11	O49342	CYP71A13	AT2G30770	indoleacetaldoxime dehydratase	Auxin
TRpn_165706	453	4.0475	0.496043	NA	25.78	2e-11	O65782	CYP83B1	AT4G31500	super root2 (P450 monooxygenase)	Auxin
TRpn_90629	851	-4.6357	0.496957	AT2G45570	36.64	8e-51	O65782	CYP83B1	AT4G31500	super root2 (P450 monooxygenase)	Auxin
TRpn_25324	985	1.24734	0.50379	AT5G36160	41.88	1e-40	Q9SIV0	SUR1	AT2G20610	super root 1 (C-S lyase)	Auxin
TRpn_147158	1197	2.16841	0.504594	AT1G66540	30.1	4e-41	O65782	CYP83B1	AT4G31500	super root2 (P450 monooxygenase)	Auxin
TRpn_150651	875	2.16859	0.504853	AT3G26230	42.39	3e-35	Q93VW5	At4g31500	AT4G31500	super root2 (P450 monooxygenase)	Auxin
TRpn_101047	401	0.700233	0.509942	AT1G08980	46.97	4e-38	Q9FR37	AMI1	AT1G08980	indole-3-acetamide amidohydrolase	Auxin
TRpn_132545	1093	3.28486	0.510679	AT3G48310	42.13	1e-44	O49342	CYP71A13	AT2G30770	indoleacetaldoxime dehydratase	Auxin
TRpn_169742	430	-2.95773	0.512144	NA	28.4	0.0003	O49342	CYP71A13	AT2G30770	indoleacetaldoxime dehydratase	Auxin
TRpn_138492	680	-2.381	0.512598	AT4G13260	66.25	7e-28	A0A178UD30	At5g25620	AT5G25620	tryptamine monooxygenase	Auxin
TRpn_75860	409	-2.46688	0.512654	AT5G57260	50.44	1e-37	Q93VW5	At4g31500	AT4G31500	super root2 (P450 monooxygenase)	Auxin
TRpn_154692	423	1.64272	0.513192	NA	52.05	1e-20	Q93VW5	At4g31500	AT4G31500	super root2 (P450 monooxygenase)	Auxin
TRpn_77153	534	-2.63531	0.51569	AT2G40890	44.09	2e-21	Q93VW5	At4g31500	AT4G31500	super root2 (P450 monooxygenase)	Auxin
TRpn_99240	541	-2.95786	0.525165	AT3G26230	44.85	6e-43	O49342	CYP71A13	AT2G30770	indoleacetaldoxime dehydratase	Auxin
TRpn_16390	561	-1.57693	0.525302	AT5G25140	47.73	9e-41	Q93VW5	At4g31500	AT4G31500	super root2 (P450 monooxygenase)	Auxin
TRpn_156719	505	-0.615258	0.529438	NA	72.55	2e-21	Q42529	TSA1	AT3G54640	tryptophan synthase alpha subunit	Auxin
TRpn_86829	1861	0.790301	0.531521	AT2G30490	30.96	3e-47	O65782	CYP83B1	AT4G31500	super root2 (P450 monooxygenase)	Auxin
TRpn_116699	2806	1.44074	0.531548	AT5G07990	43.41	3e-46	Q93VW5	At4g31500	AT4G31500	super root2 (P450 monooxygenase)	Auxin
TRpn_177216	539	3.08362	0.537749	AT5G06900	33.56	8e-24	A0A1P8B560	CYP79B2	AT4G39950	indole-3-acetaldoxime synthase (P450 monooxygenase)	Auxin
TRpn_167929	434	-3.95777	0.53822	AT2G45560	44.2	8e-38	O49342	CYP71A13	AT2G30770	indoleacetaldoxime dehydratase	Auxin
TRpn_146	729	-0.851948	0.546679	AT1G48910	46.9	7e-30	Q9FVQ0	YUC10	AT1G48910	YUCCA gene	Auxin
TRpn_152295	886	3.40496	0.549145	AT2G45580	40.62	5e-48	Q93VW5	At4g31500	AT4G31500	super root2 (P450 monooxygenase)	Auxin
TRpn_152086	667	1.67873	0.550293	AT5G25180	49.62	2e-43	Q93VW5	At4g31500	AT4G31500	super root2 (P450 monooxygenase)	Auxin
TRpn_76165	882	-0.442016	0.552085	AT5G64440	50	4e-06	Q9FR37	AMI1	AT1G08980	indole-3-acetamide amidohydrolase	Auxin
TRpn_65714	645	1.42378	0.554282	AT4G13260	67.77	1e-105	A0A1P8B4G2	YUC2	AT4G13260	YUCCA gene	Auxin
TRpn_4492	499	-2.93008	0.556773	NA	39.51	3e-15	O49342	CYP71A13	AT2G30770	indoleacetaldoxime dehydratase	Auxin
TRpn_114112	505	0.896221	0.55706	AT5G25140	38.13	2e-21	Q93VW5	At4g31500	AT4G31500	super root2 (P450 monooxygenase)	Auxin
TRpn_12341	3369	-1.67064	0.558075	NA	31.03	0.0004	Q9SIV0-2	SUR1	AT2G20610	super root 1 (C-S lyase)	Auxin
TRpn_132589	561	1.85947	0.560669	AT1G74110	27.32	8e-25	O65782	CYP83B1	AT4G31500	super root2 (P450 monooxygenase)	Auxin
TRpn_48823	414	-3.80583	0.563991	AT3G26300	42.5	2e-28	Q93VW5	At4g31500	AT4G31500	super root2 (P450 monooxygenase)	Auxin
TRpn_155341	1674	-0.755144	0.570976	AT5G64440	39.86	3e-17	Q9FR37	AMI1	AT1G08980	indole-3-acetamide amidohydrolase	Auxin
TRpn_148569	2263	0.914286	0.573229	AT3G26330	35.33	1e-92	O49342	CYP71A13	AT2G30770	indoleacetaldoxime dehydratase	Auxin
TRpn_27930	2244	-1.4535	0.573344	AT3G54640	65	9e-70	Q42529	TSA1	AT3G54640	tryptophan synthase alpha subunit	Auxin
TRpn_136199	975	1.35086	0.577747	AT4G08790	24.89	8e-12	Q1LYZ1	At3g44300	AT3G44300	nitrilase 2	Auxin
TRpn_132588	795	0.634297	0.580281	AT1G13710	34.38	6e-14	O49342	CYP71A13	AT2G30770	indoleacetaldoxime dehydratase	Auxin
TRpn_36796	568	-0.525045	0.583859	AT2G40890	48.45	6e-50	Q93VW5	At4g31500	AT4G31500	super root2 (P450 monooxygenase)	Auxin
TRpn_164723	415	5.30052	0.584383	AT3G26230	44.76	5e-26	Q93VW5	At4g31500	AT4G31500	super root2 (P450 monooxygenase)	Auxin
TRpn_57261	1109	-1.45217	0.585519	AT1G66540	42.45	1e-32	Q93VW5	At4g31500	AT4G31500	super root2 (P450 monooxygenase)	Auxin
TRpn_79365	543	-2.4148	0.585555	AT2G23220	26.71	1e-10	O65782	CYP83B1	AT4G31500	super root2 (P450 monooxygenase)	Auxin
TRpn_79364	543	-1.94218	0.586088	AT2G23220	27.89	3e-11	O65782	CYP83B1	AT4G31500	super root2 (P450 monooxygenase)	Auxin
TRpn_39701	4773	0.826686	0.589192	AT3G43600	53	0	Q7G193	AAO1	AT5G20960	Arabidopsis aldehyde oxydase 1	Auxin
TRpn_51790	424	1.1403	0.590489	NA	48.33	1e-07	O49342	CYP71A13	AT2G30770	indoleacetaldoxime dehydratase	Auxin
TRpn_90375	773	0.773716	0.590609	AT5G20960	73.27	7e-49	Q7G193	AAO1	AT5G20960	Arabidopsis aldehyde oxydase 1	Auxin
TRpn_70337	908	-0.698015	0.590879	AT5G07990	40.41	1e-33	Q93VW5	At4g31500	AT4G31500	super root2 (P450 monooxygenase)	Auxin
TRpn_34893	1170	-3.19243	0.59096	AT1G13080	40.53	1e-85	O65782	CYP83B1	AT4G31500	super root2 (P450 monooxygenase)	Auxin
TRpn_4490	1253	-1.58913	0.591106	AT3G26330	48.28	1e-65	O65782	CYP83B1	AT4G31500	super root2 (P450 monooxygenase)	Auxin
TRpn_120619	910	3.54094	0.59343	AT3G28740	35.23	1e-47	O65782	CYP83B1	AT4G31500	super root2 (P450 monooxygenase)	Auxin
TRpn_194156	1336	1.91091	0.594475	AT4G39490	22.7	3e-21	O49342	CYP71A13	AT2G30770	indoleacetaldoxime dehydratase	Auxin
TRpn_104010	764	0.899103	0.598988	AT2G45550	47.09	6e-63	Q93VW5	At4g31500	AT4G31500	super root2 (P450 monooxygenase)	Auxin
TRpn_89496	873	-1.01239	0.599931	AT1G12200	36	1e-09	Q9LPL3	YUC11	AT1G21430	YUCCA gene	Auxin
TRpn_94154	407	1.51325	0.614745	NA	53.73	9e-21	Q9LFM5	YUC4	AT5G11320	YUCCA gene	Auxin
TRpn_38198	988	-2.05387	0.617422	AT2G27690	34.29	4e-08	O49342	CYP71A13	AT2G30770	indoleacetaldoxime dehydratase	Auxin
TRpn_174624	1698	-0.283287	0.6185	AT1G77670	24.74	1e-26	Q9SIV0	SUR1	AT2G20610	super root 1 (C-S lyase)	Auxin
TRpn_121655	478	3.08313	0.622918	NA	47.27	1e-14	Q93VW5	At4g31500	AT4G31500	super root2 (P450 monooxygenase)	Auxin
TRpn_59198	948	-1.33784	0.626334	AT1G13110	38.78	4e-51	Q93VW5	At4g31500	AT4G31500	super root2 (P450 monooxygenase)	Auxin
TRpn_73281	882	-0.972641	0.628857	AT2G45560	41.86	5e-57	Q93VW5	At4g31500	AT4G31500	super root2 (P450 monooxygenase)	Auxin
TRpn_68167	1263	-0.166792	0.629928	AT2G27450	24.91	3e-16	P46011	NIT4	AT5G22300	nitrilase 4	Auxin
TRpn_193880	1245	-1.52709	0.631328	AT3G48320	30.53	1e-42	O49342	CYP71A13	AT2G30770	indoleacetaldoxime dehydratase	Auxin
TRpn_169480	1017	1.64136	0.63323	AT3G26300	37.07	2e-64	O65782	CYP83B1	AT4G31500	super root2 (P450 monooxygenase)	Auxin
TRpn_61488	611	-0.913259	0.633938	AT5G36220	29.5	1e-23	O65782	CYP83B1	AT4G31500	super root2 (P450 monooxygenase)	Auxin
TRpn_193004	632	-4.62019	0.637538	NA	46.34	1e-08	Q93VW5	At4g31500	AT4G31500	super root2 (P450 monooxygenase)	Auxin
TRpn_67895	693	2.24818	0.638486	NA	39.08	2e-10	O49342	CYP71A13	AT2G30770	indoleacetaldoxime dehydratase	Auxin
TRpn_67955	1844	-1.01852	0.639167	AT1G12140	24.14	1e-07	O23024	YUC3	AT1G04610	YUCCA gene	Auxin
TRpn_188680	565	2.66885	0.643684	AT3G26230	43.48	3e-18	Q93VW5	At4g31500	AT4G31500	super root2 (P450 monooxygenase)	Auxin
TRpn_69110	527	-2.018	0.643737	AT4G39950	66.92	2e-57	O81346	CYP79B2	AT4G39950	indole-3-acetaldoxime synthase (P450 monooxygenase)	Auxin
TRpn_34040	545	2.55411	0.65053	AT3G26180	43.27	5e-26	Q93VW5	At4g31500	AT4G31500	super root2 (P450 monooxygenase)	Auxin
TRpn_24739	553	-2.13168	0.653015	AT5G07990	30.49	5e-09	O49342	CYP71A13	AT2G30770	indoleacetaldoxime dehydratase	Auxin
TRpn_38199	1896	-0.755695	0.65324	AT2G27690	25	5e-14	A0A1P8B560	CYP79B2	AT4G39950	indole-3-acetaldoxime synthase (P450 monooxygenase)	Auxin
TRpn_60754	1471	-1.03493	0.6539	AT2G30490	40.11	9e-33	Q93VW5	At4g31500	AT4G31500	super root2 (P450 monooxygenase)	Auxin
TRpn_123600	428	3.08301	0.65818	AT3G26230	42.74	1e-27	O65782	CYP83B1	AT4G31500	super root2 (P450 monooxygenase)	Auxin
TRpn_134758	818	-2.40138	0.662235	AT2G22330	46.59	5e-52	A0A1P8AYN1	CYP79B3	AT2G22330	indole-3-acetaldoxime synthase (P450 monooxygenase)	Auxin
TRpn_197851	520	1.65727	0.663958	NA	45.45	2e-05	Q93VW5	At4g31500	AT4G31500	super root2 (P450 monooxygenase)	Auxin
TRpn_181149	1136	-1.57641	0.666037	AT1G64950	24.31	2e-07	O49342	CYP71A13	AT2G30770	indoleacetaldoxime dehydratase	Auxin
TRpn_9186	1209	1.62079	0.667529	AT3G26300	34.16	2e-64	O65782	CYP83B1	AT4G31500	super root2 (P450 monooxygenase)	Auxin
TRpn_1889	446	-1.06542	0.66755	NA	43.28	3e-16	Q93VW5	At4g31500	AT4G31500	super root2 (P450 monooxygenase)	Auxin
TRpn_193879	592	2.08556	0.670927	AT3G26230	43.75	6e-47	Q93VW5	At4g31500	AT4G31500	super root2 (P450 monooxygenase)	Auxin
TRpn_26626	1361	-0.933301	0.673221	AT1G13080	38.19	8e-68	O65782	CYP83B1	AT4G31500	super root2 (P450 monooxygenase)	Auxin
TRpn_162219	798	-1.08657	0.673908	AT5G07990	34.94	2e-47	O65782	CYP83B1	AT4G31500	super root2 (P450 monooxygenase)	Auxin
TRpn_145859	447	2.95891	0.677813	AT5G07990	43.81	6e-24	O49342	CYP71A13	AT2G30770	indoleacetaldoxime dehydratase	Auxin
TRpn_68143	469	-3.76032	0.679515	NA	53.73	5e-19	Q93VW5	At4g31500	AT4G31500	super root2 (P450 monooxygenase)	Auxin
TRpn_39961	1983	-0.487396	0.680218	AT5G07990	37.78	2e-107	O65782	CYP83B1	AT4G31500	super root2 (P450 monooxygenase)	Auxin
TRpn_26791	1127	-2.14724	0.682074	AT5G06900	40.31	4e-44	Q93VW5	At4g31500	AT4G31500	super root2 (P450 monooxygenase)	Auxin
TRpn_189565	1955	0.806355	0.682861	AT2G41680	26.21	0.0004	Q9LKC0	YUC5	AT5G43890	YUCCA gene	Auxin
TRpn_2685	2121	0.568325	0.683503	AT2G12190	28.75	8e-42	O49342	CYP71A13	AT2G30770	indoleacetaldoxime dehydratase	Auxin
TRpn_17980	2521	-0.737708	0.683581	AT5G64440	39.26	2e-21	Q9FR37	AMI1	AT1G08980	indole-3-acetamide amidohydrolase	Auxin
TRpn_16557	721	-2.84686	0.684077	AT5G43890	51.91	8e-74	Q9LKC0	YUC5	AT5G43890	YUCCA gene	Auxin
TRpn_171994	1693	0.680625	0.686901	AT1G77670	26.15	2e-18	Q9SIV0-2	SUR1	AT2G20610	super root 1 (C-S lyase)	Auxin
TRpn_97527	1188	-1.79417	0.688502	AT5G07990	37.29	2e-76	O65782	CYP83B1	AT4G31500	super root2 (P450 monooxygenase)	Auxin
TRpn_180671	2076	0.380307	0.689251	AT2G30490	32.34	4e-57	O65782	CYP83B1	AT4G31500	super root2 (P450 monooxygenase)	Auxin
TRpn_169370	501	1.48105	0.690169	AT3G26230	50	2e-21	O65782	CYP83B1	AT4G31500	super root2 (P450 monooxygenase)	Auxin
TRpn_92155	558	-1.61651	0.690317	NA	66.67	6e-09	O22765	TRPA1	AT4G02610	tryptophan synthase alpha subunit homolog	Auxin
TRpn_79722	563	-2.63598	0.690741	NA	36.92	4e-08	O65782	CYP83B1	AT4G31500	super root2 (P450 monooxygenase)	Auxin
TRpn_128089	1266	1.67657	0.691947	AT2G46660	25.19	2e-22	O65782	CYP83B1	AT4G31500	super root2 (P450 monooxygenase)	Auxin
TRpn_56977	1827	-1.21489	0.694078	AT1G04180	57.82	4e-143	A0A178UES9	At5g25620	AT5G25620	tryptamine monooxygenase	Auxin
TRpn_617	474	2.54908	0.70474	AT1G13080	45.11	2e-38	Q93VW5	At4g31500	AT4G31500	super root2 (P450 monooxygenase)	Auxin
TRpn_24741	1791	-0.946397	0.704748	AT5G07990	31.62	2e-27	O49342	CYP71A13	AT2G30770	indoleacetaldoxime dehydratase	Auxin
TRpn_61490	616	-0.941348	0.715957	AT3G28740	42.47	7e-17	Q93VW5	At4g31500	AT4G31500	super root2 (P450 monooxygenase)	Auxin
TRpn_169371	471	2.17223	0.717503	AT3G26310	40.96	3e-26	O49342	CYP71A13	AT2G30770	indoleacetaldoxime dehydratase	Auxin
TRpn_26627	714	-1.25994	0.719176	NA	30.65	2e-16	O49342	CYP71A13	AT2G30770	indoleacetaldoxime dehydratase	Auxin
TRpn_34226	2547	-0.831228	0.71963	AT3G26330	35.55	2e-93	O49342	CYP71A13	AT2G30770	indoleacetaldoxime dehydratase	Auxin
TRpn_143011	612	2.66824	0.720172	NA	45.59	4e-15	Q93VW5	At4g31500	AT4G31500	super root2 (P450 monooxygenase)	Auxin
TRpn_82197	2709	1.1296	0.721877	AT1G34060	47.92	3e-44	Q93Z38	TAR4	AT1G34060	tryptophan aminotransferase related 4	Auxin
TRpn_77863	1349	-0.626023	0.729254	AT2G30490	29.23	4e-42	O65782	CYP83B1	AT4G31500	super root2 (P450 monooxygenase)	Auxin
TRpn_9383	1461	-1.47231	0.731329	AT2G45580	37.86	2e-47	Q93VW5	At4g31500	AT4G31500	super root2 (P450 monooxygenase)	Auxin
TRpn_25328	1958	-0.595611	0.735329	AT2G41680	26.21	0.0003	Q9LKC0	YUC5	AT5G43890	YUCCA gene	Auxin
TRpn_150652	1002	2.95654	0.735425	AT3G26230	41.43	2e-38	Q93VW5	At4g31500	AT4G31500	super root2 (P450 monooxygenase)	Auxin
TRpn_167279	455	-0.457312	0.736199	NA	70	8e-09	Q7G193	AAO1	AT5G20960	Arabidopsis aldehyde oxydase 1	Auxin
TRpn_20366	494	-1.05537	0.736499	AT1G13080	31.82	3e-21	O49342	CYP71A13	AT2G30770	indoleacetaldoxime dehydratase	Auxin
TRpn_102583	976	-0.4572	0.737349	AT1G66540	37.61	8e-46	Q93VW5	At4g31500	AT4G31500	super root2 (P450 monooxygenase)	Auxin
TRpn_88032	830	-0.630828	0.738795	NA	31.03	0.0001	Q9SIV0-2	SUR1	AT2G20610	super root 1 (C-S lyase)	Auxin
TRpn_131047	403	1.32979	0.739317	NA	37.84	4e-14	O49342	CYP71A13	AT2G30770	indoleacetaldoxime dehydratase	Auxin
TRpn_40293	523	-0.584023	0.739869	AT4G37430	42.99	3e-19	O49342	CYP71A13	AT2G30770	indoleacetaldoxime dehydratase	Auxin
TRpn_27929	1503	-0.814099	0.741185	AT3G54640	61.98	4e-129	Q42529	TSA1	AT3G54640	tryptophan synthase alpha subunit	Auxin
TRpn_165637	969	-1.32563	0.743193	AT3G61040	38.1	2e-43	Q93VW5	At4g31500	AT4G31500	super root2 (P450 monooxygenase)	Auxin
TRpn_103311	520	-0.607078	0.745291	AT1G13080	43.7	2e-30	Q93VW5	At4g31500	AT4G31500	super root2 (P450 monooxygenase)	Auxin
TRpn_152373	681	1.97748	0.748203	AT2G45570	40.24	4e-43	Q93VW5	At4g31500	AT4G31500	super root2 (P450 monooxygenase)	Auxin
TRpn_40478	1721	-1.10714	0.749641	AT1G23320	47.35	3e-71	Q9LR29	TAR1	AT1G23320	tryptophan aminotransferase related 1	Auxin
TRpn_173167	1953	-0.188414	0.752732	AT2G22250	23.14	2e-24	Q9SIV0	SUR1	AT2G20610	super root 1 (C-S lyase)	Auxin
TRpn_56979	1603	1.39186	0.753477	AT5G25620	48.28	4e-109	F4JY69	YUC6	AT5G25620	tryptamine monooxygenase	Auxin
TRpn_17718	1149	1.19666	0.757916	AT2G45580	25.79	1e-16	O49342	CYP71A13	AT2G30770	indoleacetaldoxime dehydratase	Auxin
TRpn_37175	1435	0.476061	0.760119	AT5G36160	52.11	1e-134	Q9SIV0	SUR1	AT2G20610	super root 1 (C-S lyase)	Auxin
TRpn_131046	401	1.19666	0.761196	NA	39.19	7e-15	O49342	CYP71A13	AT2G30770	indoleacetaldoxime dehydratase	Auxin
TRpn_123848	663	-1.19043	0.7612	AT5G57220	40.17	9e-18	O49342	CYP71A13	AT2G30770	indoleacetaldoxime dehydratase	Auxin
TRpn_40477	1658	-2.95817	0.763481	AT1G70560	52.49	3e-80	Q9S7N2	TAA1	AT1G70560	tryptophan aminotransferase of Arabidopsis 1	Auxin
TRpn_47204	735	-1.46671	0.767398	NA	27.59	4e-18	O49342	CYP71A13	AT2G30770	indoleacetaldoxime dehydratase	Auxin
TRpn_76160	994	1.48168	0.769129	AT5G64440	50	7e-06	Q9FR37	AMI1	AT1G08980	indole-3-acetamide amidohydrolase	Auxin
TRpn_56980	1897	1.51023	0.772801	AT1G04180	57.82	1e-142	A0A178UES9	At5g25620	AT5G25620	tryptamine monooxygenase	Auxin
TRpn_84883	1030	-2.22109	0.777423	AT1G64940	40.29	7e-39	O49342	CYP71A13	AT2G30770	indoleacetaldoxime dehydratase	Auxin
TRpn_27932	1726	-0.264715	0.777437	AT3G54640	61.98	4e-128	Q42529	TSA1	AT3G54640	tryptophan synthase alpha subunit	Auxin
TRpn_68310	1133	-1.3973	0.782709	AT1G12200	39.34	6e-08	Q9LPL3	YUC11	AT1G21430	YUCCA gene	Auxin
TRpn_54879	1121	0.445954	0.786557	AT3G48280	39.46	9e-76	O49342	CYP71A13	AT2G30770	indoleacetaldoxime dehydratase	Auxin
TRpn_6248	1094	0.446562	0.789014	AT2G45510	28.49	2e-20	O49342	CYP71A13	AT2G30770	indoleacetaldoxime dehydratase	Auxin
TRpn_176404	821	0.995361	0.790577	AT4G02610	68.7	2e-52	O22765	TRPA1	AT4G02610	tryptophan synthase alpha subunit homolog	Auxin
TRpn_39960	1229	0.501857	0.790917	AT5G07990	39.17	4e-77	O65782	CYP83B1	AT4G31500	super root2 (P450 monooxygenase)	Auxin
TRpn_39958	659	-0.882314	0.792219	AT5G25180	50.83	1e-37	Q93VW5	At4g31500	AT4G31500	super root2 (P450 monooxygenase)	Auxin
TRpn_83113	680	-1.44307	0.793357	AT2G45570	41.95	4e-48	Q93VW5	At4g31500	AT4G31500	super root2 (P450 monooxygenase)	Auxin
TRpn_67956	1761	1.43394	0.796952	AT1G62620	29.17	2e-11	Q9FVQ0	YUC10	AT1G48910	YUCCA gene	Auxin
TRpn_61491	686	0.385505	0.806266	AT1G66540	35.65	6e-19	Q93VW5	At4g31500	AT4G31500	super root2 (P450 monooxygenase)	Auxin
TRpn_29501	431	-0.341436	0.806967	NA	63.33	2e-08	O49342	CYP71A13	AT2G30770	indoleacetaldoxime dehydratase	Auxin
TRpn_162855	1451	0.367408	0.810392	AT3G26230	35.29	6e-65	O65782	CYP83B1	AT4G31500	super root2 (P450 monooxygenase)	Auxin
TRpn_156409	1092	-0.548716	0.815526	AT3G54640	67.72	2e-102	Q42529	TSA1	AT3G54640	tryptophan synthase alpha subunit	Auxin
TRpn_40476	1389	-1.27127	0.816601	AT1G70560	48.44	9e-83	Q9S7N2	TAA1	AT1G70560	tryptophan aminotransferase of Arabidopsis 1	Auxin
TRpn_51519	2222	-2.38278	0.820675	AT2G45510	28.27	2e-23	O49342	CYP71A13	AT2G30770	indoleacetaldoxime dehydratase	Auxin
TRpn_183	1909	1.18184	0.826513	NA	38.16	4e-08	Q93VW5	At4g31500	AT4G31500	super root2 (P450 monooxygenase)	Auxin
TRpn_173852	754	-0.428956	0.826752	AT1G13110	44.12	5e-47	Q93VW5	At4g31500	AT4G31500	super root2 (P450 monooxygenase)	Auxin
TRpn_12338	3270	-0.995489	0.829687	NA	31.58	0.0006	Q9SIV0-2	SUR1	AT2G20610	super root 1 (C-S lyase)	Auxin
TRpn_134757	915	0.739074	0.83361	AT4G39950	59.26	2e-98	O81346	CYP79B2	AT4G39950	indole-3-acetaldoxime synthase (P450 monooxygenase)	Auxin
TRpn_82200	2192	0.75219	0.8377	AT1G34060	45.96	1e-70	Q93Z38	TAR4	AT1G34060	tryptophan aminotransferase related 4	Auxin
TRpn_54505	426	-0.827563	0.845618	NA	44.26	2e-15	Q93VW5	At4g31500	AT4G31500	super root2 (P450 monooxygenase)	Auxin
TRpn_180672	2072	-0.369556	0.85027	AT2G30490	32.46	3e-63	O65782	CYP83B1	AT4G31500	super root2 (P450 monooxygenase)	Auxin
TRpn_3858	794	0.673379	0.854977	AT1G33720	51.65	2e-27	Q93VW5	At4g31500	AT4G31500	super root2 (P450 monooxygenase)	Auxin
TRpn_5840	2004	-0.408034	0.857004	AT4G39490	21.95	7e-20	O49342	CYP71A13	AT2G30770	indoleacetaldoxime dehydratase	Auxin
TRpn_196160	628	0.841638	0.858434	AT1G08980	57.28	2e-36	Q9FR37	AMI1	AT1G08980	indole-3-acetamide amidohydrolase	Auxin
TRpn_161032	2266	-0.458248	0.859246	AT3G25660	48.36	2e-18	Q9FR37	AMI1	AT1G08980	indole-3-acetamide amidohydrolase	Auxin
TRpn_91125	1301	0.246529	0.861234	AT5G36160	47	2e-129	Q9SIV0	SUR1	AT2G20610	super root 1 (C-S lyase)	Auxin
TRpn_170332	429	1.01305	0.864527	AT4G37340	38.94	1e-22	Q93VW5	At4g31500	AT4G31500	super root2 (P450 monooxygenase)	Auxin
TRpn_40482	1480	-1.63604	0.864938	AT4G24670	53.92	6e-76	Q94A02	TAR2	AT4G24670	tryptophan aminotransferase related 2	Auxin
TRpn_4491	1654	-0.614594	0.865168	AT3G48320	42.7	7e-33	O49342	CYP71A13	AT2G30770	indoleacetaldoxime dehydratase	Auxin
TRpn_92846	570	-0.877505	0.866919	AT3G26230	43.61	6e-29	Q93VW5	At4g31500	AT4G31500	super root2 (P450 monooxygenase)	Auxin
TRpn_24346	848	-1.96782	0.888082	AT4G31940	26.98	1e-24	O65782	CYP83B1	AT4G31500	super root2 (P450 monooxygenase)	Auxin
TRpn_86108	1389	-1.96723	0.888112	AT2G46660	34.21	4e-41	O49342	CYP71A13	AT2G30770	indoleacetaldoxime dehydratase	Auxin
TRpn_53612	1784	-1.07951	0.890138	AT4G13310	37.37	1e-33	O49342	CYP71A13	AT2G30770	indoleacetaldoxime dehydratase	Auxin
TRpn_136038	449	0.48972	0.892117	AT5G38530	64.57	2e-39	Q9FFW8	TSBtype2	AT5G38530	tryptophan synthase beta subunit homolog	Auxin
TRpn_1232	1484	0.0521794	0.896342	AT5G12040	26.06	5e-17	P32961-2	NIT1	AT3G44310	nitrilase 1	Auxin
TRpn_9455	651	-0.421846	0.897909	AT4G36220	45.07	2e-17	Q93VW5	At4g31500	AT4G31500	super root2 (P450 monooxygenase)	Auxin
TRpn_37616	786	0.531724	0.899281	NA	47.5	8e-07	Q9SIV0	SUR1	AT2G20610	super root 1 (C-S lyase)	Auxin
TRpn_49706	517	-0.850086	0.901184	AT3G26210	41.91	5e-29	O49342	CYP71A13	AT2G30770	indoleacetaldoxime dehydratase	Auxin
TRpn_108755	646	-0.542006	0.902266	AT2G45570	42.41	2e-49	Q93VW5	At4g31500	AT4G31500	super root2 (P450 monooxygenase)	Auxin
TRpn_94340	1641	0.0681289	0.905576	AT1G62620	29.17	1e-11	Q9FVQ0	YUC10	AT1G48910	YUCCA gene	Auxin
TRpn_2342	442	1.19691	0.907019	NA	30.83	4e-13	O65782	CYP83B1	AT4G31500	super root2 (P450 monooxygenase)	Auxin
TRpn_39955	576	-0.376836	0.908189	AT4G12300	41.8	5e-26	Q93VW5	At4g31500	AT4G31500	super root2 (P450 monooxygenase)	Auxin
TRpn_66526	2396	0.24719	0.908499	AT1G70580	25.13	1e-22	Q9SIV0	SUR1	AT2G20610	super root 1 (C-S lyase)	Auxin
TRpn_25330	1935	0.392834	0.909066	AT2G41680	26.21	0.0004	Q9LKC0	YUC5	AT5G43890	YUCCA gene	Auxin
TRpn_20876	1708	0.428094	0.909175	AT5G07360	30.56	1e-08	Q9FR37	AMI1	AT1G08980	indole-3-acetamide amidohydrolase	Auxin
TRpn_78948	903	0.489218	0.910327	AT1G13080	44.21	1e-55	Q93VW5	At4g31500	AT4G31500	super root2 (P450 monooxygenase)	Auxin
TRpn_46699	599	-0.425928	0.912209	NA	63.64	3e-15	O22765	TRPA1	AT4G02610	tryptophan synthase alpha subunit homolog	Auxin
TRpn_25365	1214	-0.555748	0.915315	AT1G33730	30.84	4e-51	O65782	CYP83B1	AT4G31500	super root2 (P450 monooxygenase)	Auxin
TRpn_24345	845	-1.40566	0.919197	AT2G45550	47.65	1e-41	Q93VW5	At4g31500	AT4G31500	super root2 (P450 monooxygenase)	Auxin
TRpn_136898	547	0.241166	0.927293	NA	36.36	5e-12	O49342	CYP71A13	AT2G30770	indoleacetaldoxime dehydratase	Auxin
TRpn_69230	1789	0.0625848	0.928385	AT5G64370	24.6	2e-09	P46011	NIT4	AT5G22300	nitrilase 4	Auxin
TRpn_62145	5685	-0.146512	0.932314	AT5G20960	50.18	8e-147	Q7G193	AAO1	AT5G20960	Arabidopsis aldehyde oxydase 1	Auxin
TRpn_14668	2180	-0.316829	0.932466	AT1G01280	34.74	4e-93	O81346	CYP79B2	AT4G39950	indole-3-acetaldoxime synthase (P450 monooxygenase)	Auxin
TRpn_5839	2089	-0.381465	0.933966	AT4G39490	24.67	1e-18	O49342	CYP71A13	AT2G30770	indoleacetaldoxime dehydratase	Auxin
TRpn_25323	1107	-0.156824	0.936525	AT5G36160	47.86	2e-76	Q9SIV0	SUR1	AT2G20610	super root 1 (C-S lyase)	Auxin
TRpn_163678	1184	0.317997	0.936866	AT1G33720	41.55	9e-51	Q93VW5	At4g31500	AT4G31500	super root2 (P450 monooxygenase)	Auxin
TRpn_111599	442	-0.629972	0.938938	AT5G07990	51.49	1e-29	Q93VW5	At4g31500	AT4G31500	super root2 (P450 monooxygenase)	Auxin
TRpn_156406	1400	-0.375506	0.942341	AT3G54640	67.72	1e-82	Q42529	TSA1	AT3G54640	tryptophan synthase alpha subunit	Auxin
TRpn_47212	1599	-0.408364	0.944572	AT1G13080	31.04	4e-59	O65782	CYP83B1	AT4G31500	super root2 (P450 monooxygenase)	Auxin
TRpn_32249	1219	0.198445	0.944716	AT4G15110	33.59	2e-08	Q93VW5	At4g31500	AT4G31500	super root2 (P450 monooxygenase)	Auxin
TRpn_161030	1657	-0.316415	0.944762	AT3G25660	48.36	1e-18	Q9FR37	AMI1	AT1G08980	indole-3-acetamide amidohydrolase	Auxin
TRpn_55049	568	-0.386211	0.948142	AT1G13710	38.98	8e-09	Q93VW5	At4g31500	AT4G31500	super root2 (P450 monooxygenase)	Auxin
TRpn_44901	1877	-0.281655	0.95172	AT4G24670	52.33	2e-122	Q94A02	TAR2	AT4G24670	tryptophan aminotransferase related 2	Auxin
TRpn_100786	404	-0.727765	0.959493	AT5G07990	26.52	1e-12	O49342	CYP71A13	AT2G30770	indoleacetaldoxime dehydratase	Auxin
TRpn_145040	1433	-0.326819	0.962107	AT5G12040	27.43	8e-08	Q1LYZ1	At3g44300	AT3G44300	nitrilase 2	Auxin
TRpn_83284	1896	-0.276868	0.963098	AT3G26310	36.5	3e-91	O65782	CYP83B1	AT4G31500	super root2 (P450 monooxygenase)	Auxin
TRpn_68810	468	0.49586	0.964037	AT3G03470	38.89	6e-13	O49342	CYP71A13	AT2G30770	indoleacetaldoxime dehydratase	Auxin
TRpn_96706	440	-0.916953	0.964117	AT4G37370	38.97	1e-24	O49342	CYP71A13	AT2G30770	indoleacetaldoxime dehydratase	Auxin
TRpn_23706	1776	-0.436719	0.969122	AT1G48910	46.46	2e-102	Q9FVQ0	YUC10	AT1G48910	YUCCA gene	Auxin
TRpn_16556	811	0.19441	0.976327	AT5G43890	51.14	6e-68	Q9LKC0	YUC5	AT5G43890	YUCCA gene	Auxin
TRpn_24742	1127	0.203344	0.977857	AT5G07990	41.86	1e-59	Q93VW5	At4g31500	AT4G31500	super root2 (P450 monooxygenase)	Auxin
TRpn_116613	770	-0.172723	0.980094	AT1G04610	59.17	2e-103	O23024	YUC3	AT1G04610	YUCCA gene	Auxin
TRpn_10550	516	0.249732	0.981207	NA	56.36	8e-11	O49342	CYP71A13	AT2G30770	indoleacetaldoxime dehydratase	Auxin
TRpn_162857	1550	0.235193	0.982287	AT3G26230	32.43	3e-58	O65782	CYP83B1	AT4G31500	super root2 (P450 monooxygenase)	Auxin
TRpn_118241	588	-0.314442	0.982287	AT3G26230	41.49	2e-52	Q93VW5	At4g31500	AT4G31500	super root2 (P450 monooxygenase)	Auxin
TRpn_17375	2165	-0.0417398	0.982287	AT4G37330	32.78	1e-58	O65782	CYP83B1	AT4G31500	super root2 (P450 monooxygenase)	Auxin
TRpn_33719	634	0.234615	0.982287	AT2G23220	31.52	1e-23	O81346	CYP79B2	AT4G39950	indole-3-acetaldoxime synthase (P450 monooxygenase)	Auxin
TRpn_69723	800	0.234648	0.982287	AT5G12040	26.76	6e-07	Q1LYZ1	At3g44300	AT3G44300	nitrilase 2	Auxin
TRpn_35181	542	0.234949	0.982287	AT5G42590	46.08	9e-25	O49342	CYP71A13	AT2G30770	indoleacetaldoxime dehydratase	Auxin
TRpn_94749	419	0.234462	0.982287	ATMG00810	31.75	0.0002	Q7G193	AAO1	AT5G20960	Arabidopsis aldehyde oxydase 1	Auxin
TRpn_80520	776	0.234646	0.982287	NA	30.53	3e-06	Q9FR37	AMI1	AT1G08980	indole-3-acetamide amidohydrolase	Auxin
TRpn_15532	490	0.234826	0.982287	NA	65.52	2e-06	Q9LPL3	YUC11	AT1G21430	YUCCA gene	Auxin
TRpn_150027	449	0.234956	0.982287	NA	57.14	2e-05	Q9FE98	TAR3	AT1G34040	tryptophan aminotransferase related 3	Auxin
TRpn_39953	543	0.234912	0.982287	AT3G61040	33.58	2e-20	O65782	CYP83B1	AT4G31500	super root2 (P450 monooxygenase)	Auxin
TRpn_93851	406	-0.221469	0.982287	AT1G66540	40.95	2e-26	Q93VW5	At4g31500	AT4G31500	super root2 (P450 monooxygenase)	Auxin
TRpn_143012	549	0.235004	0.982287	NA	40.45	1e-18	Q93VW5	At4g31500	AT4G31500	super root2 (P450 monooxygenase)	Auxin
TRpn_13572	508	0.234548	0.982287	AT1G04180	72.35	6e-86	O64489	YUC9	AT1G04180	YUCCA gene	Auxin
TRpn_124450	494	0.234986	0.982287	AT5G10610	45.45	1e-20	O49342	CYP71A13	AT2G30770	indoleacetaldoxime dehydratase	Auxin
TRpn_30827	720	0.234697	0.982287	NA	51.92	4e-09	O49342	CYP71A13	AT2G30770	indoleacetaldoxime dehydratase	Auxin
TRpn_30828	458	0.234911	0.982287	NA	51.92	4e-11	O49342	CYP71A13	AT2G30770	indoleacetaldoxime dehydratase	Auxin
TRpn_12136	459	0.234893	0.982287	NA	53.33	2e-08	O49342	CYP71A13	AT2G30770	indoleacetaldoxime dehydratase	Auxin
TRpn_45526	1182	0.234877	0.982287	AT4G34880	38.55	2e-09	Q9FR37	AMI1	AT1G08980	indole-3-acetamide amidohydrolase	Auxin
TRpn_93983	546	0.336143	0.982287	NA	46.97	6e-15	O49342	CYP71A13	AT2G30770	indoleacetaldoxime dehydratase	Auxin
TRpn_15461	613	0.234797	0.982287	AT3G48270	28.5	2e-27	O65782	CYP83B1	AT4G31500	super root2 (P450 monooxygenase)	Auxin
TRpn_121757	2262	0.145135	0.982287	AT1G11600	24.45	5e-19	O65782	CYP83B1	AT4G31500	super root2 (P450 monooxygenase)	Auxin
TRpn_69118	545	0.293908	0.982287	AT1G74110	27.27	4e-20	O65782	CYP83B1	AT4G31500	super root2 (P450 monooxygenase)	Auxin
TRpn_110880	874	0.235199	0.982287	AT4G36220	42.08	7e-56	Q93VW5	At4g31500	AT4G31500	super root2 (P450 monooxygenase)	Auxin
TRpn_9454	838	0.235185	0.982287	AT4G36220	32.34	6e-34	O65782	CYP83B1	AT4G31500	super root2 (P450 monooxygenase)	Auxin
TRpn_92631	827	0.234986	0.982287	AT4G36220	32.38	2e-35	O65782	CYP83B1	AT4G31500	super root2 (P450 monooxygenase)	Auxin
TRpn_48162	539	0.234924	0.982287	AT4G36220	37.37	5e-15	O49342	CYP71A13	AT2G30770	indoleacetaldoxime dehydratase	Auxin
TRpn_135334	1100	0.235166	0.982287	AT1G64940	40.78	9e-40	O49342	CYP71A13	AT2G30770	indoleacetaldoxime dehydratase	Auxin
TRpn_79443	2082	-0.0468099	0.982287	AT1G64940	26.44	7e-34	O65782	CYP83B1	AT4G31500	super root2 (P450 monooxygenase)	Auxin
TRpn_93771	1817	0.0304036	0.982287	AT2G40890	36.09	3e-90	O65782	CYP83B1	AT4G31500	super root2 (P450 monooxygenase)	Auxin
TRpn_68314	1153	-0.532754	0.982287	AT1G12200	39.34	1e-07	Q9LPL3	YUC11	AT1G21430	YUCCA gene	Auxin
TRpn_77154	691	0.24986	0.982287	AT5G07990	47.96	2e-26	Q93VW5	At4g31500	AT4G31500	super root2 (P450 monooxygenase)	Auxin
TRpn_93599	1355	0.071252	0.982287	AT5G07990	36.42	9e-54	O65782	CYP83B1	AT4G31500	super root2 (P450 monooxygenase)	Auxin
TRpn_9014	1258	0.234891	0.982287	AT3G26230	40.66	4e-59	Q93VW5	At4g31500	AT4G31500	super root2 (P450 monooxygenase)	Auxin
TRpn_115325	943	0.234908	0.982287	AT3G26230	41.78	4e-56	Q93VW5	At4g31500	AT4G31500	super root2 (P450 monooxygenase)	Auxin
TRpn_23710	1895	0.234859	0.982287	AT1G48910	46.46	6e-102	Q9FVQ0	YUC10	AT1G48910	YUCCA gene	Auxin
TRpn_35574	480	0.234855	0.982287	AT1G04610	56.19	4e-36	O23024	YUC3	AT1G04610	YUCCA gene	Auxin
TRpn_138177	485	-0.39909	0.982287	NA	68.63	6e-16	Q9LKC0	YUC5	AT5G43890	YUCCA gene	Auxin
TRpn_40015	2921	-0.0384009	0.982287	AT4G24670	57.14	1e-137	Q94A02	TAR2	AT4G24670	tryptophan aminotransferase related 2	Auxin
TRpn_40016	2439	-0.139414	0.982287	AT4G24670	56.99	5e-143	Q94A02	TAR2	AT4G24670	tryptophan aminotransferase related 2	Auxin
TRpn_43543	541	0.234733	0.982287	AT2G45560	39.32	4e-21	Q93VW5	At4g31500	AT4G31500	super root2 (P450 monooxygenase)	Auxin
TRpn_24347	452	0.23464	0.982287	NA	61.11	1e-11	O49342	CYP71A13	AT2G30770	indoleacetaldoxime dehydratase	Auxin
TRpn_79116	407	0.234973	0.982287	NA	28.36	2e-09	O49342	CYP71A13	AT2G30770	indoleacetaldoxime dehydratase	Auxin
TRpn_132586	1576	-0.0644831	0.982287	AT2G46660	34.21	6e-41	O49342	CYP71A13	AT2G30770	indoleacetaldoxime dehydratase	Auxin
TRpn_84477	565	0.234727	0.982287	AT2G12190	23.96	3e-05	O65782	CYP83B1	AT4G31500	super root2 (P450 monooxygenase)	Auxin
TRpn_135333	1281	0.43293	0.982287	AT5G06900	35.24	6e-45	Q93VW5	At4g31500	AT4G31500	super root2 (P450 monooxygenase)	Auxin
TRpn_24740	422	0.2349	0.982287	AT5G07990	30.86	4e-13	O49342	CYP71A13	AT2G30770	indoleacetaldoxime dehydratase	Auxin
TRpn_134204	619	0.234995	0.982287	AT2G45570	45.56	3e-42	Q93VW5	At4g31500	AT4G31500	super root2 (P450 monooxygenase)	Auxin
TRpn_9382	1318	0.311654	0.982287	AT1G33720	40.62	6e-47	Q93VW5	At4g31500	AT4G31500	super root2 (P450 monooxygenase)	Auxin
TRpn_153340	2199	0.0803436	0.982287	AT1G70580	25.13	1e-22	Q9SIV0	SUR1	AT2G20610	super root 1 (C-S lyase)	Auxin
TRpn_193884	485	0.235173	0.982287	NA	30.91	8e-15	O65782	CYP83B1	AT4G31500	super root2 (P450 monooxygenase)	Auxin
TRpn_45520	647	0.234665	0.982287	NA	30.34	3e-10	O65782	CYP83B1	AT4G31500	super root2 (P450 monooxygenase)	Auxin
TRpn_185508	718	0.122888	0.982287	AT5G20960	50.87	1e-64	Q7G193	AAO1	AT5G20960	Arabidopsis aldehyde oxydase 1	Auxin
TRpn_144464	1077	0.234994	0.982287	AT3G26320	38.33	6e-36	O49342	CYP71A13	AT2G30770	indoleacetaldoxime dehydratase	Auxin
TRpn_124298	1624	0.235038	0.982287	AT1G70560	48.12	1e-81	Q9S7N2	TAA1	AT1G70560	tryptophan aminotransferase of Arabidopsis 1	Auxin
TRpn_160576	2108	-0.113396	0.982287	AT3G26300	33.33	3e-91	O65782	CYP83B1	AT4G31500	super root2 (P450 monooxygenase)	Auxin
TRpn_75877	2041	-0.141647	0.982287	AT2G45510	27.41	3e-18	O49342	CYP71A13	AT2G30770	indoleacetaldoxime dehydratase	Auxin
TRpn_106630	1292	-0.152384	0.982287	AT2G45570	31.78	1e-53	O65782	CYP83B1	AT4G31500	super root2 (P450 monooxygenase)	Auxin
TRpn_138628	1100	-0.100642	0.982287	AT2G45570	42.86	1e-58	Q93VW5	At4g31500	AT4G31500	super root2 (P450 monooxygenase)	Auxin
TRpn_613	1278	0.234829	0.982287	AT1G66540	41.57	7e-43	Q93VW5	At4g31500	AT4G31500	super root2 (P450 monooxygenase)	Auxin
TRpn_120621	1257	0.235229	0.982287	AT1G66540	40	7e-43	Q93VW5	At4g31500	AT4G31500	super root2 (P450 monooxygenase)	Auxin
TRpn_17719	2143	0.234886	0.982287	AT1G33730	42.71	7e-48	Q93VW5	At4g31500	AT4G31500	super root2 (P450 monooxygenase)	Auxin
TRpn_44885	2074	0.234956	0.982287	AT3G48320	30.92	2e-60	O49342	CYP71A13	AT2G30770	indoleacetaldoxime dehydratase	Auxin
TRpn_193877	438	0.234945	0.982287	AT3G26270	45.16	8e-18	O49342	CYP71A13	AT2G30770	indoleacetaldoxime dehydratase	Auxin
TRpn_179904	763	0.21623	0.982287	AT4G37430	41.18	3e-20	O65782	CYP83B1	AT4G31500	super root2 (P450 monooxygenase)	Auxin
TRpn_180907	556	0.198316	0.982287	NA	25.45	3e-05	O49342	CYP71A13	AT2G30770	indoleacetaldoxime dehydratase	Auxin
TRpn_194728	689	0.234953	0.982287	AT1G13080	47.74	2e-55	Q93VW5	At4g31500	AT4G31500	super root2 (P450 monooxygenase)	Auxin
TRpn_86314	723	0.235439	0.982287	NA	31.03	0.0001	Q9SIV0-2	SUR1	AT2G20610	super root 1 (C-S lyase)	Auxin
TRpn_149870	439	0.23508	0.982287	AT2G22330	63.45	5e-65	Q501D8	CYP79B3	AT2G22330	indole-3-acetaldoxime synthase (P450 monooxygenase)	Auxin
TRpn_50643	1925	0.234866	0.982287	NA	33.33	0.0006	Q9LR29	TAR1	AT1G23320	tryptophan aminotransferase related 1	Auxin
TRpn_8607	719	0.234895	0.982287	AT3G48280	52.48	8e-25	O49342	CYP71A13	AT2G30770	indoleacetaldoxime dehydratase	Auxin
TRpn_120620	1163	0.235223	0.982287	AT3G28740	35.23	9e-47	O65782	CYP83B1	AT4G31500	super root2 (P450 monooxygenase)	Auxin
TRpn_40480	1634	-0.726824	0.982287	AT1G23320	58.59	4e-52	Q9LR29	TAR1	AT1G23320	tryptophan aminotransferase related 1	Auxin
TRpn_98276	467	-0.109047	0.983071	AT3G26310	43.36	6e-27	O49342	CYP71A13	AT2G30770	indoleacetaldoxime dehydratase	Auxin
TRpn_103459	600	-0.177133	0.983088	NA	45.83	7e-11	Q93VW5	At4g31500	AT4G31500	super root2 (P450 monooxygenase)	Auxin
TRpn_79591	499	-0.0245505	0.986224	AT5G57260	48.67	5e-31	Q93VW5	At4g31500	AT4G31500	super root2 (P450 monooxygenase)	Auxin
TRpn_167925	666	-0.0470349	0.987832	NA	25	2e-13	O49342	CYP71A13	AT2G30770	indoleacetaldoxime dehydratase	Auxin
TRpn_147157	861	0.0956329	0.988364	AT4G37360	36.04	4e-38	Q93VW5	At4g31500	AT4G31500	super root2 (P450 monooxygenase)	Auxin
TRpn_189566	1978	-0.00897101	0.996305	AT2G41680	26.21	0.0003	Q9LKC0	YUC5	AT5G43890	YUCCA gene	Auxin
TRpn_47203	1628	-1.53071	NA	AT1G13080	32.95	8e-66	O49342	CYP71A13	AT2G30770	indoleacetaldoxime dehydratase	Auxin
TRpn_101147	596	-0.436952	NA	AT3G26230	41.12	1e-51	Q93VW5	At4g31500	AT4G31500	super root2 (P450 monooxygenase)	Auxin
TRpn_55602	635	-4.796	NA	AT1G33730	44.87	3e-34	Q93VW5	At4g31500	AT4G31500	super root2 (P450 monooxygenase)	Auxin
TRpn_163662	435	0.666428	NA	AT2G45560	42.11	3e-19	Q93VW5	At4g31500	AT4G31500	super root2 (P450 monooxygenase)	Auxin
TRpn_44679	1515	-4.26296	NA	NA	51.35	1e-07	O49342	CYP71A13	AT2G30770	indoleacetaldoxime dehydratase	Auxin
TRpn_186108	595	0.235068	NA	NA	24	9e-05	O65782	CYP83B1	AT4G31500	super root2 (P450 monooxygenase)	Auxin
TRpn_165638	437	0.235114	NA	NA	38.55	2e-11	Q93VW5	At4g31500	AT4G31500	super root2 (P450 monooxygenase)	Auxin
TRpn_100340	620	0.234707	NA	NA	38.16	6e-09	Q93VW5	At4g31500	AT4G31500	super root2 (P450 monooxygenase)	Auxin
TRpn_39954	541	-1.04148	NA	AT3G61040	34.01	2e-22	O65782	CYP83B1	AT4G31500	super root2 (P450 monooxygenase)	Auxin
TRpn_82198	981	-1.42374	NA	AT1G34060	47.92	4e-47	Q93Z38	TAR4	AT1G34060	tryptophan aminotransferase related 4	Auxin
TRpn_162852	1416	1.95811	NA	AT3G26330	35.56	5e-66	O65782	CYP83B1	AT4G31500	super root2 (P450 monooxygenase)	Auxin
TRpn_47206	846	-2.6361	NA	AT3G48290	27.74	3e-20	O49342	CYP71A13	AT2G30770	indoleacetaldoxime dehydratase	Auxin
TRpn_162854	794	-2.96429	NA	NA	25.55	9e-15	O49342	CYP71A13	AT2G30770	indoleacetaldoxime dehydratase	Auxin
TRpn_39846	480	-4.55872	NA	NA	44.74	9e-06	O65782	CYP83B1	AT4G31500	super root2 (P450 monooxygenase)	Auxin
TRpn_47207	1323	0.234627	NA	AT1G13080	35.75	3e-77	O49342	CYP71A13	AT2G30770	indoleacetaldoxime dehydratase	Auxin
TRpn_47208	1662	-0.727079	NA	AT3G48290	32.82	8e-69	O49342	CYP71A13	AT2G30770	indoleacetaldoxime dehydratase	Auxin
TRpn_102560	592	5.88484	NA	AT1G13710	40.87	1e-22	Q93VW5	At4g31500	AT4G31500	super root2 (P450 monooxygenase)	Auxin
TRpn_84821	567	-0.37177	NA	AT1G74110	30.41	1e-25	O65782	CYP83B1	AT4G31500	super root2 (P450 monooxygenase)	Auxin
TRpn_128088	2123	2.03401	NA	AT2G46660	30.16	9e-66	O65782	CYP83B1	AT4G31500	super root2 (P450 monooxygenase)	Auxin
TRpn_67958	1819	5.47384	NA	AT1G12200	24.14	1e-07	O23024	YUC3	AT1G04610	YUCCA gene	Auxin
TRpn_68316	457	-4.17943	NA	AT1G12200	39.34	1e-08	Q9LPL3	YUC11	AT1G21430	YUCCA gene	Auxin
TRpn_112171	525	8.4613	NA	AT2G40890	49.64	9e-42	Q93VW5	At4g31500	AT4G31500	super root2 (P450 monooxygenase)	Auxin
TRpn_1814	1153	0.234675	NA	AT4G12320	30.43	7e-19	O65782	CYP83B1	AT4G31500	super root2 (P450 monooxygenase)	Auxin
TRpn_1815	1038	0.23489	NA	AT4G12320	30.43	4e-19	O65782	CYP83B1	AT4G31500	super root2 (P450 monooxygenase)	Auxin
TRpn_92084	554	0.234976	NA	AT4G12320	30.43	3e-20	O65782	CYP83B1	AT4G31500	super root2 (P450 monooxygenase)	Auxin
TRpn_75858	1583	0.23477	NA	AT1G13080	36.47	1e-80	O49342	CYP71A13	AT2G30770	indoleacetaldoxime dehydratase	Auxin
TRpn_75857	1508	-0.726838	NA	AT1G13080	34.12	1e-67	O49342	CYP71A13	AT2G30770	indoleacetaldoxime dehydratase	Auxin
TRpn_88685	666	0.234815	NA	AT1G48910	44.88	2e-36	Q9FVQ0	YUC10	AT1G48910	YUCCA gene	Auxin
TRpn_91542	765	-4.07428	NA	AT1G48910	43.65	2e-77	Q9FVQ0	YUC10	AT1G48910	YUCCA gene	Auxin
TRpn_153445	1182	1.57867	NA	AT1G13080	43.7	1e-81	O65782	CYP83B1	AT4G31500	super root2 (P450 monooxygenase)	Auxin
TRpn_9198	411	2.66804	NA	AT2G45510	30.51	1e-05	O49342	CYP71A13	AT2G30770	indoleacetaldoxime dehydratase	Auxin
TRpn_51518	1380	0.234578	NA	AT2G45510	28.7	8e-09	O49342	CYP71A13	AT2G30770	indoleacetaldoxime dehydratase	Auxin
TRpn_76465	517	-1.07193	NA	AT2G40890	36.9	2e-15	O49342	CYP71A13	AT2G30770	indoleacetaldoxime dehydratase	Auxin
TRpn_24744	2245	0.430165	NA	AT5G07990	35.12	3e-96	O49342	CYP71A13	AT2G30770	indoleacetaldoxime dehydratase	Auxin
TRpn_97526	438	-14.0174	NA	AT5G06900	41.32	6e-30	O65782	CYP83B1	AT4G31500	super root2 (P450 monooxygenase)	Auxin
TRpn_166361	657	4.78694	NA	AT1G33730	44.39	2e-43	Q93VW5	At4g31500	AT4G31500	super root2 (P450 monooxygenase)	Auxin
TRpn_45519	619	-5.24091	NA	NA	31.17	3e-11	O65782	CYP83B1	AT4G31500	super root2 (P450 monooxygenase)	Auxin
TRpn_173655	872	0.235109	NA	AT4G39490	28.73	1e-18	O49342	CYP71A13	AT2G30770	indoleacetaldoxime dehydratase	Auxin
TRpn_173656	819	0.896113	NA	AT4G39490	28.73	1e-18	O49342	CYP71A13	AT2G30770	indoleacetaldoxime dehydratase	Auxin
TRpn_75859	2029	-2.12993	NA	AT1G13110	45.23	3e-66	O65782	CYP83B1	AT4G31500	super root2 (P450 monooxygenase)	Auxin
TRpn_106884	476	3.2419	NA	AT5G20960	57.62	8e-49	Q7G193	AAO1	AT5G20960	Arabidopsis aldehyde oxydase 1	Auxin
TRpn_189564	1731	4.05112	NA	AT2G41680	26.21	0.0002	Q9LKC0	YUC5	AT5G43890	YUCCA gene	Auxin
TRpn_189562	1708	2.82555	NA	AT2G41680	26.21	0.0004	Q9LKC0	YUC5	AT5G43890	YUCCA gene	Auxin
TRpn_124296	741	-1.96706	NA	AT1G70560	53.99	4e-63	Q9S7N2	TAA1	AT1G70560	tryptophan aminotransferase of Arabidopsis 1	Auxin
TRpn_34894	482	0.234794	NA	NA	26.52	1e-12	O65782	CYP83B1	AT4G31500	super root2 (P450 monooxygenase)	Auxin
TRpn_45920	410	0.234865	NA	NA	30.7	9e-14	O65782	CYP83B1	AT4G31500	super root2 (P450 monooxygenase)	Auxin
TRpn_129921	1561	0.234813	NA	AT2G45510	25	1e-10	O49342	CYP71A13	AT2G30770	indoleacetaldoxime dehydratase	Auxin
TRpn_51522	2068	0.234784	NA	AT2G44890	28.27	2e-23	O49342	CYP71A13	AT2G30770	indoleacetaldoxime dehydratase	Auxin
TRpn_51525	1124	2.22447	NA	AT2G45510	28.7	6e-09	O49342	CYP71A13	AT2G30770	indoleacetaldoxime dehydratase	Auxin
TRpn_117381	748	0.235093	NA	AT3G26330	45.36	5e-50	Q93VW5	At4g31500	AT4G31500	super root2 (P450 monooxygenase)	Auxin
TRpn_108756	668	13.7556	NA	AT2G45570	41.75	1e-48	Q93VW5	At4g31500	AT4G31500	super root2 (P450 monooxygenase)	Auxin
TRpn_95402	643	-1.63612	NA	AT2G45580	39.62	2e-33	Q93VW5	At4g31500	AT4G31500	super root2 (P450 monooxygenase)	Auxin
TRpn_75856	1585	0.234944	NA	AT1G13080	42.13	4e-55	O49342	CYP71A13	AT2G30770	indoleacetaldoxime dehydratase	Auxin
TRpn_68311	1252	0.235029	NA	AT1G12200	39.62	5e-07	Q9LPL3	YUC11	AT1G21430	YUCCA gene	Auxin
TRpn_68313	1232	0.234962	NA	AT1G12200	39.62	3e-07	Q9LPL3	YUC11	AT1G21430	YUCCA gene	Auxin
TRpn_109205	556	-4.85863	NA	AT4G12310	42.11	3e-20	O49342	CYP71A13	AT2G30770	indoleacetaldoxime dehydratase	Auxin
TRpn_18030	1077	-5.09483	NA	AT5G36220	37.78	5e-34	Q93VW5	At4g31500	AT4G31500	super root2 (P450 monooxygenase)	Auxin
TRpn_145039	1237	3.56479	NA	AT5G12040	27.43	1e-07	Q1LYZ1	At3g44300	AT3G44300	nitrilase 2	Auxin
TRpn_171995	1651	0.235545	NA	AT1G77670	26.53	1e-16	Q9SIV0-2	SUR1	AT2G20610	super root 1 (C-S lyase)	Auxin
TRpn_196080	2302	0.23538	NA	NA	33.33	0.0004	Q9LR29	TAR1	AT1G23320	tryptophan aminotransferase related 1	Auxin
TRpn_196082	3134	4.7576	NA	NA	33.33	0.0006	Q9LR29	TAR1	AT1G23320	tryptophan aminotransferase related 1	Auxin
TRpn_196078	3068	-2.63113	NA	NA	33.33	0.0006	Q9LR29	TAR1	AT1G23320	tryptophan aminotransferase related 1	Auxin
TRpn_50644	2362	-5.02808	NA	NA	33.33	0.0007	Q9LR29	TAR1	AT1G23320	tryptophan aminotransferase related 1	Auxin
TRpn_196081	2211	0.235259	NA	NA	33.33	0.0004	Q9LR29	TAR1	AT1G23320	tryptophan aminotransferase related 1	Auxin
TRpn_50647	2083	0.318392	NA	NA	33.33	0.0006	Q9LR29	TAR1	AT1G23320	tryptophan aminotransferase related 1	Auxin
TRpn_196076	3154	5.01798	NA	NA	33.33	0.0006	Q9LR29	TAR1	AT1G23320	tryptophan aminotransferase related 1	Auxin
TRpn_196073	2939	0.235316	NA	NA	33.33	0.0005	Q9LR29	TAR1	AT1G23320	tryptophan aminotransferase related 1	Auxin
TRpn_196077	2021	0.235066	NA	NA	33.33	0.0003	Q9LR29	TAR1	AT1G23320	tryptophan aminotransferase related 1	Auxin
TRpn_196075	1450	-0.726622	NA	NA	33.33	0.0002	Q9LR29	TAR1	AT1G23320	tryptophan aminotransferase related 1	Auxin
TRpn_117302	1054	0.235005	NA	NA	33.33	0.0001	Q9LR29	TAR1	AT1G23320	tryptophan aminotransferase related 1	Auxin
TRpn_40479	1812	-2.22111	NA	AT1G23320	58.59	4e-57	Q9LR29	TAR1	AT1G23320	tryptophan aminotransferase related 1	Auxin
TRpn_109688	804	0.235437	NA	AT3G48310	33.58	2e-47	O49342	CYP71A13	AT2G30770	indoleacetaldoxime dehydratase	Auxin
TRpn_167926	1324	0.28846	NA	AT1G13110	32.98	3e-60	O65782	CYP83B1	AT4G31500	super root2 (P450 monooxygenase)	Auxin
TRpn_125901	709	3.08293	NA	AT2G30770	53.92	1e-33	O49342	CYP71A13	AT2G30770	indoleacetaldoxime dehydratase	Auxin
TRpn_3860	820	-2.95745	NA	AT1G33720	51.65	3e-27	Q93VW5	At4g31500	AT4G31500	super root2 (P450 monooxygenase)	Auxin
TRpn_156408	1623	-1.7689	NA	AT3G54640	67.72	8e-82	Q42529	TSA1	AT3G54640	tryptophan synthase alpha subunit	Auxin
TRpn_16558	421	0.234622	NA	AT1G04610	51.52	3e-50	O23024	YUC3	AT1G04610	YUCCA gene	Auxin
TRpn_167928	822	-1.63495	NA	AT3G26210	38.46	8e-58	O65782	CYP83B1	AT4G31500	super root2 (P450 monooxygenase)	Auxin
TRpn_155344	2229	0.234909	NA	AT5G64440	39.86	8e-17	Q9FR37	AMI1	AT1G08980	indole-3-acetamide amidohydrolase	Auxin
TRpn_48436	1463	19.7475	1.05549e-16	AT1G12740	43.7	4e-29	Q9M066	CYP90C1	AT4G36380	brassinosteroid C-23 hydroxylase	BR
TRpn_133803	2015	10.9488	1.27355e-16	AT1G50430	83.22	0	Q9LDU6	DWF5	AT1G50430	sterol delta7 reductase	BR
TRpn_181421	1481	10.5036	7.66397e-16	AT1G14290	31.3	3e-06	A0A178VG09	At3g02580	AT3G02580	delta7 sterol C-5 desaturase	BR
TRpn_172183	1524	3.68558	1.26045e-13	AT3G52940	30.88	3e-38	A8MS34	DWF5	AT1G50430	sterol delta7 reductase	BR
TRpn_111379	1934	10.8982	3.79427e-13	AT1G01600	27.83	7e-21	O48786	CYP734A1	AT2G26710	brassinosteroid C-26 hydroxylase	BR
TRpn_133804	2050	10.4199	3.80267e-11	AT1G50430	83.22	0	Q9LDU6	DWF5	AT1G50430	sterol delta7 reductase	BR
TRpn_154241	2355	2.76442	1.09019e-10	AT3G19820	80.14	0	Q39085	DIM	AT3G19820	sterol C-24 reductase	BR
TRpn_38951	635	-19.0108	2.60333e-10	NA	48.85	5e-21	W8Q3B1	AT2G36800	AT2G36800	brassinosteroid 23-O-glucosilase	BR
TRpn_105508	1675	20.2404	1.04218e-09	AT1G12740	31.69	1e-79	O64989	CYP90B1	AT3G50660	steroid C-22 hydroxylase	BR
TRpn_189307	1734	8.9723	5.16238e-09	AT2G46950	39.64	4e-132	O48786	CYP734A1	AT2G26710	brassinosteroid C-26 hydroxylase	BR
TRpn_171452	892	8.95782	1.1132e-08	AT3G16520	37.78	2e-38	W8Q3B1	AT2G36800	AT2G36800	brassinosteroid 23-O-glucosilase	BR
TRpn_18952	1618	-4.37777	1.70327e-08	AT1G75130	43.62	2e-125	O48786	CYP734A1	AT2G26710	brassinosteroid C-26 hydroxylase	BR
TRpn_153370	2223	18.3999	9.82084e-08	AT1G12740	31.18	3e-53	A0A1I9LT77	DWF4	AT3G50660	steroid C-22 hydroxylase	BR
TRpn_149994	529	7.6426	1.4198e-07	NA	43.4	8e-09	W8Q3B1	AT2G36800	AT2G36800	brassinosteroid 23-O-glucosilase	BR
TRpn_157627	1943	-7.84893	2.45524e-07	AT3G53130	23.55	3e-17	O48786	CYP734A1	AT2G26710	brassinosteroid C-26 hydroxylase	BR
TRpn_157625	1930	7.76557	6.849e-07	AT3G53130	23.55	3e-17	O48786	CYP734A1	AT2G26710	brassinosteroid C-26 hydroxylase	BR
TRpn_187447	1292	7.1679	7.2735e-07	AT5G16010	36.28	9e-16	Q38944	DET2	AT2G38050	steroid-5-alpha-reductase	BR
TRpn_188446	1666	6.93187	1.44932e-06	AT1G75130	44.29	3e-125	O48786	CYP734A1	AT2G26710	brassinosteroid C-26 hydroxylase	BR
TRpn_153371	2024	17.5522	5.1493e-06	AT1G12740	39.05	2e-43	A8MRD1	CPD	AT5G05690	putative brassinosteroid hydroxylase	BR
TRpn_157626	1873	6.62683	5.34659e-06	AT3G53130	37.67	4e-26	O48786	CYP734A1	AT2G26710	brassinosteroid C-26 hydroxylase	BR
TRpn_170754	1915	7.29641	6.35196e-06	AT5G24910	34.88	7e-92	O48786	CYP734A1	AT2G26710	brassinosteroid C-26 hydroxylase	BR
TRpn_181320	528	8.80353	6.41187e-06	AT2G38050	60.76	2e-30	Q38944	DET2	AT2G38050	steroid-5-alpha-reductase	BR
TRpn_158911	727	5.11737	1.93123e-05	AT1G73880	54.72	1e-17	W8Q3B1	AT2G36800	AT2G36800	brassinosteroid 23-O-glucosilase	BR
TRpn_181319	1458	7.15751	3.15643e-05	AT2G38050	49.03	1e-57	Q38944	DET2	AT2G38050	steroid-5-alpha-reductase	BR
TRpn_155549	2152	5.71293	3.53968e-05	AT1G01600	23.91	3e-21	O48786	CYP734A1	AT2G26710	brassinosteroid C-26 hydroxylase	BR
TRpn_56720	1883	-6.45747	3.8057e-05	AT2G46950	41.38	3e-128	O48786	CYP734A1	AT2G26710	brassinosteroid C-26 hydroxylase	BR
TRpn_111320	734	7.49655	4.3555e-05	AT2G15490	47.7	2e-48	W8Q3B1	AT2G36800	AT2G36800	brassinosteroid 23-O-glucosilase	BR
TRpn_146823	1995	3.77915	4.35695e-05	AT5G49690	30.9	2e-26	W8Q3B1	AT2G36800	AT2G36800	brassinosteroid 23-O-glucosilase	BR
TRpn_185888	481	7.66715	4.52302e-05	AT1G12740	50	4e-30	A8MRD1	CPD	AT5G05690	putative brassinosteroid hydroxylase	BR
TRpn_28773	1581	-1.18134	8.18739e-05	AT1G14290	30.97	3e-06	A0A178VG09	At3g02580	AT3G02580	delta7 sterol C-5 desaturase	BR
TRpn_32436	895	-7.84072	8.72251e-05	AT2G46950	41.77	3e-14	O48786	CYP734A1	AT2G26710	brassinosteroid C-26 hydroxylase	BR
TRpn_122687	846	5.67776	0.000131884	AT2G16890	46.76	7e-36	W8Q3B1	AT2G36800	AT2G36800	brassinosteroid 23-O-glucosilase	BR
TRpn_185887	2351	7.26664	0.000174933	AT1G12740	33.61	7e-62	A0A384L4N6	At3g13730	AT3G13730	brassinosteroid C-23 hydroxylase	BR
TRpn_103702	1206	6.16833	0.000241545	AT1G14290	33.04	4e-06	A0A178VG09	At3g02580	AT3G02580	delta7 sterol C-5 desaturase	BR
TRpn_30834	1230	-2.50854	0.000251495	AT3G16520	38.22	1e-38	W8Q3B1	AT2G36800	AT2G36800	brassinosteroid 23-O-glucosilase	BR
TRpn_48771	1973	-1.50308	0.000323216	AT1G50430	83.26	0	Q9LDU6	DWF5	AT1G50430	sterol delta7 reductase	BR
TRpn_163013	2380	7.38276	0.000365419	AT2G36770	35.51	2e-81	W8Q3B1	AT2G36800	AT2G36800	brassinosteroid 23-O-glucosilase	BR
TRpn_35389	1605	-3.1363	0.000564422	AT3G52940	27.25	2e-30	A8MS34	DWF5	AT1G50430	sterol delta7 reductase	BR
TRpn_153372	659	8.32144	0.000594751	AT1G12740	43.07	2e-33	A8MRD1	CPD	AT5G05690	putative brassinosteroid hydroxylase	BR
TRpn_95368	1621	-5.94827	0.000760678	AT3G14690	42.86	3e-146	Q9SHG5	CYP72C1	AT1G17060	putative brassinosteroid hydroxylase	BR
TRpn_181420	1110	-5.92778	0.00133026	AT1G14290	31.58	5e-06	A0A178VG09	At3g02580	AT3G02580	delta7 sterol C-5 desaturase	BR
TRpn_144689	3115	1.65944	0.00156715	AT2G16530	37.27	2e-14	Q38944	DET2	AT2G38050	steroid-5-alpha-reductase	BR
TRpn_22719	1870	-4.0604	0.00195606	AT5G24910	36.22	3e-85	O48786	CYP734A1	AT2G26710	brassinosteroid C-26 hydroxylase	BR
TRpn_134869	1127	4.98335	0.00276712	AT5G08250	29.13	2e-15	Q9SHG5	CYP72C1	AT1G17060	putative brassinosteroid hydroxylase	BR
TRpn_36583	681	-3.54682	0.00289172	NA	76.6	2e-19	Q940V4	CYP85A2	AT3G30180	brassinosteroid C-6 oxidase	BR
TRpn_117815	543	7.65827	0.00321834	AT1G12740	36.84	4e-33	Q9FMA5-2	CYP85A1	AT5G38970	brassinosteroid C-6 oxidase	BR
TRpn_19289	2346	-2.53033	0.0042245	AT5G49690	30.56	3e-25	W8Q3B1	AT2G36800	AT2G36800	brassinosteroid 23-O-glucosilase	BR
TRpn_185881	686	6.34643	0.00466715	AT1G12740	34.17	2e-19	A0A1P8B4R4	ROT3	AT4G36380	brassinosteroid C-23 hydroxylase	BR
TRpn_163012	2732	5.93469	0.00531718	AT2G36770	35.28	1e-80	W8Q3B1	AT2G36800	AT2G36800	brassinosteroid 23-O-glucosilase	BR
TRpn_123962	2095	1.78439	0.0064177	AT2G46950	33.52	2e-98	O48786	CYP734A1	AT2G26710	brassinosteroid C-26 hydroxylase	BR
TRpn_68207	1860	-5.91048	0.00737881	AT2G16530	35.59	2e-14	Q38944	DET2	AT2G38050	steroid-5-alpha-reductase	BR
TRpn_90653	699	-5.51067	0.00742927	AT3G16520	41.38	9e-29	W8Q3B1	AT2G36800	AT2G36800	brassinosteroid 23-O-glucosilase	BR
TRpn_110274	669	6.12934	0.00904321	AT2G46960	48.34	9e-43	O48786	CYP734A1	AT2G26710	brassinosteroid C-26 hydroxylase	BR
TRpn_102974	907	-0.934609	0.00906882	AT3G53130	35.75	1e-25	O48786	CYP734A1	AT2G26710	brassinosteroid C-26 hydroxylase	BR
TRpn_123961	1242	5.04082	0.00909244	AT2G46950	30	7e-32	O48786	CYP734A1	AT2G26710	brassinosteroid C-26 hydroxylase	BR
TRpn_37482	1450	-2.3129	0.0112308	AT3G56630	27.27	5e-18	Q9SHG5	CYP72C1	AT1G17060	putative brassinosteroid hydroxylase	BR
TRpn_122983	577	2.6432	0.0113646	NA	40.62	6e-14	O48786	CYP734A1	AT2G26710	brassinosteroid C-26 hydroxylase	BR
TRpn_153369	2080	7.12035	0.0115235	AT1G12740	39.05	2e-43	A8MRD1	CPD	AT5G05690	putative brassinosteroid hydroxylase	BR
TRpn_177923	2041	6.11051	0.0123825	AT2G15480	33.6	9e-74	W8Q3B1	AT2G36800	AT2G36800	brassinosteroid 23-O-glucosilase	BR
TRpn_62417	1177	-3.54686	0.0129324	AT5G16010	33.64	4e-11	Q38944	DET2	AT2G38050	steroid-5-alpha-reductase	BR
TRpn_71803	1958	5.61489	0.0145542	AT1G12740	39.31	3e-39	O64989	CYP90B1	AT3G50660	steroid C-22 hydroxylase	BR
TRpn_158329	733	6.625	0.0147328	AT2G18570	42.4	2e-23	W8Q3B1	AT2G36800	AT2G36800	brassinosteroid 23-O-glucosilase	BR
TRpn_87131	586	-7.04869	0.0148396	AT5G24910	27.07	1e-17	O48786	CYP734A1	AT2G26710	brassinosteroid C-26 hydroxylase	BR
TRpn_155546	1964	6.13928	0.0164488	AT3G56630	26.91	1e-17	Q9SHG5	CYP72C1	AT1G17060	putative brassinosteroid hydroxylase	BR
TRpn_152054	417	4.18526	0.0170878	AT2G46950	47.92	7e-25	Q9SHG5	CYP72C1	AT1G17060	putative brassinosteroid hydroxylase	BR
TRpn_21459	1259	-6.27531	0.0176686	AT5G24910	37.78	4e-66	O48786	CYP734A1	AT2G26710	brassinosteroid C-26 hydroxylase	BR
TRpn_89656	718	-4.04523	0.0190748	AT2G46950	49.47	4e-60	O48786	CYP734A1	AT2G26710	brassinosteroid C-26 hydroxylase	BR
TRpn_40588	2073	-5.3936	0.0205274	AT3G14680	37.55	3e-122	Q9SHG5	CYP72C1	AT1G17060	putative brassinosteroid hydroxylase	BR
TRpn_145318	576	5.00309	0.0207826	NA	46.15	7e-06	O48786	CYP734A1	AT2G26710	brassinosteroid C-26 hydroxylase	BR
TRpn_119007	428	7.54029	0.0208362	AT5G16010	34.92	1e-05	Q38944	DET2	AT2G38050	steroid-5-alpha-reductase	BR
TRpn_14885	635	-6.12913	0.020937	NA	45.26	3e-09	W8Q3B1	AT2G36800	AT2G36800	brassinosteroid 23-O-glucosilase	BR
TRpn_154931	1085	5.82912	0.0228732	AT3G53150	44.44	2e-30	W8Q3B1	AT2G36800	AT2G36800	brassinosteroid 23-O-glucosilase	BR
TRpn_68203	2384	-6.22075	0.0234879	AT2G16530	36.44	1e-14	Q38944	DET2	AT2G38050	steroid-5-alpha-reductase	BR
TRpn_45158	666	-6.06342	0.0235996	NA	25	9e-11	W8Q3B1	AT2G36800	AT2G36800	brassinosteroid 23-O-glucosilase	BR
TRpn_119681	2000	3.61734	0.0240885	AT1G69500	24.46	3e-23	O48786	CYP734A1	AT2G26710	brassinosteroid C-26 hydroxylase	BR
TRpn_166789	898	6.08349	0.0259752	AT1G24540	35.79	4e-13	Q9SHG5	CYP72C1	AT1G17060	putative brassinosteroid hydroxylase	BR
TRpn_99441	1789	-3.31595	0.0281237	AT2G29710	30.39	8e-42	W8Q3B1	AT2G36800	AT2G36800	brassinosteroid 23-O-glucosilase	BR
TRpn_63715	1576	-0.827295	0.02852	AT2G46950	40.85	2e-126	O48786	CYP734A1	AT2G26710	brassinosteroid C-26 hydroxylase	BR
TRpn_28394	2050	-1.18773	0.0298535	AT2G46950	34.56	2e-103	O48786	CYP734A1	AT2G26710	brassinosteroid C-26 hydroxylase	BR
TRpn_75876	1941	-1.15393	0.0298942	AT2G45510	25.65	6e-22	O48786	CYP734A1	AT2G26710	brassinosteroid C-26 hydroxylase	BR
TRpn_131765	1695	5.94326	0.0391377	AT3G14680	38.31	7e-109	Q9SHG5	CYP72C1	AT1G17060	putative brassinosteroid hydroxylase	BR
TRpn_134868	1009	1.97673	0.0432433	AT5G08250	26.07	2e-21	O48786	CYP734A1	AT2G26710	brassinosteroid C-26 hydroxylase	BR
TRpn_195722	1448	3.39855	0.0441862	AT5G03490	39.67	2e-16	W8Q3B1	AT2G36800	AT2G36800	brassinosteroid 23-O-glucosilase	BR
TRpn_107041	2326	4.5249	0.0446036	AT1G12740	33.82	2e-60	A0A384L4N6	At3g13730	AT3G13730	brassinosteroid C-23 hydroxylase	BR
TRpn_122379	502	-4.68513	0.0447578	AT3G14650	61.4	7e-22	Q9SHG5	CYP72C1	AT1G17060	putative brassinosteroid hydroxylase	BR
TRpn_91267	2033	6.2547	0.0465216	AT1G12740	31.69	2e-78	O64989	CYP90B1	AT3G50660	steroid C-22 hydroxylase	BR
TRpn_167453	1238	6.48282	0.0489355	AT2G46950	46.27	2e-88	O48786	CYP734A1	AT2G26710	brassinosteroid C-26 hydroxylase	BR
TRpn_36535	1363	-3.03251	0.0592262	AT2G38050	48.64	8e-57	Q38944	DET2	AT2G38050	steroid-5-alpha-reductase	BR
TRpn_150556	1193	5.40175	0.0601723	AT1G12740	31.43	2e-51	O64989	CYP90B1	AT3G50660	steroid C-22 hydroxylase	BR
TRpn_112559	516	-4.7985	0.0608143	AT4G39480	31.94	2e-08	Q9SHG5	CYP72C1	AT1G17060	putative brassinosteroid hydroxylase	BR
TRpn_60583	1684	-5.41294	0.062113	AT2G46950	43.84	6e-96	O48786	CYP734A1	AT2G26710	brassinosteroid C-26 hydroxylase	BR
TRpn_21456	401	-4.62003	0.062666	NA	30.91	0.0002	O48786	CYP734A1	AT2G26710	brassinosteroid C-26 hydroxylase	BR
TRpn_48221	874	1.23872	0.0659974	AT5G24910	44.83	4e-45	O48786	CYP734A1	AT2G26710	brassinosteroid C-26 hydroxylase	BR
TRpn_166448	485	-4.88393	0.0672124	AT3G14630	56.52	2e-28	Q9SHG5	CYP72C1	AT1G17060	putative brassinosteroid hydroxylase	BR
TRpn_33	742	2.62477	0.0690403	AT2G46950	48.5	2e-60	O48786	CYP734A1	AT2G26710	brassinosteroid C-26 hydroxylase	BR
TRpn_68205	3232	-4.81483	0.0733882	AT2G16530	36.44	2e-14	Q38944	DET2	AT2G38050	steroid-5-alpha-reductase	BR
TRpn_181370	1886	4.07622	0.0736922	AT2G46950	39.2	2e-129	O48786	CYP734A1	AT2G26710	brassinosteroid C-26 hydroxylase	BR
TRpn_70465	1598	-5.43342	0.0774726	AT5G49690	40	7e-26	W8Q3B1	AT2G36800	AT2G36800	brassinosteroid 23-O-glucosilase	BR
TRpn_32250	2218	-3.55167	0.0834867	AT4G15110	27.22	3e-26	O48786	CYP734A1	AT2G26710	brassinosteroid C-26 hydroxylase	BR
TRpn_27244	590	-5.16739	0.0839101	AT2G26710	57.33	1e-26	O48786	CYP734A1	AT2G26710	brassinosteroid C-26 hydroxylase	BR
TRpn_106309	1597	5.93018	0.0872389	AT1G12740	34.29	7e-75	Q94IA6	CYP90D1	AT3G13730	brassinosteroid C-23 hydroxylase	BR
TRpn_149305	1788	1.72331	0.0900975	AT3G16520	28.51	5e-56	W8Q3B1	AT2G36800	AT2G36800	brassinosteroid 23-O-glucosilase	BR
TRpn_1140	574	-4.50179	0.0901399	NA	43.48	3e-08	W8Q3B1	AT2G36800	AT2G36800	brassinosteroid 23-O-glucosilase	BR
TRpn_61989	950	-4.14914	0.0956698	NA	58.93	2e-08	Q38944	DET2	AT2G38050	steroid-5-alpha-reductase	BR
TRpn_83137	2123	-2.8132	0.0963952	AT3G30180	61.12	0	Q940V4	CYP85A2	AT3G30180	brassinosteroid C-6 oxidase	BR
TRpn_71802	2040	7.2542	0.0994003	AT1G12740	39.08	2e-39	O64989	CYP90B1	AT3G50660	steroid C-22 hydroxylase	BR
TRpn_35462	2311	-0.950577	0.102777	AT3G19820	80.14	0	Q39085	DIM	AT3G19820	sterol C-24 reductase	BR
TRpn_166095	2068	0.941221	0.103528	AT3G30180	62.11	0	Q940V4	CYP85A2	AT3G30180	brassinosteroid C-6 oxidase	BR
TRpn_118058	1143	6.81828	0.105775	AT3G56630	26.91	1e-18	Q9SHG5	CYP72C1	AT1G17060	putative brassinosteroid hydroxylase	BR
TRpn_5292	846	-3.19979	0.107601	AT5G58860	33.64	2e-13	Q9SHG5	CYP72C1	AT1G17060	putative brassinosteroid hydroxylase	BR
TRpn_113997	1135	5.17326	0.108885	AT3G14690	40.9	3e-100	Q9SHG5	CYP72C1	AT1G17060	putative brassinosteroid hydroxylase	BR
TRpn_15336	1287	-4.34126	0.114808	AT3G50660	78.33	3e-29	A0A178V9V4	At3g50660	AT3G50660	steroid C-22 hydroxylase	BR
TRpn_143540	609	4.33272	0.118856	AT2G15490	36.69	3e-26	W8Q3B1	AT2G36800	AT2G36800	brassinosteroid 23-O-glucosilase	BR
TRpn_72996	1878	-2.6779	0.118941	AT2G15480	33.6	8e-76	W8Q3B1	AT2G36800	AT2G36800	brassinosteroid 23-O-glucosilase	BR
TRpn_39843	607	-6.15426	0.122648	AT2G26710	66.67	2e-27	O48786	CYP734A1	AT2G26710	brassinosteroid C-26 hydroxylase	BR
TRpn_181366	1962	3.83441	0.133742	AT2G46950	40.72	3e-135	O48786	CYP734A1	AT2G26710	brassinosteroid C-26 hydroxylase	BR
TRpn_103431	1268	5.29135	0.13454	AT1G12740	33.79	3e-66	A0A384L4N6	At3g13730	AT3G13730	brassinosteroid C-23 hydroxylase	BR
TRpn_8358	745	-1.19163	0.135163	NA	70	6e-16	W8Q3B1	AT2G36800	AT2G36800	brassinosteroid 23-O-glucosilase	BR
TRpn_136576	1377	3.10696	0.138202	AT3G13730	53.26	3e-127	Q94IA6	CYP90D1	AT3G13730	brassinosteroid C-23 hydroxylase	BR
TRpn_154933	1121	4.50007	0.141394	AT3G53150	44.44	2e-30	W8Q3B1	AT2G36800	AT2G36800	brassinosteroid 23-O-glucosilase	BR
TRpn_51601	852	3.88668	0.142194	AT3G14680	45.26	7e-88	Q9SHG5	CYP72C1	AT1G17060	putative brassinosteroid hydroxylase	BR
TRpn_155548	718	2.50613	0.142807	AT4G00360	28.21	8e-18	O48786	CYP734A1	AT2G26710	brassinosteroid C-26 hydroxylase	BR
TRpn_64732	778	-3.21049	0.145112	AT2G31750	35.32	5e-37	W8Q3B1	AT2G36800	AT2G36800	brassinosteroid 23-O-glucosilase	BR
TRpn_102565	804	4.71176	0.158089	AT1G12740	52.83	1e-14	Q9M066	CYP90C1	AT4G36380	brassinosteroid C-23 hydroxylase	BR
TRpn_14939	2227	-0.853639	0.162488	AT3G13730	60.55	0	Q94IA6	CYP90D1	AT3G13730	brassinosteroid C-23 hydroxylase	BR
TRpn_28392	2196	-3.73449	0.162629	AT2G46950	38.62	4e-59	O48786	CYP734A1	AT2G26710	brassinosteroid C-26 hydroxylase	BR
TRpn_132013	4415	1.26956	0.163855	AT4G35300	32.58	3e-06	Q38944	DET2	AT2G38050	steroid-5-alpha-reductase	BR
TRpn_195721	1988	2.32524	0.16928	AT5G03490	39.67	3e-16	W8Q3B1	AT2G36800	AT2G36800	brassinosteroid 23-O-glucosilase	BR
TRpn_998	761	3.20613	0.171227	AT2G15490	47.77	2e-43	W8Q3B1	AT2G36800	AT2G36800	brassinosteroid 23-O-glucosilase	BR
TRpn_195723	1320	3.22709	0.173641	AT5G03490	39.67	1e-16	W8Q3B1	AT2G36800	AT2G36800	brassinosteroid 23-O-glucosilase	BR
TRpn_181363	454	-4.90179	0.173962	AT2G46950	41.14	5e-36	O48786	CYP734A1	AT2G26710	brassinosteroid C-26 hydroxylase	BR
TRpn_75233	2145	-2.92137	0.176306	AT4G34131	39.39	4e-112	W8Q3B1	AT2G36800	AT2G36800	brassinosteroid 23-O-glucosilase	BR
TRpn_32437	995	-1.32813	0.177933	AT2G46950	41.77	7e-14	O48786	CYP734A1	AT2G26710	brassinosteroid C-26 hydroxylase	BR
TRpn_181369	809	3.21032	0.178694	AT2G46950	33.21	2e-44	O48786	CYP734A1	AT2G26710	brassinosteroid C-26 hydroxylase	BR
TRpn_185879	2537	4.2666	0.179617	AT1G12740	33.92	1e-59	A0A384L4N6	At3g13730	AT3G13730	brassinosteroid C-23 hydroxylase	BR
TRpn_56721	1302	-2.71582	0.182175	AT2G46950	43.66	6e-72	O48786	CYP734A1	AT2G26710	brassinosteroid C-26 hydroxylase	BR
TRpn_195804	1809	-3.1486	0.182188	AT5G24910	33.67	1e-106	O48786	CYP734A1	AT2G26710	brassinosteroid C-26 hydroxylase	BR
TRpn_28397	1185	-3.45829	0.190343	AT2G46950	44.03	4e-77	O48786	CYP734A1	AT2G26710	brassinosteroid C-26 hydroxylase	BR
TRpn_37624	1797	-3.86562	0.199355	AT2G36800	33.47	1e-74	W8Q3B1	AT2G36800	AT2G36800	brassinosteroid 23-O-glucosilase	BR
TRpn_85541	1679	6.93985	0.203238	AT2G46950	40.85	2e-125	O48786	CYP734A1	AT2G26710	brassinosteroid C-26 hydroxylase	BR
TRpn_75422	744	-3.9195	0.203984	NA	31.96	6e-05	W8Q3B1	AT2G36800	AT2G36800	brassinosteroid 23-O-glucosilase	BR
TRpn_117546	896	-1.8645	0.205587	AT2G15480	47.39	2e-59	W8Q3B1	AT2G36800	AT2G36800	brassinosteroid 23-O-glucosilase	BR
TRpn_113983	633	4.85483	0.208819	AT5G24910	32.02	8e-37	O48786	CYP734A1	AT2G26710	brassinosteroid C-26 hydroxylase	BR
TRpn_40589	2075	-3.16519	0.208958	AT3G14680	43.91	6e-105	Q9SHG5	CYP72C1	AT1G17060	putative brassinosteroid hydroxylase	BR
TRpn_17552	1171	-4.16399	0.210425	AT3G14690	46.52	3e-84	Q9SHG5	CYP72C1	AT1G17060	putative brassinosteroid hydroxylase	BR
TRpn_188949	593	3.14746	0.214122	NA	62.26	8e-20	A0A178V9V4	At3g50660	AT3G50660	steroid C-22 hydroxylase	BR
TRpn_41060	1501	4.2532	0.217617	AT2G46950	41.81	8e-102	O48786	CYP734A1	AT2G26710	brassinosteroid C-26 hydroxylase	BR
TRpn_185884	2536	3.06798	0.218624	AT1G12740	33.92	1e-59	A0A384L4N6	At3g13730	AT3G13730	brassinosteroid C-23 hydroxylase	BR
TRpn_95540	524	-2.0101	0.222364	AT2G15490	49.25	5e-40	W8Q3B1	AT2G36800	AT2G36800	brassinosteroid 23-O-glucosilase	BR
TRpn_103610	499	-4.29248	0.233569	AT1G12740	44.44	2e-22	Q9M066	CYP90C1	AT4G36380	brassinosteroid C-23 hydroxylase	BR
TRpn_172182	1598	5.34071	0.236506	AT3G52940	31.68	3e-24	Q9LDU6	DWF5	AT1G50430	sterol delta7 reductase	BR
TRpn_178454	1624	0.626981	0.239716	AT3G13730	59.52	6e-129	Q94IA6	CYP90D1	AT3G13730	brassinosteroid C-23 hydroxylase	BR
TRpn_28772	980	0.807522	0.240535	AT1G14290	31.3	6e-06	A0A178VG09	At3g02580	AT3G02580	delta7 sterol C-5 desaturase	BR
TRpn_3153	1172	-2.0666	0.24337	AT3G53150	38.01	5e-56	W8Q3B1	AT2G36800	AT2G36800	brassinosteroid 23-O-glucosilase	BR
TRpn_40590	1977	-1.115	0.249768	AT3G14680	40	6e-129	Q9SHG5	CYP72C1	AT1G17060	putative brassinosteroid hydroxylase	BR
TRpn_39845	621	-3.33655	0.252466	AT2G26710	65.91	4e-27	O48786	CYP734A1	AT2G26710	brassinosteroid C-26 hydroxylase	BR
TRpn_71805	2068	-3.51287	0.258913	AT1G12740	39.08	2e-39	O64989	CYP90B1	AT3G50660	steroid C-22 hydroxylase	BR
TRpn_34088	2885	-2.48189	0.264548	AT1G31800	29.84	4e-45	O48786	CYP734A1	AT2G26710	brassinosteroid C-26 hydroxylase	BR
TRpn_105069	1367	3.025	0.267639	AT1G12740	34.23	1e-79	Q94IA6	CYP90D1	AT3G13730	brassinosteroid C-23 hydroxylase	BR
TRpn_69269	671	-1.06086	0.275985	NA	38.18	1e-05	A8MS34	DWF5	AT1G50430	sterol delta7 reductase	BR
TRpn_60582	1458	-3.49567	0.278379	AT2G46950	43.84	6e-73	O48786	CYP734A1	AT2G26710	brassinosteroid C-26 hydroxylase	BR
TRpn_95589	435	3.65057	0.286223	AT1G12740	47.69	1e-17	Q94IA6	CYP90D1	AT3G13730	brassinosteroid C-23 hydroxylase	BR
TRpn_154932	931	0.922557	0.288639	AT3G53150	44.44	7e-31	W8Q3B1	AT2G36800	AT2G36800	brassinosteroid 23-O-glucosilase	BR
TRpn_118088	534	2.1541	0.291034	AT2G46950	46.58	1e-45	Q9SHG5	CYP72C1	AT1G17060	putative brassinosteroid hydroxylase	BR
TRpn_83136	1516	-2.07146	0.294532	NA	40.4	2e-23	Q9FMA5-2	CYP85A1	AT5G38970	brassinosteroid C-6 oxidase	BR
TRpn_168357	2541	1.96565	0.300005	AT1G69500	24.33	2e-11	O48786	CYP734A1	AT2G26710	brassinosteroid C-26 hydroxylase	BR
TRpn_111571	1552	1.1991	0.300333	AT2G46950	39.84	5e-127	O48786	CYP734A1	AT2G26710	brassinosteroid C-26 hydroxylase	BR
TRpn_18291	988	-1.48637	0.309583	NA	93.33	0.0004	A8MS34	DWF5	AT1G50430	sterol delta7 reductase	BR
TRpn_146717	1290	2.04474	0.309705	AT4G39480	27.24	2e-21	O48786	CYP734A1	AT2G26710	brassinosteroid C-26 hydroxylase	BR
TRpn_75230	755	-3.32616	0.312627	NA	28.98	8e-19	W8Q3B1	AT2G36800	AT2G36800	brassinosteroid 23-O-glucosilase	BR
TRpn_77310	436	-3.32236	0.317636	AT3G16520	37.5	5e-14	W8Q3B1	AT2G36800	AT2G36800	brassinosteroid 23-O-glucosilase	BR
TRpn_185878	2487	-3.63578	0.318821	AT1G12740	33.61	1e-61	A0A384L4N6	At3g13730	AT3G13730	brassinosteroid C-23 hydroxylase	BR
TRpn_122858	2387	0.617146	0.322235	AT5G05690	61.42	0	Q42569	CYP90A1	AT5G05690	putative brassinosteroid hydroxylase	BR
TRpn_131764	1580	1.41254	0.322664	AT3G14680	42.4	3e-135	Q9SHG5	CYP72C1	AT1G17060	putative brassinosteroid hydroxylase	BR
TRpn_149308	1211	3.03781	0.330436	AT2G15490	39.09	5e-90	W8Q3B1	AT2G36800	AT2G36800	brassinosteroid 23-O-glucosilase	BR
TRpn_98518	629	-3.03042	0.339191	AT5G16010	33.94	1e-11	Q38944	DET2	AT2G38050	steroid-5-alpha-reductase	BR
TRpn_136577	1556	1.78374	0.343222	AT3G13730	52.76	1e-111	A0A384L4N6	At3g13730	AT3G13730	brassinosteroid C-23 hydroxylase	BR
TRpn_181321	401	1.69476	0.350526	AT2G38050	61.54	2e-28	Q38944	DET2	AT2G38050	steroid-5-alpha-reductase	BR
TRpn_21447	1276	-2.85806	0.354337	AT5G24910	38.51	4e-57	O48786	CYP734A1	AT2G26710	brassinosteroid C-26 hydroxylase	BR
TRpn_75231	2414	-2.66755	0.357823	AT4G34131	39.39	4e-111	W8Q3B1	AT2G36800	AT2G36800	brassinosteroid 23-O-glucosilase	BR
TRpn_35891	1831	-2.01765	0.359839	AT3G14690	40.94	1e-154	Q9SHG5	CYP72C1	AT1G17060	putative brassinosteroid hydroxylase	BR
TRpn_198982	1626	0.312898	0.359887	AT2G29390	28.48	2e-10	A0A178VG09	At3g02580	AT3G02580	delta7 sterol C-5 desaturase	BR
TRpn_190047	625	1.87466	0.362172	AT3G53160	46.48	6e-28	W8Q3B1	AT2G36800	AT2G36800	brassinosteroid 23-O-glucosilase	BR
TRpn_9159	1094	-0.839394	0.364048	AT3G53130	36.17	2e-06	Q9SHG5	CYP72C1	AT1G17060	putative brassinosteroid hydroxylase	BR
TRpn_181367	1888	3.08509	0.365142	AT2G46950	38.98	5e-127	O48786	CYP734A1	AT2G26710	brassinosteroid C-26 hydroxylase	BR
TRpn_98184	1713	-1.74937	0.368461	AT4G39490	23.68	1e-19	O48786	CYP734A1	AT2G26710	brassinosteroid C-26 hydroxylase	BR
TRpn_57900	967	2.77722	0.369677	AT4G34138	35.37	7e-37	W8Q3B1	AT2G36800	AT2G36800	brassinosteroid 23-O-glucosilase	BR
TRpn_69223	406	3.29391	0.377928	NA	47.89	2e-15	F4K0T0	CPD	AT5G05690	putative brassinosteroid hydroxylase	BR
TRpn_185877	701	5.66761	0.384266	AT1G12740	34.17	2e-19	A0A1P8B4R4	ROT3	AT4G36380	brassinosteroid C-23 hydroxylase	BR
TRpn_196534	2047	-2.75443	0.385971	AT3G14690	48.34	6e-85	Q9SHG5	CYP72C1	AT1G17060	putative brassinosteroid hydroxylase	BR
TRpn_92301	682	-3.48874	0.390707	AT2G36800	51.94	1e-52	W8Q3B1	AT2G36800	AT2G36800	brassinosteroid 23-O-glucosilase	BR
TRpn_171453	738	1.69996	0.399952	AT3G16520	39.61	2e-27	W8Q3B1	AT2G36800	AT2G36800	brassinosteroid 23-O-glucosilase	BR
TRpn_155547	1915	2.68806	0.40113	AT3G56630	26.91	1e-17	Q9SHG5	CYP72C1	AT1G17060	putative brassinosteroid hydroxylase	BR
TRpn_85995	1719	-3.55945	0.409177	AT2G46950	39.64	3e-120	O48786	CYP734A1	AT2G26710	brassinosteroid C-26 hydroxylase	BR
TRpn_1163	413	-3.55913	0.412887	NA	62.86	1e-09	O48786	CYP734A1	AT2G26710	brassinosteroid C-26 hydroxylase	BR
TRpn_71799	1919	-3.77502	0.417391	AT1G12740	34.48	8e-79	Q94IA6	CYP90D1	AT3G13730	brassinosteroid C-23 hydroxylase	BR
TRpn_163446	2036	4.411	0.419883	AT2G21910	21.86	7e-18	O48786	CYP734A1	AT2G26710	brassinosteroid C-26 hydroxylase	BR
TRpn_70464	1381	-1.85689	0.420531	AT5G49690	40.3	4e-26	W8Q3B1	AT2G36800	AT2G36800	brassinosteroid 23-O-glucosilase	BR
TRpn_163447	1913	2.08565	0.421884	AT2G21910	23.82	2e-24	O48786	CYP734A1	AT2G26710	brassinosteroid C-26 hydroxylase	BR
TRpn_21455	1247	-2.48088	0.422132	AT5G24910	37.3	1e-66	O48786	CYP734A1	AT2G26710	brassinosteroid C-26 hydroxylase	BR
TRpn_40987	1387	-0.38591	0.425511	AT1G55140	62.94	6e-65	Q94F12	MMM17.15	AT3G13730	brassinosteroid C-23 hydroxylase	BR
TRpn_129922	1508	3.69632	0.427989	AT2G45510	32.95	1e-06	O48786	CYP734A1	AT2G26710	brassinosteroid C-26 hydroxylase	BR
TRpn_140692	1442	0.479947	0.431129	AT3G02580	70.8	1e-143	Q67XU7	At3g02580	AT3G02580	delta7 sterol C-5 desaturase	BR
TRpn_181365	978	-3.07714	0.440261	AT2G46950	38.67	3e-78	O48786	CYP734A1	AT2G26710	brassinosteroid C-26 hydroxylase	BR
TRpn_143855	1034	-2.2124	0.445378	AT5G49690	46.51	9e-09	W8Q3B1	AT2G36800	AT2G36800	brassinosteroid 23-O-glucosilase	BR
TRpn_67755	1139	2.29184	0.446153	AT5G24910	30.35	2e-41	O48786	CYP734A1	AT2G26710	brassinosteroid C-26 hydroxylase	BR
TRpn_92223	951	1.60045	0.450344	AT3G14680	47.72	2e-80	Q9SHG5	CYP72C1	AT1G17060	putative brassinosteroid hydroxylase	BR
TRpn_102325	1396	2.64008	0.453958	AT2G36800	34.62	5e-71	W8Q3B1	AT2G36800	AT2G36800	brassinosteroid 23-O-glucosilase	BR
TRpn_90313	468	-1.8996	0.454524	AT1G50430	55.45	6e-31	Q9LDU6	DWF5	AT1G50430	sterol delta7 reductase	BR
TRpn_14938	2038	-0.970039	0.455275	AT3G13730	57.91	2e-158	A0A384L4N6	At3g13730	AT3G13730	brassinosteroid C-23 hydroxylase	BR
TRpn_40094	473	-3.44334	0.463888	AT2G46950	53.97	2e-20	Q9SHG5	CYP72C1	AT1G17060	putative brassinosteroid hydroxylase	BR
TRpn_3138	1262	3.28747	0.46511	AT1G12740	35.85	2e-35	Q9FMA5-2	CYP85A1	AT5G38970	brassinosteroid C-6 oxidase	BR
TRpn_83787	2527	-0.610233	0.465584	AT2G26710	64.59	3e-161	O48786	CYP734A1	AT2G26710	brassinosteroid C-26 hydroxylase	BR
TRpn_95927	423	-2.30701	0.471685	AT2G46950	42.86	7e-36	O48786	CYP734A1	AT2G26710	brassinosteroid C-26 hydroxylase	BR
TRpn_74035	1394	2.18035	0.472136	AT1G73880	28.53	1e-31	W8Q3B1	AT2G36800	AT2G36800	brassinosteroid 23-O-glucosilase	BR
TRpn_76559	658	1.87229	0.479734	NA	49.09	2e-16	W8Q3B1	AT2G36800	AT2G36800	brassinosteroid 23-O-glucosilase	BR
TRpn_119006	428	6.32943	0.484107	AT5G16010	39.44	1e-09	Q38944	DET2	AT2G38050	steroid-5-alpha-reductase	BR
TRpn_40092	1958	2.07438	0.492913	AT2G46950	40.72	1e-135	O48786	CYP734A1	AT2G26710	brassinosteroid C-26 hydroxylase	BR
TRpn_71801	767	2.5809	0.493878	AT1G12740	31.54	5e-19	A0A1P8B4R4	ROT3	AT4G36380	brassinosteroid C-23 hydroxylase	BR
TRpn_80523	481	-4.02345	0.499781	NA	46.61	6e-28	A0A384L4N6	At3g13730	AT3G13730	brassinosteroid C-23 hydroxylase	BR
TRpn_187492	2314	0.390519	0.500618	AT1G31800	29.84	1e-45	O48786	CYP734A1	AT2G26710	brassinosteroid C-26 hydroxylase	BR
TRpn_48452	2390	-1.69424	0.502211	AT1G69500	24.95	4e-23	O48786	CYP734A1	AT2G26710	brassinosteroid C-26 hydroxylase	BR
TRpn_157087	1897	-2.72613	0.502888	AT3G14680	44.3	8e-148	Q9SHG5	CYP72C1	AT1G17060	putative brassinosteroid hydroxylase	BR
TRpn_71804	680	-2.66418	0.503431	AT1G12740	31.65	1e-14	A0A384L4N6	At3g13730	AT3G13730	brassinosteroid C-23 hydroxylase	BR
TRpn_128870	2409	0.320852	0.50464	NA	27.92	2e-20	O48786	CYP734A1	AT2G26710	brassinosteroid C-26 hydroxylase	BR
TRpn_19334	848	-2.63532	0.506208	AT3G53160	41.54	1e-39	W8Q3B1	AT2G36800	AT2G36800	brassinosteroid 23-O-glucosilase	BR
TRpn_71807	795	-2.47772	0.508133	AT1G12740	31.51	2e-20	A0A1P8B4R4	ROT3	AT4G36380	brassinosteroid C-23 hydroxylase	BR
TRpn_114256	551	6.02256	0.511235	AT2G15490	49.3	9e-44	W8Q3B1	AT2G36800	AT2G36800	brassinosteroid 23-O-glucosilase	BR
TRpn_32618	654	-3.19774	0.51687	AT2G26710	58.93	3e-36	O48786	CYP734A1	AT2G26710	brassinosteroid C-26 hydroxylase	BR
TRpn_111838	465	2.76972	0.517114	AT1G50430	85.06	2e-53	A8MS34	DWF5	AT1G50430	sterol delta7 reductase	BR
TRpn_99438	861	-1.21359	0.52172	AT5G24910	30.68	1e-41	O48786	CYP734A1	AT2G26710	brassinosteroid C-26 hydroxylase	BR
TRpn_188950	844	2.80335	0.522354	AT5G14400	39.16	1e-57	A0A1I9LT77	DWF4	AT3G50660	steroid C-22 hydroxylase	BR
TRpn_163796	1836	-0.564801	0.550379	AT2G46950	39.44	5e-127	O48786	CYP734A1	AT2G26710	brassinosteroid C-26 hydroxylase	BR
TRpn_195800	1682	5.08213	0.556827	AT5G24910	33.51	3e-64	O48786	CYP734A1	AT2G26710	brassinosteroid C-26 hydroxylase	BR
TRpn_14883	1993	-1.99501	0.564392	AT2G36800	41.44	6e-133	W8Q3B1	AT2G36800	AT2G36800	brassinosteroid 23-O-glucosilase	BR
TRpn_146605	960	0.648699	0.568352	AT2G15480	44	3e-45	W8Q3B1	AT2G36800	AT2G36800	brassinosteroid 23-O-glucosilase	BR
TRpn_149919	409	-4.54255	0.570588	AT3G14660	49.26	5e-46	Q9SHG5	CYP72C1	AT1G17060	putative brassinosteroid hydroxylase	BR
TRpn_17550	1892	3.08342	0.58038	AT3G14690	42.77	1e-152	Q9SHG5	CYP72C1	AT1G17060	putative brassinosteroid hydroxylase	BR
TRpn_128442	1073	0.987161	0.580665	AT1G07250	36.84	2e-36	W8Q3B1	AT2G36800	AT2G36800	brassinosteroid 23-O-glucosilase	BR
TRpn_16400	478	-5.24098	0.581117	NA	37.65	6e-12	W8Q3B1	AT2G36800	AT2G36800	brassinosteroid 23-O-glucosilase	BR
TRpn_158687	537	1.60068	0.582953	AT2G26710	56.58	1e-26	O48786	CYP734A1	AT2G26710	brassinosteroid C-26 hydroxylase	BR
TRpn_152675	880	2.19338	0.584417	AT2G36800	55.48	3e-42	W8Q3B1	AT2G36800	AT2G36800	brassinosteroid 23-O-glucosilase	BR
TRpn_108492	408	-2.45889	0.586163	AT4G39490	29.82	0.0002	O48786	CYP734A1	AT2G26710	brassinosteroid C-26 hydroxylase	BR
TRpn_97404	589	-3.66024	0.587271	AT1G24540	35.79	7e-14	Q9SHG5	CYP72C1	AT1G17060	putative brassinosteroid hydroxylase	BR
TRpn_134931	2058	1.15857	0.592348	AT3G48520	25.05	4e-20	O48786	CYP734A1	AT2G26710	brassinosteroid C-26 hydroxylase	BR
TRpn_57660	1792	0.719273	0.596579	AT3G55360	32.58	9e-07	Q38944	DET2	AT2G38050	steroid-5-alpha-reductase	BR
TRpn_98685	1742	-0.413416	0.600889	AT1G01600	27.83	6e-21	O48786	CYP734A1	AT2G26710	brassinosteroid C-26 hydroxylase	BR
TRpn_40089	1694	1.14484	0.602789	AT2G46950	39.38	4e-125	O48786	CYP734A1	AT2G26710	brassinosteroid C-26 hydroxylase	BR
TRpn_127536	1401	-0.894975	0.604172	AT2G36780	48.37	3e-96	W8Q3B1	AT2G36800	AT2G36800	brassinosteroid 23-O-glucosilase	BR
TRpn_28399	706	2.19862	0.604818	AT2G46950	48.15	9e-39	O48786	CYP734A1	AT2G26710	brassinosteroid C-26 hydroxylase	BR
TRpn_40090	1922	3.23564	0.61007	AT2G46950	40.32	2e-134	O48786	CYP734A1	AT2G26710	brassinosteroid C-26 hydroxylase	BR
TRpn_75235	684	-3.26699	0.612101	AT2G36780	48.07	2e-65	W8Q3B1	AT2G36800	AT2G36800	brassinosteroid 23-O-glucosilase	BR
TRpn_35390	1679	-1.37681	0.616216	AT3G52940	29.33	4e-23	Q9LDU6	DWF5	AT1G50430	sterol delta7 reductase	BR
TRpn_92695	1179	-2.97243	0.618932	AT2G26710	60.24	1e-128	O48786	CYP734A1	AT2G26710	brassinosteroid C-26 hydroxylase	BR
TRpn_137137	2225	1.42146	0.621795	AT4G15110	27.22	2e-26	O48786	CYP734A1	AT2G26710	brassinosteroid C-26 hydroxylase	BR
TRpn_126946	966	-1.52727	0.631174	AT1G12740	33.79	1e-46	A0A1I9LT77	DWF4	AT3G50660	steroid C-22 hydroxylase	BR
TRpn_60581	1327	-3.19003	0.633399	AT2G46950	42.65	5e-90	O48786	CYP734A1	AT2G26710	brassinosteroid C-26 hydroxylase	BR
TRpn_166788	740	0.867023	0.633897	AT1G24540	35.79	2e-13	Q9SHG5	CYP72C1	AT1G17060	putative brassinosteroid hydroxylase	BR
TRpn_71800	2039	-2.00697	0.635379	AT1G12740	32.95	4e-75	O64989	CYP90B1	AT3G50660	steroid C-22 hydroxylase	BR
TRpn_34085	3004	-2.01817	0.642786	AT1G31800	36.32	9e-31	O48786	CYP734A1	AT2G26710	brassinosteroid C-26 hydroxylase	BR
TRpn_73269	1732	-1.06466	0.643068	AT5G24910	31.97	3e-77	O48786	CYP734A1	AT2G26710	brassinosteroid C-26 hydroxylase	BR
TRpn_92200	795	-0.779704	0.650636	AT5G08250	25.59	1e-21	O48786	CYP734A1	AT2G26710	brassinosteroid C-26 hydroxylase	BR
TRpn_35887	1298	-1.11647	0.655158	AT3G13730	49.46	4e-94	Q94IA6	CYP90D1	AT3G13730	brassinosteroid C-23 hydroxylase	BR
TRpn_120396	769	1.50033	0.655252	AT2G26710	67.01	1e-29	O48786	CYP734A1	AT2G26710	brassinosteroid C-26 hydroxylase	BR
TRpn_94301	2025	1.00885	0.656686	AT1G69500	25.74	1e-14	O48786	CYP734A1	AT2G26710	brassinosteroid C-26 hydroxylase	BR
TRpn_75228	878	-1.3563	0.659926	AT2G15480	43.52	4e-47	W8Q3B1	AT2G36800	AT2G36800	brassinosteroid 23-O-glucosilase	BR
TRpn_192112	591	-3.2206	0.660609	AT1G12740	36.76	8e-15	F4K0T0	CPD	AT5G05690	putative brassinosteroid hydroxylase	BR
TRpn_32623	3095	-1.58554	0.664752	AT2G26710	61.82	0	O48786	CYP734A1	AT2G26710	brassinosteroid C-26 hydroxylase	BR
TRpn_69754	567	-2.01091	0.669595	AT2G36790	36.36	6e-27	W8Q3B1	AT2G36800	AT2G36800	brassinosteroid 23-O-glucosilase	BR
TRpn_51600	1317	-1.18586	0.681501	AT3G14690	44.52	1e-88	Q9SHG5	CYP72C1	AT1G17060	putative brassinosteroid hydroxylase	BR
TRpn_40093	498	0.889929	0.68155	AT2G46950	53.97	3e-20	Q9SHG5	CYP72C1	AT1G17060	putative brassinosteroid hydroxylase	BR
TRpn_20521	458	1.02847	0.685772	NA	30.36	5e-15	O48786	CYP734A1	AT2G26710	brassinosteroid C-26 hydroxylase	BR
TRpn_489	510	-1.59477	0.690987	AT2G46950	39.13	9e-32	O48786	CYP734A1	AT2G26710	brassinosteroid C-26 hydroxylase	BR
TRpn_15337	2001	-2.22064	0.691337	AT3G50660	68.7	0	O64989	CYP90B1	AT3G50660	steroid C-22 hydroxylase	BR
TRpn_3139	1135	-0.732875	0.691481	AT1G12740	34.66	4e-44	Q9FMA5-2	CYP85A1	AT5G38970	brassinosteroid C-6 oxidase	BR
TRpn_172178	1789	2.62946	0.696877	AT1G12740	33.33	2e-31	A8MRD1	CPD	AT5G05690	putative brassinosteroid hydroxylase	BR
TRpn_87431	450	1.46366	0.704178	NA	36.28	5e-13	W8Q3B1	AT2G36800	AT2G36800	brassinosteroid 23-O-glucosilase	BR
TRpn_28474	821	0.311454	0.708797	AT5G24910	39.86	1e-35	O48786	CYP734A1	AT2G26710	brassinosteroid C-26 hydroxylase	BR
TRpn_184566	2105	0.48903	0.712207	AT3G14680	45.83	1e-89	O48786	CYP734A1	AT2G26710	brassinosteroid C-26 hydroxylase	BR
TRpn_126947	1039	-1.15799	0.712207	AT1G12740	45.98	6e-51	A8MRD1	CPD	AT5G05690	putative brassinosteroid hydroxylase	BR
TRpn_163795	2002	-0.44031	0.726255	AT2G46950	38.84	4e-87	O48786	CYP734A1	AT2G26710	brassinosteroid C-26 hydroxylase	BR
TRpn_51602	763	-1.40425	0.734037	AT3G14650	45.35	5e-73	Q9SHG5	CYP72C1	AT1G17060	putative brassinosteroid hydroxylase	BR
TRpn_152676	905	3.56474	0.737963	AT2G36800	55.48	4e-42	W8Q3B1	AT2G36800	AT2G36800	brassinosteroid 23-O-glucosilase	BR
TRpn_110234	2334	0.704352	0.73855	AT4G00360	23.22	5e-21	O48786	CYP734A1	AT2G26710	brassinosteroid C-26 hydroxylase	BR
TRpn_51599	1922	-1.46646	0.743121	AT3G14690	42.8	6e-154	Q9SHG5	CYP72C1	AT1G17060	putative brassinosteroid hydroxylase	BR
TRpn_134070	720	-1.2967	0.747344	AT3G14680	43.12	2e-35	Q9SHG5	CYP72C1	AT1G17060	putative brassinosteroid hydroxylase	BR
TRpn_185880	1344	2.22639	0.754606	AT1G12740	33.7	9e-66	A0A384L4N6	At3g13730	AT3G13730	brassinosteroid C-23 hydroxylase	BR
TRpn_194885	574	-1.05474	0.758481	AT2G36790	51.01	5e-50	W8Q3B1	AT2G36800	AT2G36800	brassinosteroid 23-O-glucosilase	BR
TRpn_150541	1981	-1.81549	0.75983	AT3G50660	68.7	0	O64989	CYP90B1	AT3G50660	steroid C-22 hydroxylase	BR
TRpn_90135	950	1.28253	0.76694	AT3G14690	45.42	1e-76	Q9SHG5	CYP72C1	AT1G17060	putative brassinosteroid hydroxylase	BR
TRpn_63640	2173	0.634454	0.767854	AT3G56630	23.61	2e-17	O48786	CYP734A1	AT2G26710	brassinosteroid C-26 hydroxylase	BR
TRpn_5295	1782	-0.566327	0.768218	AT1G01600	27.39	4e-20	O48786	CYP734A1	AT2G26710	brassinosteroid C-26 hydroxylase	BR
TRpn_10907	490	-0.968394	0.769715	NA	38.6	5e-14	W8Q3B1	AT2G36800	AT2G36800	brassinosteroid 23-O-glucosilase	BR
TRpn_157085	1847	1.29473	0.769945	AT3G14680	46.13	7e-116	Q9SHG5	CYP72C1	AT1G17060	putative brassinosteroid hydroxylase	BR
TRpn_44413	1022	-0.619691	0.77005	AT5G08250	25.59	2e-21	O48786	CYP734A1	AT2G26710	brassinosteroid C-26 hydroxylase	BR
TRpn_1370	1151	1.17114	0.781807	AT3G14680	42.75	4e-106	Q9SHG5	CYP72C1	AT1G17060	putative brassinosteroid hydroxylase	BR
TRpn_95590	1033	1.97023	0.793093	AT1G12740	50	9e-17	Q9FMA5-2	CYP85A1	AT5G38970	brassinosteroid C-6 oxidase	BR
TRpn_28393	2168	-0.771275	0.794503	AT2G46950	35.44	2e-65	O48786	CYP734A1	AT2G26710	brassinosteroid C-26 hydroxylase	BR
TRpn_170753	1299	-0.815337	0.79561	AT5G24910	32.13	4e-64	O48786	CYP734A1	AT2G26710	brassinosteroid C-26 hydroxylase	BR
TRpn_36653	496	-0.689699	0.796215	AT5G12890	34.67	8e-21	W8Q3B1	AT2G36800	AT2G36800	brassinosteroid 23-O-glucosilase	BR
TRpn_72364	946	-1.98187	0.798431	AT1G12740	28.02	2e-30	A0A1I9LT77	DWF4	AT3G50660	steroid C-22 hydroxylase	BR
TRpn_87132	764	-2.24621	0.80001	NA	24	8e-13	O48786	CYP734A1	AT2G26710	brassinosteroid C-26 hydroxylase	BR
TRpn_87023	964	-0.256941	0.801247	AT1G14290	33.04	3e-06	Q67XU7	At3g02580	AT3G02580	delta7 sterol C-5 desaturase	BR
TRpn_86344	684	1.1966	0.804391	AT3G14680	38.39	9e-52	Q9SHG5	CYP72C1	AT1G17060	putative brassinosteroid hydroxylase	BR
TRpn_77610	509	-0.95634	0.81174	AT3G16520	42.47	5e-33	W8Q3B1	AT2G36800	AT2G36800	brassinosteroid 23-O-glucosilase	BR
TRpn_67756	534	1.05346	0.812815	AT5G24910	29.82	6e-16	O48786	CYP734A1	AT2G26710	brassinosteroid C-26 hydroxylase	BR
TRpn_181364	445	-0.972093	0.818878	AT2G46950	46.38	5e-36	O48786	CYP734A1	AT2G26710	brassinosteroid C-26 hydroxylase	BR
TRpn_8496	551	-0.551538	0.819352	NA	51.85	3e-14	W8Q3B1	AT2G36800	AT2G36800	brassinosteroid 23-O-glucosilase	BR
TRpn_166922	554	-1.9779	0.819732	AT5G24910	30.61	3e-17	O48786	CYP734A1	AT2G26710	brassinosteroid C-26 hydroxylase	BR
TRpn_102366	1285	0.297345	0.829697	AT5G05690	58.72	1e-116	F4K0T0	CPD	AT5G05690	putative brassinosteroid hydroxylase	BR
TRpn_115028	475	1.10685	0.833742	AT4G34135	54.79	1e-50	W8Q3B1	AT2G36800	AT2G36800	brassinosteroid 23-O-glucosilase	BR
TRpn_41061	1351	0.599695	0.835015	AT2G46950	44.97	2e-89	O48786	CYP734A1	AT2G26710	brassinosteroid C-26 hydroxylase	BR
TRpn_40065	1376	-1.21246	0.837313	AT2G26710	61.79	2e-133	O48786	CYP734A1	AT2G26710	brassinosteroid C-26 hydroxylase	BR
TRpn_5294	1788	-0.633245	0.845099	AT1G01600	27.07	2e-19	O48786	CYP734A1	AT2G26710	brassinosteroid C-26 hydroxylase	BR
TRpn_73270	1484	0.635711	0.84724	AT5G24910	33.58	4e-50	O48786	CYP734A1	AT2G26710	brassinosteroid C-26 hydroxylase	BR
TRpn_86324	458	-1.97372	0.847328	NA	57.89	0.0002	Q9FMA5-3	CYP85A1	AT5G38970	brassinosteroid C-6 oxidase	BR
TRpn_151718	1769	0.331125	0.851668	AT3G56630	32.5	2e-08	Q9SHG5	CYP72C1	AT1G17060	putative brassinosteroid hydroxylase	BR
TRpn_28398	634	-1.06657	0.854687	AT4G27710	35.19	1e-39	O48786	CYP734A1	AT2G26710	brassinosteroid C-26 hydroxylase	BR
TRpn_54060	476	-0.785436	0.857049	AT3G14690	45.4	4e-41	O48786	CYP734A1	AT2G26710	brassinosteroid C-26 hydroxylase	BR
TRpn_55653	1564	-1.23402	0.85913	AT3G48520	24.37	5e-17	O48786	CYP734A1	AT2G26710	brassinosteroid C-26 hydroxylase	BR
TRpn_119534	401	1.06527	0.872657	NA	51.14	2e-17	Q9FMA5	CYP85A1	AT5G38970	brassinosteroid C-6 oxidase	BR
TRpn_17551	916	0.514406	0.873307	AT3G14690	52.74	2e-50	O48786	CYP734A1	AT2G26710	brassinosteroid C-26 hydroxylase	BR
TRpn_21999	625	-1.96863	0.881203	AT5G12890	38	9e-27	W8Q3B1	AT2G36800	AT2G36800	brassinosteroid 23-O-glucosilase	BR
TRpn_62418	1235	0.420416	0.883681	AT5G16010	36.28	3e-16	Q38944	DET2	AT2G38050	steroid-5-alpha-reductase	BR
TRpn_196219	437	-0.721108	0.886257	NA	32.89	8e-05	W8Q3B1	AT2G36800	AT2G36800	brassinosteroid 23-O-glucosilase	BR
TRpn_158682	2176	1.05985	0.888663	AT2G26710	63.58	0	O48786	CYP734A1	AT2G26710	brassinosteroid C-26 hydroxylase	BR
TRpn_87850	1279	-0.726888	0.893144	AT2G46950	45.06	3e-96	O48786	CYP734A1	AT2G26710	brassinosteroid C-26 hydroxylase	BR
TRpn_72369	2239	-1.40929	0.903477	AT1G12740	30.4	1e-65	Q42569	CYP90A1	AT5G05690	putative brassinosteroid hydroxylase	BR
TRpn_32	603	-0.490198	0.903883	AT2G46960	33.88	6e-30	O48786	CYP734A1	AT2G26710	brassinosteroid C-26 hydroxylase	BR
TRpn_15334	2681	-0.72687	0.908435	AT3G50660	70.06	8e-162	A0A1I9LT77	DWF4	AT3G50660	steroid C-22 hydroxylase	BR
TRpn_6307	861	-0.349287	0.908886	AT5G08250	29.13	6e-16	Q9SHG5	CYP72C1	AT1G17060	putative brassinosteroid hydroxylase	BR
TRpn_39844	630	-0.812236	0.92372	AT2G26710	66.67	2e-27	O48786	CYP734A1	AT2G26710	brassinosteroid C-26 hydroxylase	BR
TRpn_22000	948	-1.40339	0.929151	AT5G12890	22.35	8e-12	W8Q3B1	AT2G36800	AT2G36800	brassinosteroid 23-O-glucosilase	BR
TRpn_126775	673	0.212634	0.932418	NA	47.83	4e-23	W8Q3B1	AT2G36800	AT2G36800	brassinosteroid 23-O-glucosilase	BR
TRpn_68204	2328	0.274332	0.935779	AT2G16530	36.44	1e-14	Q38944	DET2	AT2G38050	steroid-5-alpha-reductase	BR
TRpn_93356	1236	-1.40175	0.939158	AT1G12740	29.21	2e-40	F4K0T0	CPD	AT5G05690	putative brassinosteroid hydroxylase	BR
TRpn_181368	1873	-0.726907	0.941662	AT2G46950	40.56	7e-134	O48786	CYP734A1	AT2G26710	brassinosteroid C-26 hydroxylase	BR
TRpn_68206	3176	-0.321537	0.946001	AT2G16530	36.44	2e-14	Q38944	DET2	AT2G38050	steroid-5-alpha-reductase	BR
TRpn_48451	2476	0.297038	0.946785	AT1G69500	24.33	2e-11	O48786	CYP734A1	AT2G26710	brassinosteroid C-26 hydroxylase	BR
TRpn_158999	432	0.303485	0.949443	AT3G50660	53.77	3e-39	A0A1I9LT77	DWF4	AT3G50660	steroid C-22 hydroxylase	BR
TRpn_77609	446	-0.137227	0.949449	NA	34.29	3e-11	W8Q3B1	AT2G36800	AT2G36800	brassinosteroid 23-O-glucosilase	BR
TRpn_119775	2249	1.19713	0.956761	AT1G12740	50	2e-16	Q9FMA5-2	CYP85A1	AT5G38970	brassinosteroid C-6 oxidase	BR
TRpn_15335	1176	0.54108	0.967178	AT3G50660	62.5	9e-120	O64989	CYP90B1	AT3G50660	steroid C-22 hydroxylase	BR
TRpn_40988	1677	0.100417	0.972644	AT3G13740	60.19	4e-35	Q94F12	MMM17.15	AT3G13730	brassinosteroid C-23 hydroxylase	BR
TRpn_86964	1250	-0.145291	0.973538	AT3G14680	48.91	6e-88	O48786	CYP734A1	AT2G26710	brassinosteroid C-26 hydroxylase	BR
TRpn_135665	439	-0.550962	0.975597	NA	43.68	2e-17	Q9SHG5	CYP72C1	AT1G17060	putative brassinosteroid hydroxylase	BR
TRpn_178734	1179	0.47379	0.977066	AT4G22756	27.97	0.0008	Q67XU7	At3g02580	AT3G02580	delta7 sterol C-5 desaturase	BR
TRpn_186260	1061	-0.425662	0.980724	AT3G14690	43.63	7e-105	Q9SHG5	CYP72C1	AT1G17060	putative brassinosteroid hydroxylase	BR
TRpn_49338	540	0.234632	0.982287	NA	33.93	8e-06	Q940V4	CYP85A2	AT3G30180	brassinosteroid C-6 oxidase	BR
TRpn_72365	1055	0.235316	0.982287	AT1G12740	34.03	1e-32	A8MRD1	CPD	AT5G05690	putative brassinosteroid hydroxylase	BR
TRpn_72360	1164	0.235146	0.982287	AT1G12740	34.03	5e-24	A8MRD1	CPD	AT5G05690	putative brassinosteroid hydroxylase	BR
TRpn_185885	978	0.235484	0.982287	AT1G12740	31.98	2e-34	A0A384L4N6	At3g13730	AT3G13730	brassinosteroid C-23 hydroxylase	BR
TRpn_185886	963	0.235508	0.982287	AT1G12740	31.53	1e-34	A0A384L4N6	At3g13730	AT3G13730	brassinosteroid C-23 hydroxylase	BR
TRpn_49339	574	0.234629	0.982287	NA	33.06	1e-15	O48786	CYP734A1	AT2G26710	brassinosteroid C-26 hydroxylase	BR
TRpn_1282	481	0.234611	0.982287	NA	34.51	2e-10	Q38944	DET2	AT2G38050	steroid-5-alpha-reductase	BR
TRpn_100256	577	0.154259	0.982287	AT3G14680	51.64	2e-42	Q9SHG5	CYP72C1	AT1G17060	putative brassinosteroid hydroxylase	BR
TRpn_75229	902	0.234798	0.982287	AT2G15480	42.22	5e-45	W8Q3B1	AT2G36800	AT2G36800	brassinosteroid 23-O-glucosilase	BR
TRpn_87851	485	0.234897	0.982287	NA	50.94	2e-14	O48786	CYP734A1	AT2G26710	brassinosteroid C-26 hydroxylase	BR
TRpn_22720	2097	0.088226	0.982287	AT5G24910	36.45	2e-85	O48786	CYP734A1	AT2G26710	brassinosteroid C-26 hydroxylase	BR
TRpn_195806	1992	0.235293	0.982287	AT5G24910	34.79	8e-93	O48786	CYP734A1	AT2G26710	brassinosteroid C-26 hydroxylase	BR
TRpn_128443	1055	0.235115	0.982287	AT1G07250	36.84	2e-36	W8Q3B1	AT2G36800	AT2G36800	brassinosteroid 23-O-glucosilase	BR
TRpn_189306	761	0.235651	0.982287	AT2G46960	49.46	2e-54	O48786	CYP734A1	AT2G26710	brassinosteroid C-26 hydroxylase	BR
TRpn_80282	437	0.234915	0.982287	AT2G46950	37.88	1e-26	O48786	CYP734A1	AT2G26710	brassinosteroid C-26 hydroxylase	BR
TRpn_181371	756	-0.172958	0.982287	AT2G46960	40.87	2e-57	O48786	CYP734A1	AT2G26710	brassinosteroid C-26 hydroxylase	BR
TRpn_115960	486	0.235124	0.982287	AT5G24910	46.85	5e-32	Q9SHG5	CYP72C1	AT1G17060	putative brassinosteroid hydroxylase	BR
TRpn_118767	2296	0.234979	0.982287	AT1G12740	27.59	2e-39	Q940V4	CYP85A2	AT3G30180	brassinosteroid C-6 oxidase	BR
TRpn_172170	1776	0.234911	0.982287	AT1G12740	32.05	7e-64	Q42569	CYP90A1	AT5G05690	putative brassinosteroid hydroxylase	BR
TRpn_172180	1756	0.234753	0.982287	AT1G12740	33.33	2e-31	A8MRD1	CPD	AT5G05690	putative brassinosteroid hydroxylase	BR
TRpn_72368	2333	0.234777	0.982287	AT1G12740	32.05	6e-53	F4K0T0	CPD	AT5G05690	putative brassinosteroid hydroxylase	BR
TRpn_172179	2034	0.234882	0.982287	AT1G12740	31.85	3e-54	F4K0T0	CPD	AT5G05690	putative brassinosteroid hydroxylase	BR
TRpn_172168	2014	0.235154	0.982287	AT1G12740	30.03	2e-45	F4K0T0	CPD	AT5G05690	putative brassinosteroid hydroxylase	BR
TRpn_172166	913	0.234796	0.982287	AT1G12740	29.2	1e-35	F4K0T0	CPD	AT5G05690	putative brassinosteroid hydroxylase	BR
TRpn_16325	1068	-0.0600684	0.982287	NA	34.91	2e-08	W8Q3B1	AT2G36800	AT2G36800	brassinosteroid 23-O-glucosilase	BR
TRpn_93013	734	-0.0694796	0.982287	AT2G15490	47.7	7e-49	W8Q3B1	AT2G36800	AT2G36800	brassinosteroid 23-O-glucosilase	BR
TRpn_179704	1398	0.235073	0.982287	AT2G46950	40.09	4e-106	O48786	CYP734A1	AT2G26710	brassinosteroid C-26 hydroxylase	BR
TRpn_104821	413	-0.105669	0.982287	AT2G46950	41.77	3e-15	O48786	CYP734A1	AT2G26710	brassinosteroid C-26 hydroxylase	BR
TRpn_64836	866	0.0658838	0.982287	AT5G24900	42.36	6e-58	O48786	CYP734A1	AT2G26710	brassinosteroid C-26 hydroxylase	BR
TRpn_110556	1004	0.235216	0.982287	AT3G30180	60.41	1e-101	Q940V4	CYP85A2	AT3G30180	brassinosteroid C-6 oxidase	BR
TRpn_92298	970	-0.063657	0.982287	AT3G30180	60.41	7e-102	Q940V4	CYP85A2	AT3G30180	brassinosteroid C-6 oxidase	BR
TRpn_166094	1438	0.188165	0.982287	AT3G30180	61.36	1e-165	Q940V4	CYP85A2	AT3G30180	brassinosteroid C-6 oxidase	BR
TRpn_94063	1220	0.234867	0.982287	AT2G23180	28.77	2e-14	O48786	CYP734A1	AT2G26710	brassinosteroid C-26 hydroxylase	BR
TRpn_34084	3672	-0.0903019	0.982287	AT1G31800	29.84	8e-45	O48786	CYP734A1	AT2G26710	brassinosteroid C-26 hydroxylase	BR
TRpn_30416	1713	0.234856	0.982287	AT5G49690	27.67	1e-39	W8Q3B1	AT2G36800	AT2G36800	brassinosteroid 23-O-glucosilase	BR
TRpn_20008	426	0.234874	0.982287	NA	28.87	1e-11	O64989	CYP90B1	AT3G50660	steroid C-22 hydroxylase	BR
TRpn_9196	1093	-0.113074	0.982287	AT2G45510	32.95	2e-06	O48786	CYP734A1	AT2G26710	brassinosteroid C-26 hydroxylase	BR
TRpn_163794	1330	0.109738	0.982287	AT2G46960	41.55	7e-74	O48786	CYP734A1	AT2G26710	brassinosteroid C-26 hydroxylase	BR
TRpn_105734	459	0.234917	0.982287	AT2G46950	49.34	3e-46	O48786	CYP734A1	AT2G26710	brassinosteroid C-26 hydroxylase	BR
TRpn_29926	756	-0.18341	0.982287	NA	27	3e-05	O48786	CYP734A1	AT2G26710	brassinosteroid C-26 hydroxylase	BR
TRpn_195796	1493	-0.247057	0.982287	AT5G24910	32.44	2e-76	O48786	CYP734A1	AT2G26710	brassinosteroid C-26 hydroxylase	BR
TRpn_28391	411	0.234909	0.982287	NA	46	1e-09	O48786	CYP734A1	AT2G26710	brassinosteroid C-26 hydroxylase	BR
TRpn_17549	1892	0.133404	0.982287	AT3G14690	44.96	3e-161	Q9SHG5	CYP72C1	AT1G17060	putative brassinosteroid hydroxylase	BR
TRpn_188445	1619	-0.059645	0.982287	AT1G75130	44.29	2e-125	O48786	CYP734A1	AT2G26710	brassinosteroid C-26 hydroxylase	BR
TRpn_26443	764	0.234812	0.982287	AT3G14640	43.81	4e-28	O48786	CYP734A1	AT2G26710	brassinosteroid C-26 hydroxylase	BR
TRpn_32622	2989	0.234848	0.982287	AT2G26710	64.36	0	O48786	CYP734A1	AT2G26710	brassinosteroid C-26 hydroxylase	BR
TRpn_158686	2221	-0.389897	0.982287	AT2G26710	61.81	7e-152	O48786	CYP734A1	AT2G26710	brassinosteroid C-26 hydroxylase	BR
TRpn_5293	1927	-0.0751525	0.982287	AT1G01600	27.39	6e-20	O48786	CYP734A1	AT2G26710	brassinosteroid C-26 hydroxylase	BR
TRpn_155552	2052	0.235422	0.982287	AT1G01600	27.51	3e-20	O48786	CYP734A1	AT2G26710	brassinosteroid C-26 hydroxylase	BR
TRpn_172171	655	0.235066	0.982287	AT1G12740	24.68	9e-20	A0A1I9LT77	DWF4	AT3G50660	steroid C-22 hydroxylase	BR
TRpn_172174	597	0.23516	0.982287	AT1G12740	27.97	1e-16	F4K0T0	CPD	AT5G05690	putative brassinosteroid hydroxylase	BR
TRpn_172169	492	0.235138	0.982287	NA	20.98	5e-10	A0A1I9LT77	DWF4	AT3G50660	steroid C-22 hydroxylase	BR
TRpn_54760	586	0.234721	0.982287	AT1G12740	46.55	1e-54	A8MRD1	CPD	AT5G05690	putative brassinosteroid hydroxylase	BR
TRpn_85828	1081	0.234804	0.982287	AT1G12740	43.79	3e-43	A8MRD1	CPD	AT5G05690	putative brassinosteroid hydroxylase	BR
TRpn_150555	1323	0.235116	0.982287	AT1G12740	40.3	3e-30	Q9FMA5-2	CYP85A1	AT5G38970	brassinosteroid C-6 oxidase	BR
TRpn_150542	1164	-0.176549	0.982287	AT3G50660	62.5	8e-120	O64989	CYP90B1	AT3G50660	steroid C-22 hydroxylase	BR
TRpn_99383	439	-0.18156	0.982287	NA	61.7	6e-16	Q67XU7	At3g02580	AT3G02580	delta7 sterol C-5 desaturase	BR
TRpn_88520	551	0.0380943	0.982287	AT2G38050	59.46	5e-43	Q38944	DET2	AT2G38050	steroid-5-alpha-reductase	BR
TRpn_14884	648	0.135148	0.982287	NA	45.26	3e-09	W8Q3B1	AT2G36800	AT2G36800	brassinosteroid 23-O-glucosilase	BR
TRpn_108780	702	0.234948	0.982287	AT3G16520	41.38	1e-28	W8Q3B1	AT2G36800	AT2G36800	brassinosteroid 23-O-glucosilase	BR
TRpn_99116	580	0.23506	0.982287	AT1G51210	51.14	1e-25	W8Q3B1	AT2G36800	AT2G36800	brassinosteroid 23-O-glucosilase	BR
TRpn_158684	2206	0.234928	0.982287	AT2G26710	63.79	0	O48786	CYP734A1	AT2G26710	brassinosteroid C-26 hydroxylase	BR
TRpn_40091	507	0.235194	0.982287	AT2G46950	42.01	7e-38	O48786	CYP734A1	AT2G26710	brassinosteroid C-26 hydroxylase	BR
TRpn_134071	608	0.0701131	0.982287	AT3G14690	54.39	9e-42	O48786	CYP734A1	AT2G26710	brassinosteroid C-26 hydroxylase	BR
TRpn_51598	450	-0.169687	0.98299	AT3G14610	45.87	5e-30	Q9SHG5	CYP72C1	AT1G17060	putative brassinosteroid hydroxylase	BR
TRpn_168356	2455	-0.0482464	0.985478	AT1G69500	24.46	4e-23	O48786	CYP734A1	AT2G26710	brassinosteroid C-26 hydroxylase	BR
TRpn_16401	646	-0.0479543	0.987986	NA	36.47	7e-12	W8Q3B1	AT2G36800	AT2G36800	brassinosteroid 23-O-glucosilase	BR
TRpn_155838	452	-0.01679	0.989911	NA	36.96	6e-05	W8Q3B1	AT2G36800	AT2G36800	brassinosteroid 23-O-glucosilase	BR
TRpn_15339	536	0.0893988	0.990895	NA	62.16	5e-14	A0A1I9LT77	DWF4	AT3G50660	steroid C-22 hydroxylase	BR
TRpn_40064	1388	0.0418171	0.991248	AT2G26710	61.13	7e-132	O48786	CYP734A1	AT2G26710	brassinosteroid C-26 hydroxylase	BR
TRpn_93349	1539	0.0377482	0.991694	AT3G14620	44.34	1e-121	Q9SHG5	CYP72C1	AT1G17060	putative brassinosteroid hydroxylase	BR
TRpn_62419	1171	-0.0162785	0.993287	AT5G16010	39.47	2e-10	Q38944	DET2	AT2G38050	steroid-5-alpha-reductase	BR
TRpn_2824	1283	0.00725077	0.995078	AT5G14400	40.65	3e-80	O64989	CYP90B1	AT3G50660	steroid C-22 hydroxylase	BR
TRpn_69834	414	0.0150132	0.996611	AT3G13730	45.19	8e-38	A0A384L4N6	At3g13730	AT3G13730	brassinosteroid C-23 hydroxylase	BR
TRpn_149268	1562	0.000167893	0.999919	AT2G46950	43.66	3e-71	O48786	CYP734A1	AT2G26710	brassinosteroid C-26 hydroxylase	BR
TRpn_71798	1462	-0.446796	NA	AT1G12740	33.33	2e-62	A0A384L4N6	At3g13730	AT3G13730	brassinosteroid C-23 hydroxylase	BR
TRpn_98832	453	-1.9673	NA	AT1G12740	31.65	3e-15	A0A384L4N6	At3g13730	AT3G13730	brassinosteroid C-23 hydroxylase	BR
TRpn_72362	1084	0.234967	NA	AT1G12740	29.96	4e-25	F4K0T0	CPD	AT5G05690	putative brassinosteroid hydroxylase	BR
TRpn_115998	428	-2.3796	NA	NA	43.24	2e-08	A0A178V9V4	At3g50660	AT3G50660	steroid C-22 hydroxylase	BR
TRpn_186259	858	0.235507	NA	AT3G14690	40.36	3e-70	Q9SHG5	CYP72C1	AT1G17060	putative brassinosteroid hydroxylase	BR
TRpn_8497	451	-0.110416	NA	AT1G73880	38.19	4e-28	W8Q3B1	AT2G36800	AT2G36800	brassinosteroid 23-O-glucosilase	BR
TRpn_195798	2167	4.56073	NA	AT5G24910	35.59	3e-77	O48786	CYP734A1	AT2G26710	brassinosteroid C-26 hydroxylase	BR
TRpn_22721	1204	-4.09032	NA	AT5G24910	33.65	3e-48	O48786	CYP734A1	AT2G26710	brassinosteroid C-26 hydroxylase	BR
TRpn_109627	621	0.235258	NA	AT5G24910	33.64	2e-32	O48786	CYP734A1	AT2G26710	brassinosteroid C-26 hydroxylase	BR
TRpn_117670	1548	2.01304	NA	AT5G24910	35.29	4e-90	O48786	CYP734A1	AT2G26710	brassinosteroid C-26 hydroxylase	BR
TRpn_100466	790	0.234451	NA	AT3G30180	62.19	4e-88	Q940V4	CYP85A2	AT3G30180	brassinosteroid C-6 oxidase	BR
TRpn_172173	1789	1.19676	NA	AT1G12740	32.05	6e-64	Q42569	CYP90A1	AT5G05690	putative brassinosteroid hydroxylase	BR
TRpn_185882	1324	0.235115	NA	AT1G12740	33.15	2e-64	A0A384L4N6	At3g13730	AT3G13730	brassinosteroid C-23 hydroxylase	BR
TRpn_71808	2185	2.14043	NA	AT1G12740	39.08	4e-39	O64989	CYP90B1	AT3G50660	steroid C-22 hydroxylase	BR
TRpn_68903	528	-2.85368	NA	NA	46.67	1e-09	W8Q3B1	AT2G36800	AT2G36800	brassinosteroid 23-O-glucosilase	BR
TRpn_117818	965	0.235369	NA	AT2G15480	47.39	3e-59	W8Q3B1	AT2G36800	AT2G36800	brassinosteroid 23-O-glucosilase	BR
TRpn_89452	727	0.244578	NA	AT3G53150	44.12	3e-41	W8Q3B1	AT2G36800	AT2G36800	brassinosteroid 23-O-glucosilase	BR
TRpn_51521	1226	0.235061	NA	AT2G44890	28.1	3e-10	O48786	CYP734A1	AT2G26710	brassinosteroid C-26 hydroxylase	BR
TRpn_51523	1257	0.234744	NA	AT2G45510	26.17	9e-14	O48786	CYP734A1	AT2G26710	brassinosteroid C-26 hydroxylase	BR
TRpn_179705	638	0.235158	NA	AT2G46950	34.38	1e-26	O48786	CYP734A1	AT2G26710	brassinosteroid C-26 hydroxylase	BR
TRpn_128160	1579	2.54018	NA	NA	40.4	2e-21	Q9FMA5-2	CYP85A1	AT5G38970	brassinosteroid C-6 oxidase	BR
TRpn_128158	1513	-1.9671	NA	NA	40.4	2e-21	Q9FMA5-2	CYP85A1	AT5G38970	brassinosteroid C-6 oxidase	BR
TRpn_128159	1475	2.23802	NA	NA	40.4	1e-21	Q9FMA5-2	CYP85A1	AT5G38970	brassinosteroid C-6 oxidase	BR
TRpn_128161	1385	-2.22031	NA	NA	40.4	1e-21	Q9FMA5-2	CYP85A1	AT5G38970	brassinosteroid C-6 oxidase	BR
TRpn_128163	1347	2.66747	NA	NA	40.4	1e-21	Q9FMA5-2	CYP85A1	AT5G38970	brassinosteroid C-6 oxidase	BR
TRpn_48439	1322	2.94777	NA	AT1G12740	43.7	2e-29	Q9M066	CYP90C1	AT4G36380	brassinosteroid C-23 hydroxylase	BR
TRpn_34093	3876	-1.40169	NA	AT1G31800	36.32	1e-30	O48786	CYP734A1	AT2G26710	brassinosteroid C-26 hydroxylase	BR
TRpn_34092	3791	-2.03426	NA	AT1G31800	36.32	1e-30	O48786	CYP734A1	AT2G26710	brassinosteroid C-26 hydroxylase	BR
TRpn_34089	3757	-2.70044	NA	AT1G31800	29.84	9e-45	O48786	CYP734A1	AT2G26710	brassinosteroid C-26 hydroxylase	BR
TRpn_34087	3089	-1.40163	NA	AT1G31800	36.32	9e-31	O48786	CYP734A1	AT2G26710	brassinosteroid C-26 hydroxylase	BR
TRpn_34083	2970	-2.96226	NA	AT1G31800	29.84	4e-45	O48786	CYP734A1	AT2G26710	brassinosteroid C-26 hydroxylase	BR
TRpn_20010	1126	1.19649	NA	NA	29.03	5e-10	A0A1I9LT77	DWF4	AT3G50660	steroid C-22 hydroxylase	BR
TRpn_20009	1090	-1.98339	NA	NA	29.03	5e-10	A0A1I9LT77	DWF4	AT3G50660	steroid C-22 hydroxylase	BR
TRpn_70463	1231	4.27273	NA	AT5G65550	40.3	8e-27	W8Q3B1	AT2G36800	AT2G36800	brassinosteroid 23-O-glucosilase	BR
TRpn_129924	1390	4.06369	NA	AT2G45510	32.95	1e-06	O48786	CYP734A1	AT2G26710	brassinosteroid C-26 hydroxylase	BR
TRpn_51517	2099	-0.726762	NA	AT2G45510	27.31	2e-26	O48786	CYP734A1	AT2G26710	brassinosteroid C-26 hydroxylase	BR
TRpn_28396	888	-1.22709	NA	AT2G46960	50	7e-69	O48786	CYP734A1	AT2G26710	brassinosteroid C-26 hydroxylase	BR
TRpn_101298	433	3.66764	NA	AT5G24910	32.19	3e-20	O48786	CYP734A1	AT2G26710	brassinosteroid C-26 hydroxylase	BR
TRpn_195812	633	3.23489	NA	AT5G24910	31.33	3e-16	O48786	CYP734A1	AT2G26710	brassinosteroid C-26 hydroxylase	BR
TRpn_195811	647	4.25183	NA	AT5G24910	30.22	1e-26	O48786	CYP734A1	AT2G26710	brassinosteroid C-26 hydroxylase	BR
TRpn_195809	1676	0.235303	NA	AT5G24910	33.51	2e-63	O48786	CYP734A1	AT2G26710	brassinosteroid C-26 hydroxylase	BR
TRpn_21454	1517	-1.96789	NA	AT5G24910	29.38	1e-25	O48786	CYP734A1	AT2G26710	brassinosteroid C-26 hydroxylase	BR
TRpn_195807	1499	1.19701	NA	AT5G24910	32.44	2e-77	O48786	CYP734A1	AT2G26710	brassinosteroid C-26 hydroxylase	BR
TRpn_21450	1486	1.19613	NA	AT5G24910	29.95	2e-37	O48786	CYP734A1	AT2G26710	brassinosteroid C-26 hydroxylase	BR
TRpn_195810	1475	3.24189	NA	AT5G24910	31.69	2e-70	O48786	CYP734A1	AT2G26710	brassinosteroid C-26 hydroxylase	BR
TRpn_195799	1469	-3.04501	NA	AT5G24910	31.39	2e-69	O48786	CYP734A1	AT2G26710	brassinosteroid C-26 hydroxylase	BR
TRpn_21460	740	0.234586	NA	AT5G24910	35.83	3e-46	O48786	CYP734A1	AT2G26710	brassinosteroid C-26 hydroxylase	BR
TRpn_21462	1259	0.234621	NA	NA	30.7	7e-20	O48786	CYP734A1	AT2G26710	brassinosteroid C-26 hydroxylase	BR
TRpn_21453	1142	-2.43628	NA	NA	30.7	1e-19	O48786	CYP734A1	AT2G26710	brassinosteroid C-26 hydroxylase	BR
TRpn_158683	1614	-1.49757	NA	AT2G26710	57.03	3e-125	O48786	CYP734A1	AT2G26710	brassinosteroid C-26 hydroxylase	BR
TRpn_158685	2282	-3.83469	NA	AT2G26710	61.79	5e-171	O48786	CYP734A1	AT2G26710	brassinosteroid C-26 hydroxylase	BR
TRpn_32624	533	-4.90111	NA	AT2G26710	64.06	1e-25	O48786	CYP734A1	AT2G26710	brassinosteroid C-26 hydroxylase	BR
TRpn_5296	1933	0.03261	NA	AT1G01600	27.07	3e-19	O48786	CYP734A1	AT2G26710	brassinosteroid C-26 hydroxylase	BR
TRpn_116194	642	4.12081	NA	AT1G24540	33.88	3e-15	Q9SHG5	CYP72C1	AT1G17060	putative brassinosteroid hydroxylase	BR
TRpn_150554	1320	-0.726452	NA	AT1G12740	39.49	5e-41	Q9FMA5-2	CYP85A1	AT5G38970	brassinosteroid C-6 oxidase	BR
TRpn_15338	1856	0.234896	NA	AT3G50660	65.73	8e-60	O64989	CYP90B1	AT3G50660	steroid C-22 hydroxylase	BR
TRpn_36536	1163	3.95147	NA	AT2G38050	44	2e-36	Q38944	DET2	AT2G38050	steroid-5-alpha-reductase	BR
TRpn_57642	2777	-2.07493	NA	AT2G36770	35.51	1e-80	W8Q3B1	AT2G36800	AT2G36800	brassinosteroid 23-O-glucosilase	BR
TRpn_32251	898	-1.63608	NA	AT4G15110	27.33	9e-11	O48786	CYP734A1	AT2G26710	brassinosteroid C-26 hydroxylase	BR
TRpn_158928	514	0.235145	NA	NA	37.39	1e-17	W8Q3B1	AT2G36800	AT2G36800	brassinosteroid 23-O-glucosilase	BR
TRpn_163561	641	0.235284	NA	NA	82.35	9e-15	Q940V4	CYP85A2	AT3G30180	brassinosteroid C-6 oxidase	BR
TRpn_163560	630	5.86644	NA	NA	82.35	8e-15	Q940V4	CYP85A2	AT3G30180	brassinosteroid C-6 oxidase	BR
TRpn_157086	2358	-0.741471	NA	AT3G14680	43.75	8e-149	Q9SHG5	CYP72C1	AT1G17060	putative brassinosteroid hydroxylase	BR
TRpn_38201	1911	-6.10735	NA	AT2G27690	24.38	9e-14	O48786	CYP734A1	AT2G26710	brassinosteroid C-26 hydroxylase	BR
TRpn_134743	2318	7.16193	1.69042e-18	AT3G47930	22.91	3e-08	Q9LTS3	CKX3	AT5G56970	cytokinin oxidase/dehydrogenase	CK
TRpn_137351	1594	8.86849	2.0214e-10	AT1G27450	81.25	2e-99	P31166-2	APT1	AT1G27450	adenine phosphoribosyl transferase	CK
TRpn_107634	1625	8.47553	3.63308e-10	AT2G27760	50.34	3e-143	Q9ZUX7	IPT2	AT2G27760	tRNA isopentenyltransferase	CK
TRpn_44548	1221	-5.73653	4.98727e-10	AT4G35190	70.22	5e-100	Q8LBB7	LOG5	AT4G35190	cytokinin nucleoside 5'-monophosphate phophoribohydrolase	CK
TRpn_17470	774	-6.79033	9.32272e-10	AT3G16520	42.05	2e-18	W8Q3R5	AT1G22400	AT1G22400	zeatin-O-glucosyltransferase	CK
TRpn_21049	2456	-8.94526	1.86899e-09	AT1G22400	47.44	4e-156	W8Q3R5	AT1G22400	AT1G22400	zeatin-O-glucosyltransferase	CK
TRpn_179278	1485	9.97917	5.00961e-09	AT5G03300	81.63	0	Q9LZG0	ADK2	AT5G03300	adenosine kinase	CK
TRpn_186390	832	8.33261	1.19407e-08	AT1G22400	43.21	4e-61	W8Q3R5	AT1G22400	AT1G22400	zeatin-O-glucosyltransferase	CK
TRpn_149304	809	8.25621	1.19803e-08	AT1G22360	57.37	6e-76	W8Q3R5	AT1G22400	AT1G22400	zeatin-O-glucosyltransferase	CK
TRpn_175589	1273	8.80141	1.24812e-08	AT1G80050	70	3e-84	Q42563	APT2	AT1G80050	adenine phosphoribosyl transferase	CK
TRpn_153422	1124	6.49294	1.3053e-08	AT2G37210	75.14	1e-87	Q8L8B8	LOG3	AT2G37210	cytokinin nucleoside 5'-monophosphate phophoribohydrolase	CK
TRpn_175959	1460	9.33694	7.67347e-08	AT2G27690	27.18	1e-17	Q9FF18	CYP735A1	AT5G38450	cytokinin trans-hydroxylase	CK
TRpn_174776	783	7.91342	1.39642e-07	NA	41.94	1e-12	W8Q3R5	AT1G22400	AT1G22400	zeatin-O-glucosyltransferase	CK
TRpn_3931	2146	-9.12336	1.54241e-07	AT1G22400	41.08	2e-108	W8Q3R5	AT1G22400	AT1G22400	zeatin-O-glucosyltransferase	CK
TRpn_191088	584	7.98701	4.83254e-07	NA	53.66	3e-11	W8Q3R5	AT1G22400	AT1G22400	zeatin-O-glucosyltransferase	CK
TRpn_178681	1771	2.38427	5.65042e-07	AT1G19600	25.79	3e-15	Q9LZG0	ADK2	AT5G03300	adenosine kinase	CK
TRpn_135680	1813	9.16635	6.17964e-07	AT3G21790	27.25	9e-34	W8Q3R5	AT1G22400	AT1G22400	zeatin-O-glucosyltransferase	CK
TRpn_38200	2529	-8.43838	7.77039e-07	AT2G27690	26.55	4e-19	Q9FF18	CYP735A1	AT5G38450	cytokinin trans-hydroxylase	CK
TRpn_188823	1111	7.45413	1.02844e-06	AT3G53900	28.57	0.0003	Q9LFP0	APT5	AT5G11160	adenine phosphoribosyl transferase	CK
TRpn_85469	453	-9.57047	2.98355e-06	NA	40.7	3e-09	W8Q3R5	AT1G22400	AT1G22400	zeatin-O-glucosyltransferase	CK
TRpn_93410	586	-9.47835	3.36712e-06	AT4G15500	42.86	4e-23	W8Q3B6	AT2G36750	AT2G36750	zeatin-O-glucosyltransferase	CK
TRpn_186392	1926	5.08773	3.83517e-06	AT1G22400	52.58	5e-172	W8Q3R5	AT1G22400	AT1G22400	zeatin-O-glucosyltransferase	CK
TRpn_133681	1915	2.69503	8.24218e-06	AT1G01420	32.26	2e-45	W8Q3R5	AT1G22400	AT1G22400	zeatin-O-glucosyltransferase	CK
TRpn_171547	1058	9.08832	8.71667e-06	AT5G11950	71.27	3e-89	Q84MC2	LOG8	AT5G11950	cytokinin nucleoside 5'-monophosphate phophoribohydrolase	CK
TRpn_9081	1940	-2.08405	9.76147e-06	AT2G35390	38.98	1e-05	Q9SU38	APT4	AT4G12440	adenine phosphoribosyl transferase	CK
TRpn_111789	1063	7.6881	1.52342e-05	AT4G35190	70.22	2e-101	Q8LBB7	LOG5	AT4G35190	cytokinin nucleoside 5'-monophosphate phophoribohydrolase	CK
TRpn_70932	708	-6.98925	1.90027e-05	AT5G24910	31.06	3e-39	A0A1P8BDU2	CYP735A1	AT5G38450	cytokinin trans-hydroxylase	CK
TRpn_36489	441	13.3855	2.24561e-05	AT3G16520	45.83	1e-31	W8Q3R5	AT1G22400	AT1G22400	zeatin-O-glucosyltransferase	CK
TRpn_28672	809	-4.81501	5.46079e-05	AT5G06300	66.67	6e-28	A0A178U944	At5g06300	AT5G06300	cytokinin nucleoside 5'-monophosphate phophoribohydrolase	CK
TRpn_46285	2360	-3.34354	7.45546e-05	AT3G47930	23.27	8e-09	Q9LTS3	CKX3	AT5G56970	cytokinin oxidase/dehydrogenase	CK
TRpn_21054	553	5.24885	7.66463e-05	NA	48.81	3e-18	W8Q3R5	AT1G22400	AT1G22400	zeatin-O-glucosyltransferase	CK
TRpn_146785	1686	6.66143	0.000188153	AT2G37210	76.52	2e-64	Q8L8B8	LOG3	AT2G37210	cytokinin nucleoside 5'-monophosphate phophoribohydrolase	CK
TRpn_15253	724	-4.64535	0.000203563	AT3G16520	45.61	3e-24	W8Q3R5	AT1G22400	AT1G22400	zeatin-O-glucosyltransferase	CK
TRpn_152200	484	6.93463	0.000212671	NA	40.51	2e-12	W8Q3R5	AT1G22400	AT1G22400	zeatin-O-glucosyltransferase	CK
TRpn_57874	1077	-7.24969	0.000270433	AT1G01420	35.84	4e-37	W8Q3R5	AT1G22400	AT1G22400	zeatin-O-glucosyltransferase	CK
TRpn_174774	439	5.36853	0.000279556	NA	35.71	3e-08	W8Q3R5	AT1G22400	AT1G22400	zeatin-O-glucosyltransferase	CK
TRpn_153976	579	7.06198	0.000427849	AT1G22380	48.15	6e-20	W8Q3R5	AT1G22400	AT1G22400	zeatin-O-glucosyltransferase	CK
TRpn_149299	899	4.34798	0.000455595	AT3G16520	40.97	5e-22	W8Q3B6	AT2G36750	AT2G36750	zeatin-O-glucosyltransferase	CK
TRpn_32979	744	-6.06942	0.000496033	NA	43.31	8e-17	W8Q3B6	AT2G36750	AT2G36750	zeatin-O-glucosyltransferase	CK
TRpn_21050	812	-4.1704	0.000533571	AT1G22360	53.73	5e-57	W8Q3R5	AT1G22400	AT1G22400	zeatin-O-glucosyltransferase	CK
TRpn_190481	457	6.42941	0.000580048	AT1G22380	44.16	1e-34	W8Q3R5	AT1G22400	AT1G22400	zeatin-O-glucosyltransferase	CK
TRpn_113681	668	6.47026	0.000694724	AT5G12890	46.88	8e-23	W8Q3R5	AT1G22400	AT1G22400	zeatin-O-glucosyltransferase	CK
TRpn_149655	703	6.55281	0.00104177	AT4G01070	39.32	3e-16	W8Q3R5	AT1G22400	AT1G22400	zeatin-O-glucosyltransferase	CK
TRpn_107654	592	8.30666	0.00120935	AT4G28706	30.65	0.0003	Q56ZW2	At3g09820	AT3G09820	adenosine kinase	CK
TRpn_119603	683	4.85875	0.00144704	AT3G16520	37.61	4e-34	W8Q3R5	AT1G22400	AT1G22400	zeatin-O-glucosyltransferase	CK
TRpn_192050	1240	6.07294	0.00187988	AT3G56630	33.1	2e-17	Q9FF18	CYP735A1	AT5G38450	cytokinin trans-hydroxylase	CK
TRpn_19582	1215	-9.44107	0.00219279	AT2G37210	75.14	2e-87	Q8L8B8	LOG3	AT2G37210	cytokinin nucleoside 5'-monophosphate phophoribohydrolase	CK
TRpn_143825	851	5.68086	0.00282674	AT2G28305	74.38	3e-61	A0A1P8B218	LOG1	AT2G28305	cytokinin nucleoside 5'-monophosphate phophoribohydrolase	CK
TRpn_149009	1785	5.92415	0.00320315	AT3G16520	32.64	2e-56	W8Q3R5	AT1G22400	AT1G22400	zeatin-O-glucosyltransferase	CK
TRpn_175958	2101	8.19991	0.00327905	AT2G27690	26.32	9e-15	Q9FF18	CYP735A1	AT5G38450	cytokinin trans-hydroxylase	CK
TRpn_128610	895	7.91326	0.00331116	AT3G22250	38.84	9e-43	W8PUG4	AT5G05870	AT5G05870	cytokinin-N-glucosyltransferase	CK
TRpn_153977	888	7.57654	0.00331383	AT1G22360	61.03	2e-53	W8Q3R5	AT1G22400	AT1G22400	zeatin-O-glucosyltransferase	CK
TRpn_21044	565	-15.275	0.00342629	AT1G22400	47.34	2e-62	W8Q3R5	AT1G22400	AT1G22400	zeatin-O-glucosyltransferase	CK
TRpn_146784	1356	5.95315	0.00367478	AT2G37210	76.52	2e-65	Q8L8B8	LOG3	AT2G37210	cytokinin nucleoside 5'-monophosphate phophoribohydrolase	CK
TRpn_179279	1146	1.72133	0.00370712	AT5G03300	81.91	6e-115	A0A1P8BAP0	ADK2	AT5G03300	adenosine kinase	CK
TRpn_28673	1019	-3.36684	0.00394394	AT2G37210	77.66	5e-109	Q8L8B8	LOG3	AT2G37210	cytokinin nucleoside 5'-monophosphate phophoribohydrolase	CK
TRpn_175960	2252	7.68912	0.00468134	AT2G27690	26.32	1e-14	Q9FF18	CYP735A1	AT5G38450	cytokinin trans-hydroxylase	CK
TRpn_149298	1326	5.98735	0.00476164	AT3G16520	40.97	3e-21	W8Q3B6	AT2G36750	AT2G36750	zeatin-O-glucosyltransferase	CK
TRpn_192048	1228	5.72696	0.00478323	AT3G56630	33.1	2e-17	Q9FF18	CYP735A1	AT5G38450	cytokinin trans-hydroxylase	CK
TRpn_29556	1662	-0.726951	0.00487256	AT1G17160	24.44	1e-11	Q9SF85	ADK1	AT3G09820	adenosine kinase	CK
TRpn_65894	1968	2.24134	0.0048851	AT3G16520	32.14	1e-45	W8Q3R5	AT1G22400	AT1G22400	zeatin-O-glucosyltransferase	CK
TRpn_174710	786	6.59871	0.0049911	NA	51.9	3e-21	W8Q3R5	AT1G22400	AT1G22400	zeatin-O-glucosyltransferase	CK
TRpn_28674	1150	-6.61244	0.00516917	AT3G53450	76.53	7e-106	Q9LFH3	LOG4	AT3G53450	cytokinin nucleoside 5'-monophosphate phophoribohydrolase	CK
TRpn_112662	1036	4.90929	0.00587939	NA	62.5	7e-07	A0A1P8AN73	APT2	AT1G80050	adenine phosphoribosyl transferase	CK
TRpn_186389	1517	1.33635	0.00615508	AT1G22400	45.74	3e-120	W8Q3R5	AT1G22400	AT1G22400	zeatin-O-glucosyltransferase	CK
TRpn_104102	858	4.66562	0.00777642	AT4G36770	39.29	1e-26	W8Q3B6	AT2G36750	AT2G36750	zeatin-O-glucosyltransferase	CK
TRpn_87984	1858	-1.68243	0.00917707	AT1G01420	32.26	9e-46	W8Q3R5	AT1G22400	AT1G22400	zeatin-O-glucosyltransferase	CK
TRpn_141075	1410	1.21055	0.00970802	AT3G53900	40.38	0.0001	Q9SUW2	APT3	AT4G22570	adenine phosphoribosyl transferase	CK
TRpn_107481	2914	6.94102	0.0111073	AT2G27690	26.21	8e-18	Q9FF18	CYP735A1	AT5G38450	cytokinin trans-hydroxylase	CK
TRpn_47280	716	-5.30415	0.0111144	AT3G16520	40.94	2e-37	W8Q3R5	AT1G22400	AT1G22400	zeatin-O-glucosyltransferase	CK
TRpn_153425	625	-4.041	0.0113298	AT5G11950	73.18	7e-96	Q84MC2	LOG8	AT5G11950	cytokinin nucleoside 5'-monophosphate phophoribohydrolase	CK
TRpn_27282	2221	-1.15694	0.011909	AT4G36400	24.66	4e-07	Q9FUJ3	CKX2	AT2G19500	cytokinin oxidase/dehydrogenase	CK
TRpn_51853	1956	-2.8902	0.0119534	AT1G22370	33.64	9e-65	W8Q3R5	AT1G22400	AT1G22400	zeatin-O-glucosyltransferase	CK
TRpn_153424	882	5.79369	0.012026	AT5G11950	70.56	2e-102	Q84MC2	LOG8	AT5G11950	cytokinin nucleoside 5'-monophosphate phophoribohydrolase	CK
TRpn_109577	2863	7.26214	0.0137867	AT2G27690	26.21	8e-18	Q9FF18	CYP735A1	AT5G38450	cytokinin trans-hydroxylase	CK
TRpn_3355	491	-6.56568	0.0138849	NA	45.9	1e-06	W8Q3R5	AT1G22400	AT1G22400	zeatin-O-glucosyltransferase	CK
TRpn_106176	567	6.98652	0.0150002	AT4G28706	31.67	0.0005	Q56ZW2	At3g09820	AT3G09820	adenosine kinase	CK
TRpn_104606	972	-6.93675	0.0174953	AT1G22360	54.29	5e-79	W8Q3R5	AT1G22400	AT1G22400	zeatin-O-glucosyltransferase	CK
TRpn_89999	862	6.23989	0.0177774	AT1G22380	52.09	2e-90	W8Q3R5	AT1G22400	AT1G22400	zeatin-O-glucosyltransferase	CK
TRpn_22722	2203	-4.82526	0.0179141	AT5G24900	41.13	4e-64	Q9FF18	CYP735A1	AT5G38450	cytokinin trans-hydroxylase	CK
TRpn_178544	1865	0.845297	0.0201139	AT5G03300	82.84	0	Q9LZG0	ADK2	AT5G03300	adenosine kinase	CK
TRpn_159257	1691	6.22955	0.0205206	AT2G30140	35.56	2e-45	W8PUG4	AT5G05870	AT5G05870	cytokinin-N-glucosyltransferase	CK
TRpn_21052	1993	-3.21964	0.0218811	AT1G22400	49.62	5e-170	W8Q3R5	AT1G22400	AT1G22400	zeatin-O-glucosyltransferase	CK
TRpn_21047	1933	-2.06763	0.0221715	AT1G22400	53.94	1e-177	W8Q3R5	AT1G22400	AT1G22400	zeatin-O-glucosyltransferase	CK
TRpn_77833	418	-6.16572	0.0228515	NA	39.13	0.0002	W8QNB5	AT5G05860	AT5G05860	cytokinin-N-glucosyltransferase	CK
TRpn_70931	534	-4.46133	0.0231727	AT5G24910	31.88	2e-23	A0A1P8AWC5	CYP735A2	AT1G67110	cytokinin trans-hydroxylase	CK
TRpn_89013	1956	-6.05378	0.0233403	AT3G16520	29.74	3e-46	W8Q3R5	AT1G22400	AT1G22400	zeatin-O-glucosyltransferase	CK
TRpn_139356	1262	5.28156	0.02475	NA	43.17	2e-22	F4IQ18	LOG3	AT2G37210	cytokinin nucleoside 5'-monophosphate phophoribohydrolase	CK
TRpn_199098	1552	4.82791	0.0248551	AT3G02100	32.35	2e-45	W8Q3R5	AT1G22400	AT1G22400	zeatin-O-glucosyltransferase	CK
TRpn_177876	1661	5.40183	0.0266873	AT5G12890	34.88	7e-17	W8Q3B6	AT2G36750	AT2G36750	zeatin-O-glucosyltransferase	CK
TRpn_905	2145	-6.27276	0.0267894	AT2G27760	46.59	1e-61	Q9ZUX7-2	IPT2	AT2G27760	tRNA isopentenyltransferase	CK
TRpn_175957	2766	5.24315	0.026954	AT2G27690	26.32	1e-14	Q9FF18	CYP735A1	AT5G38450	cytokinin trans-hydroxylase	CK
TRpn_91790	1561	0.725694	0.0274858	AT1G19600	27.31	7e-10	A0A1P8BAP0	ADK2	AT5G03300	adenosine kinase	CK
TRpn_52471	619	-2.60112	0.0336055	AT4G01070	47.62	3e-23	W8Q3R5	AT1G22400	AT1G22400	zeatin-O-glucosyltransferase	CK
TRpn_135427	1271	1.92531	0.03651	AT2G34500	32.28	7e-15	Q9ZW95	CYP735A2	AT1G67110	cytokinin trans-hydroxylase	CK
TRpn_60734	1037	-5.07751	0.0369141	AT3G02100	38.1	1e-38	W8Q3R5	AT1G22400	AT1G22400	zeatin-O-glucosyltransferase	CK
TRpn_110153	803	3.35849	0.0375121	NA	70	1e-14	Q9SUW2	APT3	AT4G22570	adenine phosphoribosyl transferase	CK
TRpn_38734	509	5.28688	0.0393047	NA	100	0.0003	Q56ZW2	At3g09820	AT3G09820	adenosine kinase	CK
TRpn_137350	898	0.716035	0.0400078	AT1G27450	81.25	1e-102	P31166-2	APT1	AT1G27450	adenine phosphoribosyl transferase	CK
TRpn_69674	548	-4.4544	0.0416002	NA	28.92	3e-05	W8Q3R5	AT1G22400	AT1G22400	zeatin-O-glucosyltransferase	CK
TRpn_190484	2355	-14.2877	0.0416593	AT1G22360	47.09	4e-96	W8Q3R5	AT1G22400	AT1G22400	zeatin-O-glucosyltransferase	CK
TRpn_149010	1735	4.89671	0.0417604	AT3G16520	32.44	1e-56	W8Q3R5	AT1G22400	AT1G22400	zeatin-O-glucosyltransferase	CK
TRpn_194344	1830	0.92604	0.0466446	AT2G27760	47.2	9e-114	Q9ZUX7	IPT2	AT2G27760	tRNA isopentenyltransferase	CK
TRpn_155840	1273	4.50168	0.0502364	NA	41.41	4e-14	W8Q3R5	AT1G22400	AT1G22400	zeatin-O-glucosyltransferase	CK
TRpn_174711	498	6.07134	0.050375	AT3G16520	51.9	2e-22	W8Q3R5	AT1G22400	AT1G22400	zeatin-O-glucosyltransferase	CK
TRpn_137352	1177	6.80165	0.0512147	AT5G11160	66.86	2e-82	Q9LFP0	APT5	AT5G11160	adenine phosphoribosyl transferase	CK
TRpn_116349	1049	-11.8325	0.0517112	AT3G16520	36.74	2e-50	W8Q3R5	AT1G22400	AT1G22400	zeatin-O-glucosyltransferase	CK
TRpn_149303	769	4.06975	0.0552507	AT1G22380	55.13	3e-49	W8Q3R5	AT1G22400	AT1G22400	zeatin-O-glucosyltransferase	CK
TRpn_64828	524	-5.45639	0.056091	NA	33.33	4e-08	W8Q3R5	AT1G22400	AT1G22400	zeatin-O-glucosyltransferase	CK
TRpn_113510	665	6.29898	0.0577434	AT1G22360	52.86	6e-80	W8Q3R5	AT1G22400	AT1G22400	zeatin-O-glucosyltransferase	CK
TRpn_149752	825	-3.91909	0.0590894	AT3G02100	30.51	1e-21	W8Q3R5	AT1G22400	AT1G22400	zeatin-O-glucosyltransferase	CK
TRpn_91413	1584	-2.87426	0.0600158	AT1G22400	41.94	4e-113	W8Q3R5	AT1G22400	AT1G22400	zeatin-O-glucosyltransferase	CK
TRpn_175956	2291	5.80727	0.0608318	AT2G27690	26.32	1e-14	Q9FF18	CYP735A1	AT5G38450	cytokinin trans-hydroxylase	CK
TRpn_192049	1228	1.41477	0.0608453	AT3G56630	33.1	2e-17	Q9FF18	CYP735A1	AT5G38450	cytokinin trans-hydroxylase	CK
TRpn_64728	983	-4.19613	0.061508	AT1G22400	47.4	8e-89	W8Q3R5	AT1G22400	AT1G22400	zeatin-O-glucosyltransferase	CK
TRpn_69170	422	-5.69508	0.0617206	NA	25.23	1e-06	W8Q3R5	AT1G22400	AT1G22400	zeatin-O-glucosyltransferase	CK
TRpn_93683	1344	4.96755	0.0633962	AT2G36970	34.9	7e-52	W8Q3R5	AT1G22400	AT1G22400	zeatin-O-glucosyltransferase	CK
TRpn_194342	2121	5.6262	0.0692375	AT2G27760	46.59	2e-61	Q9ZUX7-2	IPT2	AT2G27760	tRNA isopentenyltransferase	CK
TRpn_96141	428	-6.48605	0.0692466	NA	42.86	0.0004	W8Q3B6	AT2G36750	AT2G36750	zeatin-O-glucosyltransferase	CK
TRpn_79790	659	-3.32166	0.070581	NA	78.95	4e-05	A0A178U944	At5g06300	AT5G06300	cytokinin nucleoside 5'-monophosphate phophoribohydrolase	CK
TRpn_40790	405	-3.86065	0.0709128	AT1G22360	50	3e-43	W8Q3R5	AT1G22400	AT1G22400	zeatin-O-glucosyltransferase	CK
TRpn_186387	640	7.0792	0.0722409	AT1G22400	43.69	1e-52	W8Q3R5	AT1G22400	AT1G22400	zeatin-O-glucosyltransferase	CK
TRpn_75234	2117	-3.5265	0.072968	AT2G15480	40.9	5e-111	W8Q3B6	AT2G36750	AT2G36750	zeatin-O-glucosyltransferase	CK
TRpn_116790	448	4.7933	0.0730391	NA	96	1e-11	A0A178U944	At5g06300	AT5G06300	cytokinin nucleoside 5'-monophosphate phophoribohydrolase	CK
TRpn_89661	1429	-1.57194	0.0736554	AT3G47930	22.22	1e-06	Q9LTS3	CKX3	AT5G56970	cytokinin oxidase/dehydrogenase	CK
TRpn_179540	1101	-5.30005	0.0748294	AT1G75450	44.6	9e-65	F4HZ40	CKX5	AT1G75450	cytokinin oxidase/dehydrogenase	CK
TRpn_3456	1490	-3.17615	0.0762122	AT5G03300	81.63	0	Q9LZG0	ADK2	AT5G03300	adenosine kinase	CK
TRpn_153565	2156	1.88505	0.0772555	AT4G36400	24.66	3e-07	Q9FUJ3	CKX2	AT2G19500	cytokinin oxidase/dehydrogenase	CK
TRpn_69859	1259	-1.73087	0.0797125	AT2G34500	32.28	5e-15	Q9ZW95	CYP735A2	AT1G67110	cytokinin trans-hydroxylase	CK
TRpn_44546	1393	-0.960556	0.0804016	AT5G11950	70.35	6e-91	Q84MC2	LOG8	AT5G11950	cytokinin nucleoside 5'-monophosphate phophoribohydrolase	CK
TRpn_175962	1810	6.25525	0.0849557	AT2G27690	24.72	3e-16	Q9FF18	CYP735A1	AT5G38450	cytokinin trans-hydroxylase	CK
TRpn_80622	1025	-3.27499	0.0863016	AT4G01070	38.83	6e-30	W8Q3R5	AT1G22400	AT1G22400	zeatin-O-glucosyltransferase	CK
TRpn_112916	567	5.7674	0.088975	AT3G16520	48.98	1e-25	W8Q3R5	AT1G22400	AT1G22400	zeatin-O-glucosyltransferase	CK
TRpn_72742	1316	-2.15146	0.092408	AT5G11950	70.35	1e-100	Q84MC2	LOG8	AT5G11950	cytokinin nucleoside 5'-monophosphate phophoribohydrolase	CK
TRpn_35485	1535	-1.04676	0.0936452	AT2G37210	80.49	3e-120	Q8L8B8	LOG3	AT2G37210	cytokinin nucleoside 5'-monophosphate phophoribohydrolase	CK
TRpn_85809	2556	-3.55275	0.0944051	AT2G27690	26.21	6e-17	Q9FF18	CYP735A1	AT5G38450	cytokinin trans-hydroxylase	CK
TRpn_3928	1210	-4.30702	0.0945964	AT3G55700	43.42	2e-55	W8QNB5	AT5G05860	AT5G05860	cytokinin-N-glucosyltransferase	CK
TRpn_100521	442	2.85678	0.0953256	AT3G16520	46.4	7e-31	W8Q3R5	AT1G22400	AT1G22400	zeatin-O-glucosyltransferase	CK
TRpn_100026	426	-6.10178	0.0960214	NA	31.78	8e-08	W8PUG4	AT5G05870	AT5G05870	cytokinin-N-glucosyltransferase	CK
TRpn_160645	1398	3.84919	0.0979045	AT4G28706	31.67	0.0008	Q56ZW2	At3g09820	AT3G09820	adenosine kinase	CK
TRpn_52473	507	-2.10316	0.0993661	AT3G16520	51.9	2e-21	W8Q3R5	AT1G22400	AT1G22400	zeatin-O-glucosyltransferase	CK
TRpn_901	1838	-3.20894	0.101022	AT2G27760	50.57	6e-143	Q9ZUX7	IPT2	AT2G27760	tRNA isopentenyltransferase	CK
TRpn_97016	576	-4.44861	0.101508	AT5G17050	27.27	1e-09	W8Q3R5	AT1G22400	AT1G22400	zeatin-O-glucosyltransferase	CK
TRpn_174775	574	2.30532	0.104067	NA	39.06	3e-08	W8Q3R5	AT1G22400	AT1G22400	zeatin-O-glucosyltransferase	CK
TRpn_110412	789	1.47483	0.104185	AT1G22370	54.88	5e-85	W8Q3R5	AT1G22400	AT1G22400	zeatin-O-glucosyltransferase	CK
TRpn_77606	976	-2.39882	0.105155	AT3G16520	33.12	9e-43	W8Q3R5	AT1G22400	AT1G22400	zeatin-O-glucosyltransferase	CK
TRpn_8423	1273	-3.94416	0.106502	AT3G46670	40.18	2e-47	W8PUG4	AT5G05870	AT5G05870	cytokinin-N-glucosyltransferase	CK
TRpn_61113	625	-1.35423	0.106958	AT3G46660	39.81	1e-20	W8QNB5	AT5G05860	AT5G05860	cytokinin-N-glucosyltransferase	CK
TRpn_94969	725	-6.20067	0.107093	AT1G22400	43.98	1e-51	W8Q3R5	AT1G22400	AT1G22400	zeatin-O-glucosyltransferase	CK
TRpn_83684	1452	1.14533	0.111027	AT5G03300	76.5	0	Q9LZG0	ADK2	AT5G03300	adenosine kinase	CK
TRpn_163781	481	-6.27512	0.113458	NA	41.28	7e-14	W8Q3R5	AT1G22400	AT1G22400	zeatin-O-glucosyltransferase	CK
TRpn_69645	430	-4.55959	0.114239	NA	33.65	1e-10	W8Q3B6	AT2G36750	AT2G36750	zeatin-O-glucosyltransferase	CK
TRpn_174645	702	5.43493	0.114604	AT5G21482	53	1e-28	Q9FUJ1	CKX7	AT5G21482	cytokinin oxidase/dehydrogenase	CK
TRpn_128609	1404	5.99973	0.11566	AT3G22250	39.45	2e-41	W8PUG4	AT5G05870	AT5G05870	cytokinin-N-glucosyltransferase	CK
TRpn_3926	574	-5.7653	0.116764	AT1G22400	36.23	5e-33	W8Q3R5	AT1G22400	AT1G22400	zeatin-O-glucosyltransferase	CK
TRpn_73949	818	1.8957	0.117434	AT3G16520	33.92	5e-19	W8Q3R5	AT1G22400	AT1G22400	zeatin-O-glucosyltransferase	CK
TRpn_104114	1833	1.7049	0.118151	AT1G22400	42.6	1e-114	W8Q3R5	AT1G22400	AT1G22400	zeatin-O-glucosyltransferase	CK
TRpn_178941	689	4.72549	0.120194	AT3G02100	36.05	3e-27	W8Q3R5	AT1G22400	AT1G22400	zeatin-O-glucosyltransferase	CK
TRpn_21046	476	-3.59283	0.124401	AT1G22360	60.87	2e-59	W8Q3R5	AT1G22400	AT1G22400	zeatin-O-glucosyltransferase	CK
TRpn_158328	745	2.35524	0.124548	AT2G18570	46.99	6e-20	W8Q3B6	AT2G36750	AT2G36750	zeatin-O-glucosyltransferase	CK
TRpn_73498	813	-2.82023	0.125248	NA	41.89	2e-14	W8Q3R5	AT1G22400	AT1G22400	zeatin-O-glucosyltransferase	CK
TRpn_28587	1332	-0.787204	0.12563	AT3G53900	40	0.0001	Q9SUW2	APT3	AT4G22570	adenine phosphoribosyl transferase	CK
TRpn_157624	1821	6.23809	0.127124	AT3G53130	41.46	2e-11	Q9FF18	CYP735A1	AT5G38450	cytokinin trans-hydroxylase	CK
TRpn_139354	2662	1.89493	0.128796	NA	43.17	1e-21	F4IQ18	LOG3	AT2G37210	cytokinin nucleoside 5'-monophosphate phophoribohydrolase	CK
TRpn_174778	807	6.78562	0.132998	AT4G01070	38.94	4e-18	W8Q3R5	AT1G22400	AT1G22400	zeatin-O-glucosyltransferase	CK
TRpn_10707	1005	-1.63143	0.133881	AT5G11160	69.41	6e-36	Q9LFP0	APT5	AT5G11160	adenine phosphoribosyl transferase	CK
TRpn_40029	1446	-1.45473	0.154231	AT4G28706	31.67	0.0008	Q56ZW2	At3g09820	AT3G09820	adenosine kinase	CK
TRpn_48607	1258	-1.12127	0.154231	AT3G53900	28.57	0.0004	Q9LFP0	APT5	AT5G11160	adenine phosphoribosyl transferase	CK
TRpn_34813	1586	-1.59112	0.156362	AT2G30140	28.75	4e-46	W8Q3R5	AT1G22400	AT1G22400	zeatin-O-glucosyltransferase	CK
TRpn_158330	668	-6.7342	0.161804	AT2G18570	46.94	8e-24	W8Q3R5	AT1G22400	AT1G22400	zeatin-O-glucosyltransferase	CK
TRpn_134744	1014	3.21252	0.169561	AT3G47930	27.32	1e-08	Q9FUJ3	CKX2	AT2G19500	cytokinin oxidase/dehydrogenase	CK
TRpn_25858	1958	-5.24699	0.174871	AT1G01420	32.26	9e-46	W8Q3R5	AT1G22400	AT1G22400	zeatin-O-glucosyltransferase	CK
TRpn_21048	2372	-1.63777	0.177799	AT1G22400	49.7	5e-162	W8Q3R5	AT1G22400	AT1G22400	zeatin-O-glucosyltransferase	CK
TRpn_32980	519	-3.55	0.177894	NA	43.31	3e-17	W8Q3B6	AT2G36750	AT2G36750	zeatin-O-glucosyltransferase	CK
TRpn_48926	577	-1.48799	0.178131	AT1G22380	48.94	3e-26	W8Q3R5	AT1G22400	AT1G22400	zeatin-O-glucosyltransferase	CK
TRpn_149007	867	3.30222	0.179617	AT3G16520	41.46	3e-44	W8Q3R5	AT1G22400	AT1G22400	zeatin-O-glucosyltransferase	CK
TRpn_20043	1142	-1.67373	0.182829	AT5G21482	53.47	6e-28	Q9FUJ1	CKX7	AT5G21482	cytokinin oxidase/dehydrogenase	CK
TRpn_90744	789	4.76451	0.185389	AT1G22400	55.95	1e-84	W8Q3R5	AT1G22400	AT1G22400	zeatin-O-glucosyltransferase	CK
TRpn_111781	954	5.35195	0.185567	AT3G16520	36.75	8e-28	W8Q3R5	AT1G22400	AT1G22400	zeatin-O-glucosyltransferase	CK
TRpn_20044	1219	-3.58266	0.192207	AT5G21482	54.1	5e-56	Q9FUJ1	CKX7	AT5G21482	cytokinin oxidase/dehydrogenase	CK
TRpn_174712	747	1.31544	0.192245	NA	51.9	5e-21	W8Q3R5	AT1G22400	AT1G22400	zeatin-O-glucosyltransferase	CK
TRpn_46926	615	-3.66496	0.204047	AT3G53150	38.42	4e-40	W8Q3B6	AT2G36750	AT2G36750	zeatin-O-glucosyltransferase	CK
TRpn_65892	1428	-4.2701	0.210613	AT3G16520	31.05	2e-37	W8Q3R5	AT1G22400	AT1G22400	zeatin-O-glucosyltransferase	CK
TRpn_29430	475	-2.29981	0.215407	NA	24.67	2e-10	W8Q3R5	AT1G22400	AT1G22400	zeatin-O-glucosyltransferase	CK
TRpn_111297	904	3.66965	0.215633	AT4G15550	27.64	2e-35	W8Q3R5	AT1G22400	AT1G22400	zeatin-O-glucosyltransferase	CK
TRpn_99536	635	-1.85752	0.216265	AT3G09820	86.57	1e-37	Q56ZW2	At3g09820	AT3G09820	adenosine kinase	CK
TRpn_163658	749	4.91361	0.221385	AT1G22360	47.06	4e-74	W8Q3R5	AT1G22400	AT1G22400	zeatin-O-glucosyltransferase	CK
TRpn_194624	743	5.40772	0.222386	AT5G49690	39.2	1e-21	W8Q3B6	AT2G36750	AT2G36750	zeatin-O-glucosyltransferase	CK
TRpn_41078	727	-2.15863	0.224977	NA	39.29	1e-20	W8Q3R5	AT1G22400	AT1G22400	zeatin-O-glucosyltransferase	CK
TRpn_196531	1235	1.45335	0.225032	AT5G06300	74.76	5e-108	Q8GW29	LOG7	AT5G06300	cytokinin nucleoside 5'-monophosphate phophoribohydrolase	CK
TRpn_75232	439	4.9054	0.227018	NA	26.36	1e-13	W8Q3B6	AT2G36750	AT2G36750	zeatin-O-glucosyltransferase	CK
TRpn_75236	2386	-3.21479	0.234369	AT2G15480	40.9	4e-110	W8Q3B6	AT2G36750	AT2G36750	zeatin-O-glucosyltransferase	CK
TRpn_87710	1105	-4.2695	0.234538	AT5G59580	38.38	9e-54	W8QNB5	AT5G05860	AT5G05860	cytokinin-N-glucosyltransferase	CK
TRpn_2018	774	1.52408	0.23604	AT1G75450	50	9e-36	Q67YU0	CKX5	AT1G75450	cytokinin oxidase/dehydrogenase	CK
TRpn_68738	1183	-2.06071	0.241017	AT1G75450	63.37	2e-35	Q67YU0	CKX5	AT1G75450	cytokinin oxidase/dehydrogenase	CK
TRpn_104984	939	4.6677	0.246522	AT5G21482	53.89	7e-58	Q9FUJ1	CKX7	AT5G21482	cytokinin oxidase/dehydrogenase	CK
TRpn_113980	831	4.59552	0.247777	AT5G24910	32.52	2e-42	A0A1P8BDU2	CYP735A1	AT5G38450	cytokinin trans-hydroxylase	CK
TRpn_88236	932	-3.13241	0.248443	AT5G21482	54.1	5e-58	Q9FUJ1	CKX7	AT5G21482	cytokinin oxidase/dehydrogenase	CK
TRpn_196528	486	-6.39467	0.249808	AT2G37210	82.09	4e-81	A0A178VZF1	At2g37210	AT2G37210	cytokinin nucleoside 5'-monophosphate phophoribohydrolase	CK
TRpn_47279	1000	-4.16866	0.250174	AT3G16520	24.53	2e-14	W8Q3R5	AT1G22400	AT1G22400	zeatin-O-glucosyltransferase	CK
TRpn_190489	2311	-1.32102	0.252451	AT1G22360	47.09	3e-96	W8Q3R5	AT1G22400	AT1G22400	zeatin-O-glucosyltransferase	CK
TRpn_100522	1824	-1.26875	0.255265	AT3G16520	29.04	7e-42	W8Q3R5	AT1G22400	AT1G22400	zeatin-O-glucosyltransferase	CK
TRpn_93555	520	-4.77577	0.259123	NA	75	5e-18	Q9LFH3	LOG4	AT3G53450	cytokinin nucleoside 5'-monophosphate phophoribohydrolase	CK
TRpn_112325	1951	1.77105	0.259537	AT2G27690	25.75	1e-24	Q9FF18	CYP735A1	AT5G38450	cytokinin trans-hydroxylase	CK
TRpn_10705	1373	0.241189	0.259697	AT1G27450	81.25	2e-100	P31166-2	APT1	AT1G27450	adenine phosphoribosyl transferase	CK
TRpn_178379	717	4.25306	0.282316	NA	29.85	3e-06	A0A1P8AWC5	CYP735A2	AT1G67110	cytokinin trans-hydroxylase	CK
TRpn_113680	725	-1.25999	0.28327	AT5G12890	46.88	1e-22	W8Q3R5	AT1G22400	AT1G22400	zeatin-O-glucosyltransferase	CK
TRpn_40026	1329	-2.19328	0.29638	AT4G28706	30.65	0.0008	Q56ZW2	At3g09820	AT3G09820	adenosine kinase	CK
TRpn_84633	1317	-2.47168	0.297205	AT3G16520	30.05	1e-41	W8Q3R5	AT1G22400	AT1G22400	zeatin-O-glucosyltransferase	CK
TRpn_153220	514	-1.02478	0.298546	NA	88.24	0.0002	Q9SU38	APT4	AT4G12440	adenine phosphoribosyl transferase	CK
TRpn_141919	657	5.19588	0.298652	NA	55.26	2e-09	W8Q3B6	AT2G36750	AT2G36750	zeatin-O-glucosyltransferase	CK
TRpn_57875	1107	-1.9849	0.30146	AT1G01420	37.8	1e-36	W8Q3R5	AT1G22400	AT1G22400	zeatin-O-glucosyltransferase	CK
TRpn_65889	671	-1.37233	0.30393	AT3G16520	27.88	7e-16	W8Q3R5	AT1G22400	AT1G22400	zeatin-O-glucosyltransferase	CK
TRpn_3932	2128	-2.42803	0.306076	AT1G22400	41.6	2e-108	W8Q3R5	AT1G22400	AT1G22400	zeatin-O-glucosyltransferase	CK
TRpn_10455	414	-1.6763	0.310694	NA	42.86	2e-15	W8Q3R5	AT1G22400	AT1G22400	zeatin-O-glucosyltransferase	CK
TRpn_10454	541	-4.55372	0.31713	AT1G22380	47.29	4e-34	W8Q3R5	AT1G22400	AT1G22400	zeatin-O-glucosyltransferase	CK
TRpn_182073	826	4.56191	0.320729	NA	64.29	3e-06	A0A1P8BER3	CKX3	AT5G56970	cytokinin oxidase/dehydrogenase	CK
TRpn_112801	630	-3.3164	0.325077	AT1G22370	55.77	1e-59	W8Q3R5	AT1G22400	AT1G22400	zeatin-O-glucosyltransferase	CK
TRpn_135424	406	3.40635	0.32662	AT2G46960	30.58	1e-21	A0A1P8BDU2	CYP735A1	AT5G38450	cytokinin trans-hydroxylase	CK
TRpn_91654	1116	-2.31558	0.327367	AT3G16520	35.2	1e-56	W8Q3R5	AT1G22400	AT1G22400	zeatin-O-glucosyltransferase	CK
TRpn_105849	984	1.56746	0.336338	AT3G16520	38.89	2e-35	W8Q3R5	AT1G22400	AT1G22400	zeatin-O-glucosyltransferase	CK
TRpn_33198	531	-4.94381	0.344886	AT3G55700	39.33	4e-26	W8QNB5	AT5G05860	AT5G05860	cytokinin-N-glucosyltransferase	CK
TRpn_159255	1344	4.36869	0.353422	AT2G30140	35.56	1e-45	W8PUG4	AT5G05870	AT5G05870	cytokinin-N-glucosyltransferase	CK
TRpn_119604	733	1.93906	0.354552	AT3G16520	39.91	1e-37	W8Q3R5	AT1G22400	AT1G22400	zeatin-O-glucosyltransferase	CK
TRpn_40262	1774	-0.915635	0.355402	AT1G19600	25.79	3e-15	Q9LZG0	ADK2	AT5G03300	adenosine kinase	CK
TRpn_191094	477	3.2158	0.357946	AT4G15260	45.68	2e-22	W8Q3R5	AT1G22400	AT1G22400	zeatin-O-glucosyltransferase	CK
TRpn_30402	2335	-0.89229	0.360393	AT2G41510	45.45	7e-135	O22213	CKX1	AT2G41510	cytokinin oxidase/dehydrogenase	CK
TRpn_52475	572	1.68892	0.361279	NA	51.9	8e-22	W8Q3R5	AT1G22400	AT1G22400	zeatin-O-glucosyltransferase	CK
TRpn_175591	478	1.42589	0.365937	NA	88.24	0.0001	Q9SUW2	APT3	AT4G22570	adenine phosphoribosyl transferase	CK
TRpn_77607	1375	-5.17003	0.367885	AT1G22360	53.97	1e-117	W8Q3R5	AT1G22400	AT1G22400	zeatin-O-glucosyltransferase	CK
TRpn_149011	1894	-2.05077	0.368906	AT3G16520	32.64	2e-56	W8Q3R5	AT1G22400	AT1G22400	zeatin-O-glucosyltransferase	CK
TRpn_64727	494	-4.31192	0.373492	AT1G22340	55.38	3e-22	W8Q3R5	AT1G22400	AT1G22400	zeatin-O-glucosyltransferase	CK
TRpn_61001	401	-2.05392	0.37425	NA	65.45	1e-22	W8QNB5	AT5G05860	AT5G05860	cytokinin-N-glucosyltransferase	CK
TRpn_191095	1762	3.76968	0.378559	AT3G16520	32.65	4e-47	W8Q3R5	AT1G22400	AT1G22400	zeatin-O-glucosyltransferase	CK
TRpn_125881	802	1.50099	0.378628	AT1G75450	65.77	2e-43	F4HZ40	CKX5	AT1G75450	cytokinin oxidase/dehydrogenase	CK
TRpn_86289	518	-1.2009	0.383601	NA	36.9	1e-10	W8PUG4	AT5G05870	AT5G05870	cytokinin-N-glucosyltransferase	CK
TRpn_128961	1312	0.769918	0.385159	AT3G53450	78.68	2e-108	Q9LFH3	LOG4	AT3G53450	cytokinin nucleoside 5'-monophosphate phophoribohydrolase	CK
TRpn_86752	479	-4.68185	0.388673	AT1G22370	56.46	2e-58	W8Q3R5	AT1G22400	AT1G22400	zeatin-O-glucosyltransferase	CK
TRpn_18301	1779	0.370484	0.395998	AT2G31390	24.91	3e-05	A0A1P8BAP0	ADK2	AT5G03300	adenosine kinase	CK
TRpn_29382	1745	-2.14773	0.396873	AT3G53150	38.34	6e-96	W8Q3B6	AT2G36750	AT2G36750	zeatin-O-glucosyltransferase	CK
TRpn_90311	1585	-1.44927	0.39867	AT5G12890	35.2	2e-39	W8Q3B6	AT2G36750	AT2G36750	zeatin-O-glucosyltransferase	CK
TRpn_173108	1212	3.40587	0.402761	AT4G01070	34.47	5e-26	W8Q3B6	AT2G36750	AT2G36750	zeatin-O-glucosyltransferase	CK
TRpn_141918	677	2.94997	0.404278	NA	55.26	2e-09	W8Q3B6	AT2G36750	AT2G36750	zeatin-O-glucosyltransferase	CK
TRpn_65014	462	-1.88023	0.406857	AT3G46670	47.74	3e-40	W8PUG4	AT5G05870	AT5G05870	cytokinin-N-glucosyltransferase	CK
TRpn_100557	576	0.700646	0.409777	AT5G59590	43.14	1e-25	W8Q3R5	AT1G22400	AT1G22400	zeatin-O-glucosyltransferase	CK
TRpn_159260	1572	3.82099	0.416284	AT2G30140	39.22	4e-42	W8PUG4	AT5G05870	AT5G05870	cytokinin-N-glucosyltransferase	CK
TRpn_186391	830	2.33435	0.422967	AT1G22370	59.52	1e-53	W8Q3R5	AT1G22400	AT1G22400	zeatin-O-glucosyltransferase	CK
TRpn_72741	1521	-1.32959	0.42946	AT5G11950	69.05	2e-56	A0A1P8BGT5	LOG8	AT5G11950	cytokinin nucleoside 5'-monophosphate phophoribohydrolase	CK
TRpn_111964	526	4.47288	0.43053	NA	79.49	5e-16	Q9LFH3	LOG4	AT3G53450	cytokinin nucleoside 5'-monophosphate phophoribohydrolase	CK
TRpn_194866	407	2.71665	0.434721	AT3G50740	31.15	1e-13	W8Q3R5	AT1G22400	AT1G22400	zeatin-O-glucosyltransferase	CK
TRpn_146078	1497	1.36346	0.438033	AT5G17050	34.27	2e-43	W8Q3R5	AT1G22400	AT1G22400	zeatin-O-glucosyltransferase	CK
TRpn_152199	2157	-1.67988	0.43839	AT1G22400	42.99	2e-109	W8Q3R5	AT1G22400	AT1G22400	zeatin-O-glucosyltransferase	CK
TRpn_160109	616	-0.902973	0.438542	NA	34.33	2e-05	A0A1P8BER3	CKX3	AT5G56970	cytokinin oxidase/dehydrogenase	CK
TRpn_70226	592	2.67081	0.439535	AT2G23180	29.21	7e-11	Q9ZW95	CYP735A2	AT1G67110	cytokinin trans-hydroxylase	CK
TRpn_24378	431	-2.31837	0.444436	AT3G53150	32.64	2e-26	W8Q3B6	AT2G36750	AT2G36750	zeatin-O-glucosyltransferase	CK
TRpn_188824	1105	0.482642	0.445485	AT3G53900	28.57	0.0003	Q9LFP0	APT5	AT5G11160	adenine phosphoribosyl transferase	CK
TRpn_88439	1186	0.550143	0.450645	AT1G80050	69.06	1e-85	Q42563	APT2	AT1G80050	adenine phosphoribosyl transferase	CK
TRpn_196529	1420	1.47744	0.452571	AT5G06300	72.87	1e-57	Q8GW29	LOG7	AT5G06300	cytokinin nucleoside 5'-monophosphate phophoribohydrolase	CK
TRpn_62578	1252	0.490059	0.45288	AT1G80050	70	1e-84	Q42563	APT2	AT1G80050	adenine phosphoribosyl transferase	CK
TRpn_90657	1073	0.82484	0.454372	AT1G22360	54.73	2e-95	W8Q3R5	AT1G22400	AT1G22400	zeatin-O-glucosyltransferase	CK
TRpn_131275	1950	-0.413642	0.458707	AT5G20040	56.38	2e-153	Q9C5J6	IPT9	AT5G20040	tRNA isopentenyltransferase	CK
TRpn_105577	472	4.24062	0.461538	AT3G46670	44.83	2e-24	W8QNB5	AT5G05860	AT5G05860	cytokinin-N-glucosyltransferase	CK
TRpn_85767	816	-3.21778	0.462223	AT3G22250	22.71	3e-18	W8Q3R5	AT1G22400	AT1G22400	zeatin-O-glucosyltransferase	CK
TRpn_29381	1739	2.65198	0.463411	AT3G53150	37.22	1e-90	W8Q3B6	AT2G36750	AT2G36750	zeatin-O-glucosyltransferase	CK
TRpn_2608	1913	-1.73285	0.469169	AT3G02100	30.45	9e-63	W8Q3R5	AT1G22400	AT1G22400	zeatin-O-glucosyltransferase	CK
TRpn_124060	635	0.823394	0.474271	NA	47.06	9e-07	W8Q3R5	AT1G22400	AT1G22400	zeatin-O-glucosyltransferase	CK
TRpn_156654	1736	0.67607	0.479374	AT3G02100	32.18	2e-66	W8Q3R5	AT1G22400	AT1G22400	zeatin-O-glucosyltransferase	CK
TRpn_19583	1176	-2.66991	0.48375	AT2G37210	75.14	2e-87	Q8L8B8	LOG3	AT2G37210	cytokinin nucleoside 5'-monophosphate phophoribohydrolase	CK
TRpn_21045	907	-1.75354	0.494091	AT1G22360	61.59	7e-55	W8Q3R5	AT1G22400	AT1G22400	zeatin-O-glucosyltransferase	CK
TRpn_36043	1008	-2.73062	0.494091	AT3G16520	29.97	4e-36	W8Q3R5	AT1G22400	AT1G22400	zeatin-O-glucosyltransferase	CK
TRpn_36410	1999	0.298877	0.494314	AT4G27600	22.7	4e-11	Q9LZG0	ADK2	AT5G03300	adenosine kinase	CK
TRpn_140571	1696	0.98024	0.49692	AT2G35390	38.98	1e-05	Q9SU38	APT4	AT4G12440	adenine phosphoribosyl transferase	CK
TRpn_63320	506	-2.0255	0.503953	AT5G05900	46.88	2e-24	W8PUG4	AT5G05870	AT5G05870	cytokinin-N-glucosyltransferase	CK
TRpn_62774	803	1.40254	0.51405	NA	68	1e-05	A0A1P8BER3	CKX3	AT5G56970	cytokinin oxidase/dehydrogenase	CK
TRpn_199003	424	-2.32485	0.514621	NA	53.33	2e-18	W8Q3R5	AT1G22400	AT1G22400	zeatin-O-glucosyltransferase	CK
TRpn_146821	661	2.74406	0.518697	AT5G49690	22.42	6e-05	W8PUG4	AT5G05870	AT5G05870	cytokinin-N-glucosyltransferase	CK
TRpn_35806	1581	-0.771385	0.521646	AT2G41510	66.67	0	O22213	CKX1	AT2G41510	cytokinin oxidase/dehydrogenase	CK
[truncated: 1,783 more rows]
