# Supplementary material for: A study of the heterochronic sense/antisense RNA representation in florets of sexual and apomictic Paspalum notatum
Source: BMC Genomics. 2021 Mar 16;22:185. doi: 10.1186/s12864-021-07450-3 (PMC7962388; doi:10.1186/s12864-021-07450-3)
Supplement: Supplementary file 16 — Additional file 16. List of apomixis candidates and their associated transcripts expression levels, at different developmental stages. Several genes associated with apomixis in previous studies are differentially represented in the current analysis. Identifier: number assigned to the previously characterized apomixis candidate at GenBank/NCBI. DE stages: differential expression detected at each stage, red numbers indicate statistically significant differential expression. The NCBI description of the BLASTx top hits and the GO analysis for each DET was incuded in the last five columns. [file 12864_2021_7450_MOESM16_ESM.xlsx]

## Sheet: Apomixis candidates
	BLASTN					Transcript (DETs)	length	DE Stages	DE Global Apo vs Sex		DE Premeiosis Apo vs Sex		DE Meiosis Apo vs Sex		DE Postmeiosis Apo vs Sex		DE Anthesis Apo vs Sex		NCBI_description of the BLASTx top hit using the TRpn transcripts as queries	Ara_gene	Ara_description	Ara_GO	Ara_GO_description
Identifier	NCBI description fo the genes previously related to apomixis	Query_Length	% identity	evalue	bit score				log2FoldChange	padj	log2FoldChange	padj	log2FoldChange	padj	log2FoldChange	padj	log2FoldChange	padj
GenBank: JZ515933.1	CC15 ovaries 3 hs after pollination Paspalum notatum cDNA, mRNA sequence	370	96.341	2.25e-151	536	TRpn_110990	1272	Premeiosis&Meiosis&Anthesis	2.34591	4.57405e-06	2.39246	0.000604435	1.48881	0.0177212	#N/A	#N/A	1.57974	0.000894941	PREDICTED: Sorghum bicolor long chain acyl-CoA synthetase 9, chloroplastic-like (LOC110429766), mRNA	AT1G77590	Long chain acyl-CoA synthetase 9, chloroplastic	GO:0004467	long-chain fatty acid-CoA ligase activity
GenBank: JZ515933.1	CC15 ovaries 3 hs after pollination Paspalum notatum cDNA, mRNA sequence	370	96.341	2.25e-151	536	TRpn_186331	2572	Premeiosis&Meiosis&Anthesis	1.90051	0.00134352	1.93892	0.0101755	1.35018	0.0109202	#N/A	#N/A	1.27154	0.0157894	PREDICTED: Sorghum bicolor long chain acyl-CoA synthetase 9, chloroplastic-like (LOC110429766), mRNA	AT1G77590	Long chain acyl-CoA synthetase 9, chloroplastic	GO:0004467	long-chain fatty acid-CoA ligase activity
GenBank: D37938.1	Cenchrus ciliaris apomixis-associated mRNA, clone: psb C	1398	88.954	0	1655	TRpn_188397	1442	Premeiosis&Meiosis&Postmeiosis&Anthesis	11.7988	4.22033e-17	11.8434	1.2144e-19	12.0102	1.99964e-18	4.66691	6.51624e-08	5.94025	5.05032e-08	PREDICTED: Setaria italica putative glucose-6-phosphate 1-epimerase (LOC101763158), mRNA	AT5G57330	NA	GO:0004034	aldose 1-epimerase activity
GenBank: D37938.1	Cenchrus ciliaris apomixis-associated mRNA, clone: psb C	1398	88.905	0	1653	TRpn_6398	1460	Only_Postmeiosis	#N/A	#N/A	#N/A	#N/A	#N/A	#N/A	-1.36192	0.00353313	#N/A	#N/A	PREDICTED: Setaria italica putative glucose-6-phosphate 1-epimerase (LOC101763158), mRNA	AT5G57330	NA	GO:0004034	aldose 1-epimerase activity
GenBank: D37939.1	Cenchrus ciliaris apomixis-associated mRNA, clone: psb3-1a	876	91.46	0	883	TRpn_187756	1582	Premeiosis&Meiosis&Postmeiosis&Anthesis	9.66661	4.66126e-11	9.7115	1.26149e-12	9.9459	7.38856e-10	9.59636	4.55213e-11	6.85884	3.1965e-06	PREDICTED: Panicum hallii ankyrin repeat domain-containing protein 2A-like (LOC112880760), mRNA	AT4G35450	Ankyrin repeat domain-containing protein 2A	GO:0009816	defense response to bacterium, incompatible interaction
GenBank: D37939.1	Cenchrus ciliaris apomixis-associated mRNA, clone: psb3-1a	876	89.489	0	885	TRpn_187757	1726	Premeiosis&Meiosis&Postmeiosis&Anthesis	3.80232	5.08293e-12	3.84707	5.22918e-12	3.02547	5.06155e-05	2.57582	3.16007e-05	2.16228	0.00133706	PREDICTED: Panicum hallii ankyrin repeat domain-containing protein 2A-like (LOC112880760), mRNA	AT4G35450	Ankyrin repeat domain-containing protein 2A	GO:0009816	defense response to bacterium, incompatible interaction
GenBank: D37939.1	Cenchrus ciliaris apomixis-associated mRNA, clone: psb3-1a	876	92.236	0	911	TRpn_41703	1731	Premeiosis&Meiosis&Postmeiosis&Anthesis	-1.75936	1.72863e-06	-1.71532	3.42569e-07	-2.09567	0.000211685	-1.90066	0.000387007	-1.36742	0.017969	PREDICTED: Panicum hallii ankyrin repeat domain-containing protein 2A-like (LOC112880760), mRNA	AT4G35450	Ankyrin repeat domain-containing protein 2A	GO:0009816	defense response to bacterium, incompatible interaction
GenBank: JZ515965.1	GG17 ovaries 3 hs after pollination Paspalum notatum cDNA, mRNA sequence	327	99.694	2.47e-170	599	TRpn_180510	3338	Premeiosis&Meiosis&Postmeiosis&Anthesis	1.12705	1.52114e-08	1.17213	4.04651e-05	1.41142	0.00366004	0.858496	0.020241	0.797552	0.00749336	PREDICTED: Setaria italica protein transport protein Sec24-like At3g07100 (LOC101763317), mRNA	AT3G07100	Protein transport protein Sec24-like At3g07100	GO:0000139	Golgi membrane
GenBank: JZ515965.1	GG17 ovaries 3 hs after pollination Paspalum notatum cDNA, mRNA sequence	327	99.694	2.47e-170	599	TRpn_81881	3532	Premeiosis&Meiosis&Postmeiosis&Anthesis	-2.8371	1.63969e-11	-2.79551	3.12524e-13	-1.89234	0.000493484	-2.72696	1.55946e-10	-2.79488	0.000542949	PREDICTED: Setaria italica protein transport protein Sec24-like At3g07100 (LOC101763317), mRNA	AT3G07100	Protein transport protein Sec24-like At3g07100	GO:0000139	Golgi membrane
GenBank: GFMI02003140.1	Paspalum notatum apo_isotig03084 transcribed RNA sequence	2428	100	0	784	TRpn_116071	1367	Only_Meiosis	#N/A	#N/A	#N/A	#N/A	4.82939	0.0353861	#N/A	#N/A	#N/A	#N/A	PREDICTED: Setaria italica mitogen-activated protein kinase kinase kinase 3 (LOC101772243), mRNA	NA	NA	NA	NA
GenBank: AF242537.1	Paspalum notatum clone apo396 apomixis-related protein 1 mRNA, partial cds	403	96.632	3e-180	632	TRpn_43457	3488	Only_Anthesis	#N/A	#N/A	#N/A	#N/A	#N/A	#N/A	#N/A	#N/A	-3.00965	0.000199179	PREDICTED: Sorghum bicolor kinesin-like protein KIN-14P (LOC8082081), mRNA	AT2G47500	NA	GO:0003777	microtubule motor activity
GenBank: HM744742.1	Paspalum notatum clone B11 methylation-sensitive amplification polymorphism marker genomic sequence	389	99.486	0	708	TRpn_23784	1657	Only_Anthesis	#N/A	#N/A	#N/A	#N/A	#N/A	#N/A	#N/A	#N/A	-3.43359	0.0414655	Paspalum notatum clone B11 methylation-sensitive amplification polymorphism marker genomic sequence	NA	NA	NA	NA
GenBank: GQ385196.1	Paspalum notatum clone N20 putative GPI-anchored protein (gap) mRNA, complete cds	691	98.071	0	1171	TRpn_155279	1293	Only_Meiosis	#N/A	#N/A	#N/A	#N/A	1.70545	0.00653113	#N/A	#N/A	#N/A	#N/A	Paspalum notatum clone N20 putative GPI-anchored protein (gap) mRNA, complete cds	AT5G56170	NA	GO:0031225	anchored to membrane
GenBank: GQ385196.1	Paspalum notatum clone N20 putative GPI-anchored protein (gap) mRNA, complete cds	691	98.238	0	795	TRpn_155280	1021	Only_Anthesis	#N/A	#N/A	#N/A	#N/A	#N/A	#N/A	#N/A	#N/A	2.1398	0.00437303	Paspalum notatum clone 33 putative GPI-anchored protein (gap) mRNA, partial cds	AT5G56170	NA	GO:0031225	anchored to membrane
GenBank: FN908194.1	Paspalum notatum partial mRNA for group 13 grass pollen allergen (pasn13 gene), clone Pasn13D39	824	99.42	0	939	TRpn_90932	1862	Only_Meiosis	#N/A	#N/A	#N/A	#N/A	6.01709	0.00292143	#N/A	#N/A	#N/A	#N/A	Paspalum notatum partial mRNA for group 13 grass pollen allergen (pasn13 gene), clone Pasn13B561	AT3G07840	NA	GO:0004650	polygalacturonase activity
GenBank: FN908194.1	Paspalum notatum partial mRNA for group 13 grass pollen allergen (pasn13 gene), clone Pasn13D39	824	94.825	0	1201	TRpn_29008	1872	Only_Postmeiosis	#N/A	#N/A	#N/A	#N/A	#N/A	#N/A	6.08608	0.00282359	#N/A	#N/A	Paspalum notatum partial mRNA for group 13 grass pollen allergen (pasn13 gene), clone Pasn13D39	AT3G07820	NA	GO:0004650	polygalacturonase activity
GenBank: FN908194.1	Paspalum notatum partial mRNA for group 13 grass pollen allergen (pasn13 gene), clone Pasn13D39	824	99.75	0	1467	TRpn_140014	1778	Only_Anthesis	#N/A	#N/A	#N/A	#N/A	#N/A	#N/A	#N/A	#N/A	3.77802	0.00129907	Paspalum notatum partial mRNA for group 13 grass pollen allergen (pasn13 gene), clone Pasn13A511	AT2G40310	NA	GO:0004650	polygalacturonase activity
GenBank: FN908194.1	Paspalum notatum partial mRNA for group 13 grass pollen allergen (pasn13 gene), clone Pasn13D39	824	99.807	0	950	TRpn_29009	2243	Premeiosis&Anthesis	#N/A	#N/A	-3.41521	0.00709931	#N/A	#N/A	#N/A	#N/A	-3.0598	0.000266362	Paspalum notatum partial mRNA for group 13 grass pollen allergen (pasn13 gene), clone Pasn13A511	AT3G07840	NA	GO:0004650	polygalacturonase activity
GenBank: FN908194.1	Paspalum notatum partial mRNA for group 13 grass pollen allergen (pasn13 gene), clone Pasn13D39	824	99.875	0	1472	TRpn_29007	1885	Premeiosis&Anthesis	#N/A	#N/A	-3.97822	0.0104305	#N/A	#N/A	#N/A	#N/A	-2.66416	0.00163128	Paspalum notatum partial mRNA for group 13 grass pollen allergen (pasn13 gene), clone Pasn13A511	AT3G07840	NA	GO:0004650	polygalacturonase activity
GenBank: FN908194.1	Paspalum notatum partial mRNA for group 13 grass pollen allergen (pasn13 gene), clone Pasn13D39	824	88.49	0	963	TRpn_140016	1778	Premeiosis&Meiosis&Anthesis	7.29729	0.000114115	7.34427	3.49291e-05	5.82074	0.0050735	#N/A	#N/A	2.90068	0.00278724	Paspalum notatum partial mRNA for group 13 grass pollen allergen (pasn13 gene), clone Pasn13A511	AT1G78400	NA	GO:0004650	polygalacturonase activity
GenBank: EU327342.1	Paspalum notatum Pas n 1 allergen precursor, mRNA, complete cds	1095	99.431	0	1916	TRpn_99745	1075	Premeiosis&Anthesis	#N/A	#N/A	-2.81727	0.0238372	#N/A	#N/A	#N/A	#N/A	-2.65939	0.00320893	Paspalum notatum Pas n 1 allergen precursor, mRNA, complete cds	AT1G65680	Putative expansin-B2	GO:0005576	extracellular region
GenBank: EF137869.1	Paspalum notatum ploidy-modified genomic region 1 genomic sequence	638	95.408	0	924	TRpn_188516	1002	Premeiosis&Meiosis&Postmeiosis	5.3109	0.0256047	5.35404	0.0243841	5.48207	0.0185038	4.0134	0.0349089	#N/A	#N/A	Paspalum notatum ploidy-modified genomic region 1 genomic sequence	NA	NA	NA	NA
GenBank: KM114904.1	Paspalum notatum trimethylguanosine synthase mRNA, complete cds	2174	97.761	0	1384	TRpn_117866	904	Premeiosis&Meiosis&Postmeiosis&Anthesis	7.27475	2.02457e-05	7.31175	6.09812e-05	7.35335	8.78285e-06	7.8598	1.86998e-05	6.32374	5.62122e-05	Paspalum notatum trimethylguanosine synthase mRNA, complete cds	AT1G45231	NA	GO:0005634	nucleus
GenBank: KM114904.1	Paspalum notatum trimethylguanosine synthase mRNA, complete cds	2174	97.756	0	3666	TRpn_148252	2345	Premeiosis&Meiosis&Postmeiosis&Anthesis	3.59683	0.00447441	3.68773	0.0306512	2.83364	0.0418189	2.53124	0.0383608	4.09158	0.00977453	Paspalum notatum trimethylguanosine synthase mRNA, complete cds	AT1G45231	NA	GO:0005634	nucleus
GenBank: KM114904.1	Paspalum notatum trimethylguanosine synthase mRNA, complete cds	2174	97.072	0	3672	TRpn_8160	2737	Premeiosis&Meiosis	-2.41151	1.58692e-07	-2.35788	0.000210937	-1.52947	0.00724253	#N/A	#N/A	#N/A	#N/A	Paspalum notatum trimethylguanosine synthase mRNA, complete cds	AT1G45231	NA	GO:0005634	nucleus
GenBank: KM114904.1	Paspalum notatum trimethylguanosine synthase mRNA, complete cds	2174	98.22	0	3718	TRpn_148251	2443	Premeiosis&Meiosis&Postmeiosis	5.87788	0.0158073	5.92192	0.00178991	6.25716	0.00175618	6.31588	0.00504773	#N/A	#N/A	Paspalum notatum trimethylguanosine synthase mRNA, complete cds	AT1G45231	NA	GO:0005634	nucleus
GenBank: KF852941.1	Paspalum notatum voucher Morrone 4746 NADH dehydrogenase subunit F (ndhF) gene, partial cds; chloroplast	2046	99.11	9.88e-172	606	TRpn_20734	3027	Only_Premeiosis	#N/A	#N/A	-2.20475	0.0470349	#N/A	#N/A	#N/A	#N/A	#N/A	#N/A	Paspalum minus chloroplast, complete genome	AT1G03750	Switch 2	GO:0004386	helicase activity
GenBank: KF852941.1	Paspalum notatum voucher Morrone 4746 NADH dehydrogenase subunit F (ndhF) gene, partial cds; chloroplast	2046	99.11	9.88e-172	606	TRpn_148919	4890	Meiosis&Anthesis	#N/A	#N/A	#N/A	#N/A	1.51007	0.0256252	#N/A	#N/A	1.97524	0.0338164	PREDICTED: Setaria italica switch 2 (LOC101783350), mRNA	AT1G03750	Switch 2	GO:0004386	helicase activity
GenBank: LN832403.1	Paspalum simplex mRNA for ORC3b protein	59949	89.865	1.07e-159	571	TRpn_33086	444	Only_Meiosis	#N/A	#N/A	#N/A	#N/A	-5.75476	0.0113726	#N/A	#N/A	#N/A	#N/A	Paspalum simplex transcript for ORC3a pseudogene	AT5G16690	Origin of replication complex subunit 3	GO:0003677	DNA binding
GenBank: LN832403.1	Paspalum simplex mRNA for ORC3b protein	59949	92.966	0	950	TRpn_96407	1003	Premeiosis&Postmeiosis	-5.66526	0.013898	-5.61672	0.00358233	#N/A	#N/A	-4.04982	0.0219955	#N/A	#N/A	Paspalum simplex mRNA for ORC3b protein	AT5G16690	Origin of replication complex subunit 3	GO:0003677	DNA binding
GenBank: AJ786393.1	Poa pratensis APOSTART2 gene for START domain-containing protein	2187	80.645	0	1539	TRpn_175767	2714	Only_Anthesis	#N/A	#N/A	#N/A	#N/A	#N/A	#N/A	#N/A	#N/A	1.01095	0.0433499	PREDICTED: Setaria italica protein ENHANCED DISEASE RESISTANCE 2 (LOC101766909), transcript variant X1, mRNA	AT4G19040	Protein ENHANCED DISEASE RESISTANCE 2	GO:0008289	lipid binding
GenBank: AJ786393.1	Poa pratensis APOSTART2 gene for START domain-containing protein	2187	84.488	0	2069	TRpn_52614	2823	Only_Anthesis	#N/A	#N/A	#N/A	#N/A	#N/A	#N/A	#N/A	#N/A	-2.68754	0.00412755	PREDICTED: Sorghum bicolor protein ENHANCED DISEASE RESISTANCE 2 (LOC8074157), mRNA	AT4G19040	Protein ENHANCED DISEASE RESISTANCE 2	GO:0008289	lipid binding
GenBank: AJ810709.1	Poa pratensis mRNA for Ankyrin protein kinase-like (apk gene)	2703	85.691	0	1938	TRpn_82998	2627	Meiosis&Postmeiosis	#N/A	#N/A	#N/A	#N/A	1.06407	0.0355633	1.36868	0.0206546	#N/A	#N/A	PREDICTED: Panicum hallii probable methyltransferase PMT2 (LOC112882769), transcript variant X2, misc_RNA	AT1G26850	Probable methyltransferase PMT2	GO:0000139	Golgi membrane
GenBank: JA393245.1	Sequence 84 from Patent WO2011062748	1610	99.938	0	2968	TRpn_100938	1976	Premeiosis&Meiosis	8.44681	0.000110326	8.49253	5.40235e-09	2.67237	0.00762163	#N/A	#N/A	#N/A	#N/A	PREDICTED: Panicum hallii sucrose transport protein SUT2 (LOC112884278), mRNA	AT1G09960	Sucrose transport protein SUC4	GO:0005351	sugar:hydrogen symporter activity
NCBI Reference Sequence: XM_004962059.4	Setaria italica gibberellin receptor GID1, LOC101755384	1053	86.055	0	1098	TRpn_180815	2913	Only_Postmeiosis	#N/A	#N/A	#N/A	#N/A	#N/A	#N/A	1.33755	0.0321316	#N/A	#N/A	PREDICTED: Panicum hallii gibberellin receptor GID1 (LOC112885877), mRNA	AT5G27320	Gibberellin receptor GID1C	GO:0016787	hydrolase activity
NCBI Reference Sequence: XM_004962059.4	Setaria italica gibberellin receptor GID1, LOC101755384	1053	87.731	0	1190	TRpn_96422	2084	Only_Anthesis	#N/A	#N/A	#N/A	#N/A	#N/A	#N/A	#N/A	#N/A	-2.93943	0.0284706	PREDICTED: Panicum hallii gibberellin receptor GID1 (LOC112885877), mRNA	AT5G27320	Gibberellin receptor GID1C	GO:0016787	hydrolase activity
NCBI Reference Sequence: XM_004962059.4	Setaria italica gibberellin receptor GID1, LOC101755384	1053	86.055	0	1098	TRpn_57024	3061	Postmeiosis&Anthesis	#N/A	#N/A	#N/A	#N/A	#N/A	#N/A	-4.43998	0.0022258	-4.85071	0.00122232	PREDICTED: Panicum hallii gibberellin receptor GID1 (LOC112885877), mRNA	AT5G27320	Gibberellin receptor GID1C	GO:0016787	hydrolase activity
GenBank: KC792582.2	Paspalum notatum somatic embryogenesis receptor kinase 2-like (SERK2) gene, partial sequence	2057	94.866	0	699	TRpn_167326	448	Only_Premeiosis	#N/A	#N/A	5.57025	0.00849358	#N/A	#N/A	#N/A	#N/A	#N/A	#N/A	Zea mays serk2 gene for somatic embryogenesis receptor-like kinase 2, exons 1-11	NA	NA	NA	NA
GenBank: KC792582.2	Paspalum notatum somatic embryogenesis receptor kinase 2-like (SERK2) gene, partial sequence	2057	98.164	0	1046	TRpn_167325	599	Postmeiosis&Anthesis	#N/A	#N/A	#N/A	#N/A	#N/A	#N/A	1.40279	0.0454602	1.62692	0.0334116	Zea mays serk2 gene for somatic embryogenesis receptor-like kinase 2, exons 1-11	NA	NA	NA	NA
NCBI Reference Sequence: NM_001111716.1	Zea mays dmt101	580	90.925	0	782	TRpn_61939	4346	Only_Premeiosis	-1.64656	4.22211e-05	-1.59946	0.000564326	#N/A	#N/A	#N/A	#N/A	#N/A	#N/A	PREDICTED: Setaria italica DNA (cytosine-5)-methyltransferase 1B (LOC101778313), mRNA	AT5G49160	DNA (cytosine-5)-methyltransferase 1	GO:0003677	DNA binding
NCBI Reference Sequence: NM_001111711.1	Zea mays fertilization independent endosperm 1, LOC542075, protein=polycomb group protein FIE1	1386	84.27	0	1035	TRpn_151148	2553	Premeiosis&Meiosis&Postmeiosis&Anthesis	5.32846	6.38677e-09	5.359	2.61501e-05	3.257	0.000405827	3.87416	3.7412e-07	2.77443	4.84965e-05	PREDICTED: Setaria italica polycomb group protein FIE2 (LOC101777620), mRNA	AT3G20740	Polycomb group protein FERTILIZATION-INDEPENDENT ENDOSPERM	GO:0000166	nucleotide binding
NCBI Reference Sequence: NM_001111711.1	Zea mays fertilization independent endosperm 1, LOC542075, protein=polycomb group protein FIE1	1386	84.176	0	1029	TRpn_31555	2578	Only_Meiosis	#N/A	#N/A	#N/A	#N/A	-3.76131	0.0227541	#N/A	#N/A	#N/A	#N/A	PREDICTED: Setaria italica polycomb group protein FIE2 (LOC101777620), mRNA	AT3G20740	Polycomb group protein FERTILIZATION-INDEPENDENT ENDOSPERM	GO:0000166	nucleotide binding
NCBI Reference Sequence: NM_001111711.1	Zea mays fertilization independent endosperm 1, LOC542075, protein=polycomb group protein FIE1	1386	84.176	0	1029	TRpn_31558	2016	Premeiosis&Postmeiosis	2.00603	0.0104664	2.03859	0.0400886	#N/A	#N/A	1.95751	0.0159628	#N/A	#N/A	PREDICTED: Setaria italica polycomb group protein FIE2 (LOC101777620), mRNA	AT3G20740	Polycomb group protein FERTILIZATION-INDEPENDENT ENDOSPERM	GO:0000166	nucleotide binding
NCBI Reference Sequence: NM_001111711.1	Zea mays fertilization independent endosperm 1, LOC542075, protein=polycomb group protein FIE1	1386	84.176	0	1029	TRpn_31561	2525	Only_Anthesis	#N/A	#N/A	#N/A	#N/A	#N/A	#N/A	#N/A	#N/A	-5.00413	0.0331947	PREDICTED: Setaria italica polycomb group protein FIE2 (LOC101777620), mRNA	AT3G20740	Polycomb group protein FERTILIZATION-INDEPENDENT ENDOSPERM	GO:0000166	nucleotide binding
NCBI Reference Sequence: NM_001111711.1	Zea mays fertilization independent endosperm 1, LOC542075, protein=polycomb group protein FIE1	1386	84.176	0	1029	TRpn_31559	2975	Only_Anthesis	-2.97857	0.0920809	#N/A	#N/A	#N/A	#N/A	#N/A	#N/A	-6.97203	2.64799e-06	PREDICTED: Setaria italica polycomb group protein FIE2 (LOC101777620), mRNA	AT3G20740	Polycomb group protein FERTILIZATION-INDEPENDENT ENDOSPERM	GO:0000166	nucleotide binding
NCBI Reference Sequence: NM_001111711.1	Zea mays fertilization independent endosperm 1, LOC542075, protein=polycomb group protein FIE1	1386	84.176	0	1029	TRpn_31564	2410	Postmeiosis&Anthesis	#N/A	#N/A	#N/A	#N/A	#N/A	#N/A	-4.69769	0.0172367	-5.62995	0.000625071	PREDICTED: Setaria italica polycomb group protein FIE2 (LOC101777620), mRNA	AT3G20740	Polycomb group protein FERTILIZATION-INDEPENDENT ENDOSPERM	GO:0000166	nucleotide binding
NCBI Reference Sequence: NM_001111711.1	Zea mays fertilization independent endosperm 2, LOC542076, protein=polycomb group protein FIE2	1140	93.333	0	821	TRpn_31563	1474	Meiosis&Anthesis	-1.73501	0.0337878	#N/A	#N/A	-1.6718	0.0353082	#N/A	#N/A	-3.31146	4.60558e-05	PREDICTED: Setaria italica polycomb group protein FIE2 (LOC101777620), mRNA	AT3G20740	Polycomb group protein FERTILIZATION-INDEPENDENT ENDOSPERM	GO:0000166	nucleotide binding
NCBI Reference Sequence: NM_001361992.1	Zea mays argonaute104 (LOC100383316), mRNA	3022	86.495	0	1742	TRpn_101193	3111	Premeiosis&Meiosis	-3.42537	7.38455e-05	-3.39543	0.00044339	-2.04241	0.0316353	#N/A	#N/A	#N/A	#N/A	PREDICTED: Setaria italica protein argonaute 4B (LOC101778220), mRNA	AT2G27040	Protein argonaute 4	GO:0006417	regulation of translation
NCBI Reference Sequence: NM_001361992.1	Zea mays argonaute104 (LOC100383316), mRNA	3022	86.205	0	1696	TRpn_185717	3345	Premeiosis&Meiosis&Postmeiosis&Anthesis	1.0267	1.58252e-05	1.06888	0.00415907	1.37795	0.00035936	1.42955	0.000685521	1.46327	0.000232719	PREDICTED: Setaria italica protein argonaute 4B (LOC101778220), mRNA	AT2G27040	Protein argonaute 4	GO:0006417	regulation of translation
